# Supplementary material for: Redundant Trojan horse and endothelial-circulatory mechanisms for host-mediated spread of Candida albicans yeast
Source: PLoS Pathog. 2020 Aug 10;16(8):e1008414. doi: 10.1371/journal.ppat.1008414 (PMC7447064; doi:10.1371/journal.ppat.1008414)
Supplement: S1 Script — Quantifies the number of TNFα or neutrophil pixels in the area of C. albicans pixels (Figs 4 and 7, S9 Fig and S11 Fig). It also measures the number of fluorescent pixels in the image, so C. albicans growth can be measured over time. Note that these calculations were made for individual confocal z-slices and not from maximum projections. (MLX_CORR) [file ppat.1008414.s013.mlx_Corr]

Archive with 7 entries (7 files):
- [Content_Types].xml
- _rels/.rels
- matlab/document.xml
- matlab/output.xml
- metadata/coreProperties.xml
- metadata/mwcoreProperties.xml
- metadata/mwcorePropertiesExtension.xml
