# Supplementary material for: Redundant Trojan horse and endothelial-circulatory mechanisms for host-mediated spread of Candida albicans yeast
Source: PLoS Pathog. 2020 Aug 10;16(8):e1008414. doi: 10.1371/journal.ppat.1008414 (PMC7447064; doi:10.1371/journal.ppat.1008414)
Supplement: S1 Script — Quantifies the number of TNFα or neutrophil pixels in the area of C. albicans pixels (Figs 4 and 7, S9 Fig and S11 Fig). It also measures the number of fluorescent pixels in the image, so C. albicans growth can be measured over time. Note that these calculations were made for individual confocal z-slices and not from maximum projections. (MLX_CORR) [file ppat.1008414.s013.mlx_Corr › matlab/document.xml]

<?xml version="1.0" encoding="UTF-8"?><w:document xmlns:w="http://schemas.openxmlformats.org/wordprocessingml/2006/main"><w:body><w:p><w:pPr><w:pStyle w:val="title"/><w:jc w:val="left"/></w:pPr><w:r><w:t>Reading in Files</w:t></w:r></w:p><w:p><w:pPr><w:pStyle w:val="code"/></w:pPr><w:r><w:t><![CDATA[% This script should find the area/% of TNF-alpha/Neutrophils
% at the site of infection as well as the %/area of Neutrophils
% expressing TNF-alpha at the site of infection 

clear all

candida = [];
TNF = [];
NT = [];

s = size(imfinfo('CandidaMask.tif'),1);

for i = 1:s;
    candida(:,:,i) = imread('CandidaMask.tif',i);
    TNF(:,:,i) = imread('TNFMask.tif',i);
    NT(:,:,i) = imread ('NeutrophilMask.tif',i);
end
]]></w:t></w:r></w:p><w:p><w:pPr><w:sectPr/></w:pPr></w:p><w:p><w:pPr><w:pStyle w:val="heading"/><w:jc w:val="left"/></w:pPr><w:r><w:t>Making Masks</w:t></w:r></w:p><w:p><w:pPr><w:pStyle w:val="code"/></w:pPr><w:r><w:t><![CDATA[imagesc(candida(:,:,10))
imagesc(TNF(:,:,10))
imagesc(NT(:,:,10))

candida = candida == 0;
TNF = TNF == 0;
NT = NT == 0;

imagesc(candida(:,:,10))
imagesc(TNF(:,:,10))
imagesc(NT(:,:,10))
]]></w:t></w:r></w:p><w:p><w:pPr><w:sectPr/></w:pPr></w:p><w:p><w:pPr><w:pStyle w:val="heading"/><w:jc w:val="left"/></w:pPr><w:r><w:t>Measuring % Area TNF</w:t></w:r></w:p><w:p><w:pPr><w:pStyle w:val="code"/></w:pPr><w:r><w:t><![CDATA[% Making empty vectors for variables

TNF_Area = [];
TNFa = [];
C_Alb = []; 
merge_TNF = [];
percent_TNF = [];
Candida_area = [];

% Measuring Areas

for i= 1:s;
    %If there is no Candida in the slice % area = 0
    if candida(:,:,i)==0;
        percent_TNF(i,1) = 0;
    else
        C_Alb = candida(:,:,i);
        TNFa = TNF(:,:,i);
        merge_TNF = TNFa(C_Alb);
        TNF_Area(i,1) = sum(sum(merge_TNF));
        Candida_area(i,1) = sum(sum(candida(:,:,i)));
        % Percent of TNF relative to the Candida
        percent_TNF(i,1) = TNF_Area(i,1)/Candida_area(i,1);
    end
end
        ]]></w:t></w:r></w:p><w:p><w:pPr><w:sectPr/></w:pPr></w:p><w:p><w:pPr><w:pStyle w:val="heading"/><w:jc w:val="left"/></w:pPr><w:r><w:t>Measuring % Neutrophil Area</w:t></w:r></w:p><w:p><w:pPr><w:pStyle w:val="code"/></w:pPr><w:r><w:t><![CDATA[% Making empty vectors for variables 

neutrophil = [];
NT_area = [];
merge_NT = [];
percent_NT = [];

%Measuring Areas 

for i= 1:s;
    %If there is no Candida in the slice % area = 0
    if candida(:,:,i)==0;
        percent_NT(i,1) = 0;
    else
        C_Alb = candida(:,:,i);
        neutrophil = NT(:,:,i);
        merge_NT = neutrophil(C_Alb);
        NT_area(i,1) = sum(sum(merge_NT));
        Candida_area(i,1) = sum(sum(candida(:,:,i)));
        % Percent of NT relative to the Candida
        percent_NT(i,1) = NT_area(i,1)/Candida_area(i,1);
    end
end
]]></w:t></w:r></w:p><w:p><w:pPr><w:sectPr/></w:pPr></w:p><w:p><w:pPr><w:pStyle w:val="heading"/><w:jc w:val="left"/></w:pPr><w:r><w:t>Measuring % Neutrophil TNF area</w:t></w:r></w:p><w:p><w:pPr><w:pStyle w:val="code"/></w:pPr><w:r><w:t><![CDATA[% Making empty vectors for variables 

merge_TNF_NT_CA = [];
TNF_NT_CA_area = [];
percent_TNF_NT_CA = [];

for i= 1:s;
    %If there is no Candida in the slice % area = 0
    if candida(:,:,i)==0;
        percent_TNF_NT_CA(i,1) = 0;
    else
        C_Alb = candida(:,:,i);
        neutrophil = NT(:,:,i);
        TNFa = TNF(:,:,i);
        merge_TNF_NT_CA = TNFa(neutrophil(C_Alb));
        TNF_NT_CA_area(i,1) = sum(sum(merge_TNF_NT_CA));
        Candida_area(i,1) = sum(sum(candida(:,:,i)));
        % Percent of TNF Neutrophils in Candida area relative to candida area
        percent_TNF_NT_CA(i,1) = TNF_NT_CA_area(i,1)/Candida_area(i,1);
    end
end
]]></w:t></w:r></w:p><w:p><w:pPr><w:sectPr/></w:pPr></w:p><w:p><w:pPr><w:pStyle w:val="heading"/><w:jc w:val="left"/></w:pPr><w:r><w:t>Determine % Neutrophils expressing TNF at Infection site</w:t></w:r></w:p><w:p><w:pPr><w:pStyle w:val="code"/></w:pPr><w:r><w:t><![CDATA[percent_TNF_NT = [];
TNF_NT_Area = []; 

for i = 1:s 
      if candida(:,:,i)==0;
        percent_TNF_NT(i,1) = 0;
      else
          TNFa = TNF(:,:,i);
          neutrophil = NT(:,:,i);
          C_Alb = candida(:,:,i);
          merge_NT = neutrophil(C_Alb);
          merge_TNF_NT = TNFa(neutrophil(C_Alb));
          TNF_NT_Area(i,1) = sum(sum(merge_TNF_NT));
          NT_area(i,1) = sum(sum(merge_NT));
          %TNF Neutorphils Relative to Neutrophils at site of infection 
          percent_TNF_NT(i,1) = TNF_NT_Area(i,1)/NT_area(i,1);
      end
end ]]></w:t></w:r></w:p><w:p><w:pPr><w:sectPr/></w:pPr></w:p><w:p><w:pPr><w:pStyle w:val="heading"/><w:jc w:val="left"/></w:pPr><w:r><w:t>Export Data to files</w:t></w:r></w:p><w:p><w:pPr><w:pStyle w:val="code"/></w:pPr><w:r><w:t><![CDATA[xlswrite('Candida_Area',Candida_area,1,':')
xlswrite('TNF_Area',TNF_Area,1,':')
xlswrite('Neutrophil_Area',NT_area,1,':')
xlswrite('TNF_Neutrophil_Area',TNF_NT_CA_area,1,':')
xlswrite('Percent_TNF',percent_TNF,1,':')
xlswrite('Percent_Neutrophil',percent_NT,1,':')
xlswrite('Percent_TNF_Neutrophils',percent_TNF_NT_CA,1,':')
xlswrite('Percent_TNF_by_netrophils',percent_TNF_NT,1,':' )
xlswrite('TNFNeutrophils_Area',TNF_NT_Area,1,':')
]]></w:t></w:r></w:p></w:body></w:document>
