# Supplementary material for: Redundant Trojan horse and endothelial-circulatory mechanisms for host-mediated spread of Candida albicans yeast
Source: PLoS Pathog. 2020 Aug 10;16(8):e1008414. doi: 10.1371/journal.ppat.1008414 (PMC7447064; doi:10.1371/journal.ppat.1008414)
Supplement: S1 Script — Quantifies the number of TNFα or neutrophil pixels in the area of C. albicans pixels (Figs 4 and 7, S9 Fig and S11 Fig). It also measures the number of fluorescent pixels in the image, so C. albicans growth can be measured over time. Note that these calculations were made for individual confocal z-slices and not from maximum projections. (MLX_CORR) [file ppat.1008414.s013.mlx_Corr › matlab/output.xml]

<?xml version="1.0" encoding="UTF-8"?><embeddedOutputs><metaData><evaluationState>manual</evaluationState><layoutState>code</layoutState><outputStatus>ready</outputStatus></metaData><outputArray type="array"><element><type>figure</type><outputData><figureId>5977ab96-42fc-4012-9cd4-79fd01f342b1</figureId><regionNumbers type="array"><element>6</element></regionNumbers><originalRegionNumber>6</originalRegionNumber><figureUri>data:image/png;base64,iVBORw0KGgoAAAANSUhEUgAABGAAAANICAYAAACIVpl8AAAgAElEQVR4nOzdf4yV5Zk/4M8IjFDarw0IA9NolZYy3QUUm0zaRG3SdlOLJXZjtk0Wa38smkg0uG4bGwlk2+2yupTtpnaZtosbxWTXkpKaWO22mpp0d92WxepaFFEJyBQb17HZEGRg7HC+f5iZnTmcM7+Yh5kzXFdCnPO+z3nPe875x/nMfd9PU6VSqQQAAACAYs6Z6BsAAAAAmOoEMAAAAACFCWAAAAAAChPAAAAAABQmgAEAAAAoTAADAAAAUJgABgAAAKAwAQwAAABAYQIYAAAAgMIEMAAAAACFCWAAAAAAChPAAAAAABQmgAEAAAAoTAADAAAAUJgABgAAAKAwAQwAAABAYQIYAAAAgMIEMAAAAACFCWAAAAAAChPAAAAAABQmgAEAAAAoTAADAAAAUJgABgAAAKAwAQwAAABAYQIYAAAAgMIEMAAAAACFCWAAAAAAChPAAAAAABQmgAEAAAAoTAADAAAAUJgABgAAAKAwAQwAAABAYQIYAAAAgMIEMAAAAACFCWAAAAAAChPAAAAAABQmgAEAAAAoTAADAAAAUJgABgAAAKAwAQwAAABAYQIYAAAAgMIEMAAAAACFCWAAAAAAChPAAAAAABQmgAEAAAAoTAADAAAAUJgABgAAAKAwAQwAAABAYQIYAAAAgMIEMAAAAACFCWAAAAAAChPAAAAAABQmgAEAAAAoTAADAAAAUJgABgAAAKAwAQwAAABAYQIYAAAAgMIEMAAAAACFCWAAAAAAChPAAAAAABQmgAEAAAAobPpE3wBTw2c/+9ns2rVrom8DAADgrNPe3p77779/om+DYTRVKpXKRN8EjW/JkiX59Z7fTfRtMALLls7xXTUY31lj8X01Ht9ZY/F9NR7fWWPxfTWeZUvnJEn27ds3wXfCcLQgAQAAABQmgAEAAAAoTAADAAAAUJgABgAAAKAwAQwAAABAYQIYAAAAgMIEMAAAAACFCWDgLHPT2u6JvgVGyXfWWHxfjcd31lh8X43Hd9ZYfF+Nx3fWOJoqlUplom+CxrdkyZL8es/vJvo2AAAAzjrLls7Jvn37Jvo2GIYKGAAAAIDCBDAAAAAAhQlgAAAAAAoTwAAAAAAUJoABAAAAKEwAAwAAAFCYAAYAAACgMAEMAAAAQGECGAAAAIDCBDAAAAAAhQlgAAAAAAoTwAAAAAAUJoABAAAAKEwAAwAAAFCYAAYAAACgMAEMAAAAQGECGAAAAIDCBDAAAAAAhQlgAAAAAAoTwAAAAAAUJoABAAAAKEwAAwAAAFCYAAYAAACgMAEMAAAAQGECGAAAAIDCBDAAAAAAhQlgAAAAAAoTwAAAAAAUJoABAAAAKEwAAwAAAFCYAAYAAACgMAEMAAAAQGECGAAAAIDCBDAAAAAAhQlgAAAAAAoTwAAAAAAUJoABAAAAKEwAAwAAAFCYAAYAAACgMAEMAAAAQGECGAAAAIDCBDAAAAAAhQlgAAAAAAoTwAAAAAAUJoABAAAAKEwAAwAAAFCYAAYAAACgMAEMAAAAQGECGAAAAIDCBDAAAAAAhQlgAAAAAAoTwAAAAAAUJoABAAAAKEwAAwAAAFDY9Im+Acbf4cOHc+zYsZrn5syZk7lz5w46duTIkTz//PPp7OzMggUL0tbWdsoaAAAAYOwEMFPQDTfckP3799c8d9NNN+XWW2/tf7xz585s2rQpR48e7T/W3NycW265JTfeeGPxewUAAICzgQBmijlx4kQOHjyYlpaWXHXVVaecX7FiRf/Pu3fvzvr161OpVLJy5cq0t7dn79692bFjR7Zs2ZKFCxdm1apVZ/L2AQAAYEoSwEwxL730Unp7e3P55ZfnjjvuGHJtR0dHKpVKVq9enY0bN/Yfv/DCC7N58+Z0dHQIYAAAAGAcGMI7xbzwwgtJkra2tiHX9fT0ZNeuXUmSNWvWDDp33XXXZebMmdm/f39eeeWVMjcKAAAAZxEVMFPMvn37kiQLFizI97///bz88stpaWnJpZdemksuuaR/3eHDh9PT05N58+altbV10DVmzpyZtra2PP300zlw4MAp5wEAAIDREcBMMX0BzG233ZY333xz0LlVq1Zl06ZNaW5uTldXV5KkpaWl5nXmz5+fJHn99ddH/NrLls6pe+6mtd1Zu7Z7xNcCAAAg2bp1Vjq2zpro22AcCGCmmL4AZunSpVm9enVaWlryxBNPZNu2bXnooYdywQUXZN26dTl58mSSZMaMGTWvc+655yZ5q1VppH6953enefcAAAAMtHYEf8we6o/hTB4CmCmkt7c3a9asyTnnnJPVq1f3hyvt7e1ZvHhxbrvttmzbti0333xzfwAz1LWSpKmpqfh9AwAAwFRnCO8UMm3atHzxi1/M5z//+VMqW66++urMnz8/PT09OXjwYJqbm5Mkx44dq3mt48ePJ0n/OgAAAGDsBDBTyMmTJ/PGG2/UbRuaO3dukuTVV1/tn/Fy6NChVCqVU9YeOHAgSf0ZMQAAAMDICWCmkEcffTSXXXZZvvzlL59y7vjx4zl48GCS5KKLLkpra2tmz56d7u7uPPvss4PWdnV15dChQ2lqasqiRYvOxK0DAADAlCaAmUKWLVuWJHnssceye/fu/uOVSiVbtmxJd3d3Fi9enNbW1kybNi1XXHFFkuSuu+4aNBPmzjvvTG9vb5YvX57zzz//zL4JAAAAmIKaKrX6T2hYX//613P//fdn2rRp+ehHP5qFCxfmySefzJ49ezJjxoxs3749l112WZK32oyuueaanDhxIvPmzUt7e3ueeeaZdHZ2pqmpKdu3b097e/uIXnfJkiV2QQIAAJgAy5bO6d8Rl8lLADPF/P73v88999yTbdu25ciRI0neGs67fPnyfPWrX82SJUsGrf/Vr36VjRs35sUXX+w/1tramg0bNuQjH/nIiF9XAAMAADAxBDCNQQDDuBDAAAAATAwBTGMwAwYAAACgMAEMAAAAQGECGAAAAIDCBDAAAAAAhQlgAAAAAAoTwAAAAAAUJoABAAAAKEwAAwAAAFCYAAYAAACgMAEMAAAAQGECGAAAAIDCBDAAAAAAhQlgAAAAAAoTwAAAAAAUJoABAAAAKEwAAwAAAFCYAAYAAACgMAEMAAAAQGECGAAAAIDCBDAAAAAAhQlgAAAAAAoTwAAAAAAUJoABAAAAKEwAAwAAAFCYAAYAAACgMAEMAAAAQGECGAAAAIDCBDAAAAAAhQlgAAAAAAoTwAAAAAAUJoABAAAAKEwAAwAAAFCYAAYAAACgMAEMAAAAQGECGAAAAIDCBDAAAAAAhQlgAAAAAAoTwAAAAAAUJoABAAAAKEwAAwAAAFCYAAYAAACgMAEMAAAAQGECGAAAAIDCBDAAAAAAhQlgAAAAAAoTwAAAAAAUJoABAAAAKEwAAwAAAFCYAAYAAACgMAEMAAAAQGECGAAAAIDCBDAAAAAAhQlgAAAAAAoTwAAAAAAUJoABAAAAKGz6RN8Ao3fgwIH84he/yMqVK3PeeefVXHPkyJE8//zz6ezszIIFC9LW1pa5c+ee9loAAABg9AQwDehb3/pWHnnkkbzvfe/LBz7wgVPO79y5M5s2bcrRo0f7jzU3N+eWW27JjTfeOOa1AAAAwNgIYBrIG2+8kXvuuSePPPJI3TW7d+/O+vXrU6lUsnLlyrS3t2fv3r3ZsWNHtmzZkoULF2bVqlWjXgsAAACMnQCmAfz85z/P5s2b8/LLL+fEiRNDru3o6EilUsnq1auzcePG/uMXXnhhNm/enI6Ojv5QZTRrAQAAgLEzhLcBVCqV/P73v8+73vWuLFq0KNOn187Nenp6smvXriTJmjVrBp277rrrMnPmzOzfvz+vvPLKqNYCAAAAp0cA0wA+/OEP58c//nH/vyuvvLLmusOHD6enpyfz5s1La2vroHMzZ85MW1tbkreG+I5mLQAAAHB6tCBNIV1dXUmSlpaWmufnz5+fJHn99dfT3Nw84rUjtWzpnLrnblrbnbVru0d8LQAAAJKtW2elY+usib4NxoEAZgo5efJkkmTGjBk1z5977rlJ3mpVGs3akfr1nt+NeC0AAADDWzuCP2YP9cdwJg8tSFNIX6hST29vb5KkqalpVGsBAACA0yOAmUL62oqOHTtW8/zx48f7141mLQAAAHB6BDBTSN/clkOHDqVSqZxyvm+gbktLy6jWAgAAAKdHADOFtLa2Zvbs2enu7s6zzz476FxXV1cOHTqUpqamLFq0aFRrAQAAgNMjgJlCpk2bliuuuCJJctdddw2a83LnnXemt7c3y5cvz/nnnz+qtQAAAMDpsQvSFHPrrbfm8ccfz65du3LllVemvb09zzzzTDo7O9PU1JQvfelLY1oLAAAAjJ0KmAY0bdq0uucuvvji3HvvvVm8eHFee+21PPzww+ns7Exra2u2bt2a9vb2Ma0FAAAAxq6pUmsCK4zSkiVL8us9v5vo2wAAADjrLFs6J/v27Zvo22AYKmAAAAAAChPAAAAAABQmgAEAAAAoTAADAAAAUJgABgAAAKAwAQwAAABAYQIYAAAAgMIEMAAAAACFCWAAAAAAChPAAAAAABQmgAEAAAAoTAADAAAAUJgABgAAAKAwAQwAAABAYQIYAAAAgMIEMAAAAACFCWAAAAAAChPAAAAAABQmgAEAAAAoTAADAAAAUJgABgAAAKAwAQwAAABAYQIYAAAAgMIEMAAAAACFCWAAAAAAChPAAAAAABQmgAEAAAAoTAADAAAAUJgABgAAAKAwAQwAAABAYQIYAAAAgMIEMAAAAACFCWAAAAAAChPAAAAAABQmgAEAAAAoTAADAAAAUJgABgAAAKAwAQwAAABAYQIYAAAAgMIEMAAAAACFCWAAAAAAChPAAAAAABQmgAEAAAAoTAADAAAAUJgABgAAAKAwAQwAAABAYQIYAAAAgMIEMAAAAACFCWAAAAAAChPAAAAAABQmgAEAAAAoTAADAAAAUJgABgAAAKAwAQwAAABAYQIYAAAAgMKmT/QNMHoHDhzIL37xi6xcuTLnnXfeKecPHz6cY8eO1XzunDlzMnfu3EHHjhw5kueffz6dnZ1ZsGBB2traTlkDAAAAjJ0ApgF961vfyiOPPJL3ve99+cAHPnDK+RtuuCH79++v+dybbropt956a//jnTt3ZtOmTTl69Gj/sebm5txyyy258cYbx//mAQAA4CwkgGkgb7zxRu6555488sgjddecOHEiBw8eTEtLS6666qpTzq9YsaL/5927d2f9+vWpVCpZuXJl2tvbs3fv3uzYsSNbtmzJwoULs2rVqiLvBQAAAM4mApgG8POf/zybN2/Oyy+/nBMnTgy59qWXXkpvb28uv/zy3HHHHUOu7ejoSKVSyerVq7Nx48b+4xdeeGE2b96cjo4OAQwAAACMA0N4G0ClUsnvf//7vOtd78qiRYsyfXr93OyFF15IkrS1tQ15zZ6enuzatStJsmbNmkHnrrvuusycOTP79+/PK6+8cpp3DwAAAKiAaQAf/vCH8+EPf7j/8U033ZSf/exnNdfu27cvSbJgwYJ8//vfz8svv5yWlpZceumlueSSS/rXHT58OD09PZk3b15aW1sHXWPmzJlpa2vL008/nQMHDpxyHgAAABgdAcwU0xfA3HbbbXnzzTcHnVu1alU2bdqU5ubmdHV1JUlaWlpqXmf+/PlJktdff73g3QIAAMDZQQAzxfQFMEuXLs3q1avT0tKSJ554Itu2bctDDz2UCy64IOvWrcvJkyeTJDNmzKh5nXPPPTfJW61KI7Vs6Zy6525a2521a7tHfC0AAACSrVtnpWPrrIm+DcaBAGYK6e3tzZo1a3LOOedk9erV/eFKe3t7Fi9enNtuuy3btm3LzTff3B/ADHWtJGlqahrx6/96z+/GfvMAAACcYu0I/pg91B/DmTwM4Z1Cpk2bli9+8Yv5/Oc/f0ply9VXX5358+enp6cnBw8eTHNzc5Lk2LFjNa91/PjxJOlfBwAAAIydAGYKOXnyZN544426bUNz585Nkrz66qv9M14OHTqUSqVyytoDBw4kqT8jBgAAABg5AcwU8uijj+ayyy7Ll7/85VPOHT9+PAcPHkySXHTRRWltbc3s2bPT3d2dZ599dtDarq6uHDp0KE1NTVm0aNGZuHUAAACY0gQwU8iyZcuSJI899lh2797df7xSqWTLli3p7u7O4sWL09rammnTpuWKK65Iktx1112DZsLceeed6e3tzfLly3P++eef2TcBAAAAU5AhvFNIa2trPvvZz+b+++/P9ddfn49+9KNZuHBhnnzyyezZsyczZszI1772tf71t956ax5//PHs2rUrV155Zdrb2/PMM8+ks7MzTU1N+dKXvjSB7wYAAACmDgFMA5o2bVrdc1/5ylcyb968bNu2LT/96U/7169YsSJf/epXs2TJkv61F198ce69995s3LgxL774Yh5++OEkbwU5GzZsSHt7e9k3AgAAAGeJpkqtCawwSkuWLLENNQAAwARYtnRO9u3bN9G3wTDMgAEAAAAoTAADAAAAUJgABgAAAKAwAQwAAABAYQIYAAAAgMIEMAAAAACFCWAAAAAAChPAAAAAABQmgAEAAAAoTAADAAAAUJgABgAAAKAwAQwAAABAYQIYAAAAgMIEMAAAAACFCWAAAAAAChPAAAAAABQmgAEAAAAoTAADAAAAUJgABgAAAKAwAQwAwBn2saXfnuhbAADOMAEMAAAAQGECGACAgmpVuzy25+YRrwUApgYBDABAQfXCltNdCwA0FgEMAMA4+djSb6tiAQBqEsAAAAAAFCaAAQA4TX2VL4/tuXlEbUR9VTKqZQDg7NFUqVQqE30TNL4lS5bk13t+N9G3AQD9QQgAnC2WLZ2Tffv2TfRtMAwVMAAAAACFCWAAgCllNC1A9R6Ph7EM5NWSBABTlwAGADjrVIc0pVqWHttz86BQpS+UqRW0DGydEsQAwNQjgAEAAAAozBBexoUhvACcbWoN++2rXKlVyTJw7WirXQwVBmAohvA2BgEM40IAA8BkUx2QVIcj43Xtvp/rBSn1Xm+o3Zrs5ATAaAhgGoMWJABgSjqdAGO4qpR6gctje27uf92BP9e79sCZMH3Hq/870nsCACY3AQwAAABAYQIYAKBhVVeTDGVgRcrAKpNauxIN1RpU67rVzxnpfJe+e6puZ6pXPQMANC4zYBgXZsAAMJFGMk+l3kDcgesGnh9qZkyta9ULcWpdZ6hgpjqMqX4fAFDNDJjGoAIGAAAAoDABDADQ8EZTGTKwumWolqKBag3JHU6tIbojqXwZ6rFBvADQuLQgMS60IAFwptRrxRmqZWeoGS/VLUL1Wo/qbWtdS60WpoGPh9uyeqT3BACJFqRGoQIGAAAAoLDpE30DAACjUasypdbxetUitSpQau1gVO/6A3cqGjjgt9brDXVuKCMZGgwANBYVMABAQxsYhiSnbk1daxZLPfW2pB4uoBmPgKRegFR9T+bAAEBjUgEDADS06gqVWtUjQw3brRdo1Kt8qXWNoVTPgxnu9epdo971AIDGoAIGAAAAoDC7IDEu7IIEQGkj3f2o71hSv1qk3i5DA58zmuqSgbNgahnrFtIqXAAYCbsgNQYtSABAQxiq9Wa449U/15sZM1T4MlzQM9Q9DxX41DPcsGAAoLFoQQIAAAAoTAUMANBQqluJalWtVG8RXa1W9Uv19eqpVZUy1mO11Br6O5KWqPHajQkAKMMMGMaFGTAAlFTdJlTvXN/50c5bGardpzrYqPV4tK813POq19j5CIChmAHTGLQgAQAAABQmgAEAGkJ11Um9CpLRVIpUr+l7XD08t9Z/x7Kr0VDPHfjaA48NbKeq957Gei8AwJmjBYlxoQUJgPFWPQMlOXWXovHY9nm4tbXaf0YTeFQ/v95sl6FCGe1HAAxFC1JjUAEDAJwx9QbijnToba0KlHpbRo+X6tcfKvSp9/yB1StDBT5DzbepFdSofAGAxiGAAQAAAChMCxLjQgsSAONlIqs6htu+unrdSK5V71wy9A5O9Z6vDQmAalqQGoMKmAZy5MiR/PKXv8wPfvCD/Od//meOHDky5Npdu3Zl586d+Y//+I+8/vrr47IWAMaqXitR9bF6AUOtIbVDGUtQMZLwpW/dSK411Lnq7awHPqf6Hk5n22sAYHKYPtE3wPAqlUruu+++bNmyJT09Pf3H3/72t2fdunW5/vrrB63fuXNnNm3alKNHj/Yfa25uzi233JIbb7xxzGsBAACAsdGC1AD+5V/+JX/5l3+Z6dOn50//9E+zePHi7Nq1Kz/60Y9SqVTy93//9/nEJz6RJNm9e3euu+66VCqVrFy5Mu3t7dm7d2927NiRSqWSb3zjG1m1atWo1w5HCxIA1epVeFTvAFRd6TFZKzxO997qtTeNdEen4dqWtCYBnL20IDUGAcwk19vbmyuvvDJdXV2nBCLf+ta38g//8A/5wAc+kH/+539OkvzZn/1Z/v3f/z2rV6/Oxo0b+9du27Ytmzdvznve85488sgjo147HAEMAMOpN89kJGHEZA5mail9v0MFWyMhsAGYWgQwjcEMmEnuN7/5Tbq6utLa2ppPfvKTg85de+21SZK9e/cmSXp6erJr164kyZo1awatve666zJz5szs378/r7zyyqjWAgAAAKdHADPJHTt2LIsWLcqHPvShNDU1DTrXN4T3He94R5Lk8OHD6enpybx589La2jpo7cyZM9PW1pYkOXDgwKjWAsBI9A2W7fs38Hif6kG6fZUYAx/XqhxppOqXZHzvd+Dn0/dz9ec0XBtTrWsCAGeWIbyT3Pvf//78+Mc/rnnuvvvuS5JccsklSZKurq4kSUtLS8318+fPT5K8/vrraW5uHvHakVq2dE7dczet7c7atd0jvhYAjWeo3YuqZ5/UC2imsrG2JdWa/zJU4DJUe5HWI4DGs3XrrHRsnTXRt8E4EMA0oJMnT+Yb3/hGfvjDH2bGjBlZt25d//EkmTFjRs3nnXvuuUnealUazdqRMgMGgIGqw4F6WyxPJiXvbTRzbaoDluHWDVxTXV001PMBmPzWjuCP2UP9MZzJQwDTYPbv35/169fnqaeeyqxZs3L33Xfnve99b5L/C2Dq6e3tTZI0NTWNai0AAABwesyAaRC9vb357ne/m0996lN56qmncumll+bBBx/MFVdc0b+mr63o2LFjNa9x/Pjx/nWjWQsAY1Hd6lKrGmOytcOcyUqRoV6r3iycWucHVr4MrKoZ+Nn2nZtsnzcAnE0EMA3gzTffzJ//+Z/n7/7u73Luuefmr/7qr/LAAw/koosuGrSub27LoUOHUmt38b6Bui0tLaNaCwCjVStAmArDdc+kWmHJUMdqBS8AwOQhgGkA3/zmN/OTn/wkixcvzkMPPZRPf/rTNVuDWltbM3v27HR3d+fZZ58ddK6rqyuHDh1KU1NTFi1aNKq1AAAAwOkRwExyv/3tb7N9+/a87W1vy7333puFCxfWXTtt2rT+lqS77rpr0JyXO++8M729vVm+fHnOP//8Ua0FAMbPcBUqI9nhqN521APXVT9WbQQAE6upUqv/hEnjwQcfzO23355Zs2ZlxYoVNdcsXLgwmzZtSvJW69A111yTEydOZN68eWlvb88zzzyTzs7ONDU1Zfv27Wlvbx/12uEsWbLELkgAZ7nR7PLD/zmdnYqqP2PtRwBnp2VL52Tfvn0TfRsMwy5Ik9xzzz2XJOnu7s4TTzxRc8273/3u/p8vvvji3Hvvvdm4cWNefPHFPPzww0neak/asGHDoEBlNGsBAACAsVMBw7hQAQNwdqseAHs2Vr6Md8VPresN9/nW2wWpFkN7AaYOFTCNQQDDuBDAAJzd+maTnI3BSwmn+1mOJogBoPEJYBqDIbwAwLgQvpyqOvwYaRgy1Gc53DUHPq4+5zsCgIkjgAEAAAAoTAADAIxJXzVF9S48Wl7eUquNaDwqUKo/76FeY+B3VOtnAODMMQOGcWEGDMDZqW/2S9/P/J8zMZR3JM8ZzsDvEIDGZAZMY1ABAwAAAFDY9Im+AQCgMamcGNp4VwQNd72+CpnRfie+QwA4M1TAAABjMtYdfs4GE/FZ1JrJU+sxADAxBDAAAAAAhQlgAIBh1aui6NtRx846g433ZzGaipqBw3rrtST5vgDgzBPAAAA1DQxWhgsAtB+VNZL5L33/rW5Fqg7Ihvo+hTIAUI5tqBkXtqEGOHsM/CW93uBXv8ifGdVbU9faErzW9tUD1wnPABqfbagbgwoYAAAAgMIEMABATSOpYlHpMrFq7Xg01C5Ij+25+ZQqGd8hAJwZ0yf6BgCAxlPdeqSVZXKp1YrUp+/YwO9r4DHfJQCUoQIGAAAAoDABDABQU181xFBbFteqphj4WCVFWUPtZjRUa9FQg3l9ZwBQhl2QGBd2QQKYGuq1n9Taaafe82kcA1uOtB4BNC67IDUGFTAAAAAAhamAYVyogAGYOuq1FdVaV69yQiXM5KfqBWDqUAHTGFTAAACnGM0v5UOt9cv95DRwBoywDADODNtQAwD9RvPLeK2tqE/nepwZtSpfzIEBgPJUwAAAAAAUpgIGABhkYEXLSKshVLo0jqFaj1S/AEA5KmAAgH4DfwHva0kxK2RqE7oAwJkhgAEAAAAoTAADANTU14LUVyFRq1JiqHOMTonPcCTXtI04AJwZTZVKpTLRN0HjW7JkSX6953cTfRsAFNb3i/nAbYyZGoRoAI1r2dI52bdv30TfBsNQAQMAAABQmAAGAM5yI6lkGVj50lf9omICAGDktCAxLrQgAUx9A0MX7UdTm3ANoLFoQWoMKmAAgJr6tqCuDluEL1OX4AUAyhHAAAAAABQmgAEAhtXXfmT2y9RXvcOViicAGB8CGACgplpBixBmahs4bLmP7xoAxocABgAAAKCw6RN9AwDA5DWw+kFbCgDA2MJtMYIAACAASURBVKmAAQBGHKg8tufm/lBmuNYUrSuT21DfT70dsACAsRPAAAAAABTWVKlUKhN9EzS+JUuW5Nd7fjfRtwHAOBtNZcxo1jM5DdwBSQUTQONYtnRO9u3bN9G3wTBUwAAAp6gOUur9Mj4weBG+NL6+Ha6ELwAw/lTAMC5UwACcPfp+Sa8VuKiEaXzCF4DGowKmMaiAAQAAACjMNtQAQF1DVbkMpbpCpl7FDJNPX4UTADC+VMAAAHVVzwMZS4uR8GXijDRIGbi1uPAFAMoQwAAAAAAUJoABAE7Rt6vRwN2N6m1RPLB6ono3JNUvE2ukn722IwAozy5IjAu7IAGcfYbaDYnJrd6MHiEMQGOyC1JjUAEDAJyiOlQZ+Lj654FzQ2rNEBnP+SICgvExsJLJZwoAZ4YABgAAAKAwLUiMCy1IAAxUry1pLLsoMTK1PttaLWK12o8AaGxakBqDChgAYFTqhScDh/YObDuq91y/+I+vkYRaZvYAwMQRwAAAAAAUJoABAEZlqDai6qGuI62GYXxUD0WuHrZba2gyAHBmCGAAgNNWvYVxrZ2Sap0bqN7uSWMhWPi/0KUveKn+HnxGAHBmTZ/oG2Dkjhw5kr1796azszPvete78od/+If5f//v/52y7vDhwzl27FjNa8yZMydz58495brPP/98Ojs7s2DBgrS1tZ2yBgAAABg7AUwDqFQque+++7Jly5b09PT0H3/729+edevW5frrrx+0/oYbbsj+/ftrXuumm27Krbfe2v94586d2bRpU44ePdp/rLm5ObfccktuvPHGcX4nAEwVA6sp+n4easBudfVF35pSbUjam4Zu/wIAzjwBTAN44IEH8jd/8zeZPn16rr/++ixevDi7du3Kj370o/z1X/915s2bl0984hNJkhMnTuTgwYNpaWnJVVdddcq1VqxY0f/z7t27s379+lQqlaxcuTLt7e3Zu3dvduzYkS1btmThwoVZtWrVGXufADSOevNEhmo9GvjcvvMDDQxyBl6rVtAzlu2sp9IW2LVmvPQZeKzWd1DvewEAyhLATHK9vb359rff+h+pO++8sz8Q+fSnP50LL7ww//AP/5D777+/P4B56aWX0tvbm8svvzx33HHHkNfu6OhIpVLJ6tWrs3Hjxv7jF154YTZv3pyOjg4BDMBZaKhf0EczVLd63ki9ob31XqfW8/p+rne+3uOpuv3ySAYeV38ewhcAmBiG8E5yv/nNb9LV1ZXW1tZ88pOfHHTu2muvTZLs3bu3/9gLL7yQJGlraxvyuj09Pdm1a1eSZM2aNYPOXXfddZk5c2b279+fV1555bTfAwAAAJztBDCT3LFjx7Jo0aJ86EMfSlNT06BzR44cSZK84x3v6D+2b9++JMmCBQvy/e9/P3/7t3+b++67L//93/896LmHDx9OT09P5s2bl9bW1kHnZs6c2R/gHDhwYNzfEwCT23BVKSPZxWi4tdVtRH3/6l1nqPsaeH6o15tKqj+zJDWrXwbuhKTyBQAmlhakSe79739/fvzjH9c8d9999yVJLrnkkv5jfQHMbbfdljfffHPQ+lWrVmXTpk1pbm5OV1dXkqSlpaXmtefPn58kef3110/vDQAwZYzkF/ihtpKu1ZJUHQzUC2FGM2dm4JrTCV4m68wYQQoANCYBTAM6efJkvvGNb+SHP/xhZsyYkXXr1vWf6wtgli5dmtWrV6elpSVPPPFEtm3bloceeigXXHBB1q1bl5MnTyZJZsyYUfM1zj333CQZtOvScJYtnVP33E1ru7N2bfeIrwUAAECydeusdGydNdG3wTgQwDSY/fv3Z/369Xnqqacya9as3H333Xnve9+b5K2BvWvWrMk555yT1atX94cr7e3tWbx4cW677bZs27YtN998c38AU09vb2+SnNL2NJRf7/ndGN8VAFNdvUqVan3VK7UGyg41ZLbe7kkjrV6p9fzJVvky0HCVQgBMHWtH8Mfsof4YzuRhBkyD6O3tzXe/+9186lOfylNPPZVLL700Dz74YK644or+NdOmTcsXv/jFfP7znz+lsuXqq6/O/Pnz09PTk4MHD6a5uTnJWzNmajl+/HiS9K8DgNMxmmCg1tqhZsFUhyZ9bU21QorhjOQ5ExFyVM9xqTXTRfgCAJObCpgG8Oabb+Yv/uIv8pOf/CTveMc7smHDhvzJn/zJKdUpJ0+eTHd3d2bMmFEzOJk7d27+53/+J6+++mouuOCCJMmhQ4dSqVROuVbf8N16M2IAAACAkVMB0wC++c1v5ic/+UkWL16chx56KJ/+9KdrtgY9+uijueyyy/LlL3/5lHPHjx/PwYMHkyQXXXRRWltbM3v27HR3d+fZZ58dtLarqyuHDh1KU1NTFi1aVOQ9AUC1ejsh9RmuKmVg5ctI2nHq7bY0kvs8E6rvr3rXIwCgsQhgJrnf/va32b59e972trfl3nvvzcKFC+uuXbZsWZLksccey+7du/uPVyqVbNmyJd3d3Vm8eHFaW1szbdq0/valu+66a9BMmDvvvDO9vb1Zvnx5zj///ELvDICzxWjmsNQLTUbbwjRwpstQrzPSVp7RtvuMdzuQraQBoPE1VSqVykTfBPU9+OCDuf322zNr1qysWLGi5pqFCxdm06ZNSZKvf/3ruf/++zNt2rR89KMfzcKFC/Pkk09mz549mTFjRrZv357LLrssyVttRtdcc01OnDiRefPmpb29Pc8880w6OzvT1NSU7du3p729fUT3uWTJEkN4ATjjRjN4diTDeYfaeno0Q32Hu9ZorlE9ZBgAqi1bOqd/R1wmLzNgJrnnnnsuSdLd3Z0nnnii5pp3v/vd/T9/5Stfybx587Jt27b89Kc/TfLWcN4VK1bkq1/9apYsWdK/9uKLL869996bjRs35sUXX8zDDz+cJGltbc2GDRtGHL4AAAAAQ1MBw7hQAQNACSOt+hhLdUh1ZUr180dSBVNdmTKadquhXgMARkMFTGMwAwYAmLRGGkaMJbQYOFdlJAN+a73ewABl4BbY1etqvc5wAVCtNQBA4xLAAAAAABQmgAEAzmp9VSa1KlJqVbrUqnCpboEauBNT9euMZgcm7UgAMHUIYACAs8LHln57zDNXarUPjWRnonphTb1razkCgKlLAAMAAABQmF2QGBd2QQKgEVW3BdVbU6v6BQAmC7sgNQYBDONCAAPA2UogA8BEE8A0Bi1IAACnwfwWAGAkBDAAAAAAhQlgAADGgTYkAGAoAhgAAACAwgQwAAAAAIUJYAAAAAAKE8AAAAAAFCaAAQAAAChMAAMAAABQmAAGAAAAoDABDAAAAEBhAhgAAACAwgQwAAAAAIUJYAAAAAAKE8AAAAAAFCaAAQAAAChMAAMAAABQmAAGAAAAoDABDAAAAEBhAhgAAACAwgQwAAAAAIUJYAAAAAAKE8AAAAAAFCaAAQAAAChMAAMAAABQmAAGAAAAoDABDAAAAEBhAhgAAACAwgQwAAAAAIUJYAAAAAAKE8AAAAAAFCaAAQAAAChMAAMAAABQmAAGAAAAoDABDAAAAEBhAhgAAACAwgQwAAAAAIUJYAAAAAAKE8AAAAAAFCaAAQAAAChMAAMAAABQmAAGAAAAoDABDAAAAEBhAhgAAACAwgQwAAAAAIUJYAAAAAAKE8AAAAAAFCaAAQAAAChs+kTfACP32muv5bnnnktXV1daW1uzfPnyzJ49u+baI0eO5Pnnn09nZ2cWLFiQtra2zJ0797TXAgAAAKMngGkAvb29ufvuu/O9730vvb29/cfPO++83H777bn22msHrd+5c2c2bdqUo0eP9h9rbm7OLbfckhtvvHHMawEAAICxEcA0gAceeCAdHR2ZNWtWPve5z+Wd73xnHn/88fzyl7/Mhg0bsmjRoqxYsSJJsnv37qxfvz6VSiUrV65Me3t79u7dmx07dmTLli1ZuHBhVq1aNeq1AAAAwNgJYBpAR0dHkuQ73/lOPvjBDyZJvvCFL+Qzn/lMnn766Tz66KP9AUxHR0cqlUpWr16djRs39l/jwgsvzObNm9PR0dEfqoxmLQAAADB2hvBOcq+99lpee+21XHzxxf3hS5+rr746SdLZ2Zkk6enpya5du5Ika9asGbT2uuuuy8yZM7N///688soro1oLAAAAnB4BzCQ3bdq0fO1rX8vtt99+yrm+AKW9vT1Jcvjw4fT09GTevHlpbW0dtHbmzJlpa2tLkhw4cGBUawEAAIDTowVpkpszZ04+85nP9D9+6qmnsn///vzrv/5r/u3f/i1/8Ad/0N8m1NXVlSRpaWmpea358+cnSV5//fU0NzePeC0AAABwegQwDWbLli35r//6r/7Ha9euzTvf+c4kycmTJ5MkM2bMqPncc889N8lbrUqjWTtSy5bOqXvuprXdWbu2e8TXAgAAINm6dVY6ts6a6NtgHAhgGsyXvvSlvPrqq9m7d2/uv//+3HzzzfnCF76Qr3zlK/2hSj19W1g3NTWNau1I/XrP70a8FgAAgOGtHcEfs4f6YziThxkwDebSSy/Nxz/+8dx666255557cs455+SBBx7Im2++2d9WdOzYsZrPPX78eJKkubl5VGsBAACA0yOAmeR+9rOfZf369fnpT396yrlLL70073nPe9Ld3Z2nnnqqf27LoUOHUqlUTlnfN1C3paVlVGsBAACA0yOAmeT+93//Nz/4wQ+ydevWmuffeOONJMnb3/72tLa2Zvbs2enu7s6zzz47aF1XV1cOHTqUpqamLFq0aFRrAQAAgNMjgJnkli5dmiTZu3dvnnzyyUHn7r333rzyyiuZNWtW3ve+92XatGm54oorkiR33XXXoDkvd955Z3p7e7N8+fKcf/75o1oLAAAAnJ6mSq3+EyaVDRs2ZMeOHZkxY0b+6I/+KPPmzcszzzyTp556Kslbgckf//EfJ3mrdeiaa67JiRMnMm/evLS3t+eZZ55JZ2dnmpqasn379rS3t4967XCWLFliCC8AAMAEWLZ0Tvbt2zfRt8EwBDANoKenJ//0T/+Uf/zHf8zRo0f7j7/nPe/JunXr8vGPf3zQ+l/96lfZuHFjXnzxxf5jra2t2bBhQz7ykY+Mee1QBDAAAAATQwDTGAQwjAsBDADQKD629Nv9Pz+25+YJvBOA8SGAaQxmwAAAAAAUJoABAOCs8LGl3x5U/dJ3DADOhOkTfQMAAFDSUCGLFiQAzhQVMAAAAACFCWAAAJiyVL8AMFloQQIAYEoZyVwX4QsAZ5oABgCAKUHwAsBkpgUJAAAAoDAVMAAANDyzXgCY7AQwAAA0JKELAI1ECxIAAABAYSpgAABoGKpeAGhUAhgAACa9jy39dh7bc7OQBYCGpQUJAAAAoDABDAAAk1pf9QsANDItSAAATCoD57xoOwJgqlABAwDApFEdvgDAVCGAAQAAAChMAAMAwKTRV/Wi+gWAqUYAAwDApCJ8AWAqEsAAAAAAFCaAAQAAAChMAAMAAABQmAAGAAAAoDABDAAAAEBhAhgAAACAwgQwAAAAAIUJYAAAAAAKE8AAAAAAFCaAAQAAAChMAAMAAABQmAAGAAAAoDABDAAAAEBhAhgAAACAwgQwAAAAAIUJYAAAAAAKE8AAAAAAFCaAAQAAAChMAAMAAABQmAAGAAAAoDABDAAAAEBhAhgAAACAwgQwAAAAAIUJYAAAAAAKE8AAAAAAFCaAAQAAAChMAAMAAABQmAAGAAAAoDABDAAAAEBhAhgAAACAwgQwAAAAAIUJYAAAAAAKE8AAAAAAFCaAAQAAAChMAAMAAABQmAAGAAAAoLDpE30DjNxrr72W5557Ll1dXWltbc3y5csze/bsU9YdPnw4x44dq3mNOXPmZO7cuYOOHTlyJM8//3w6OzuzYMGCtLW1nbIGAAAAGDsBTAPo7e3N3Xffne9973vp7e3tP37eeefl9ttvz7XXXjto/Q033JD9+/fXvNZNN92UW2+9tf/xzp07s2nTphw9erT/WHNzc2655ZbceOON4/xOAAAA4OwkgGkADzzwQDo6OjJr1qx87nOfyzvf+c48/vjj+eUvf5kNGzZk0aJFWbFiRZLkxIkTOXjwYFpaWnLVVVedcq2+dUmye/furF+/PpVKJStXrkx7e3v27t2bHTt2ZMuWLVm4cGFWrVp1xt4nAAAATFUCmAbQ0dGRJPnOd76TD37wg0mSL3zhC/nMZz6Tp59+Oo8++mh/sPLSSy+lt7c3l19+ee64445hr1upVLJ69eps3Lix//iFF16YzZs3p6OjQwADAAAA48AQ3knutddey2uvvZaLL764P3zpc/XVVydJOjs7+4+98MILSZK2trYhr9vT0/P/27v/KKvrOn/gz2Hil7iW4DAwLa1CDGQzSrQ77JpabbG5iLWd2lyD3HSps3AgyMWo9WBJHo5UlG2u2koelT1llrutPxYtylpP2EGURBDREALFCHSLHMCB4X7/4Dt3HWZQQD/MneHxOOcevJ/3a+79fO7rgDPPeb/fnyxfvjxJMmXKlHZjkydPTr9+/bJ+/fps2bLlVV8DAAAAHOvMgKlw1dXVmTdvXgYPHtxhrC1AaWpqKh9bt25dkmTIkCH57ne/m1//+tepra3NmDFjcvrpp5frnnnmmbS0tKSmpiZ1dXXtXrdfv34ZPXp0fvnLX2bDhg0dxgEAAIDDI4CpcAMHDsz5559ffr5y5cqsX78+99xzT+6///6ceuqp7ZYJtQUwl1xySfbs2dPutc4777zMnz8/ffr0yfbt25MktbW1nb5vW+Dz3HPPHfK5NjYMPOjY1Gm7Mm3arkN+LQAAAJJrr+2f667t39WnwWtAANPNLFy4MA8++GD5+bRp0/KGN7yh/LwtgGloaMikSZNSW1ubZcuWZdGiRbnzzjszbNiwzJw5M/v27UuS9O7du9P36du3b5L9S5UO1aOrnz/s6wEAAODgph3CL7Nf7pfhVA4BTDcze/bsbN26NWvXrs3ixYszffr0XHTRRfnsZz+b1tbWTJkyJb169cqkSZPK4UpTU1NGjhyZSy65JIsWLcr06dPLAczBtN3uuqqqqvBrAgAAgJ7OJrzdzJgxY/K+970vs2bNyre+9a306tUrt956a/bs2ZPq6upcfPHF+fjHP95hZsu5556bwYMHp6WlJRs3bkyfPn2SJDt37uz0fXbv3p0k5ToAAADgyAlgKtxPfvKTXHbZZfnhD3/YYWzMmDEZMWJEdu3alZUrV2bfvn1pbm4+6LKhQYMGJUm2bt1a3uNl06ZNKZVKHWo3bNiQ5OB7xAAAAACHTgBT4X73u9/l+9//fq699tpOx5ubm5Mkxx9/fH70ox9l7NixufTSSzvU7d69Oxs3bkySnHzyyamrq8uAAQOya9eurFmzpl3t9u3bs2nTplRVVWX48OGv7QUBAADAMUgAU+EaGhqSJGvXrs1DDz3Ubuymm27Kli1b0r9//9TX16exsTFJsnTp0qxYsaJcVyqVsnDhwuzatSsjR45MXV1dqqurc9ZZZyVJFixY0G5PmKuuuiqtra057bTTctJJJxV9iQAAANDjVZU6W39CRZk7d25uu+229O7dO+PHj09NTU1WrVqVlStXJtkfmHzwgx9Mklx55ZVZvHhxqqur8573vCdDhw7NQw89lNWrV6d379655ZZbMnbs2CT7lxl94AMfyIsvvpiampo0NTVl1apV2bx5c6qqqnLLLbekqanpkM5x1KhR7oIEAADQBRobBpbviEvlEsB0Ay0tLbnxxhtzww035IUXXigfHzFiRGbOnJn3ve995WN79+7Nt771rSxatCg7duxIklRXV+e0007LFVdckVGjRrV77YcffjiXX355nnzyyfKxurq6zJ07N3/5l395yOcogAEAAOgaApjuQQDDa0IAAwAA0DUEMN2DPWAAAAAACiaAAQAAACiYAAYAAACgYAIYAAAAgIIJYAAAAAAKJoABAAAAKJgABgAAAKBgAhgAAACAgglgAAAAAAomgAEAAAAomAAGAAAAoGACGAAAAICCCWAAAAAACiaAAQAAACiYAAYAAACgYAIYAAAAgIIJYAAAAAAKJoABAAAAKJgABgAAAKBgAhgAAACAgglgAAAAAAomgAEAAAAomAAGAAAAoGACGAAAAICCCWAAAAAACiaAAQAAACiYAAYAAACgYAIYAAAAgIIJYAAAAAAKJoABAAAAKJgABgAAAKBgAhgAAACAgglgAAAAAAomgAEAAAAomAAGAAAAoGACGAAAAICCCWAAAAAACiaAAQAAACiYAAYAAACgYAIYAAAAgIIJYAAAAAAKJoABAAAAKJgABgAAAKBgAhgAAACAgr2uq08AACrFexuuafd86erpXXQmAAD0NGbAAAAAABRMAAMA/9/S1dPLs16Wrp7eYUbMgc8BAOBQCWAAOGZ1FrC8t+Gacvhy4BIkS5IAADhSAhgAAACAgglgADhmHWxGS2ezXwAA4NUQwABwzHrpEqQDQxf7vQAA8FqqKpVKpa4+Cbq/UaNG5dHVz3f1aQAAABxzGhsGZt26dV19GrwCM2AAAAAACiaAAQAAACiYAAaAw2Z/FAAAODyv6+oT4Mhs27YtS5cuTWNjYxoaGjqM79ixI48//ng2b96cIUOGZPTo0Rk0aFCnr3U4tQAAAMDhE8B0Q6VSKZ/5zGeybNmyzJgxo0MAc/vtt2f+/Pl54YUXysf69OmTGTNm5JOf/OQR1wK8lFs1AwDAoRPAdEOLFy/OsmXLOh1bsWJFLrvsspRKpUyYMCFNTU1Zu3ZtbrvttixcuDBDhw7Neeedd9i1AAcSvgAAwKETwHQzTz75ZL7yla/kuOOOy86dOzuMX3fddSmVSpk0aVIuv/zy8vE3velN+fKXv5zrrruuHKocTi0AAABw5GzC243s2bMnl156aQYMGJDZs2d3GG9pacny5cuTJFOmTGk3Nnny5PTr1y/r16/Pli1bDqsW4EDdafaLDYMBAKgEAphu5Oqrr87atWszb968DBw4sMP4M888k5aWltTU1KSurq7dWL9+/TJ69OgkyYYNGw6rFqA7605hEQAAPZcApptYvnx5brzxxrz//e/P+PHjO63Zvn17kqS2trbT8cGDBydJnnvuucOqBQAAAF4de8B0A3/4wx8yZ86c1NTUZO7cuQet27dvX5Kkd+/enY737ds3yf6lSodTe6gaGzrOymkzddquTJu265BfCwAAgOTaa/vnumv7d/Vp8BoQwHQD8+bNy5YtW7Jo0aKccMIJB61rC1UOprW1NUlSVVV1WLWH6tHVzx9yLUBP4XbcAECRph3CL7Nf7pfhVA4BTIW79957c8cdd2TixIkZO3ZsmpubkyQvvvhikv0b8zY3N6dv377p06dPknR6d6Qk2b17d5KkT58+h1ULwMEJXwAAOBQCmAr38MMPJ0nuuuuu3HXXXR3Gr7/++lx//fX5/Oc/n7POOitJsmnTppRKpQ6zV9o21K2trS3v8XIotQAAAMCrI4CpcI2NjZ1uurt58+Y8/vjjGTFiRIYPH55hw4alrq4uAwYMSHNzc9asWZOGhoZy/fbt27Np06ZUVVVl+PDhOfHEEw+5Fjh2vfQWzmZ6AADAkRPAVLiJEydm4sSJHY4vWbIks2bNyoQJEzJ9+v/9UHTWWWflnnvuyYIFC3LzzTenV6/9N7q66qqr0tramtNPPz0nnXTSYdcCx4a2/UxeGrwcOAYAABw+AUwPM2vWrNx3331Zvnx5zj777DQ1NWXVqlXZvHlzqqqqMnv27COqBQAAAI5cr64+AY5MdXV1uz/bnHLKKbnpppsycuTIbNu2LXfffXc2b96curq6XHvttWlqajqiWuDYcLDZL21ebgwAADi4qlKpVOrqk6D7GzVqlNtQQzd3KOGKJUgAAJWnsWFg1q1b19WnwSswAwYA+7sAAEDBBDAAAAAABRPAAFBmFgwAABTDXZAASGKDXQAAKJIZMAAAAAAFE8AAHAVts0u6apbJexuuedn3Xrp6eoflR50tR6rUWTKVel4AANDGbah5TbgNNVS2A+9y1NnzxB4wAADdkdtQdw9mwAAAAAAUTAAD0IO9dOnRgct02sbaZsMsXT29WyzlOZRz7A7XAQDAscUSJF4TliDBKztw2U9XvH9nXhq8dJclSAf7LLv6MwYA6AqWIHUPZsAAHCPaZrm8NKBoC18624T3lbw00DnaM04Odq7CFwAAKpUABgAAAKBgAhiAo6DSlsa8dMZL25+vdKvqzl6j7euOxrVV4r4ulXhOAABUJnvA8JqwBwy8skrcZ+XVnlMlBUtH41xebh8dAICuYg+Y7sEMGAAAAICCCWAAjrJKWrZyJJvvHvj1Xa0SZxYBAMCBBDAAR8mrDTuKdrh7wFSKI/lMj+Q6X+5ruuPnBgDA0SWAAQAAACjY67r6BACONQebsdHVS2kqeXbOa+1YulYAACqDGTAAR8krLVOp9CVKPYklQwAAHG0CGICj5NWGK911j5ZKJOgCAOBoE8AAAAAAFEwAA1DB2ma9vLfhmqMya6OrZtgc7dk9R/JeL/f5m1EDAMArEcAAVKDOAoKjEcJ05QbAR/O9297Lki4AAI4WAQwAAABAwdyGGoCyrr4V9tF2ONfZNgPpWPuMAAB4bZgBA1DBjtYP+QfuwWJpTueELwAAHCkBDAAAAEDBBDAAFehoz7Do7P3MgmnvpZ+RzwYAgMMlgAGocEf7DkGVotJCjgPPp9LODwCAylZVKpVKXX0SdH+jRo3Ko6uf7+rTAF4j9jr5P68UtPiMAICu1tgwMOvWrevq0+AVmAEDAAAAUDC3oQagA7M6/k/bZ9F2G+o2Bz4HAICXYwYMQA/StlzmwNtKH+tei8/iwLBF+AIAwOEQwAAAAAAUTAAD0EMtXT3dLJj/z2wVAAC6mj1gALq5l4YsLw1dhC//x34tAAB0NQEMQA/SWegifOh8NtCxkH2qMAAAGP1JREFU/pkAAHB0WYIEAAAAUDAzYAC6uVfa68VMj/18DgAAdCUzYAC6OUuMAACg8glgAAAAAApmCRJAN9c2+8UsGAAAqFxmwAAAAAAUTAADAAAAUDABDAAAAEDBBDAAAAAABbMJLwAV5b0N17R7bnNhAAB6AjNgAAAAAAomgAGgYhw4+wUAAHoKS5AAOOre23BNu6VFPT14sawKAAAzYAAAAAAKJoABoFBtsz9eOgvkwBkgS1dP77GzQjqb3fPehmt6/KwfAADaswQJgEK1BSsHC1heLojoqaFM0rOvDQCAjsyAAQAAACiYAKab2rZtW77zne9k9erVHcaeeeaZPPnkk50+nnvuuQ71O3bsyPLly3P77bfn5z//eac1AEU52EyQnjBD5OVm9xzKmGVKAAA9hyVI3VCpVMpnPvOZLFu2LDNmzEhDQ0O78U984hNZv359p187derUzJo1q/z89ttvz/z58/PCCy+Uj/Xp0yczZszIJz/5yWIuAOAAB4YtRyN4aHuPrgp6XmlJ1oF3igIAoHsTwHRDixcvzrJlyzode/HFF7Nx48bU1tbmnHPO6TD+tre9rfzfK1asyGWXXZZSqZQJEyakqakpa9euzW233ZaFCxdm6NChOe+88wq7DoADHc1Q5Gi9x5GESW1fJ4QBAOg5BDDdzJNPPpmvfOUrOe6447Jz584O47/61a/S2tqaM888M//8z//8sq913XXXpVQqZdKkSbn88svLx9/0pjfly1/+cq677joBDAAAALwG7AHTjezZsyeXXnppBgwYkNmzZ3da88QTTyRJRo8e/bKv1dLSkuXLlydJpkyZ0m5s8uTJ6devX9avX58tW7a8BmcOcOiO1oyPthkmRS936uwW2690jS+dCWQfGACAnsEMmG7k6quvztq1a3PNNddk7969ndasW7cuSTJkyJB897vfza9//evU1tZmzJgxOf3008t1zzzzTFpaWlJTU5O6urp2r9GvX7+MHj06v/zlL7Nhw4YO4wBFOZrLbY720p5Dfb+2uq7eowYAgNeWAKabWL58eW688ca8//3vz/jx47NkyZJO69oCmEsuuSR79uxpN3beeedl/vz56dOnT7Zv354kqa2t7fR1Bg8enCTuiAQAAACvAQFMN/CHP/whc+bMSU1NTebOnfuytW0BTENDQyZNmpTa2tosW7YsixYtyp133plhw4Zl5syZ2bdvX5Kkd+/enb5O3759k+xfqnSoGhsGHnRs6rRdmTZt1yG/FsDRUMmb3FbqeQEAR9e11/bPddf27+rT4DUggOkG5s2bly1btmTRokU54YQTDlrX2tqaKVOmpFevXpk0aVI5XGlqasrIkSNzySWXZNGiRZk+fXo5gHm510qSqqqqQz7PR1c/f8i1AJVAyAEAVLpph/DL7Jf7ZTiVwya8Fe7ee+/NHXfckYkTJ2bs2LFpbm5Oc3NzXnzxxST7N+Ztbm7O3r17U11dnYsvvjgf//jHO8xsOffcczN48OC0tLRk48aN6dOnT5J0eielJNm9e3eSlOsAAACAIyeAqXAPP/xwkuSuu+7K2LFjy485c+YkSa6//vqMHTs2t912W/bt25fm5uaDLhsaNGhQkmTr1q3lPV42bdqUUqnUoXbDhg1JDr5HDAAAAHDoLEGqcI2NjRk/fnyH45s3b87jjz+eESNGZPjw4Rk2bFh+9KMf5VOf+lTOOeecfP3rX29Xv3v37mzcuDFJcvLJJ6e2tjYDBgxIc3Nz1qxZk4aGhnLt9u3bs2nTplRVVWX48OGFXh8AAAAcCwQwFW7ixImZOHFih+NLlizJrFmzMmHChEyfvn8Pgy1btiRJli5dmhUrVuRP//RPkySlUikLFy7Mrl27MnLkyPJtpc8666zcc889WbBgQW6++eb06rV/QtRVV12V1tbWnH766TnppJOOxmUCAABAjyaA6UHq6urysY99LIsXL86FF16Y97znPRk6dGgeeuihrF69Or179868efPK9bNmzcp9992X5cuX5+yzz05TU1NWrVqVzZs3p6qqKrNnz+7CqwEAAICeQwDTTVVXV7f7s81nP/vZ1NTUZNGiRfnhD39Yrnnb296WK664IqNGjSrXnnLKKbnpppty+eWX58knn8zdd9+dZH+QM3fu3DQ1NR2lqwEAAICerarU2Q6scJhGjRrlNtQAAABdoLFhYNatW9fVp8ErcBckAAAAgIIJYAAAAAAKJoABAAAAKJgABgAAAKBgAhgAAACAgglgAAAAAAomgAEAAAAomAAGAAAAoGACGAAAAICCCWAAAAAACiaAAQAAACiYAAYAAACgYAIYAAAAgIIJYAAAAAAKJoABAAAAKJgABgAAAKBgAhgAAACAgglgAAAAAAomgAEAAAAomAAGAAAAoGACGAAAAICCCWAAAAAACiaAAQAAACiYAAYAAACgYAIYAAAAgIIJYAAAAAAKJoCBY8y11/bv6lPgMOlZ96Jf3Y+edS/61f3oWfeiX92PnnUfAhg4xlznH+huR8+6F/3qfvSse9Gv7kfPuhf96n70rPsQwAAAAAAUTAADAAAAUDABDAAAAEDBBDAAAAAABRPAAAAAABRMAAMAAABQsKpSqVTq6pOg+5s8eXgefLB3V58GAADAMaepqSmLFy/u6tPgFQhgAAAAAApmCRIAAABAwQQwAAAAAAUTwAAAAAAUTAADAAAAUDABDAAAAEDBBDAAAAAABRPAAAAAABRMAAMAAABQMAEMAAAAQMEEMAAAAAAFE8AAAAAAFEwAAwAAAFCw13X1CQCv3oYNG/KLX/wiEyZMyOtf//pOa3bs2JHHH388mzdvzpAhQzJ69OgMGjToVddy6Hbs2JG1a9dm8+bNeeMb35i3vvWtOeGEEw5aq19db9u2bXnssceyffv21NXV5bTTTsuAAQM6rdWzyrJt27YsXbo0jY2NaWho6DCuX13vmWeeyc6dOzsdGzhwYIfPWM8qw+9///ssX748u3fvTn19fUaNGtVpnX51nX379mX9+vWvWFdXV9fu/2l61vV+//vfZ9WqVXn22WczdOjQvOUtb8lJJ53Uaa1+dU8CGOgB/uVf/iX//d//nfr6+rz97W/vMH777bdn/vz5eeGFF8rH+vTpkxkzZuSTn/zkEddyaEqlUm6++eYsXLgwLS0t5ePHH398Zs6cmQsvvLBdvX51vdbW1nzjG9/Iv/3bv6W1tbV8/PWvf33mzJmTD33oQ+3q9ayylEqlfOYzn8myZcsyY8aMDgGMflWGT3ziEwf9IXHq1KmZNWtW+bmedb3f/e53mTZtWh5++OGUSqXy8Xe96125+uqr079///Ix/epaW7duzcSJE1+x7pvf/Gbe9a53JdGzSnDLLbfk6quvTnNzc/lY796984lPfCIzZ85sV6tf3Vf1F77whS909UkAR6a5uTnXX399vv3tbydJPvShD6Wurq5dzYoVKzJ9+vS0tLRkwoQJmTRpUmpra/Poo49m2bJlOfnkk8u/vTqcWg7drbfemiuvvDJVVVWZPHlyPvzhD+f444/PmjVr8j//8z9585vfnJEjRybRr0rxne98JwsXLky/fv0yZcqUvPe9782ePXuyfv36/PSnP80ZZ5yRoUOHJtGzSrR48eLyv4vjxo1LU1NTeUy/KsOLL76YBQsWZPDgwfnwhz+cMWPGtHs0NTXl5JNPTqJnlaC5uTkf//jH88gjj+Stb31rPvrRj6a+vj6bNm3K448/nhdeeCHvfOc7k+hXJWhtbc2WLVsycuTIDo/hw4dn/fr1qaqqykUXXZTBgwfrWQVYunRpPvvZz2bfvn35yEc+kvPPPz/HHXdcnnrqqfziF7/I0KFDc+qppybxd6zbKwHdzs9+9rPSxIkTS42NjaX6+vryY8WKFR1qL7744lJ9fX3piiuuaHf8hhtuKNXX15f++q//+ohqOTR79+4tnXHGGaX6+vrSHXfc0W7s61//eqm+vr50wQUXlI/pV2V4xzveUaqvry898MAD7Y5/5CMfKdXX15cWLFhQPqZnleWJJ54oNTY2lsaMGVOqr68vfeMb32g3rl+VYfXq1aX6+vrS5z73uVes1bOut2jRolJ9fX3pox/9aGnv3r3l4z/72c9K9fX1pXHjxpX27dtXKpX0q9ItWLCgVF9fX7r66qvLx/Ss682cObNUX19f+trXvtbu+JVXXlmqr68vTZ48uXxMv7o3m/BCN1QqlbJ379688Y1vzPDhw/O613W+mrClpSXLly9PkkyZMqXd2OTJk9OvX7+sX78+W7ZsOaxaDt3TTz9d3j/kwOnAbctY1q5dm0S/KsW2bduybdu2nHLKKfnzP//zdmPnnntukmTz5s1J9KzS7NmzJ5deemkGDBiQ2bNndxjXr8rxxBNPJElGjx79snV6VhnuuuuuJMkVV1yR6urq8vGzzz47X/jCFzJt2rTs27dPvyrcnXfemW9961t597vfnU996lNJ/B2rFM8991ySpLGxsd3xcePGJUn+93//N4l+9QQCGOiG3vnOd2bJkiXlx9lnn91p3TPPPJOWlpbU1NR0WJrUr1+/8je+GzZsOKxaDt3OnTszfPjw/MVf/EWqqqraje3YsSNJ8kd/9EdJ9KtSVFdXZ968eZkzZ06HsbZvZNqWtOhZZbn66quzdu3azJs3LwMHDuwwrl+VY926dUmSIUOG5Lvf/W6+9KUv5eabb84jjzzSrk7Put5vf/vbPPbYYxk2bFje/OY354UXXsgvfvGL3H///dm+fXsuuOCCXHjhhamurtavCrZt27ZcfvnlGTBgQObPn1/+nkTPKkPbL3zuu+++dsfvueeeJMk73vGOJPrVE9iEF3qw7du3J0lqa2s7HR88eHCS/al7nz59DrmWQ/eWt7wlS5Ys6XTs5ptvTpKcfvrpSfSrUgwcODDnn39++fnKlSuzfv363HPPPbn//vtz6qmn5rzzzkuiZ5Vk+fLlufHGG/P+978/48eP7/TvnX5VjrYA5pJLLsmePXvajZ133nmZP39++vTpo2cVYOvWrUmS+vr6LFiwIDfddFP27dtXHv/ABz6Qz3/+8xkwYIB+VbCFCxdm586d+dSnPtUuoNazynD++efnxz/+cb73ve/l6aefTkNDQ37+85/nsccey4gRI/L3f//3SfSrJxDAQA/W9g1S7969Ox3v27dvkv3TGQ+nlldn3759+cpXvpL//M//TO/evcs72+tXZVq4cGEefPDB8vNp06blDW94QxI9qxR/+MMfMmfOnNTU1GTu3LkHrdOvytEWwDQ0NJQ3hVy2bFkWLVqUO++8M8OGDcvMmTP1rAK0/XD205/+NK2trTnjjDMybty4PPfcc/ne976X//qv/8revXvz1a9+Vb8q1KOPPpof/OAHGTRoUC666KJ2Y3pWGU488cT81V/9VdasWZMHHnggDzzwQHnsnHPOyZAhQ5LoV08ggIEe7KW/oepM2+11q6qqDquWI7d+/fpcdtllWblyZfr3759vfOMbefOb35xEvyrV7Nmzs3Xr1qxduzaLFy/O9OnTc9FFF5XvVvBy9OzomDdvXrZs2ZJFixblhBNOOGidflWG1tbWTJkyJb169cqkSZPKPxw0NTVl5MiRueSSS7Jo0aJMnz5dzyrAzp07k+z//C644IK89Aaqf/M3f5O//du/zd13352pU6fqV4W64YYbUiqVMnny5Bx33HHtxvSsMlx++eX5/ve/n/79+2fSpEk59dRT89RTT+Xmm2/Ov/7rv2bNmjX55je/qV89gAAGerC2qYdt3zwdaPfu3eW6w6nl8LW2tmbRokW55ppr0tLSkjFjxmTBggXl26wm+lWpxowZkyR53/vel3e961254IILcuutt+af/umf9KwC3HvvvbnjjjsyceLEjB07Ns3NzUn23+Y42b8xb3Nzc/r27atfFaK6ujoXX3xxp2Pnnnturrrqqvz2t7/Nxo0b9awCvDTUbNu4tc1b3/rWnHnmmfnZz36W1atX501velMS/aokO3bsKO8r0raR/Ev5O9b19u7dmyVLlqRXr1654YYb8md/9mflsXPOOScf/vCH89Of/jRbt27Vrx7AJrzQg7Wt7dy0aVNKpVKH8bZNt2praw+rlsOzZ8+efPrTn85Xv/rV9O3bN1/84hdz6623tgtfEv2qFD/5yU9y2WWX5Yc//GGHsTFjxmTEiBHZtWtXVq5cqWcV4OGHH06y/y4tY8eOLT/aNlG+/vrrM3bs2Nx22236VSH27duX5ubmg057HzRoUJL9e4/oWdc78cQTkyT9+/fvdHPrts09t23bpl8V6O67705LS0saGxvzJ3/yJx3G9azrPfzww2lubs4pp5zSLnxJkpEjR5Y36H3ggQf0qwcQwEAPVldXlwEDBmTXrl1Zs2ZNu7Ht27dn06ZNqaqqyvDhww+rlsPzta99Lffee29GjhyZO++8Mx/5yEc6ne6pX5Xhd7/7Xb7//e/n2muv7XS8bYbF8ccfr2cVoLGxMePHj+/waLu7w4gRIzJ+/PgMGzZMvyrEj370o4wdOzaXXnpph7Hdu3dn48aNSZKTTz5ZzyrA6NGjc8IJJ2TXrl159tlnO4z/6le/SpK88Y1v1K8KtHTp0iT7Z1J0Rs+63oABA5LsnwnTmV27dpXr9Kv7E8BAD1ZdXZ2zzjorSbJgwYJ2a0GvuuqqtLa25rTTTstJJ510WLUcumeffTa33HJLjjvuuNx0000ZOnToQWv1qzI0NDQkSdauXZuHHnqo3dhNN92ULVu2pH///qmvr9ezCjBx4sRcc801HR7/+I//mCSZMGFCrrnmmpx11ln6VSEaGxuT7P/BcMWKFeXjpVIpCxcuzK5duzJy5MjU1dXpWQWorq7Ou9/97iT7P8eX/pD44x//OA8++GD69++fcePG6VcFeuKJJ5LsXy7WGT3reiNHjkyfPn3y61//Ot/5znfafa733Xdfli9fnl69eqWxsVG/eoCqUmfzkYBuZerUqfnJT36Sb3/723n729/ebmzDhg35wAc+kBdffDE1NTVpamrKqlWrsnnz5lRVVeWWW25JU1PTYddyaH7wgx9kzpw56d+/f972trd1WjN06NDMnz8/iX5Virlz5+a2225L7969M378+NTU1GTVqlVZuXJlkv3fuHzwgx9MomeVasmSJZk1a1ZmzJiR6dOnl4/rV2W48sors3jx4lRXV+c973lPhg4dmoceeiirV69O7969c8stt2Ts2LFJ9KwSbN26NX/3d3+XLVu2ZOTIkRk3bly2bt2aH//4x9m3b19mzZqVqVOnJtGvSrJjx47ykpb777+/vCTlQHrW9f793/89X/ziF5MkNTU1efe7353t27fnvvvuS6lUytSpUzNr1qwk+tXdVX/hpVuZA93SPffck6eeeiof+tCHymux25x44okZN25c+R/bJ598Mjt27EhdXV2+9KUv5cwzzzyiWg7Nf/zHf+SRRx7J3r17s3nz5k4fO3fuzMc+9rEk+lUpzjzzzPTr1y+PPPJI1qxZk0ceeSS/+c1vMmLEiFxxxRWZOHFiuVbPKtOGDRuyZMmSnHHGGe3W1OtXZTjjjDPSr1+/rF69Oo899lgeeeSRPPfccxkzZkyuu+668iyZRM8qwfHHH5+zzjorTz/9dNatW5eHHnooTz31VOrq6vK5z30uF154YblWvyrHunXr8r3vfS8nnHBCPv3pTx+0Ts+63mmnnZa6uro8/vjj+c1vfpM1a9Zkw4YNGTRoUGbPnp1/+Id/SK9e+xev6Ff3ZgYMHEN27NiRp59+OkOGDOl0I70jraUY+tX1SqVStm7dmueffz5//Md//LK3OE70rLvRr65XKpWyZcuWNDc35+STT37Fu3HoWddrbW3N+vXrU1tbm9e//vUvW6tf3Y+edb3nn38+zz77bGpqag46a6mNfnU/AhgAAACAgtmEFwAAAKBgAhgAAACAgglgAAAAAAomgAEAAAAomAAGAAAAoGACGAAAAICCCWAAAAAACiaAAQAAACiYAAYAAACgYAIYAAAAgIIJYAAAAAAKJoABAAAAKJgABgAAAKBgAhgAAACAgglgAAAAAAomgAEAAAAomAAGAAAAoGACGAAAAICCCWAAAAAACiaAAQAAACiYAAYAAACgYAIYAAAAgIIJYAAAAAAKJoABAAAAKJgABgAAAKBgAhgAAACAgglgAAAAAAomgAEAAAAomAAGAAAAoGACGAAAAICCCWAAAAAACiaAAQAAACiYAAYAAACgYAIYAAAAgIIJYAAAAAAKJoABAAAAKJgABgAAAKBgAhgAAACAgglgAAAAAAomgAEAAAAomAAGAAAAoGACGAAAAICCCWAAAAAACiaAAQAAACiYAAYAAACgYAIYAAAAgIIJYAAAAAAKJoABAAAAKJgABgAAAKBgAhgAAACAgglgAAAAAAomgAEAAAAomAAGAAAAoGACGAAAAICCCWAAAAAACiaAAQAAACiYAAYAAACgYAIYAAAAgIIJYAAAAAAKJoABAAAAKJgABgAAAKBgAhgAAACAgv0/7qk/dhYStVcAAAAASUVORK5CYII=</figureUri><figureSize type="array"><element>560</element><element>420</element></figureSize></outputData><lineNumbers type="array"><element>19</element></lineNumbers></element><element><type>figure</type><outputData><figureId>eaf2cbfa-4010-48eb-807b-149daf773d67</figureId><regionNumbers type="array"><element>7</element></regionNumbers><originalRegionNumber>7</originalRegionNumber><figureUri>data:image/png;base64,iVBORw0KGgoAAAANSUhEUgAABGAAAANICAYAAACIVpl8AAAgAElEQVR4nOzdcWzW5b3H/U8tLWXoNGAprZEpG6PbAMElzU6iLtmekzkc2Tkx0z/KnBokgUggTKORQDJzxjCMLJkb3dnBE5R/lIxsidNNXWayJWZjOAwTC2oDtoPFQ1kWAhTKyv38Ybifp6FoC14rxdcrMbG/68uv1537v/d9/67WVCqVSgAAAAAo5rLR3gAAAADApU6AAQAAAChMgAEAAAAoTIABAAAAKEyAAQAAAChMgAEAAAAoTIABAAAAKEyAAQAAAChMgAEAAAAoTIABAAAAKEyAAQAAAChMgAEAAAAoTIABAAAAKEyAAQAAAChMgAEAAAAoTIABAAAAKEyAAQAAAChMgAEAAAAoTIABAAAAKEyAAQAAAChMgAEAAAAoTIABAAAAKEyAAQAAAChMgAEAAAAoTIABAAAAKEyAAQAAAChMgAEAAAAoTIABAAAAKEyAAQAAAChMgAEAAAAoTIABAAAAKEyAAQAAAChMgAEAAAAoTIABAAAAKEyAAQAAAChMgAEAAAAoTIABAAAAKEyAAQAAAChMgAEAAAAoTIABAAAAKEyAAQAAAChMgAEAAAAoTIABAAAAKEyAAQAAAChMgAEAAAAoTIABAAAAKEyAAQAAAChMgAEAAAAoTIABAAAAKEyAAQAAAChMgAEAAAAoTIABAAAAKEyAAQAAAChMgAEAAAAoTIABAAAAKEyAAQAAAChMgAEAAAAoTIABAAAAKEyAAQAAAChMgAEAAAAoTIABAAAAKGzcaG+AS8M3v/nNbN++fbS3AQAA8JHT1taWLVu2jPY2+AA1lUqlMtqbYOybOXNm/vL630d7GwzD7FmTvFdjjPdsbPF+jT3es7HF+zX2eM/GFu/X2DN71qQkyd69e0d5J3wQjyABAAAAFCbAAAAAABQmwAAAAAAUJsAAAAAAFCbAAAAAABQmwAAAAAAUJsAAAAAAFCbAwEfMkqV9o70FRsh7NrZ4v8Ye79nY4v0ae7xnY4v3a+zxno0dNZVKpTLam2DsmzlzZv7y+t9HexsAAAAfObNnTcrevXtHext8AN+AAQAAAChMgAEAAAAoTIABAAAAKEyAAQAAAChMgAEAAAAoTIABAAAAKEyAAQAAAChMgAEAAAAoTIABAAAAKEyAAQAAAChMgAEAAAAoTIABAAAAKEyAAQAAAChMgAEAAAAoTIABAAAAKEyAAQAAAChMgAEAAAAoTIABAAAAKEyAAQAAAChMgAEAAAAoTIABAAAAKEyAAQAAAChMgAEAAAAoTIABAAAAKEyAAQAAAChMgAEAAAAoTIABAAAAKEyAAQAAAChMgAEAAAAoTIABAAAAKEyAAQAAAChMgAEAAAAoTIABAAAAKEyAAQAAAChMgAEAAAAoTIABAAAAKEyAAQAAAChMgAEAAAAoTIABAAAAKEyAAQAAAChMgAEAAAAoTIABAAAAKEyAAQAAAChMgAEAAAAoTIABAAAAKEyAAQAAAChMgAEAAAAoTIABAAAAKEyAAQAAAChMgAEAAAAoTIABAAAAKEyAAQAAAChMgAEAAAAoTIABAAAAKGzcaG+AD9+BAwdy/PjxIdcmTZqUyZMnD7p25MiR7NmzJz09PZk6dWpaW1vPmgEAAADOnwBzCbrvvvvS1dU15NqSJUuyYsWK6s/btm3L2rVrc/To0eq1+vr6LFu2LIsXLy6+VwAAAPgoEGAuMSdPnsz+/fvT1NSUW2+99az1efPmVf9/x44dWbVqVSqVSubPn5+2trZ0dnZm69at2bBhQ5qbm7NgwYJ/5fYBAADgkiTAXGLefvvtDAwM5KabbsojjzzyvrMdHR2pVCppb2/PmjVrqtenTZuW9evXp6OjQ4ABAACAD4FDeC8xb775ZpKktbX1fef6+/uzffv2JMmiRYsGrS1cuDANDQ3p6urKwYMHy2wUAAAAPkJ8A+YSs3fv3iTJ1KlT88wzz+Sdd95JU1NT5s6dmxtuuKE6d+DAgfT396exsTEtLS2D7tHQ0JDW1ta89tpr2bdv31nrAAAAwMgIMJeYMwFm5cqVOXXq1KC1BQsWZO3atamvr09vb2+SpKmpacj7TJkyJUly+PDhYf/u2bMmnXNtydK+LF3aN+x7AQAAkGzcOCEdGyeM9jb4EAgwl5gzAWbWrFlpb29PU1NTXnnllWzatCnPPvtsrr322ixfvjynT59OktTV1Q15n/Hjxyd571Gl4frL63+/wN0DAADw/7d0GB9mv9+H4Vw8BJhLyMDAQBYtWpTLLrss7e3t1bjS1taWGTNmZOXKldm0aVPuv//+aoB5v3slSU1NTfF9AwAAwKXOIbyXkNra2tx77725++67z/pmy2233ZYpU6akv78/+/fvT319fZLk+PHjQ97rxIkTSVKdAwAAAM6fAHMJOX36dI4dO3bOx4YmT56cJHn33XerZ7x0d3enUqmcNbtv374k5z4jBgAAABg+AeYS8tJLL+XGG2/Mgw8+eNbaiRMnsn///iTJddddl5aWlkycODF9fX3ZvXv3oNne3t50d3enpqYm06dP/1dsHQAAAC5pAswlZPbs2UmS3/zmN9mxY0f1eqVSyYYNG9LX15cZM2akpaUltbW1ufnmm5Mkjz322KAzYdatW5eBgYHMmTMnV1999b/2RQAAAMAlqKYy1PMnjFn/9V//lS1btqS2tjZf/vKX09zcnFdffTWvv/566urq8tRTT+XGG29M8t5jRl//+tdz8uTJNDY2pq2tLbt27UpPT09qamry1FNPpa2tbVi/d+bMmf4KEgAAwCiYPWtS9S/icvESYC4x//znP/PEE09k06ZNOXLkSJL3DuedM2dOvvOd72TmzJmD5v/85z9nzZo1eeutt6rXWlpasnr16nzpS18a9u8VYAAAAEaHADM2CDB8KAQYAACA0SHAjA3OgAEAAAAoTIABAAAAKEyAAQAAAChMgAEAAAAoTIABAAAAKEyAAQAAAChMgAEAAAAoTIABAAAAKEyAAQAAAChMgAEAAAAoTIABAAAAKEyAAQAAAChMgAEAAAAoTIABAAAAKEyAAQAAAChMgAEAAAAoTIABAAAAKEyAAQAAAChMgAEAAAAoTIABAAAAKEyAAQAAAChMgAEAAAAoTIABAAAAKEyAAQAAAChMgAEAAAAoTIABAAAAKEyAAQAAAChMgAEAAAAoTIABAAAAKEyAAQAAAChMgAEAAAAoTIABAAAAKEyAAQAAAChMgAEAAAAoTIABAAAAKEyAAQAAAChMgAEAAAAoTIABAAAAKEyAAQAAAChMgAEAAAAoTIABAAAAKEyAAQAAAChMgAEAAAAoTIABAAAAKEyAAQAAAChMgAEAAAAoTIABAAAAKEyAAQAAAChMgAEAAAAoTIABAAAAKEyAAQAAAChMgAEAAAAoTIABAAAAKEyAAQAAAChMgAEAAAAobNxob4CR27dvX/7whz9k/vz5ufLKK4ecOXLkSPbs2ZOenp5MnTo1ra2tmTx58gXPAgAAACMnwIxBP/zhD/P888/n05/+dD7/+c+ftb5t27asXbs2R48erV6rr6/PsmXLsnjx4vOeBQAAAM6PADOGHDt2LE888USef/75c87s2LEjq1atSqVSyfz589PW1pbOzs5s3bo1GzZsSHNzcxYsWDDiWQAAAOD8CTBjwO9+97usX78+77zzTk6ePPm+sx0dHalUKmlvb8+aNWuq16dNm5b169eno6OjGlVGMgsAAACcP4fwjgGVSiX//Oc/c80112T69OkZN27obtbf35/t27cnSRYtWjRobeHChWloaEhXV1cOHjw4olkAAADgwggwY8AXv/jF/OpXv6r+d8sttww5d+DAgfT396exsTEtLS2D1hoaGtLa2prkvUN8RzILAAAAXBiPIF1Cent7kyRNTU1Drk+ZMiVJcvjw4dTX1w97drhmz5p0zrUlS/uydGnfsO8FAABAsnHjhHRsnDDa2+BDIMBcQk6fPp0kqaurG3J9/PjxSd57VGkks8P1l9f/PuxZAAAAPtjSYXyY/X4fhnPx8AjSJeRMVDmXgYGBJElNTc2IZgEAAIALI8BcQs48VnT8+PEh10+cOFGdG8ksAAAAcGEEmEvImXNburu7U6lUzlo/c6BuU1PTiGYBAACACyPAXEJaWloyceLE9PX1Zffu3YPWent7093dnZqamkyfPn1EswAAAMCFEWAuIbW1tbn55puTJI899tigc17WrVuXgYGBzJkzJ1dfffWIZgEAAIAL468gXWJWrFiRl19+Odu3b88tt9yStra27Nq1Kz09PampqckDDzxwXrMAAADA+fMNmDGotrb2nGvXX399Nm/enBkzZuTQoUN57rnn0tPTk5aWlmzcuDFtbW3nNQsAAACcv5rKUCewwgjNnDkzf3n976O9DQAAgI+c2bMmZe/evaO9DT6Ab8AAAAAAFCbAAAAAABQmwAAAAAAUJsAAAAAAFCbAAAAAABQmwAAAAAAUJsAAAAAAFCbAAAAAABQmwAAAAAAUJsAAAAAAFCbAAAAAABQmwAAAAAAUJsAAAAAAFCbAAAAAABQmwAAAAAAUJsAAAAAAFCbAAAAAABQmwAAAAAAUJsAAAAAAFCbAAAAAABQmwAAAAAAUJsAAAAAAFCbAAAAAABQmwAAAAAAUJsAAAAAAFCbAAAAAABQmwAAAAAAUJsAAAAAAFCbAAAAAABQmwAAAAAAUJsAAAAAAFCbAAAAAABQmwAAAAAAUJsAAAAAAFCbAAAAAABQmwAAAAAAUJsAAAAAAFCbAAAAAABQmwAAAAAAUJsAAAAAAFCbAAAAAABQmwAAAAAAUJsAAAAAAFCbAAAAAABQmwAAAAAAUJsAAAAAAFCbAAAAAABQmwAAAAAAUJsAAAAAAFCbAAAAAABQmwAAAAAAUJsAAAAAAFCbAAAAAABQmwAAAAAAUJsAAAAAAFDZutDfAyO3bty9/+MMfMn/+/Fx55ZVnrR84cCDHjx8f8t9OmjQpkydPHnTtyJEj2bNnT3p6ejJ16tS0traeNQMAAACcPwFmDPrhD3+Y559/Pp/+9Kfz+c9//qz1++67L11dXUP+2yVLlmTFihXVn7dt25a1a9fm6NGj1Wv19fVZtmxZFi9e/OFvHgAAAD6CBJgx5NixY3niiSfy/PPPn3Pm5MmT2b9/f5qamnLrrbeetT5v3rzq/+/YsSOrVq1KpVLJ/Pnz09bWls7OzmzdujUbNmxIc3NzFixYUOS1AAAAwEeJADMG/O53v8v69evzzjvv5OTJk+87+/bbb2dgYCA33XRTHnnkkfed7ejoSKVSSXt7e9asWVO9Pm3atKxfvz4dHR0CDAAAAHwIHMI7BlQqlfzzn//MNddck+nTp2fcuHN3szfffDNJ0tra+r737O/vz/bt25MkixYtGrS2cOHCNDQ0pKurKwcPHrzA3QMAAAC+ATMGfPGLX8wXv/jF6s9LlizJb3/72yFn9+7dmySZOnVqnnnmmbzzzjtpamrK3Llzc8MNN1TnDhw4kP7+/jQ2NqalpWXQPRoaGtLa2prXXnst+/btO2sdAAAAGBkB5hJzJsCsXLkyp06dGrS2YMGCrF27NvX19ent7U2SNDU1DXmfKVOmJEkOHz5ccLcAAADw0SDAXGLOBJhZs2alvb09TU1NeeWVV7Jp06Y8++yzufbaa7N8+fKcPn06SVJXVzfkfcaPH5/kvUeVhmv2rEnnXFuytC9Ll/YN+14AAAAkGzdOSMfGCaO9DT4EAswlZGBgIIsWLcpll12W9vb2alxpa2vLjBkzsnLlymzatCn3339/NcC8372SpKamZti//y+v//38Nw8AAMBZlg7jw+z3+zCci4dDeC8htbW1uffee3P33Xef9c2W2267LVOmTEl/f3/279+f+vr6JMnx48eHvNeJEyeSpDoHAAAAnD8B5hJy+vTpHDt27JyPDU2ePDlJ8u6771bPeOnu7k6lUjlrdt++fUnOfUYMAAAAMHwCzCXkpZdeyo033pgHH3zwrLUTJ05k//79SZLrrrsuLS0tmThxYvr6+rJ79+5Bs729venu7k5NTU2mT5/+r9g6AAAAXNIEmEvI7NmzkyS/+c1vsmPHjur1SqWSDRs2pK+vLzNmzEhLS0tqa2tz8803J0kee+yxQWfCrFu3LgMDA5kzZ06uvvrqf+2LAAAAgEuQQ3gvIS0tLfnmN7+ZLVu25K677sqXv/zlNDc359VXX83rr7+eurq6PProo9X5FStW5OWXX8727dtzyy23pK2tLbt27UpPT09qamrywAMPjOKrAQAAgEuHADMG1dbWnnPt4YcfTmNjYzZt2pQXX3yxOj9v3rx85zvfycyZM6uz119/fTZv3pw1a9bkrbfeynPPPZfkvZCzevXqtLW1lX0hAAAA8BFRUxnqBFYYoZkzZ/oz1AAAAKNg9qxJ2bt372hvgw/gDBgAAACAwgQYAAAAgMIEGAAAAIDCBBgAAACAwgQYAAAAgMIEGAAAAIDCBBgAAACAwgQYAAAAgMIEGAAAAIDCBBgAAACAwgQYAAAAgMIEGAAAAIDCBBgAAACAwgQYAAAAgMIEGAAAAIDCBBgAAACAwgQYAAAAgMIEGAAAAIDCBBgAAACAwgQYAAAAgMIEGAAAAIDCBBgAAACAwgQYAAAAgMIEGAAAAIDCBBgAAACAwgQYAAAAgMIEGAAAAIDCBBgAAACAwgQYAAAAgMIEGAAAAIDCBBgAAACAwgQYAAAAgMIEGAAAAIDCBBgAAACAwgQYAAAAgMIEGAAAAIDCBBgAAACAwgQYAAAAgMIEGAAAAIDCBBgAAACAwgQYAAAAgMIEGAAAAIDCBBgAAACAwgQYAAAAgMIEGAAAAIDCBBgAAACAwgQYAAAAgMIEGAAAAIDCBBgAAACAwgQYAAAAgMIEGAAAAIDCBBgAAACAwgQYAAAAgMIEGAAAAIDCBBgAAACAwgQYAAAAgMLGjfYGGL4jR46ks7MzPT09ueaaa/K5z30uH//4x885u2fPnvT09GTq1KlpbW3N5MmTL3gWAAAAGDkBZgyoVCp58skns2HDhvT391evX3755Vm+fHnuuuuuQfPbtm3L2rVrc/To0eq1+vr6LFu2LIsXLz7vWQAAAOD8CDBjwNNPP53vfe97GTduXO66667MmDEj27dvzy9/+ct897vfTWNjY7761a8mSXbs2JFVq1alUqlk/vz5aWtrS2dnZ7Zu3ZoNGzakubk5CxYsGPEsAAAAcP4EmIvcwMBAfvSjHyVJ1q1bVw0id9xxR6ZNm5Yf//jH2bJlSzXAdHR0pFKppL29PWvWrKneZ9q0aVm/fn06Ojqq9xjJLAAAAHD+HMJ7kfvrX/+a3t7etLS05Gtf+9qgtdtvvz1J0tnZmSTp7+/P9u3bkySLFi0aNLtw4cI0NDSkq6srBw8eHNEsAAAAcGEEmIvc8ePHM3369Pzbv/1bampqBq0dOXIkSXLFFVckSQ4cOJD+/v40NjampaVl0GxDQ0NaW1uTJPv27RvRLAAAAHBhPIJ0kfvMZz6TX/3qV0OuPfnkk0mSG264IUnS29ubJGlqahpyfsqUKUmSw4cPp76+ftizwzV71qRzri1Z2pelS/uGfS8AAACSjRsnpGPjhNHeBh8CAWYMOn36dL7//e/n5z//eerq6rJ8+fLq9SSpq6sb8t+NHz8+yXuPKo1kdrj+8vrfhz0LAADAB1s6jA+z3+/DcC4eAswY09XVlVWrVmXnzp2ZMGFCHn/88XzqU59K8v8FmHMZGBhIktTU1IxoFgAAALgwAswYMTAwkE2bNuVHP/pR+vv7M3fu3Dz22GO57rrrqjNnHis6fvz4kPc4ceJEdW4kswAAAMCFEWDGgFOnTuXb3/52XnjhhVxxxRVZvXp1vvGNb5z17ZQz57Z0d3enUqmctX7mQN2mpqYRzQIAAAAXxl9BGgN+8IMf5IUXXsiMGTPy7LPP5o477hjy0aCWlpZMnDgxfX192b1796C13t7edHd3p6amJtOnTx/RLAAAAHBhBJiL3N/+9rc89dRT+djHPpbNmzenubn5nLO1tbW5+eabkySPPfbYoHNe1q1bl4GBgcyZMydXX331iGYBAACAC1NTqVQqo70Jzu0Xv/hFHnrooUyYMCHz5s0bcqa5uTlr165N8t6jQ1//+tdz8uTJNDY2pq2tLbt27UpPT09qamry1FNPpa2tbcSzH2TmzJn+ChIAAMAomD1rUvbu3Tva2+ADOAPmIvfGG28kSfr6+vLKK68MOfOJT3yi+v/XX399Nm/enDVr1uStt97Kc889l+S9x5NWr149KKiMZBYAAAA4f74Bw4fCN2AAAABGh2/AjA3OgAEAAAAoTIABAAAAKEyAAQAAAChMgAEAAAAoTIABAAAAKEyAAQAAAChMgAEAAAAoTIABAAAAKEyAAQAAAChMgAEAAAAoTIABAAAAKEyAAQAAAChMgAEAAAAoTIABAAAAKEyAAQAAAChMgAEAAAAoTIABAAAAKEyAAQAAAChMgAEAAAAoTIABAAAAKEyAAQAAAChMgAEAAAAoTIABAAAAKEyAAQAAAChMgAEAAAAoTIABAAAAKEyAAQAAAChMgAEAAAAoTIABAAAAKEyAAQAAAChMgAEAAAAoTIABAAAAKEyAAQAAAChMgAEAAAAoTIABAAAAKEyAAQAAAChMgIFR9P/M+tFobwEAAIB/AQEGRtFvXr9/tLcAAADAv4AAAwAAAFCYAAMAAABQmAADAAAAUJgAAwAAAFCYAAMAAABQmAADAAAAUJgAAwAAAFCYAAMAAABQmAADAAAAUJgAAwAAAFCYAAMAAABQmAADAAAAUJgAAwAAAFCYAAMAAABQmAADAAAAUJgAAwAAAFCYAAMAAABQ2LjR3gDDd+TIkXR2dqanpyfXXHNNPve5z+XjH//4WXMHDhzI8ePHh7zHpEmTMnny5LPuu2fPnvT09GTq1KlpbW09awYAAAA4fwLMGFCpVPLkk09mw4YN6e/vr16//PLLs3z58tx1112D5u+77750dXUNea8lS5ZkxYoV1Z+3bduWtWvX5ujRo9Vr9fX1WbZsWRYvXvwhvxIAAAD4aBJgxoCnn3463/ve9zJu3LjcddddmTFjRrZv355f/vKX+e53v5vGxsZ89atfTZKcPHky+/fvT1NTU2699daz7jVv3rzq/+/YsSOrVq1KpVLJ/Pnz09bWls7OzmzdujUbNmxIc3NzFixY8C97nQAAAHCpEmAucgMDA/nRj36UJFm3bl01iNxxxx2ZNm1afvzjH2fLli3VAPP2229nYGAgN910Ux555JH3vXdHR0cqlUra29uzZs2a6vVp06Zl/fr16ejoEGAAAADgQ+AQ3ovcX//61/T29qalpSVf+9rXBq3dfvvtSZLOzs7qtTfffDNJ0tra+r737e/vz/bt25MkixYtGrS2cOHCNDQ0pKurKwcPHrzg1wAAAAAfdb4Bc5E7fvx4pk+fnnnz5qWmpmbQ2pEjR5IkV1xxRfXa3r17kyRTp07NM888k3feeSdNTU2ZO3dubrjhhurcgQMH0t/fn8bGxrS0tAy6b0NDQ1pbW/Paa69l3759Z60DAAAAIyPAXOQ+85nP5Fe/+tWQa08++WSSDAorZwLMypUrc+rUqUHzCxYsyNq1a1NfX5/e3t4kSVNT05D3njJlSpLk8OHDF/YCAAAAAAFmLDp9+nS+//3v5+c//3nq6uqyfPny6tqZADNr1qy0t7enqakpr7zySjZt2pRnn3021157bZYvX57Tp08nSerq6ob8HePHj0+SQX916YPMnjXpnGtLlvZl6dK+Yd8LAACAZOPGCenYOGG0t8GHQIAZY7q6urJq1ars3LkzEyZMyOOPP55PfepTSd47sHfRokW57LLL0t7eXo0rbW1tmTFjRlauXJlNmzbl/vvvrwaYcxkYGEiSsx57ej9/ef3v5/mqAAAAGMrSYXyY/X4fhnPxcAjvGDEwMJD//u//zn/8x39k586dmTt3bn7xi1/k5ptvrs7U1tbm3nvvzd13333WN1tuu+22TJkyJf39/dm/f3/q6+uTvHfGzFBOnDiRJNU5AAAA4Pz5BswYcOrUqXz729/OCy+8kCuuuCKrV6/ON77xjbO+nXL69On09fWlrq5uyHAyefLk/N///V/efffdXHvttUmS7u7uVCqVs+61b9++JOc+IwYAAAAYPt+AGQN+8IMf5IUXXsiMGTPy7LPP5o477hjy0aCXXnopN954Yx588MGz1k6cOJH9+/cnSa677rq0tLRk4sSJ6evry+7duwfN9vb2pru7OzU1NZk+fXqR1wQAAAAfJQLMRe5vf/tbnnrqqXzsYx/L5s2b09zcfM7Z2bNnJ0l+85vfZMeOHdXrlUolGzZsSF9fX2bMmJGWlpbU1tZWH1967LHHBp0Js27dugwMDGTOnDm5+uqrC70yAAAA+OjwCNJF7o9//GNOnTqVcePGDfnNliRpbm7O2rVr09LSkm9+85vZsmVL7rrrrnz5y19Oc3NzXn311bz++uupq6vLo48+Wv13K1asyMsvv5zt27fnlltuSVtbW3bt2pWenp7U1NTkgQce+Fe9TAAAALikCTAXuTfeeCNJ0tfXl1deeWXImU984hPV/3/44YfT2NiYTZs25cUXX0zy3uG88+bNy3e+853MnDmzOnv99ddn8+bNWbNmTd56660899xzSZKWlpasXr06bW1tpV4WAAAAfKTUVCqVymhvgrFv5syZ/gw1AADAKJg9a1L27t072tvgAzgDBgAAAKAwAQYAAACgMAEGAAAAoDABBgAAAKAwAQYAAACgMAEGAAAAoDABBgAAAKAwAQYAAACgMAEGAAAAoDABBgAAAKAwAQYAAACgMAEGAAAAoDABBgAAAKAwAQYAAACgMAEGAAAAoDABBgAAAKAwAQYAAACgMAEGAAAAoHmlXAkAACAASURBVDABBgAAAKAwAQYAAACgMAEGAAAAoDABBgAAAKAwAQYAAACgMAEGAAAAoDABBgAAAKAwAQYAAACgMAEGAAAAoDABBgAAAKAwAQYAAACgMAEGAAAAoDABBgAAAKAwAQYAAACgMAEGAAAAoDABBgAAAKAwAQYAAACgMAEGAAAAoDABBgAAAKAwAQYAAACgMAEGAAAAoDABBgAAAKAwAQYAAACgMAEGAAAAoDABBgAAAKAwAQYAAACgMAEGAAAAoDABBgAAAKAwAQYAAACgMAEGAAAAoDABBgAAAKAwAQYAAACgMAEGAAAAoDABBgAAAKAwAQYAAACgMAEGAAAAoDABBgAAAKCwcaO9AYbv0KFDeeONN9Lb25uWlpbMmTMnEydOHHL2yJEj2bNnT3p6ejJ16tS0trZm8uTJFzwLAAAAjJwAMwYMDAzk8ccfz09/+tMMDAxUr1955ZV56KGHcvvttw+a37ZtW9auXZujR49Wr9XX12fZsmVZvHjxec8CAAAA50eAGQOefvrpdHR0ZMKECfnWt76Vq666Ki+//HL++Mc/ZvXq1Zk+fXrmzZuXJNmxY0dWrVqVSqWS+fPnp62tLZ2dndm6dWs2bNiQ5ubmLFiwYMSzAAAAwPkTYMaAjo6OJMlPfvKTfOELX0iS3HPPPbnzzjvz2muv5aWXXqoGmI6OjlQqlbS3t2fNmjXVe0ybNi3r169PR0dHNaqMZBYAAAA4fw7hvcgdOnQohw4dyvXXX1+NL2fcdtttSZKenp4kSX9/f7Zv354kWbRo0aDZhQsXpqGhIV1dXTl48OCIZgEAAIALI8Bc5Gpra/Poo4/moYceOmvtTEBpa2tLkhw4cCD9/f1pbGxMS0vLoNmGhoa0trYmSfbt2zeiWQAAAODCeATpIjdp0qTceeed1Z937tyZrq6u/PrXv87vf//7fPazn60+JtTb25skaWpqGvJeU6ZMSZIcPnw49fX1w54FAAAALowAM8Zs2LAhf/rTn6o/L126NFdddVWS5PTp00mSurq6If/t+PHjk7z3qNJIZodr9qxJ51xbsrQvS5f2DfteAAAAJBs3TkjHxgmjvQ0+BALMGPPAAw/k3XffTWdnZ7Zs2ZL7778/99xzTx5++OFqVDmXM3/CuqamZkSzw/WX1/8+7FkAAAA+2NJhfJj9fh+Gc/FwBswYM3fu3HzlK1/JihUr8sQTT+Syyy7L008/nVOnTlUfKzp+/PiQ//bEiRNJkvr6+hHNAgAAABdGgLnI/fa3v82qVavy4osvnrU2d+7cfPKTn0xfX1927txZPbelu7s7lUrlrPkzB+o2NTWNaBYAAAC4MALMRe4f//hHfvazn2Xjxo1Drh87dixJcvnll6elpSUTJ05MX19fdu/ePWiut7c33d3dqampyfTp00c0CwAAAFwYAeYiN2vWrCRJZ2dnXn311UFrmzdvzsGDBzNhwoR8+tOfTm1tbW6++eYkyWOPPTbonJd169ZlYGAgc+bMydVXXz2iWQAAAODC1FSGev6Ei8rq1auzdevW1NXV5d///d/T2NiYXbt2ZefOnUneCyb/+Z//meS9R4e+/vWv5+TJk2lsbExbW1t27dqVnp6e1NTU5KmnnkpbW9uIZz/IzJkzHcILAAAwCmbPmpS9e/eO9jb4AALMGNDf35///d//zf/8z//k6NGj1euf/OQns3z58nzlK18ZNP/nP/85a9asyVtvvVW91tLSktWrV+dLX/rSec++HwEGAABgdAgwY4MAw4dCgAEAABgdAszY4AwYAAAAgMIEGAAAAIDCBBgAAACAwgQYAAAAgMIEGAAAAIDCBBgAAACAwgQYAAAAgMIEGAAAAIDCBBgAAACAwgQYAAAAgMIEGAAAAIDCBBgAAACAwgQYAAAAgMIEGAAAAIDCBBgAAACAwgQYAAAAgMIEGAAAAIDCBBgAAACAwgQYAAAAgMIEGAAAAIDCBBgAAACAwgQYAAAAgMIEGAAAAIDCBBgAAACAwgQYAAAAgMIEGAAAAIDCBBgAAACAwgQYAAAAgMIEGAAAAIDCBBgAAACAwgQYAAAAgMIEGAAAAIDCBBgAAACAwgQYAAAAgMIEGAAAAIDCBBgAAACAwgQYAAAAgMIEGAAAAIDCBBgAAACAwgQYAAAAgMIEGAAAAIDCBBgAAACAwgQYAAAAgMIEGAAAAIDCBBgAAACAwgQYAAAAgMIEGAAAAIDCBBgAAACAwgQYAAAAgMIEGAAAAIDCBBgAAACAwgQYAAAAgMIEGAAAAIDCBBgAAACAwgQYAAAAgMIEGAAAAIDCxo32Bhi+Q4cO5Y033khvb29aWloyZ86cTJw48ay5AwcO5Pjx40PeY9KkSZk8efKga0eOHMmePXvS09OTqVOnprW19awZAAAA4PwJMGPAwMBAHn/88fz0pz/NwMBA9fqVV16Zhx56KLfffvug+fvuuy9dXV1D3mvJkiVZsWJF9edt27Zl7dq1OXr0aPVafX19li1blsWLF3/IrwQAAAA+mgSYMeDpp59OR0dHJkyYkG9961u56qqr8vLLL+ePf/xjVq9enenTp2fevHlJkpMnT2b//v1pamrKrbfeeta9zswlyY4dO7Jq1apUKpXMnz8/bW1t6ezszNatW7Nhw4Y0NzdnwYIF/7LXCQAAAJcqAWYM6OjoSJL85Cc/yRe+8IUkyT333JM777wzr732Wl566aVqWHn77bczMDCQm266KY888sgH3rdSqaS9vT1r1qypXp82bVrWr1+fjo4OAQYAAAA+BA7hvcgdOnQohw4dyvXXX1+NL2fcdtttSZKenp7qtTfffDNJ0tra+r737e/vz/bt25MkixYtGrS2cOHCNDQ0pKurKwcPHrzg1wAAAAAfdb4Bc5Grra3No48+milTppy1diagtLW1Va/t3bs3STJ16tQ888wzeeedd9LU1JS5c+fmhhtuqM4dOHAg/f39aWxsTEtLy6D7NjQ0pLW1Na+99lr27dt31joAAAAwMgLMRW7SpEm58847qz/v3LkzXV1d+fWvf53f//73+exnPzvoMaEzAWblypU5derUoHstWLAga9euTX19fXp7e5MkTU1NQ/7eM8Hn8OHDw97r7FmTzrm2ZGlfli7tG/a9AAAASDZunJCOjRNGext8CASYMWbDhg3505/+VP156dKlueqqq6o/nwkws2bNSnt7e5qamvLKK69k06ZNefbZZ3Pttddm+fLlOX36dJKkrq5uyN8zfvz4JO89qjRcf3n97yN+PQAAAJzb0mF8mP1+H4Zz8RBgxpgHHngg7777bjo7O7Nly5bcf//9ueeee/Lwww9nYGAgixYtymWXXZb29vZqXGlra8uMGTOycuXKbNq0Kffff381wJzLmT93XVNTU/w1AQAAwKXOIbxjzNy5c/OVr3wlK1asyBNPPJHLLrssTz/9dE6dOpXa2trce++9ufvuu8/6Zsttt92WKVOmpL+/P/v37099fX2S5Pjx40P+nhMnTiRJdQ4AAAA4fwLMRe63v/1tVq1alRdffPGstblz5+aTn/xk+vr6snPnzpw+fTrHjh0752NDkydPTpK8++671TNeuru7U6lUzprdt29fknOfEQMAAAAMnwBzkfvHP/6Rn/3sZ9m4ceOQ68eOHUuSXH755XnppZdy44035sEHHzxr7sSJE9m/f3+S5LrrrktLS0smTpyYvr6+7N69e9Bsb29vuru7U1NTk+nTp3+4LwgAAOD/be/eg6yu7/uPv5YNN7FYweWy1lRBFqKsImmX1ojRWhqLqM1otQZio0WnOCDEoiR1IJE4jCSSkGrFVOJw6SQGY5t6KZpg1DpFhwAWAgIaxLCKIWCaIMt9Ob8/GHayP1YFzLd7Fh+PmR3D9/N25yzvwSzPPed74ENIgClzAwcOTJKsWbMmy5Yta3Y2Z86cbNq0KZ07d05NTU1qa2uTJIsWLcrSpUub5kqlUmbMmJGdO3emX79+qa6uTmVlZYYOHZokmT59erN7wtx1111pbGzMWWedlZNOOqnoLxEAAACOeRWlll5/QlmZPHlyFixYkPbt22fYsGGpqqrKypUr89JLLyU5EEw+/elPJ0nuvPPOzJ8/P5WVlbnooovSu3fvLFu2LKtWrUr79u0zb968DB48OMmBlxldfvnl2b17d6qqqlJXV5eVK1emvr4+FRUVmTdvXurq6g7rMfbv39+7IAEAALSC2oHdmt4Rl/IlwLQBe/bsyYMPPpgHHngg27dvb7ret2/fjB8/Pp/61Kearu3bty/f/va3M3v27Gzbti1JUllZmbPOOit33HFH+vfv3+xzL1++PFOmTMmrr77adK26ujqTJ0/On/3Znx32YxRgAAAAWocA0zYIMPxOCDAAAACtQ4BpG9wDBgAAAKBgAgwAAABAwQQYAAAAgIIJMAAAAAAFE2AAAAAACibAAAAAABRMgAEAAAAomAADAAAAUDABBgAAAKBgAgwAAABAwQQYAAAAgIIJMAAAAAAFE2AAAAAACibAAAAAABRMgAEAAAAomAADAAAAUDABBgAAAKBgAgwAAABAwQQYAAAAgIIJMAAAAAAFE2AAAAAACibAAAAAABRMgAEAAAAomAADAAAAUDABBgAAAKBgAgwAAABAwQQYAAAAgIIJMAAAAAAFE2AAAAAACibAAAAAABRMgAEAAAAomAADAAAAUDABBgAAAKBgAgwAAABAwQQYAAAAgIIJMAAAAAAFE2AAAAAACibAAAAAABRMgAEAAAAomAADAAAAUDABBgAAAKBgAgwAAABAwQQYAAAAgIIJMAAAAAAFE2AAAAAACibAAAAAABRMgAEAAAAomAADAAAAUDABBgAAAKBgAgwAAABAwQQYAAAAgIIJMAAAAAAFE2AAAAAACibAAAAAABRMgAEAAAAo2Eda+wFwdLZs2ZJFixaltrY2AwcOPOR827ZtWbt2berr69OrV68MGDAg3bt3b/FzHcksAAAAcOQEmDaoVCrltttuy+LFizNu3LhDAswjjzySadOmZfv27U3XOnTokHHjxuXGG2886lkAAADg6AgwbdD8+fOzePHiFs+WLl2a22+/PaVSKcOHD09dXV3WrFmTBQsWZMaMGendu3cuvfTSI54FAAAAjp4A08a8+uqrufvuu3Pcccdlx44dh5zPmjUrpVIpI0eOzJQpU5quf/SjH83Xvva1zJo1qymqHMksAAAAcPTchLcN2bt3b2699dZ06dIlEydOPOR8z549WbJkSZJk9OjRzc5GjRqVTp06Zf369dm0adMRzQIAAAAfjADThsycOTNr1qzJ1KlT061bt0PO33zzzezZsydVVVWprq5udtapU6cMGDAgSbJhw4YjmgUAAAA+GAGmjViyZEkefPDBXHbZZRk2bFiLM1u3bk2S9OzZs8XzHj16JEnefvvtI5oFAAAAPhj3gGkD3nnnnUyaNClVVVWZPHnyu87t378/SdK+ffsWzzt27JjkwEuVjmT2cNUOPPRZOQeNuWlnbrpp52F/LgAAAJL77uucWfd1bu2Hwe+AANMGTJ06NZs2bcrs2bPTtWvXd507GFXeTWNjY5KkoqLiiGYP109X/eqwZwEAAHh/Nx3GD7Pf64fhlA8Bpsw99dRTefTRRzNixIgMHjw4DQ0NSZLdu3cnOXBj3oaGhnTs2DEdOnRIkhbfHSlJdu3alSTp0KHDEc0CAAAAH4wAU+aWL1+eJHn88cfz+OOPH3J+//335/7778+XvvSlDB06NEmycePGlEqlQ569cvCGuj179my6x8vhzAIAAAAfjABT5mpra1u86W59fX3Wrl2bvn37pk+fPjnllFNSXV2dLl26pKGhIatXr87AgQOb5rdu3ZqNGzemoqIiffr0yYknnnjYswAAAMAHI8CUuREjRmTEiBGHXF+4cGEmTJiQ4cOHZ+zYsU3Xhw4dmieffDLTp0/P3Llz067dgTe6uuuuu9LY2Jizzz47J5100hHPAgAAAEdPgDnGTJgwIc8880yWLFmS888/P3V1dVm5cmXq6+tTUVGRiRMnHtUsAAAAcPTatfYD4OhUVlY2++dBp512WubMmZN+/fply5YteeKJJ1JfX5/q6urcd999qaurO6pZAAAA4OhVlEqlUms/CNq+/v37extqAACAVlA7sFvWrVvX2g+D9+EZMAAAAAAFE2AAAAAACibAAAAAABRMgAEAAAAomAADAAAAUDABBgAAAKBgAgwAAABAwQQYAAAAgIIJMAAAAAAFE2AAAAAACibAAAAAABRMgAEAAAAomAADAAAAUDABBgAAAKBgAgwAAABAwQQYAAAAgIIJMAAAAAAFE2AAAAAACibAAAAAABRMgAEAAAAomAADAAAAUDABBgAAAKBgAgwAAABAwQQYAAAAgIIJMAAAAAAFE2AAAAAACibAAAAAABRMgAEAAAAomAADAAAAUDABBgAAAKBgAgwAAABAwQQYAAAAgIIJMAAAAAAFE2AAAAAACibAAAAAABRMgAEAAAAomAADAAAAUDABBgAAAKBgAgwAAABAwQQYAAAAgIIJMAAAAAAFE2AAAAAACibAAAAAABRMgAEAAAAomAADAAAAUDABBgAAAKBgAgwAAABAwQQYAAAAgIIJMAAAAAAFE2AAAAAACibAAAAAABRMgAEAAAAomAADAAAAUDABBgAAAKBgAgwAAABAwT7S2g+Ao7Nly5YsWrQotbW1GThwYLOzN998Mzt27Gjx3+vWrVu6d+/e7Nq2bduydu3a1NfXp1evXhkwYMAhMwAAAMDRE2DaoFKplNtuuy2LFy/OuHHjDgkwN9xwQ9avX9/ivztmzJhMmDCh6dePPPJIpk2blu3btzdd69ChQ8aNG5cbb7yxmC8AAAAAPmQEmDZo/vz5Wbx4cYtnu3fvzuuvv56ePXvm4osvPuT8nHPOafrfS5cuze23355SqZThw4enrq4ua9asyYIFCzJjxoz07t07l156aWFfBwAAAHxYCDBtzKuvvpq77747xx13XIsvM/rZz36WxsbGnHfeefnHf/zH9/xcs2bNSqlUysiRIzNlypSm6x/96Efzta99LbNmzRJgAAAA4HfATXjbkL179+bWW29Nly5dMnHixBZnXnnllSTJgAED3vNz7dmzJ0uWLEmSjB49utnZqFGj0qlTp6xfvz6bNm36HTxyAAAA+HDzDJg2ZObMmVmzZk3uvffe7Nu3r8WZdevWJUl69eqV733ve/n5z3+enj17ZtCgQTn77LOb5t58883s2bMnVVVVqa6ubvY5OnXqlAEDBuR//ud/smHDhkPOAQAAgCMjwLQRS5YsyYMPPpjLLrssw4YNy8KFC1ucOxhgbrnlluzdu7fZ2aWXXppp06alQ4cO2bp1a5KkZ8+eLX6eHj16JEnefvvt39WXAAAAAB9aAkwb8M4772TSpEmpqqrK5MmT33P2YIAZOHBgRo4cmZ49e2bx4sWZPXt2HnvssZxyyikZP3589u/fnyRp3759i5+nY8eOSQ68VOlw1Q7s9q5nY27amZtu2nnYnwsAAIDkvvs6Z9Z9nVv7YfA7IMC0AVOnTs2mTZsye/bsdO3a9V3nGhsbM3r06LRr1y4jR45siit1dXXp169fbrnllsyePTtjx45tCjDv9bmSpKKi4rAf509X/eqwZwEAAHh/Nx3GD7Pf64fhlA834S1zTz31VB599NGMGDEigwcPTkNDQxoaGrJ79+4kB27M29DQkH379qWysjLXX399Pve5zx3yzJZLLrkkPXr0yJ49e/L666+nQ4cOSdLiOyklya5du5KkaQ4AAAA4egJMmVu+fHmS5PHHH8/gwYObPiZNmpQkuf/++zN48OAsWLAg+/fvT0NDw7u+bKh79+5Jks2bNzfd42Xjxo0plUqHzG7YsCHJu98jBgAAADh8XoJU5mprazNs2LBDrtfX12ft2rXp27dv+vTpk1NOOSU/+tGPcvPNN+fiiy/ON7/5zWbzu3btyuuvv54kOfXUU9OzZ8906dIlDQ0NWb16dQYOHNg0u3Xr1mzcuDEVFRXp06dPoV8fAAAAfBgIMGVuxIgRGTFixCHXFy5cmAkTJmT48OEZO3ZskmTTpk1JkkWLFmXp0qX5oz/6oyRJqVTKjBkzsnPnzvTr16/pbaWHDh2aJ598MtOnT8/cuXPTrt2BJ0TdddddaWxszNlnn52TTjrp/+LLBAAAgGOaAHMMqa6uzmc/+9nMnz8/1157bS666KL07t07y5Yty6pVq9K+fftMnTq1aX7ChAl55plnsmTJkpx//vmpq6vLypUrU19fn4qKikycOLEVvxoAAAA4dggwbVRlZWWzfx70hS98IVVVVZk9e3Z++MMfNs2cc845ueOOO9K/f/+m2dNOOy1z5szJlClT8uqrr+aJJ55IciDkTJ48OXV1df9HXw0AAAAc2ypKLd2BFY5Q//79vQ01AABAK6gd2C3r1q1r7YfB+/AuSAAAAAAFE2AAAAAACibAAAAAABRMgAEAAAAomAADAAAAUDABBgAAAKBgAgwAAABAwQQYAAAAgIIJMAAAAAAFE2AAAAAACibAAAAAABRMgAEAAAAomAADAAAAUDABBgAAAKBgAgwAAABAwQQYAAAAgIIJMAAAAAAFE2AAAAAACibAAAAAABRMgAEAAAAomAADAAAAUDABBgAAAKBgAgwAAABAwQQYAAAAgIIJMAAAAAAFE2AAAAAACibAwIfMffd1bu2HwBGys7bFvtoeO2tb7KvtsbO2xb7aHjtrOwQY+JCZ5T/QbY6dtS321fbYWdtiX22PnbUt9tX22FnbIcAAAAAAFEyAAQAAACiYAAMAAABQMAEGAAAAoGACDAAAAEDBBBgAAACAglWUSqVSaz8I2r5Ro/rkJz9p39oPAwAA4EOnrq4u8+fPb+2HwfsQYAAAAAAK5iVIAAAAAAUTYAAAAAAKJsAAAAAAFEyAAQAAACiYAAMAAABQMAEGAAAAoGACDAAAAEDBBBgAAACAggkwAAAAAAUTYAAAAAAKJsAAAAAAFEyAAQAAACjYR1r7AQAf3IYNG/Liiy9m+PDhOeGEE1qc2bZtW9auXZv6+vr06tUrAwYMSPfu3T/wLIdv27ZtWbNmTerr63PyySfnzDPPTNeuXd911r5a35YtW/Lyyy9n69atqa6uzllnnZUuXbq0OGtn5WXLli1ZtGhRamtrM3DgwEPO7av1vfnmm9mxY0eLZ926dTvk99jOysNvfvObLFmyJLt27UpNTU369+/f4px9tZ79+/dn/fr17ztXXV3d7P/T7Kz1/eY3v8nKlSvz1ltvpXfv3vnYxz6Wk046qcVZ+2qbBBg4BvzTP/1T/vM//zM1NTX5+Mc/fsj5I488kmnTpmX79u1N1zp06JBx48blxhtvPOpZDk+pVMrcuXMzY8aM7Nmzp+n68ccfn/Hjx+faa69tNm9fra+xsTH33HNP/uVf/iWNjY1N10844YRMmjQpV1xxRbN5OysvpVIpt912WxYvXpxx48YdEmDsqzzccMMN7/qXxDFjxmTChAlNv7az1vfrX/86N910U5YvX55SqdR0/YILLsjMmTPTuXPnpmv21bo2b96cESNGvO/ct771rVxwwQVJ7KwczJs3LzNnzkxDQ0PTtfbt2+eGG27I+PHjm83aV9tV+eUvf/nLrf0ggKPT0NCQ+++/P9/5zneSJFdccUWqq6ubzSxdujRjx47Nnj17Mnz48IwcOTI9e/bMT3/60yxevDinnnpq00+vjmSWw/fQQw/lzjvvTEVFRUaNGpUrr7wyxx9/fFavXp3/+q//yumnn55+/folsa9y8d3vfjczZsxIp06dMnr06Pz5n/959u7dm/Xr1+fZZ5/Nueeem969eyexs3I0f/78pv8uDhkyJHV1dU1n9lUedu/enenTp6dHjx658sorM2jQoGYfdXV1OfXUU5PYWTloaGjI5z73uaxYsSJnnnlmPvOZz6SmpiYbN27M2rVrs3379nzyk59MYl/loLGxMZs2bUq/fv0O+ejTp0/Wr1+fioqKXHfddenRo4edlYFFixblC1/4Qvbv35+rrroqV199dY477ri89tprefHFF9O7d++cccYZSfwZa/NKQJvz3HPPlUaMGFGqra0t1dTUNH0sXbr0kNnrr7++VFNTU7rjjjuaXX/ggQdKNTU1pb/8y788qlkOz759+0rnnntuqaampvToo482O/vmN79ZqqmpKV1zzTVN1+yrPHziE58o1dTUlF544YVm16+66qpSTU1Nafr06U3X7Ky8vPLKK6Xa2trSoEGDSjU1NaV77rmn2bl9lYdVq1aVampqSl/84hffd9bOWt/s2bNLNTU1pc985jOlffv2NV1/7rnnSjU1NaUhQ4aU9u/fXyqV7KvcTZ8+vVRTU1OaOXNm0zU7a33jx48v1dTUlL7xjW80u37nnXeWampqSqNGjWq6Zl9tm5vwQhtUKpWyb9++nHzyyenTp08+8pGWX024Z8+eLFmyJEkyevToZmejRo1Kp06dsn79+mzatOmIZjl8b7zxRtP9Q/7/pwMffBnLmjVrkthXudiyZUu2bNmS0047LX/yJ3/S7OySSy5JktTX1yexs3Kzd+/e3HrrrenSpUsmTpx4yLl9lY9XXnklSTJgwID3nLOz8vD4448nSe64445UVlY2XT///PPz5S9/OTfddFP2799vX2Xusccey7e//e1ceOGFufnmm5P4M1Yu3n777SRJbW1ts+tDhgxJkvzv//5vEvs6Fggw0AZ98pOfzMKFC5s+zj///Bbn3nzzzezZsydVVVWHvDSpU6dOTd/4btiw4YhmOXw7duxInz598qd/+qepqKhodrZt27Ykye/93u8lsa9yUVlZmalTp2bSpEmHnB38RubgS1rsrLzMnDkza9asydSpU9OtW7dDzu2rfKxbty5J0qtXk8OJagAAC0hJREFUr3zve9/LV7/61cydOzcrVqxoNmdnre+Xv/xlXn755Zxyyik5/fTTs3379rz44ot5/vnns3Xr1lxzzTW59tprU1lZaV9lbMuWLZkyZUq6dOmSadOmNX1PYmfl4eAPfJ555plm15988skkySc+8Ykk9nUscBNeOIZt3bo1SdKzZ88Wz3v06JHkQHXv0KHDYc9y+D72sY9l4cKFLZ7NnTs3SXL22Wcnsa9y0a1bt1x99dVNv37ppZeyfv36PPnkk3n++edzxhln5NJLL01iZ+VkyZIlefDBB3PZZZdl2LBhLf65s6/ycTDA3HLLLdm7d2+zs0svvTTTpk1Lhw4d7KwMbN68OUlSU1OT6dOnZ86cOdm/f3/T+eWXX54vfelL6dKli32VsRkzZmTHjh25+eabmwVqOysPV199dZ5++uk8/PDDeeONNzJw4MD893//d15++eX07ds3f/u3f5vEvo4FAgwcww5+g9S+ffsWzzt27JjkwNMZj2SWD2b//v25++678+///u9p3759053t7as8zZgxIz/5yU+afn3TTTfl93//95PYWbl45513MmnSpFRVVWXy5MnvOmdf5eNggBk4cGDTTSEXL16c2bNn57HHHsspp5yS8ePH21kZOPiXs2effTaNjY0599xzM2TIkLz99tt5+OGH8x//8R/Zt29fvv71r9tXmfrpT3+aH/zgB+nevXuuu+66Zmd2Vh5OPPHE/MVf/EVWr16dF154IS+88ELT2cUXX5xevXolsa9jgQADx7Df/glVSw6+vW5FRcURzXL01q9fn9tvvz0vvfRSOnfunHvuuSenn356EvsqVxMnTszmzZuzZs2azJ8/P2PHjs11113X9G4F78XO/m9MnTo1mzZtyuzZs9O1a9d3nbOv8tDY2JjRo0enXbt2GTlyZNNfDurq6tKvX7/ccsstmT17dsaOHWtnZWDHjh1JDvz+XXPNNfntN1D9q7/6q/z1X/91nnjiiYwZM8a+ytQDDzyQUqmUUaNG5bjjjmt2ZmflYcqUKfn+97+fzp07Z+TIkTnjjDPy2muvZe7cufnnf/7nrF69Ot/61rfs6xggwMAx7OBTDw9+8/T/27VrV9Pckcxy5BobGzN79uzce++92bNnTwYNGpTp06c3vc1qYl/latCgQUmST33qU7ngggtyzTXX5KGHHso//MM/2FkZeOqpp/Loo49mxIgRGTx4cBoaGpIceJvj5MCNeRsaGtKxY0f7KhOVlZW5/vrrWzy75JJLctddd+WXv/xlXn/9dTsrA78dNQ/euPWgM888M+edd16ee+65rFq1Kh/96EeT2Fc52bZtW9N9RQ7eSP63+TPW+vbt25eFCxemXbt2eeCBB/LHf/zHTWcXX3xxrrzyyjz77LPZvHmzfR0D3IQXjmEHX9u5cePGlEqlQ84P3nSrZ8+eRzTLkdm7d28+//nP5+tf/3o6duyYr3zlK3nooYeaxZfEvsrFj3/849x+++354Q9/eMjZoEGD0rdv3+zcuTMvvfSSnZWB5cuXJznwLi2DBw9u+jh4E+X7778/gwcPzoIFC+yrTOzfvz8NDQ3v+rT37t27Jzlw7xE7a30nnnhikqRz584t3tz64M09t2zZYl9l6IknnsiePXtSW1ubP/zDPzzk3M5a3/Lly9PQ0JDTTjutWXxJkn79+jXdoPeFF16wr2OAAAPHsOrq6nTp0iU7d+7M6tWrm51t3bo1GzduTEVFRfr06XNEsxyZb3zjG3nqqafSr1+/PPbYY7nqqqtafLqnfZWHX//61/n+97+f++67r8Xzg8+wOP744+2sDNTW1mbYsGGHfBx8d4e+fftm2LBhOeWUU+yrTPzoRz/K4MGDc+uttx5ytmvXrrz++utJklNPPdXOysCAAQPStWvX7Ny5M2+99dYh5z/72c+SJCeffLJ9laFFixYlOfBMipbYWevr0qVLkgPPhGnJzp07m+bsq+0TYOAYVllZmaFDhyZJpk+f3uy1oHfddVcaGxtz1lln5aSTTjqiWQ7fW2+9lXnz5uW4447LnDlz0rt373edta/yMHDgwCTJmjVrsmzZsmZnc+bMyaZNm9K5c+fU1NTYWRkYMWJE7r333kM+/v7v/z5JMnz48Nx7770ZOnSofZWJ2traJAf+Yrh06dKm66VSKTNmzMjOnTvTr1+/VFdX21kZqKyszIUXXpjkwO/jb/8l8emnn85PfvKTdO7cOUOGDLGvMvTKK68kOfBysZbYWevr169fOnTokJ///Of57ne/2+z39ZlnnsmSJUvSrl271NbW2tcxoKLU0vORgDZlzJgx+fGPf5zvfOc7+fjHP97sbMOGDbn88suze/fuVFVVpa6uLitXrkx9fX0qKioyb9681NXVHfEsh+cHP/hBJk2alM6dO+ecc85pcaZ3796ZNm1aEvsqF5MnT86CBQvSvn37DBs2LFVVVVm5cmVeeumlJAe+cfn0pz+dxM7K1cKFCzNhwoSMGzcuY8eObbpuX+XhzjvvzPz581NZWZmLLroovXv3zrJly7Jq1aq0b98+8+bNy+DBg5PYWTnYvHlz/uZv/iabNm1Kv379MmTIkGzevDlPP/109u/fnwkTJmTMmDFJ7KucbNu2reklLc8//3zTS1L+f3bW+v71X/81X/nKV5IkVVVVufDCC7N169Y888wzKZVKGTNmTCZMmJDEvtq6yi//9q3MgTbpySefzGuvvZYrrrii6bXYB5144okZMmRI039sX3311Wzbti3V1dX56le/mvPOO++oZjk8//Zv/5YVK1Zk3759qa+vb/Fjx44d+exnP5vEvsrFeeedl06dOmXFihVZvXp1VqxYkV/84hfp27dv7rjjjowYMaJp1s7K04YNG7Jw4cKce+65zV5Tb1/l4dxzz02nTp2yatWqvPzyy1mxYkXefvvtDBo0KLNmzWp6lkxiZ+Xg+OOPz9ChQ/PGG29k3bp1WbZsWV577bVUV1fni1/8Yq699tqmWfsqH+vWrcvDDz+crl275vOf//y7ztlZ6zvrrLNSXV2dtWvX5he/+EVWr16dDRs2pHv37pk4cWL+7u/+Lu3aHXjxin21bZ4BAx8i27ZtyxtvvJFevXq1eCO9o52lGPbV+kqlUjZv3pxf/epX+YM/+IP3fIvjxM7aGvtqfaVSKZs2bUpDQ0NOPfXU9303DjtrfY2NjVm/fn169uyZE0444T1n7avtsbPW96tf/SpvvfVWqqqq3vVZSwfZV9sjwAAAAAAUzE14AQAAAAomwAAAAAAUTIABAAAAKJgAAwAAAFAwAQYAAACgYAIMAAAAQMEEGAAAAICCCTAAAAAABRNgAAAAAAomwAAAAAAUTIABAAAAKJgAAwAAAFAwAQYAAACgYAIMAAAAQMEEGAAAAICCCTAAAAAABRNgAAAAAAomwAAAAAAUTIABAAAAKJgAAwAAAFAwAQYAAACgYAIMAAAAQMEEGAAAAICCCTAAAAAABRNgAAAAAAomwAAAAAAUTIABAAAAKJgAAwAAAFAwAQYAAACgYAIMAAAAQMEEGAAAAICCCTAAAAAABRNgAAAAAAomwAAAAAAUTIABAAAAKJgAAwAAAFAwAQYAAACgYAIMAAAAQMEEGAAAAICCCTAAAAAABRNgAAAAAAomwAAAAAAUTIABAAAAKJgAAwAAAFAwAQYAAACgYAIMAAAAQMEEGAAAAICCCTAAAAAABRNgAAAAAAomwAAAAAAUTIABAAAAKJgAAwAAAFAwAQYAAACgYAIMAAAAQMEEGAAAAICCCTAAAAAABRNgAAAAAAomwAAAAAAUTIABAAAAKJgAAwAAAFAwAQYAAACgYAIMAAAAQMH+H0aNpnVe1wSjAAAAAElFTkSuQmCC</figureUri><figureSize type="array"><element>560</element><element>420</element></figureSize></outputData><lineNumbers type="array"><element>20</element></lineNumbers></element><element><type>figure</type><outputData><figureId>864badd6-8b9a-402a-baa4-2d8796b889ab</figureId><regionNumbers type="array"><element>8</element></regionNumbers><originalRegionNumber>8</originalRegionNumber><figureUri>data:image/png;base64,iVBORw0KGgoAAAANSUhEUgAABGAAAANICAYAAACIVpl8AAAgAElEQVR4nOzdYWzW9b3//1ctLTB0GrCU1siUjdFtgOCSZidRl2w5mcORnRMzvVHm1CAJRAJhGo0EkpkzBmHNkrnRnR08UbmjZGRLnG7qMpMtMRvDYZgIqA3YDhYPZVkIUCgr1++G4fr/G4q24Gel9fFITOz38+bbz5Xr3vO6vp/WVCqVSgAAAAAo5rKR3gAAAADAWCfAAAAAABQmwAAAAAAUJsAAAAAAFCbAAAAAABQmwAAAAAAUJsAAAAAAFCbAAAAAABQmwAAAAAAUJsAAAAAAFCbAAAAAABQmwAAAAAAUJsAAAAAAFCbAAAAAABQmwAAAAAAUJsAAAAAAFCbAAAAAABQmwAAAAAAUJsAAAAAAFCbAAAAAABQmwAAAAAAUJsAAAAAAFCbAAAAAABQmwAAAAAAUJsAAAAAAFCbAAAAAABQmwAAAAAAUJsAAAAAAFCbAAAAAABQmwAAAAAAUJsAAAAAAFCbAAAAAABQmwAAAAAAUJsAAAAAAFCbAAAAAABQmwAAAAAAUJsAAAAAAFCbAAAAAABQmwAAAAAAUJsAAAAAAFCbAAAAAABQmwAAAAAAUJsAAAAAAFCbAAAAAABQmwAAAAAAUJsAAAAAAFCbAAAAAABQmwAAAAAAUJsAAAAAAFCbAAAAAABQmwAAAAAAUJsAAAAAAFCbAAAAAABQmwAAAAAAUJsAAAAAAFCbAAAAAABQmwAAAAAAUJsAAAAAAFCbAAAAAABQmwAAAAAAUJsAAAAAAFDZupDfA2PDNb34z27dvH+ltAAAAfOS0trZmy5YtI70NPkBNpVKpjPQmGP1mzZqVv7z+95HeBkMwZ/Zk79Uo4z0bXbxfo4/3bHTxfo0+3rPRxfs1+syZPTlJsm/fvhHeCR/EI0gAAAAAhQkwAAAAAIUJMAAAAACFCTAAAAAAhQkwAAAAAIUJMAAAAACFCTAAAAAAhQkw8BGzdFnvSG+BYfKejS7er9HHeza6eL9GH+/Z6OL9Gn28Z6NHTaVSqYz0Jhj9Zs2alb+8/veR3gYAAMBHzpzZk7Nv376R3gYfwDdgAAAAAAoTYAAAAAAKE2AAAAAAChNgAAAAAAoTYAAAAAAKE2AAAAAAChNgAAAAAAoTYAAAAAAKE2AAAAAAChNgAAAAAAoTYAAAAAAKE2AAAAAAChNgAAAAAAoTYAAAAAAKE2AAAAAAChNgAAAAAAoTYAAAAAAKE2AAAAAAChNgAAAAAAoTYAAAAAAKE2AAAAAAChNgAAAAAAoTYAAAAAAKE2AAAAAAChNgAAAAAAoTYAAAAAAKE2AAAAAAChNgAAAAAAoTYAAAAAAKE2AAAAAAChNgAAAAAAoTYAAAAAAKE2AAAAAAChNgAAAAAAoTYAAAAAAKE2AAAAAAChNgAAAAAAoTYAAAAAAKE2AAAAAAChNgAAAAAAoTYAAAAAAKE2AAAAAAChNgAAAAAAoTYAAAAAAKE2AAAAAAChNgAAAAAAoTYAAAAAAKE2AAAAAAChNgAAAAAAoTYAAAAAAKE2AAAAAAChNgAAAAAAoTYAAAAAAKE2AAAAAAChs30hvgw3fw4MGcOHFi0LXJkydnypQpA64dPXo0e/fuTXd3d6ZNm5aWlpZzZgAAAIALJ8CMQffdd186OzsHXVu6dGlWrlxZ/Xnbtm1Zt25djh07Vr1WX1+f5cuXZ8mSJcX3CgAAAB8FAswYc+rUqRw4cCCNjY259dZbz1mfP39+9f937NiR1atXp1KpZMGCBWltbc2ePXuydevWtLe3p6mpKQsXLvxXbh8AAADGJAFmjHn77bfT39+fm266KY888sj7znZ0dKRSqaStrS1r166tXp8+fXo2btyYjo4OAQYAAAA+BA7hHWPefPPNJElLS8v7zvX19WX79u1JksWLFw9YW7RoUSZMmJDOzs4cOnSozEYBAADgI8Q3YMaYffv2JUmmTZuWZ555Ju+8804aGxszb9683HDDDdW5gwcPpq+vLw0NDWlubh5wjwkTJqSlpSWvvfZa9u/ff846AAAAMDwCzBhzNsCsWrUqp0+fHrC2cOHCrFu3LvX19enp6UmSNDY2DnqfqVOnJkmOHDky5N89Z/bk864tXdabZct6h3wvAAAAkk2bJqZj08SR3gYfAgFmjDkbYGbPnp22trY0NjbmlVdeyebNm/Pss8/m2muvzYoVK3LmzJkkSV1d3aD3GT9+fJL3HlUaqr+8/veL3D0AAAD/f8uG8GH2+30YzqVDgBlD+vv7s3jx4lx22WVpa2urxpXW1tbMnDkzq1atyubNm3P//fdXA8z73StJampqiu8bAAAAxjqH8I4htbW1uffee3P33Xef882W2267LVOnTk1fX18OHDiQ+vr6JMmJEycGvdfJkyeTpDoHAAAAXDgBZgw5c+ZMjh8/ft7HhqZMmZIkeffdd6tnvHR1daVSqZwzu3///iTnPyMGAAAAGDoBZgx56aWXcuONN+bBBx88Z+3kyZM5cOBAkuS6665Lc3NzJk2alN7e3uzevXvAbE9PT7q6ulJTU5MZM2b8K7YOAAAAY5oAM4bMmTMnSfKb3/wmO3bsqF6vVCppb29Pb29vZs6cmebm5tTW1ubmm29OkmzYsGHAmTDr169Pf39/5s6dm6uvvvpf+yIAAABgDKqpDPb8CaPWf/3Xf2XLli2pra3Nl7/85TQ1NeXVV1/N66+/nrq6ujz11FO58cYbk7z3mNHXv/71nDp1Kg0NDWltbc2uXbvS3d2dmpqaPPXUU2ltbR3S7501a5a/ggQAADAC5syeXP2LuFy6BJgx5p///Gcef/zxbN68OUePHk3y3uG8c+fOzXe+853MmjVrwPyf//znrF27Nm+99Vb1WnNzc9asWZMvfelLQ/69AgwAAMDIEGBGBwGGD4UAAwAAMDIEmNHBGTAAAAAAhQkwAAAAAIUJMAAAAACFCTAAAAAAhQkwAAAAAIUJMAAAAACFCTAAAAAAhQkwAAAAAIUJMAAAAACFCTAAAAAAhQkwAAAAAIUJMAAAAACFCTAAAAAAhQkwAAAAAIUJMAAAAACFCTAAAAAAhQkwAAAAAIUJMAAAAACFCTAAAAAAhQkwAAAAAIUJMAAAAACFCTAAAAAAhQkwAAAAAIUJMAAAAACFCTAAAAAAhQkwAAAAAIUJMAAAAACFCTAAAAAAhQkwAAAAAIUJMAAAAACFCTAAAAAAhQkwAAAAAIUJMAAAAACFCTAAAAAAhQkwAAAAAIUJMAAAAACFCTAAAAAAhQkwAAAAAIUJMAAAAACFCTAAAAAAhQkwAAAAAIUJMAAAAACFCTAAAAAAhQkwAAAAAIUJMAAAAACFCTAAAAAAhQkwAAAAAIUJMAAAAACFCTAAAAAAhQkwAAAAAIUJMAAAAACFCTAAAAAAhQkwAAAAAIUJMAAAAACFCTAAAAAAhY0b6Q0wfPv3788f/vCHLFiwIFdeeeWgM0ePHs3evXvT3d2dadOmpaWlJVOmTLnoWQAAAGD4BJhR6Ic//GGef/75fPrTn87nP//5c9a3bduWdevW5dixY9Vr9fX1Wb58eZYsWXLBswAAAMCFEWBGkePHj+fxxx/P888/f96ZHTt2ZPXq1alUKlmwYEFaW1uzZ8+ebN26Ne3t7WlqasrChQuHPQsAAABcOAFmFPjd736XjRs35p133smpU6fed7ajoyOVSiVtbW1Zu3Zt9fr06dOzcePGdHR0VKPKcGYBAACAC+cQ3lGgUqnkn//8Z6655prMmDEj48YN3s36+vqyffv2JMnixYsHrC1atCgTJkxIZ2dnDh06NKxZAAAA4OIIMKPAF7/4xfzqV7+q/nfLLbcMOnfw4MH09fWloaEhzc3NA9YmTJiQlpaWJO8d4jucWQAAAODieARpDOnp6UmSNDY2Dro+derUJMmRI0dSX18/5NmhmjN78nnXli7rzbJlvUO+FwAAAMmmTRPTsWniSG+DD4EAM4acOXMmSVJXVzfo+vjx45O896jScGaH6i+v/33IswAAAHywZUP4MPv9Pgzn0uERpDHkbFQ5n/7+/iRJTU3NsGYBAACAiyPAjCFnHys6ceLEoOsnT56szg1nFgAAALg4AswYcvbclq6urlQqlXPWzx6o29jYOKxZAAAA4OIIMGNIc3NzJk2alN7e3uzevXvAWk9PT7q6ulJTU5MZM2YMaxYAAAC4OALMGFJbW5ubb745SbJhw4YB57ysX78+/f39mTt3bq6++uphzQIAAAAXx19BGmNWrlyZl19+Odu3b88tt9yS1tbW7Nq1K93d3ampqckDDzxwQbMAAADAhfMNmFGotrb2vGvXX399nnjiicycOTOHDx/Oc889l+7u7jQ3N2fTpk1pbW29oFkAAADgwtVUBjuBFYZp1qxZ+cvrfx/pbQAAAHzkzJk9Ofv27RvpbfABfAMGAAAAoDABBgAAAKAwAQYAAACgMAEGAAAAoDABBgAAAKAwAQYAAACgMAEGAAAAoDABBgAAAKAwAQYAAACgMAEGAAAAoDABBgAAAKAwAQYAAACgMAEGAAAAoDABBgAAAKAwAQYAAACgMAEGAAAAoDABBgAAAKAwAQYAAACgMAEGAAAAoDABBgAAAKAwAQYAAACgMAEGAAAAoDABBgAAAKAwAQYAAACgMAEGAAAAoDABBgAAAKAwAQYAAACgMAEGAAAAoDABBgAAAKAwAQYAAACgMAEGAAAAoDABBgAAAKAwAQYAAACgMAEGAAAAoDABBgAAAKAwAQYAAACgMAEGAAAAoDABBgAAAKAwAQYAAACgMAEGAAAAoDABBgAAAKAwAQYAAACgMAEGAAAAoDABBgAAAKAwAQYAAACgMAEGAAAAoDABBgAAAKAwAQYAAACgMAEGAAAAoDABBgAAAKAwAQYAAACgMAEGAAAAoDABBgAAAKAwAQYAAACgMAEGAAAAoLBxI70Bhm///v35wx/+kAULFuTKK688Z/3gwYM5ceLEoP928uTJmTJlyoBrR48ezd69e9Pd3Z1p06alpaXlnBkAAADgwgkwo9APf/jDPP/88/n0pz+dz3/+8+es33fffens7Bz03y5dujQrV66s/rxt27asW7cux44dq16rr6/P8uXLs2TJkg9/8wAAAPARJMCMIsePH8/jjz+e559//rwzp06dyoEDB9LY2Jhbb731nPX58+dX/3/Hjh1ZvXp1KpVKFixYkNbW1uzZsydbt25Ne3t7mpqasnDhwiKvBQAAAD5KBJhR4He/+102btyYd955J6dOnXrf2bfffjv9/f256aab8sgjj7zvbEdHRyqVStra2rJ27drq9enTp2fjxo3p6OgQYAAAAOBD4BDeUaBSqeSf//xnrrnmmsyYMSPjxp2/m7355ptJkpaWlve9Z19fX7Zv354kWbx48YC1RYsWZcKECens7MyhQ4cucvcAAACAb8CMAl/84hfzxS9+sfrz0qVL89vf/nbQ2X379iVJpk2blmeeeSbvvPNOGhsbM2/evNxwww3VuYMHD6avry8NDQ1pbm4ecI8JEyakpaUlr732Wvbv33/OOgAAADA8AswYczbArFq1KqdPnx6wtnDhwqxbty719fXp6elJkjQ2Ng56n6lTpyZJjhw5UnC3AAAA8NEgwIwxZwPM7Nmz09bWlsbGxrzyyivZvHlznn322Vx77bVZsWJFzpw5kySpq6sb9D7jx49P8t6jSkM1Z/bk864tXdabZct6h3wvAAAAkk2bJqZj08SR3gYfAgFmDOnv78/ixYtz2WWXpa2trRpXWltbM3PmzKxatSqbN2/O/fffXw0w73evJKmpqRny7//L63+/8M0DAABwjmVD+DD7/T4M59LhEN4xpLa2Nvfee2/uvvvuc77Zctttt2Xq1Knp6+vLgQMHUl9fnyQ5ceLEoPc6efJkklTnAAAAgAsnwIwhZ86cyfHjx8/72NCUKVOSJO+++271jJeurq5UKpVzZvfv35/k/GfEAAAAAEMnwIwhL730Um688cY8+OCD56ydPHkyBw4cSJJcd911aW5uzqRJk9Lb25vdu3cPmO3p6UlXV1dqamoyY8aMf8XWAQAAYEwTYMaQOXPmJEl+85vfZMeOHdXrlUol7e3t6e3tzcyZM9Pc3Jza2trcfPPNSZINGzYMOBNm/fr16e/vz9y5c3P11Vf/a18EAAAAjEEO4R1Dmpub881vfjNbtmzJXXfdlS9/+ctpamrKq6++mtdffz11dXV59NFHq/MrV67Myy+/nO3bt+eWW25Ja2trdu3ale7u7tTU1OSBBx4YwVcDAAAAY4cAMwrV1taed+3hhx9OQ0NDNm/enBdffLE6P3/+/HznO9/JrFmzqrPXX399nnjiiaxduzZvvfVWnnvuuSTvhZw1a9aktbW17AsBAACAj4iaymAnsMIwzZo1y5+hBgAAGAFzZk/Ovn37RnobfABnwAAAAAAUJsAAAAAAFCbAAAAAABQmwAAAAAAUJsAAAAAAFCbAAAAAABQmwAAAAAAUJsAAAAAAFCbAAAAAABQmwAAAAAAUJsAAAAAAFCbAAAAAABQmwAAAAAAUJsAAAAAAFCbAAAAAABQmwAAAAAAUJsAAAAAAFCbAAAAAABQmwAAAAAAUJsAAAAAAFCbAAAAAABQmwAAAAAAUJsAAAAAAFCbAAAAAABQmwAAAAAAUJsAAAAAAFCbAAAAAABQmwAAAAAAUJsAAAAAAFCbAAAAAABQmwAAAAAAUJsAAAAAAFCbAAAAAABQmwAAAAAAUJsAAAAAAFCbAAAAAABQmwAAAAAAUJsAAAAAAFCbAAAAAABQmwAAAAAAUJsAAAAAAFCbAAAAAABQmwAAAAAAUJsAAAAAAFCbAAAAAABQmwAAAAAAUJsAAAAAAFCbAAAAAABQmwAAAAAAUJsAAAAAAFCbAAAAAABQmwAAAAAAUJsAAAAAAFCbAAAAAABQmwAAAAAAUJsAAAAAAFDZupDfA0B09ejR79uxJd3d3rrnmmnzuc5/Lxz/+8fPO7t27N93d3Zk2bVpaWloyZcqUi54FAAAAhk+AGQUqlUqefPLJtLe3p6+vr3r98ssvz4oVK3LXXXcNmN+2bVvWrVuXY8eOVa/V19dn+fLlWbJkyQXPAgAAABdGgBkFnn766Xzve9/LuHHjctddd2XmzJnZvn17fvnLX+a73/1uGhoa8tWvfjVJsmPHjqxevTqVSiULFixIa2tr9uzZk61bt6a9vT1NTU1ZuHDhsGcBAACACyfAXOL6+/vzox/9KEmyfv36ahC54447Mn369Pz4xz/Oli1bqgGmo6MjlUolbW1tWbt2bfU+06dPz8aNG9PR0VG9x3BmAQAAgAvnEN5L3F//+tf09PSkubk5X/va1was3X777UmSPXv2JEn6+vqyffv2JMnixYsHzC5atCgTJkxIZ2dnDh06NKxZAAAA4OIIMJe4EydOZMaMGfm3f/u31NTUDFg7evRokuSKK65Ikhw8eDB9fX1paGhIc3PzgNkJEyakpaUlSbJ///5hzQIAAAAXxyNIl7jPfOYz+dWvfjXo2pNPPpkkueGGG5IkPT09SZLGxsZB56dOnZokOXLkSOrr64c8O1RzZk8+79rSZb1Ztqx3yPcCAAAg2bRpYjo2TRzpbfAhEGBGoTNnzuT73/9+fv7zn6euri4rVqyoXk+Surq6Qf/d+PHjk7z3qNJwZofqL6//fcizAAAAfLBlQ/gw+/0+DOfSIcCMMp2dnVm9enV27tyZiRMn5rHHHsunPvWpJP9fgDmf/v7+JElNTc2wZgEAAICLI8CMEv39/dm8eXN+9KMfpa+vL/PmzcuGDRty3XXXVWfOPlZ04sSJQe9x8uTJ6txwZgEAAICLI8CMAqdPn863v/3tvPDCC7niiiuyZs2afOMb3zjn2ylnz23p6upKpVI5Z/3sgbqNjY3DmgUAAAAujr+CNAr84Ac/yAsvvJCZM2fm2WefzR133DHoo0HNzc2ZNGlSent7s3v37gFrPT096erqSk1NTWbMmDGsWQAAAODiCDCXuL/97W956qmn8rGPfSxPPPFEmpqazjtbW1ubm2++OUmyYcOGAee8rF+/Pv39/Zk7d26uvvrqYc0CAAAAF6emUqlURnoTnN8vfvGLPPTQQ5k4cWLmz58/6ExTU1PWrVuX5L1Hh77+9a/n1KlTaWhoSGtra3bt2pXu7u7U1NTkqaeeSmtr67BnP8isWbP8FSQAAIARMGf25Ozbt2+kt8EHcAbMJe6NN95IkvT29uaVV14ZdOYTn/hE9f+vv/76PPHEE1m7dm3eeuutPPfcc0neezxpzZo1A4LKcGYBAACAC+cbMHwofAMGAABgZPgGzOjgDBgAAACAwgQYAAAAgMIEGAAAAIDCBBgAAACAwgQYAAAAgMIEGAAAAIDCBBgAAACAwgQYAAAAgMIEGAAAAIDCBBgAAACAwgQYAAAAgMIEGAAAAIDCBBgAAACAwgQYAAAAgMIEGAAAAIDCBBgAAACAwgQYAAAAgMIEGAAAAIDCBBgAAACAwgQYAAAAgMIEGAAAAIDCBBgAAACAwgQYAAAAgMIEGAAAAIDCBBgAAACAwgQYAAAAgMIEGAAAAIDCBBgAAACAwgQYAAAAgMIEGAAAAIDCBBgAAACAwgQYAAAAgMIEGAAAAIDCBBgAAACAwgQYAAAAgMIEGAAAAIDCBBgAAACAwgQYAAAAgMIEGAAAAIDCBBgAAACAwgQYAAAAgMIEGAAAAIDCBBgAAACAwgQYAAAAgMIEGAAAAIDCBBgAAACAwgQYAAAAgMIEGAAAAIDCBBgAAACAwgQYAAAAgMIEGAAAAIDCBBgAAACAwgQYAAAAgMIEGAAAAIDCBBgAAACAwsaN9AYYuqNHj2bPnj3p7u7ONddck8997nP5+Mc/fs7cwYMHc+LEiUHvMXny5EyZMuWc++7duzfd3d2ZNm1aWlpazpkBAAAALpwAMwpUKpU8+eSTaW9vT19fX/X65ZdfnhUrVuSuu+4aMH/fffels7Nz0HstXbo0K1eurP68bdu2rFu3LseOHateq6+vz/Lly7NkyZIP+ZUAAADAR5MAMwo8/fTT+d73vpdx48blrrvuysyZM7N9+/b88pe/zHe/+900NDTkq1/9apLk1KlTOXDgQBobG3Prrbeec6/58+dX/3/Hjh1ZvXp1KpVKFixYkNbW1uzZsydbt25Ne3t7mpqasnDhwn/Z6wQAAICxSoC5xPX39+dHP/pRkmT9+vXVIHLHHXdk+vTp+fGPf5wtW7ZUA8zbb7+d/v7+3HTTTXnkkUfe994dHR2pVCppa2vL2rVrq9enT5+ejRs3pqOjQ4ABAACAD4FDeC9xf/3rX9PT05Pm5uZ87WtfG7B2++23J0n27NlTvfbmm28mSVpaWt73vn19fdm+fXuSZPHixQPWFi1alAkTJqSzszOHDh266NcAAAAAH3W+AXOJO3HiRGbMmJH58+enpqZmwNrRo0eTJFdccUX12r59+5Ik06ZNyzPPPJN33nknjY2NmTdvXm644Ybq3MGDB9PX15eGhoY0NzcPuO+ECRPS0tKS1157Lfv37z9nHQAAABgeAeYS95nPfCa/+tWvBl178sknk2RAWDkbYFatWpXTp08PmF+4cGHWrVuX+vr69PT0JEkaGxsHvffUqVOTJEeOHLm4FwAAAAAIMKPRmTNn8v3vfz8///nPU1dXlxUrVlTXzgaY2bNnp62tLY2NjXnllVeyefPmPPvss7n22muzYsWKnDlzJklSV1c36O8YP358kgz4q0sfZM7syeddW7qsN8uW9Q75XgAAACSbNk1Mx6aJI70NPgQCzCjT2dmZ1atXZ+fOnZk4cWIee+yxfOpTn0ry3oG9ixcvzmWXXZa2trZqXGltbc3MmTOzatWqbN68Offff381wJxPf39/kpzz2NP7+cvrf7/AVwUAAMBglg3hw+z3+zCcS4dDeEeJ/v7+/Pd//3f+4z/+Izt37sy8efPyi1/8IjfffHN1pra2Nvfee2/uvvvuc77Zctttt2Xq1Knp6+vLgQMHUl9fn+S9M2YGc/LkySSpzgEAAAAXzjdgRoHTp0/n29/+dl544YVcccUVWbNmTb7xjW+c8+2UM2fOpLe3N3V1dYOGkylTpuT//u//8u677+baa69NknR1daVSqZxzr/379yc5/xkxAAAAwND5Bswo8IMf/CAvvPBCZs6cmWeffTZ33HHHoI8GvfTSS7nxxhvz4IMPnrN28uTJHDhwIEly3XXXpbm5OZMmTUpvb2927949YLanpyddXV2pqanJjBkzirwmAAAA+CgRYC5xf/vb3/LUU0/lYx/7WJ544ok0NTWdd3bOnDlJkt/85jfZsWNH9XqlUkl7e3t6e3szc+bMNDc3p7a2tvr40oYNGwacCbN+/fr09/dn7ty5ufrqqwu9MgAAAPjo8AjSJe6Pf/xjTp8+nXHjxg36zZYkaWpqyrp169Lc3JxvfvOb2bJlS+666658+ctfTlNTU1599dW8/vrrqaury6OPPlr9dytXrszLL7+c7du355Zbbklra2t27dqV7u7u1NTU5IEHHvhXvUwAAAAY0wSYS9wbb7yRJOnt7c0rr7wy6MwnPvGJ6v8//PDDaWhoyObNm/Piiy8mee9w3vnz5+c73/lOZs2aVZ29/vrr88QTT2Tt2rV566238txzzyVJmpubs2bNmrS2tpZ6WQAAAPCRUlOpVCojvQlGv1mzZvkz1AAAACNgzuzJ2bdv30hvgw/gDBgAAACAwgQYAAAAgMIEGAAAAIDCBBgAAACAwgQYAAAAgMIEGAAAAIDCBBgAAACAwgQYAAAAgMIEGAAAAIDCBBgAAACAwgQYAAAAgMIEGAAAAIDCBBgAAACAwgQYAAAAgMIEGAAAAIDCBBgAAACAwgQYAAAAgMIEGAAAAIDCBBgAAACAwgQYAAAAgMIEGAAAAAh7OjkAACAASURBVIDCBBgAAACAwgQYAAAAgMIEGAAAAIDCBBgAAACAwgQYAAAAgMIEGAAAAIDCBBgAAACAwgQYAAAAgMIEGAAAAIDCBBgAAACAwgQYAAAAgMIEGAAAAIDCBBgAAACAwgQYAAAAgMIEGAAAAIDCBBgAAACAwgQYAAAAgMIEGAAAAIDCBBgAAACAwgQYAAAAgMIEGAAAAIDCBBgAAACAwgQYAAAAgMIEGAAAAIDCBBgAAACAwgQYAAAAgMIEGAAAAIDCBBgAAACAwgQYAAAAgMIEGAAAAIDCBBgAAACAwgQYAAAAgMIEGAAAAIDCBBgAAACAwsaN9AYYusOHD+eNN95IT09PmpubM3fu3EyaNGnQ2aNHj2bv3r3p7u7OtGnT0tLSkilTplz0LAAAADB8Aswo0N/fn8ceeyw//elP09/fX71+5ZVX5qGHHsrtt98+YH7btm1Zt25djh07Vr1WX1+f5cuXZ8mSJRc8CwAAAFwYAWYUePrpp9PR0ZGJEyfmW9/6Vq666qq8/PLL+eMf/5g1a9ZkxowZmT9/fpJkx44dWb16dSqVShYsWJDW1tbs2bMnW7duTXt7e5qamrJw4cJhzwIAAAAXToAZBTo6OpIkP/nJT/KFL3whSXLPPffkzjvvzGuvvZaXXnqpGmA6OjpSqVTS1taWtWvXVu8xffr0bNy4MR0dHdWoMpxZAAAA4MI5hPcSd/jw4Rw+fDjXX399Nb6cddtttyVJuru7kyR9fX3Zvn17kmTx4sUDZhctWpQJEyaks7Mzhw4dGtYsAAAAcHEEmEtcbW1tHn300Tz00EPnrJ0NKK2trUmSgwcPpq+vLw0NDWlubh4wO2HChLS0tCRJ9u/fP6xZAAAA4OJ4BOkSN3ny5Nx5553Vn3fu3JnOzs78+te/zu9///t89rOfrT4m1NPTkyRpbGwc9F5Tp05Nkhw5ciT19fVDngUAAAAujgAzyrS3t+dPf/pT9edly5blqquuSpKcOXMmSVJXVzfovx0/fnyS9x5VGs7sUM2ZPfm8a0uX9WbZst4h3wsAAIBk06aJ6dg0caS3wYdAgBllHnjggbz77rvZs2dPtmzZkvvvvz/33HNPHn744WpUOZ+zf8K6pqZmWLND9ZfX/z7kWQAAAD7YsiF8mP1+H4Zz6XAGzCgzb968fOUrX8nKlSvz+OOP57LLLsvTTz+d06dPVx8rOnHixKD/9uTJk0mS+vr6Yc0CAAAAF0eAucT99re/zerVq/Piiy+eszZv3rx88pOfTG9vb3bu3Fk9t6WrqyuVSuWc+bMH6jY2Ng5rFgAAALg4Aswl7h//+Ed+9rOfZdOmTYOuHz9+PEly+eWXp7m5OZMmTUpvb2927949YK6npyddXV2pqanJjBkzhjULAAAAXBwB5hI3e/bsJMmePXvy6quvDlh74okncujQoUycODGf/vSnU1tbm5tvvjlJsmHDhgHnvKxfvz79/f2ZO3durr766mHNAgAAABenpjLY8ydcUtasWZOtW7emrq4u//7v/56Ghobs2rUrO3fuTPJeMPnP//zPJO89OvT1r389p06dSkNDQ1pbW7Nr1650d3enpqYmTz31VFpbW4c9+0FmzZrlEF4AAIARMGf25Ozbt2+kt8EHEGBGgb6+vvzv//5v/ud//ifHjh2rXv/kJz+ZFStW5Ctf+cqA+T//+c9Zu3Zt3nrrreq15ubmrFmzJl/60pcuePb9CDAAAAAjQ4AZHQQYPhQCDAAAwMgQYEYHZ8AAAAAAFCbAAAAAABQmwAAAAAAUJsAAAAAAFCbAAAAAABQmwAAAAAAUJsAAAAAAFCbAAAAAABQmwAAAAAAUJsAAAAAAFCbAAAAAABQmwAAAAAAUJsAAAAAAFCbAAAAAABQmwAAAAAAUJsAAAAAAFCbAAAAAABQmwAAAAAAUJsAAAAAAFCbAAAAAABQmwAAAAAAUJsAAAAAAFCbAAAAAABQmwAAAAAAUJsAAAAAAFCbAAAAAABQmwAAAAAAUJsAAAAAAFCbAAAAAABQmwAAAAAAUJsAAAAAAFCbAAAAAABQmwAAAAAAUJsAAAAAAFCbAAAAAABQmwAAAAAAUJsAAAAAAFCbAAAAAABQmwAAAAAAUJsAAAAAAFCbAAAAAABQmwAAAAAAUJsAAAAAAFCbAAAAAABQmwAAAAAAUJsAAAAAAFCbAAAAAABQmwAAAAAAUJsAAAAAAFCbAAAAAABQmwAAAAAAUJsAAAAAAFCbAAAAAABQmwAAAAAAUJsAAAAAAFCbAAAAAABQ2bqQ3wNAdPnw4b7zxRnp6etLc3Jy5c+dm0qRJ58wdPHgwJ06cGPQekydPzpQpUwZcO3r0aPbu3Zvu7u5MmzYtLS0t58wAAAAAF06AGQX6+/vz2GOP5ac//Wn6+/ur16+88so89NBDuf322wfM33fffens7Bz0XkuXLs3KlSurP2/bti3r1q3LsWPHqtfq6+uzfPnyLFmy5EN+JQAAAPDRJMCMAk8//XQ6OjoyceLEfOtb38pVV12Vl19+OX/84x+zZs2azJgxI/Pnz0+SnDp1KgcOHEhjY2NuvfXWc+51di5JduzYkdWrV6dSqWTBggVpbW3Nnj17snXr1rS3t6epqSkLFy78l71OAAAAGKsEmFGgo6MjSfKTn/wkX/jCF5Ik99xzT+6888689tpreemll6ph5e23305/f39uuummPPLIIx9430qlkra2tqxdu7Z6ffr06dm4cWM6OjoEGAAAAPgQOIT3Enf48OEcPnw4119/fTW+nHXbbbclSbq7u6vX3nzzzSRJS0vL+963r68v27dvT5IsXrx4wNqiRYsyYcKEdHZ25tChQxf9GgAAAOCjzjdgLnG1tbV59NFHM3Xq1HPWzgaU1tbW6rV9+/YlSaZNm5Znnnkm77zzThobGzNv3rzccMMN1bmDBw+mr68vDQ0NaW5uHnDfCRMmpKWlJa+99lr2799/zjoAAAAwPALMJW7y5Mm58847qz/v3LkznZ2d+fWvf53f//73+exnPzvgMaGzAWbVqlU5ffr0gHstXLgw69atS319fXp6epIkjY2Ng/7es8HnyJEjQ97rnNmTz7u2dFlvli3rHfK9AAAASDZtmpiOTRNHeht8CASYUaa9vT1/+tOfqj8vW7YsV111VfXnswFm9uzZaWtrS2NjY1555ZVs3rw5zz77bK699tqsWLEiZ86cSZLU1dUN+nvGjx+f5L1HlYbqL6//fdivBwAAgPNbNoQPs9/vw3AuHQLMKPPAAw/k3XffzZ49e7Jly5bcf//9ueeee/Lwww+nv78/ixcvzmWXXZa2trZqXGltbc3MmTOzatWqbN68Offff381wJzP2T93XVNTU/w1AQAAwFjnEN5RZt68efnKV76SlStX5vHHH89ll12Wp59+OqdPn05tbW3uvffe3H333ed8s+W2227L1KlT09fXlwMHDqS+vj5JcuLEiUF/z8mTJ5OkOgcAAABcOAHmEvfb3/42q1evzosvvnjO2rx58/LJT34yvb292blzZ86cOZPjx4+f97GhKVOmJEnefffd6hkvXV1dqVQq58zu378/yfnPiAEAAACGToC5xP3jH//Iz372s2zatGnQ9ePHjydJLr/88rz00ku58cYb8+CDD54zd/LkyRw4cCBJct1116W5uTmTJk1Kb29vdu/ePWC2p6cnXV1dqampyYwZMz7cFwQAAAAfQQLMJW727Nn/r727D7KyPO8H/l02IIjVCq7AWqyCLER3FUm7tEaMVmksojaj1RiIjVad4oASi5r8HDQSh5FEElOpkkocXjqJ0dimvhRNMGqdokMQC4KgBjGsYhC0CbogL8v5/cHsjhtWBfTJnl0/n5kzuPd9cebZvc7inu/e9/0kSVauXJlnnnmm1dzs2bOzbt269OjRIzU1Namrq0uSLFiwIIsXL26pK5VKmT59erZs2ZJBgwaluro6lZWVGTFiRJJk2rRprc6Eufnmm9PU1JRjjz02hxxySNGfIgAAAHR6FaW29p9QViZPnpx77rknXbt2zciRI1NVVZVly5bl2WefTbIrMPnCF76QJLnpppsyb968VFZW5tRTT02/fv3yzDPPZPny5enatWvmzp2bYcOGJdm1zejss8/O1q1bU1VVlfr6+ixbtiwNDQ2pqKjI3LlzU19fv0fXOHjwYHdBAgAAaAd1tb1a7ohL+RLAdADbtm3LXXfdlTvvvDPvvPNOy/jAgQNz5ZVX5vOf/3zL2I4dO/KDH/wgs2bNyqZNm5IklZWVOfbYY3PjjTdm8ODBrZ57yZIluf766/PSSy+1jFVXV2fy5Mn5q7/6qz2+RgEMAABA+xDAdAwCGD4WAhgAAID2IYDpGJwBAwAAAFAwAQwAAABAwQQwAAAAAAUTwAAAAAAUTAADAAAAUDABDAAAAEDBBDAAAAAABRPAAAAAABRMAAMAAABQMAEMAAAAQMEEMAAAAAAFE8AAAAAAFEwAAwAAAFAwAQwAAABAwQQwAAAAAAUTwAAAAAAUTAADAAAAUDABDAAAAEDBBDAAAAAABRPAAAAAABRMAAMAAABQMAEMAAAAQMEEMAAAAAAFE8AAAAAAFEwAAwAAAFAwAQwAAABAwQQwAAAAAAUTwAAAAAAUTAADAAAAUDABDAAAAEDBBDAAAAAABRPAAAAAABRMAAMAAABQMAEMAAAAQMEEMAAAAAAFE8AAAAAAFEwAAwAAAFAwAQwAAABAwQQwAAAAAAUTwAAAAAAUTAADAAAAUDABDAAAAEDBBDAAAAAABRPAAAAAABRMAAMAAABQMAEMAAAAQMEEMAAAAAAFE8AAAAAAFEwAAwAAAFAwAQwAAABAwQQwAAAAAAUTwAAAAAAUTAADAAAAUDABDAAAAEDBBDAAAAAABftUe18A+2bDhg1ZsGBB6urqUltbu9v8pk2bsmrVqjQ0NKRv374ZMmRIevfu3eZz7U0tAAAAsPcEMB1QqVTKNddck4ULF2bChAm7BTD33Xdfpk6dmnfeeadlrFu3bpkwYUIuu+yyfa4FAAAA9o0ApgOaN29eFi5c2Obc4sWLc91116VUKmXUqFGpr6/PypUrc88992T69Onp169fzjzzzL2uBQAAAPadAKaDeemll3LLLbdk//33z+bNm3ebv+OOO1IqlTJmzJhcf/31LeOHH354vv3tb+eOO+5oCVX2phYAAADYdw7h7UC2b9+eq6++Oj179sykSZN2m9+2bVsWLVqUJLnkkktazY0dOzbdu3fP6tWrs27dur2qBQAAAD4aAUwHcuutt2blypWZMmVKevXqtdv8a6+9lm3btqWqqirV1dWt5rp3754hQ4YkSdasWbNXtQAAAMBHI4DpIBYtWpS77rorZ511VkaOHNlmzcaNG5Mkffr0aXP+0EMPTZK8+eabe1ULAAAAfDTOgOkA3n777Vx77bWpqqrK5MmT37du586dSZKuXbu2Ob/ffvsl2bVVaW9q91Rd7e6rcpqNu3xLLr98yx4/FwAAAMntt/fIHbf3aO/L4GMggOkApkyZknXr1mXWrFk58MAD37euOVR5P01NTUmSioqKvardU88tf2uPawEAAPhwl+/BL7M/6JfhlA8BTJl75JFHcv/992f06NEZNmxYGhsbkyRbt25Nsutg3sbGxuy3337p1q1bkrR5d6Qkeffdd5Mk3bp126taAAAA4KMRwJS5JUuWJEkefPDBPPjgg7vNz5w5MzNnzswNN9yQESNGJEnWrl2bUqm02+qV5gN1+/Tp03LGy57UAgAAAB+NAKbM1dXVtXnobkNDQ1atWpWBAwdmwIAB6d+/f6qrq9OzZ880NjZmxYoVqa2tbanfuHFj1q5dm4qKigwYMCAHH3zwHtcCAAAAH40ApsyNHj06o0eP3m18/vz5mThxYkaNGpXx48e3jI8YMSIPP/xwpk2bljlz5qRLl103urr55pvT1NSU4447Locccshe1wIAAAD7TgDTyUycODGPPfZYFi1alJNOOin19fVZtmxZGhoaUlFRkUmTJu1TLQAAALDvurT3BbBvKisrW/3Z7Mgjj8zs2bMzaNCgbNiwIQ899FAaGhpSXV2d22+/PfX19ftUCwAAAOy7ilKpVGrvi6DjGzx4sNtQAwAAtIO62l554YUX2vsy+BBWwAAAAAAUTAADAAAAUDABDAAAAEDBBDAAAAAABRPAAAAAABRMAAMAAABQMAEMAAAAQMEEMAAAAAAFE8AAAAAAFEwAAwAAAFAwAQwAAABAwQQwAAAAAAUTwAAAAAAUTAADAAAAUDABDAAAAEDBBDAAAAAABRPAAECZOa12RntfAgAAHzMBDAAAAEDBPtXeFwAA7HJa7YwsWD4+C5aP320VzILl49vpqgAA+DgIYACgTAheAAA6L1uQAAAAAAomgAEAAAAomAAGAMqU7UcAAJ2HAAYAyozgBQCg8xHAAAAAABRMAAMAZaL5NtSJVTAAAJ2NAAYAyoTQBQCg8xLAAAAAABTsU+19AQDwSXda7YyW/7YKBgCgcxLAAEA7E7oAAHR+tiABAAAAFEwAAwAAAFAwAQwAAABAwQQwAAAAAAUTwAAAAAAUTAADAAAAUDABDAAAAEDBBDAAAAAABRPAAAAAABRMAAMAAABQsE+19wUAdHSn1c5437kFy8f/Aa+EzqL5NeX1AwDQeVgBAwAAAFAwAQzAR/BBq1/eO/9hdXyyfNDr4bTaGVmwfHwWLB+f02pneO0AAHQStiABFMwbaN7rg0K55i1HXjMAAJ2PFTAAAAAABRPAAMAfyJ5uWQMAoPMRwAD8AbibDR+FYAYAoOMTwAB8BIIV9lXza+e9ryGvJwCAzksAAwAAAFAwd0ECKJhVDTRrvrX0+3383jGvGwCAzqWiVCqV2vsi6PgGDx6c55a/1d6XAe1iT87n8Gaa9/r9EObDar1+AIAPUlfbKy+88EJ7XwYfwhYkAAAAgIJZAcPHwgoYaK15hYOVCwAAFM0KmI7BGTAABRC8AAAA72ULEgAAAEDBrIDpoDZs2JAFCxakrq4utbW1reZee+21bN68uc2/16tXr/Tu3bvV2KZNm7Jq1ao0NDSkb9++GTJkyG41AAAAwL4TwHRApVIp11xzTRYuXJgJEybsFsBceumlWb16dZt/d9y4cZk4cWLLx/fdd1+mTp2ad955p2WsW7dumTBhQi677LJiPgEAAAD4hBHAdEDz5s3LwoUL25zbunVrXnnllfTp0yenn376bvPHH398y38vXrw41113XUqlUkaNGpX6+vqsXLky99xzT6ZPn55+/frlzDPPLOzzAAAAgE8KAUwH89JLL+WWW27J/vvv3+Y2o1/96ldpamrKiSeemP/3//7fBz7XHXfckVKplDFjxuT6669vGT/88MPz7W9/O3fccYcABgAAAD4GDuHtQLZv356rr746PXv2zKRJk9qsefHFF5MkQ4YM+cDn2rZtWxYtWpQkueSSS1rNjR07Nt27d8/q1auzbt26j+HKAQAA4JPNCpgO5NZbb83KlSszY8aM7Nixo82a5nu/9+3bNz/+8Y/z61//On369MnQoUNz3HHHtdS99tpr2bZtW6qqqlJdXd3qObp3754hQ4bkf//3f7NmzZrd5gEAAIC9I4DpIBYtWpS77rorZ511VkaOHJn58+e3WdccwFx11VXZvn17q7kzzzwzU6dOTbdu3bJx48YkSZ8+fdp8nkMPPTRJ8uabb35cnwIAAAB8YglgOoC333471157baqqqjJ58uQPrG0OYGprazNmzJj06dMnCxcuzKxZs/LAAw+kf//+ufLKK7Nz584kSdeuXdt8nv322y/Jrq1Ke6quttf7zo27fEsuv3zLHj8X0LmcVjsjC5aPb+/LAADocG6/vUfuuL1He18GHwMBTAcwZcqUrFu3LrNmzcqBBx74vnVNTU255JJL0qVLl4wZM6YlXKmvr8+gQYNy1VVXZdasWRk/fnxLAPNBz5UkFRUVe3ydzy1/a49rgU+O02pntPoziTBmDwmuAIDL9+CX2R/0y3DKh0N4y9wjjzyS+++/P6NHj86wYcPS2NiYxsbGbN26Ncmug3kbGxuzY8eOVFZW5uKLL85XvvKV3Va2nHHGGTn00EOzbdu2vPLKK+nWrVuStHknpSR59913k6SlDgAAANh3VsCUuSVLliRJHnzwwTz44IO7zc+cOTMzZ87MDTfckC9+8YvZsmVLunbt2mZw0rt377zxxhtZv359+vfvnyRZu3ZtSqXSbitd1qxZk+T9z4gB+CDvXe3yfvNWdnw4XyMAgM5DAFPm6urqMnLkyN3GGxoasmrVqgwcODADBgxI//798/Of/zxXXHFFTj/99Hzve99rVf/uu+/mlVdeSZIcccQR6dOnT3r27JnGxsasWLEitbW1LbUbN27M2rVrU1FRkQEDBhT6+QGdU3Nw8H5BjGABAIBPGgFMmRs9enRGjx692/j8+fMzceLEjBo1KuPH73ojs27duiTJggULsnjx4vzZn/1ZkqRUKmX69OnZsmVLBg0a1HJb6REjRuThhx/OtGnTMmfOnHTpsmtH2s0335ympqYcd9xxOeSQQ/4QnybQyVgBAwAArQlgOpHq6up8+ctfzrx583LhhRfm1FNPTb9+/fLMM89k+fLl6dq1a6ZMmdJSP3HixDz22GNZtGhRTjrppNTX12fZsmVpaGhIRUVFJk2a1I6fDQAAAHQeApgOqrKystWfzb72ta+lqqoqs2bNys9+9rOWmuOPPz433nhjBg8e3FJ75JFHZvbs2bn++uvz0ksv5aGHHkqyK8iZPHly6uvr/0CfDfBJYuULAACfRBWlUqnU3hdBxzd48GC3oQba9PvbkQQwAAAfr7raXnnhhRfa+zL4EG5DDQAAAFAwW5AAKJQVLwAAYAUMAAAAQOEEMAAAAAAFE8AAAAAAFEwAAwAAAFAwAQwAAABAwQQwAAAAAAUTwAAAAAAUTAADAAAAUDABDAAAAEDBBDAAAAAABRPAAAAAABRMAAMAAABQMAEMAAAAQMEEMAAAAAAFE8AAAAAAFEwAAwAAAFAwAQwAAABAwQQwAAAAAAUTwAAAAAAUTAADAAAAUDABDAAAAEDBBDAAAAAABRPAAAAAABRMAAMAAABQMAEMfMLcfnuP9r4E9pKedSz61fHoWceiXx2PnnUs+tXx6FnHIYCBT5g7/APd4ehZx6JfHY+edSz61fHoWceiXx2PnnUcAhgAAACAgglgAAAAAAomgAEAAAAomAAGAAAAoGACGAAAAICCCWAAAAAAClZRKpVK7X0RdHxjxw7IL3/Ztb0vAwAA4BOnvr4+8+bNa+/L4EMIYAAAAAAKZgsSAAAAQMEEMAAAAAAFE8AAAAAAFEwAAwAAAFAwAQwAAABAwQQwAAAAAAUTwAAAAAAUTAADAAAAUDABDAAAAEDBBDAAAAAABRPAAAAAABRMAAMAAABQsE+19wUAH92aNWvy9NNPZ9SoUTnooIParNm0aVNWrVqVhoaG9O3bN0OGDEnv3r0/ci17btOmTVm5cmUaGhpy2GGH5ZhjjsmBBx74vrX61f42bNiQ559/Phs3bkx1dXWOPfbY9OzZs81aPSsvGzZsyIIFC1JXV5fa2trd5vWr/b322mvZvHlzm3O9evXa7WusZ+Xhd7/7XRYtWpR33303NTU1GTx4cJt1+tV+du7cmdWrV39oXXV1dav/p+lZ+/vd736XZcuW5fXXX0+/fv3y6U9/OoccckibtfrVMQlgoBP453/+5/zXf/1Xampq8pnPfGa3+fvuuy9Tp07NO++80zLWrVu3TJgwIZdddtk+17JnSqVS5syZk+nTp2fbtm0t4wcccECuvPLKXHjhha3q9av9NTU15bbbbsu//uu/pqmpqWX8oIMOyrXXXptzzjmnVb2elZdSqZRrrrkmCxcuzIQJE3YLYPSrPFx66aXv+yZx3LhxmThxYsvHetb+fvvb3+byyy/PkiVLUiqVWsZPPvnk3HrrrenRo0fLmH61r/Xr12f06NEfWvf9738/J598chI9Kwdz587NrbfemsbGxpaxrl275tJLL82VV17Zqla/Oq7Kb3zjG99o74sA9k1jY2NmzpyZH/7wh0mSc845J9XV1a1qFi9enPHjx2fbtm0ZNWpUxowZkz59+uS5557LwoULc8QRR7T89mpvatlzd999d2666aZUVFRk7NixOffcc3PAAQdkxYoV+e///u8cddRRGTRoUBL9Khc/+tGPMn369HTv3j2XXHJJTjvttGzfvj2rV6/O448/nhNOOCH9+vVLomflaN68eS3/Lg4fPjz19fUtc/pVHrZu3Zpp06bl0EMPzbnnnpuhQ4e2etTX1+eII45IomfloLGxMV/5yleydOnSHHPMMfnSl76UmpqarF27NqtWrco777yTz33uc0n0qxw0NTVl3bp1GTRo0G6PAQMGZPXq1amoqMhFF12UQw89VM/KwIIFC/K1r30tO3fuzHnnnZfzzz8/+++/f15++eU8/fTT6devX44++ugkvsc6vBLQ4TzxxBOl0aNHl+rq6ko1NTUtj8WLF+9We/HFF5dqampKN954Y6vxO++8s1RTU1P6m7/5m32qZc/s2LGjdMIJJ5RqampK999/f6u5733ve6WamprSBRdc0DKmX+Xhs5/9bKmmpqb01FNPtRo/77zzSjU1NaVp06a1jOlZeXnxxRdLdXV1paFDh5ZqampKt912W6t5/SoPy5cvL9XU1JS+/vWvf2itnrW/WbNmlWpqakpf+tKXSjt27GgZf+KJJ0o1NTWl4cOHl3bu3FkqlfSr3E2bNq1UU1NTuvXWW1vG9Kz9XXnllaWamprSd7/73VbjN910U6mmpqY0duzYljH96tgcwgsdUKlUyo4dO3LYYYdlwIAB+dSn2t5NuG3btixatChJcskll7SaGzt2ORPpZAAADH9JREFUbLp3757Vq1dn3bp1e1XLnnv11Vdbzg/5/eXAzdtYVq5cmUS/ysWGDRuyYcOGHHnkkfmLv/iLVnNnnHFGkqShoSGJnpWb7du35+qrr07Pnj0zadKk3eb1q3y8+OKLSZIhQ4Z8YJ2elYcHH3wwSXLjjTemsrKyZfykk07KN77xjVx++eXZuXOnfpW5Bx54ID/4wQ9yyimn5Iorrkjie6xcvPnmm0mSurq6VuPDhw9Pkvzf//1fEv3qDAQw0AF97nOfy/z581seJ510Upt1r732WrZt25aqqqrdtiZ179695QffNWvW7FUte27z5s0ZMGBA/vIv/zIVFRWt5jZt2pQk+aM/+qMk+lUuKisrM2XKlFx77bW7zTX/INO8pUXPysutt96alStXZsqUKenVq9du8/pVPl544YUkSd++ffPjH/843/rWtzJnzpwsXbq0VZ2etb833ngjzz//fPr375+jjjoq77zzTp5++uk8+eST2bhxYy644IJceOGFqays1K8ytmHDhlx//fXp2bNnpk6d2vIziZ6Vh+Zf+Dz22GOtxh9++OEkyWc/+9kk+tUZOIQXOrGNGzcmSfr06dPm/KGHHppkV+rerVu3Pa5lz33605/O/Pnz25ybM2dOkuS4445Lol/lolevXjn//PNbPn722WezevXqPPzww3nyySdz9NFH58wzz0yiZ+Vk0aJFueuuu3LWWWdl5MiRbX7f6Vf5aA5grrrqqmzfvr3V3JlnnpmpU6emW7duelYG1q9fnySpqanJtGnTMnv27OzcubNl/uyzz84NN9yQnj176lcZmz59ejZv3pwrrriiVUCtZ+Xh/PPPz6OPPpp77703r776ampra/M///M/ef755zNw4MD8/d//fRL96gwEMNCJNf+A1LVr1zbn99tvvyS7ljPuTS0fzc6dO3PLLbfkP/7jP9K1a9eWk+31qzxNnz49v/zlL1s+vvzyy/PHf/zHSfSsXLz99tu59tprU1VVlcmTJ79vnX6Vj+YApra2tuVQyIULF2bWrFl54IEH0r9//1x55ZV6Vgaa35w9/vjjaWpqygknnJDhw4fnzTffzL333pv//M//zI4dO/Kd73xHv8rUc889l5/+9Kfp3bt3LrroolZzelYeDj744Pz1X/91VqxYkaeeeipPPfVUy9zpp5+evn37JtGvzkAAA53Ye39D1Zbm2+tWVFTsVS37bvXq1bnuuuvy7LPPpkePHrntttty1FFHJdGvcjVp0qSsX78+K1euzLx58zJ+/PhcdNFFLXcr+CB69ocxZcqUrFu3LrNmzcqBBx74vnX6VR6amppyySWXpEuXLhkzZkzLm4P6+voMGjQoV111VWbNmpXx48frWRnYvHlzkl1fvwsuuCDvvYHq3/7t3+bv/u7v8tBDD2XcuHH6VabuvPPOlEqljB07Nvvvv3+rOT0rD9dff31+8pOfpEePHhkzZkyOPvrovPzyy5kzZ07+5V/+JStWrMj3v/99/eoEBDDQiTUvPWz+4en3vfvuuy11e1PL3mtqasqsWbMyY8aMbNu2LUOHDs20adNabrOa6Fe5Gjp0aJLk85//fE4++eRccMEFufvuu/NP//RPelYGHnnkkdx///0ZPXp0hg0blsbGxiS7bnOc7DqYt7GxMfvtt59+lYnKyspcfPHFbc6dccYZufnmm/PGG2/klVde0bMy8N5Qs/ng1mbHHHNMTjzxxDzxxBNZvnx5Dj/88CT6VU42bdrUcq5I80Hy7+V7rP3t2LEj8+fPT5cuXXLnnXfmz//8z1vmTj/99Jx77rl5/PHHs379ev3qBBzCC51Y897OtWvXplQq7TbffOhWnz599qqWvbN9+/Z89atfzXe+853st99++eY3v5m77767VfiS6Fe5+MUvfpHrrrsuP/vZz3abGzp0aAYOHJgtW7bk2Wef1bMysGTJkiS77tIybNiwlkfzIcozZ87MsGHDcs899+hXmdi5c2caGxvfd9l77969k+w6e0TP2t/BBx+cJOnRo0ebh1s3H+65YcMG/SpDDz30ULZt25a6urr86Z/+6W7zetb+lixZksbGxhx55JGtwpckGTRoUMsBvU899ZR+dQICGOjEqqur07Nnz2zZsiUrVqxoNbdx48asXbs2FRUVGTBgwF7Vsne++93v5pFHHsmgQYPywAMP5Lzzzmtzuad+lYff/va3+clPfpLbb7+9zfnmFRYHHHCAnpWBurq6jBw5crdH890dBg4cmJEjR6Z///76VSZ+/vOfZ9iwYbn66qt3m3v33XfzyiuvJEmOOOIIPSsDQ4YMyYEHHpgtW7bk9ddf323+V7/6VZLksMMO068ytGDBgiS7VlK0Rc/aX8+ePZPsWgnTli1btrTU6VfHJ4CBTqyysjIjRoxIkkybNq3VXtCbb745TU1NOfbYY3PIIYfsVS177vXXX8/cuXOz//77Z/bs2enXr9/71upXeaitrU2SrFy5Ms8880yrudmzZ2fdunXp0aNHampq9KwMjB49OjNmzNjt8Y//+I9JklGjRmXGjBkZMWKEfpWJurq6JLveGC5evLhlvFQqZfr06dmyZUsGDRqU6upqPSsDlZWVOeWUU5Ls+jq+903io48+ml/+8pfp0aNHhg8frl9l6MUXX0yya7tYW/Ss/Q0aNCjdunXLr3/96/zoRz9q9XV97LHHsmjRonTp0iV1dXX61QlUlNpajwR0KOPGjcsvfvGL/PCHP8xnPvOZVnNr1qzJ2Wefna1bt6aqqir19fVZtmxZGhoaUlFRkblz56a+vn6va9kzP/3pT3PttdemR48eOf7449us6devX6ZOnZpEv8rF5MmTc88996Rr164ZOXJkqqqqsmzZsjz77LNJdv3g8oUvfCGJnpWr+fPnZ+LEiZkwYULGjx/fMq5f5eGmm27KvHnzUllZmVNPPTX9+vXLM888k+XLl6dr166ZO3duhg0blkTPysH69evzxS9+MevWrcugQYMyfPjwrF+/Po8++mh27tyZiRMnZty4cUn0q5xs2rSpZUvLk08+2bIl5ffpWfv7t3/7t3zzm99MklRVVeWUU07Jxo0b89hjj6VUKmXcuHGZOHFiEv3q6Cq/8d6jzIEO6eGHH87LL7+cc845p2UvdrODDz44w4cPb/nH9qWXXsqmTZtSXV2db33rWznxxBP3qZY98+///u9ZunRpduzYkYaGhjYfmzdvzpe//OUk+lUuTjzxxHTv3j1Lly7NihUrsnTp0vzmN7/JwIEDc+ONN2b06NEttXpWntasWZP58+fnhBNOaLWnXr/KwwknnJDu3btn+fLlef7557N06dK8+eabGTp0aO64446WVTKJnpWDAw44ICNGjMirr76aF154Ic8880xefvnlVFdX5+tf/3ouvPDCllr9Kh8vvPBC7r333hx44IH56le/+r51etb+jj322FRXV2fVqlX5zW9+kxUrVmTNmjXp3bt3Jk2alH/4h39Ily67Nq/oV8dmBQx8gmzatCmvvvpq+vbt2+ZBevtaSzH0q/2VSqWsX78+b731Vv7kT/7kA29xnOhZR6Nf7a9UKmXdunVpbGzMEUcc8aF349Cz9tfU1JTVq1enT58+Oeiggz6wVr86Hj1rf2+99VZef/31VFVVve+qpWb61fEIYAAAAAAK5hBeAAAAgIIJYAAAAAAKJoABAAAAKJgABgAAAKBgAhgAAACAgglgAAAAAAomgAEAAAAomAAGAAAAoGACGAAAAICCCWAAAAAACiaAAQAAACiYAAYAAACgYAIYAAAAgIIJYAAAAAAKJoABAAAAKJgABgAAAKBgAhgAAACAgglgAAAAAAomgAEAAAAomAAGAAAAoGACGAAAAICCCWAAAAAACiaAAQAAACiYAAYAAACgYAIYAAAAgIIJYAAAAAAKJoABAAAAKJgABgAAAKBgAhgAAACAgglgAAAAAAomgAEAAAAomAAGAAAAoGACGAAAAICCCWAAAAAACiaAAQAAACiYAAYAAACgYAIYAAAAgIIJYAAAAAAKJoABAAAAKJgABgAAAKBgAhgAAACAgglgAAAAAAomgAEAAAAomAAGAAAAoGACGAAAAICCCWAAAAAACiaAAQAAACiYAAYAAACgYAIYAAAAgIIJYAAAAAAKJoABAAAAKJgABgAAAKBgAhgAAACAgglgAAAAAAomgAEAAAAomAAGAAAAoGACGAAAAICCCWAAAAAACiaAAQAAACiYAAYAAACgYAIYAAAAgIIJYAAAAAAK9v8BuZkyQbdp/7oAAAAASUVORK5CYII=</figureUri><figureSize type="array"><element>560</element><element>420</element></figureSize></outputData><lineNumbers type="array"><element>21</element></lineNumbers></element><element><type>figure</type><outputData><figureId>1c6040d0-35bf-4d70-adf8-cd4f2b01956b</figureId><regionNumbers type="array"><element>12</element></regionNumbers><originalRegionNumber>12</originalRegionNumber><figureUri>data:image/png;base64,iVBORw0KGgoAAAANSUhEUgAABGAAAANICAYAAACIVpl8AAAgAElEQVR4nOzdfWyd5Xk/8K9JYkJDf1SExIkrKKRN4240ECpZrQRUtJ1KQyM6obXSQunLAhITKIy1oiKKtbIug6VZp0LrtgtTCNJGo0ZFotC1oEbqNtZmoTAEhABRQtxQZRhpikJeTJ3z+wPZs0/OOX6J79jH+XykCJ/nuc9znnPOP/jr67rulkqlUgkAAAAAxZwx2TcAAAAAMN0JYAAAAAAKE8AAAAAAFCaAAQAAAChMAAMAAABQmAAGAAAAoDABDAAAAEBhAhgAAACAwgQwAAAAAIUJYAAAAAAKE8AAAAAAFCaAAQAAAChMAAMAAABQmAAGAAAAoDABDAAAAEBhAhgAAACAwgQwAAAAAIUJYAAAAAAKE8AAAAAAFCaAAQAAAChMAAMAAABQmAAGAAAAoDABDAAAAEBhAhgAAACAwgQwAAAAAIUJYAAAAAAKE8AAAAAAFCaAAQAAAChMAAMAAABQmAAGAAAAoDABDAAAAEBhAhgAAACAwgQwAAAAAIUJYAAAAAAKE8AAAAAAFCaAAQAAAChMAAMAAABQmAAGAAAAoDABDAAAAEBhAhgAAACAwgQwAAAAAIUJYAAAAAAKE8AAAAAAFCaAAQAAAChMAAMAAABQmAAGAAAAoDABDAAAAEBhAhgAAACAwgQwAAAAAIUJYAAAAAAKE8AAAAAAFCaAAQAAAChMAAMAAABQmAAGAAAAoDABDAAAAEBhAhgAAACAwgQwAAAAAIUJYAAAAAAKE8AAAAAAFCaAAQAAAChMAAMAAABQ2MzJvgGmh89//vPZvn37ZN8GAADAaaezszMPPvjgZN8GI2ipVCqVyb4Jmt+SJUvSlrsm+zYYhQPp8l01Gd9Zc/F9NR/fWXPxfTUf31lz8X01nwPpSpLs2rVrku+EkWhBAgAAAChMAAMAAABQmAAGAAAAoDABDAAAAEBhAhgAAACAwgQwAAAAAIUJYAAAAAAKE8DAaWZOrprsW2CMfGfNxffVfHxnzcX31Xx8Z83F99V8fGfNo6VSqVQm+yZofkuWLElb7prs2wAAADjtHEhXdu3aNdm3wQhUwAAAAAAUJoABAAAAKEwAAwAAAFCYAAYAAACgMAEMAAAAQGECGAAAAIDCBDAAAAAAhQlgAAAAAAoTwAAAAAAUJoABAAAAKEwAAwAAAFCYAAYAAACgMAEMAAAAQGECGAAAAIDCBDAAAAAAhQlgAAAAAAoTwAAAAAAUJoABAAAAKEwAAwAAAFCYAAYAAACgMAEMAAAAQGECGAAAAIDCBDAAAAAAhQlgAAAAAAoTwAAAAAAUJoABAAAAKEwAAwAAAFCYAAYAAACgMAEMAAAAQGECGAAAAIDCBDAAAAAAhQlgAAAAAAoTwAAAAAAUJoABAAAAKEwAAwAAAFCYAAYAAACgMAEMAAAAQGECGAAAAIDCBDAAAAAAhQlgAAAAAAoTwAAAAAAUJoABAAAAKEwAAwAAAFCYAAYAAACgMAEMAAAAQGECGAAAAIDCBDAAAAAAhQlgAAAAAAoTwAAAAAAUJoABAAAAKEwAAwAAAFCYAAYAAACgMAEMAAAAQGECGAAAAIDCZk72DTDx9u/fn8OHD9c8d+6552bu3LnDjh08eDAvvvhienp6smDBgnR0dJywBgAAABg/Acw0dOONN2b37t01z91888257bbbBh9v3bo169aty6FDhwaPtba25tZbb81NN91U/F4BAADgdCCAmWaOHTuWvXv3pq2tLVdfffUJ55ctWzb4844dO7JmzZpUKpUsX748nZ2d2blzZ7Zs2ZINGzZk4cKFWbFixam8fQAAAJiWBDDTzCuvvJL+/v5cfvnlufPOOxuu7e7uTqVSycqVK9PV1TV4/IILLsj69evT3d0tgAEAAIAJYAjvNPPSSy8lSTo6Ohqu6+vry/bt25Mkq1atGnbu+uuvz+zZs7N79+689tprZW4UAAAATiMqYKaZXbt2JUkWLFiQH/7wh3n11VfT1taWSy+9NJdccsnguv3796evry/z5s1Le3v7sGvMnj07HR0deeaZZ7Jnz54TzgMAAABjI4CZZgYCmNtvvz1vvfXWsHMrVqzIunXr0tramt7e3iRJW1tbzevMnz8/SfLGG2+M+rUPpKvuuTm5KmfnqlFfCwAAgORQtuXNbJvs22ACCGCmmYEA5uKLL87KlSvT1taWJ598Mhs3bswjjzyS888/P6tXr87x48eTJLNmzap5nTPPPDPJ261Ko9WWu07y7gEAABjq7FH8MbvRH8OZOgQw00h/f39WrVqVM844IytXrhwMVzo7O7N48eLcfvvt2bhxY2655ZbBAKbRtZKkpaWl+H0DAADAdGcI7zQyY8aMfPnLX84Xv/jFEypbrrnmmsyfPz99fX3Zu3dvWltbkySHDx+uea2jR48myeA6AAAAYPwEMNPI8ePH8+abb9ZtG5o7d26S5MCBA4MzXvbt25dKpXLC2j179iSpPyMGAAAAGD0BzDTy+OOP57LLLstXv/rVE84dPXo0e/fuTZJceOGFaW9vz5w5c3LkyJE8//zzw9b29vZm3759aWlpyaJFi07FrQMAAMC0JoCZRj74wQ8mSZ544ons2LFj8HilUsmGDRty5MiRLF68OO3t7ZkxY0auuOKKJMk999wzbCbM3Xffnf7+/ixdujTnnXfeqX0TAAAAMA21VGr1n9C0vvGNb+TBBx/MjBkz8vGPfzwLFy7MU089leeeey6zZs3K5s2bc9lllyV5u83o2muvzbFjxzJv3rx0dnbm2WefTU9PT1paWrJ58+Z0dnaO6nWXLFliFyQAAIBJcCBdgzviMnUJYKaZ3//+97n//vuzcePGHDx4MMnbw3mXLl2ar3/961myZMmw9b/5zW/S1dWVl19+efBYe3t71q5dm4997GOjfl0BDAAAwOQQwDQHAQwTQgADAAAwOQQwzcEMGAAAAIDCBDAAAAAAhQlgAAAAAAoTwAAAAAAUJoABAAAAKEwAAwAAAFCYAAYAAACgMAEMAAAAQGECGAAAAIDCBDAAAAAAhQlgAAAAAAoTwAAAAAAUJoABAAAAKEwAAwAAAFCYAAYAAACgMAEMAAAAQGECGAAAAIDCBDAAAAAAhQlgAAAAAAoTwAAAAAAUJoABAAAAKEwAAwAAAFCYAAYAAACgMAEMAAAAQGECGAAAAIDCBDAAAAAAhQlgAAAAAAoTwAAAAAAUJoABAAAAKEwAAwAAAFCYAAYAAACgMAEMAAAAQGECGAAAAIDCBDAAAAAAhQlgAAAAAAoTwAAAAAAUJoABAAAAKEwAAwAAAFCYAAYAAACgMAEMAAAAQGECGAAAAIDCBDAAAAAAhQlgAAAAAAoTwAAAAAAUJoABAAAAKEwAAwAAAFCYAAYAAACgMAEMAAAAQGECGAAAAIDCBDAAAAAAhQlgAAAAAAoTwAAAAAAUJoABAAAAKEwAAwAAAFCYAAYAAACgsJmTfQOM3Z49e/KrX/0qy5cvzznnnFNzzcGDB/Piiy+mp6cnCxYsSEdHR+bOnXvSawEAAICxE8A0oW9/+9t57LHH8v73vz8f+tCHTji/devWrFu3LocOHRo81tramltvvTU33XTTuNcCAAAA4yOAaSJvvvlm7r///jz22GN11+zYsSNr1qxJpVLJ8uXL09nZmZ07d2bLli3ZsGFDFi5cmBUrVox5LQAAADB+Apgm8Mtf/jLr16/Pq6++mmPHjjVc293dnUqlkpUrV6arq2vw+AUXXJD169enu7t7MFQZy1oAAABg/AzhbQKVSiW///3v8+53vzuLFi3KzJm1c7O+vr5s3749SbJq1aph566//vrMnj07u3fvzmuvvTamtQAAAMDJEcA0gY9+9KP56U9/OvjvyiuvrLlu//796evry7x589Le3j7s3OzZs9PR0ZHk7SG+Y1kLAAAAnBwtSNNIb29vkqStra3m+fnz5ydJ3njjjbS2to567WgdSFfdc3NyVc7OVaO+FgAAAMmhbMub2TbZt8EEEMBMI8ePH0+SzJo1q+b5M888M8nbrUpjWTtabblr1GsBAAAY2dmj+GN2oz+GM3VoQZpGBkKVevr7+5MkLS0tY1oLAAAAnBwBzDQy0FZ0+PDhmuePHj06uG4sawEAAICTI4CZRgbmtuzbty+VSuWE8wMDddva2sa0FgAAADg5AphppL29PXPmzMmRI0fy/PPPDzvX29ubffv2paWlJYsWLRrTWgAAAODkCGCmkRkzZuSKK65Iktxzzz3D5rzcfffd6e/vz9KlS3PeeeeNaS0AAABwcuyCNM3cdttt2bZtW7Zv354rr7wynZ2defbZZ9PT05OWlpZ85StfGddaAAAAYPxUwDShGTNm1D130UUXZdOmTVm8eHFef/31PProo+np6Ul7e3u++93vprOzc1xrAQAAgPFrqdSawApjtGTJkrTlrsm+DQAAgNPOgXRl165dk30bjEAFDAAAAEBhAhgAAACAwgQwAAAAAIUJYAAAAAAKE8AAAAAAFCaAAQAAAChMAAMAAABQmAAGAAAAoDABDAAAAEBhAhgAAACAwgQwAAAAAIUJYAAAAAAKE8AAAAAAFCaAAQAAAChMAAMAAABQmAAGAAAAoDABDAAAAEBhAhgAAACAwgQwAAAAAIUJYAAAAAAKE8AAAAAAFCaAAQAAAChMAAMAAABQmAAGAAAAoDABDAAAAEBhAhgAAACAwgQwAAAAAIUJYAAAAAAKE8AAAAAAFCaAAQAAAChMAAMAAABQmAAGAAAAoDABDAAAAEBhAhgAAACAwgQwAAAAAIUJYAAAAAAKE8AAAAAAFCaAAQAAAChMAAMAAABQmAAGAAAAoDABDAAAAEBhAhgAAACAwgQwAAAAAIUJYAAAAAAKE8AAAAAAFCaAAQAAAChMAAMAAABQmAAGAAAAoDABDAAAAEBhAhgAAACAwgQwAAAAAIUJYAAAAAAKE8AAAAAAFCaAAQAAAChMAAMAAABQ2MzJvgHGbs+ePfnVr36V5cuX55xzzjnh/P79+3P48OGazz333HMzd+7cYccOHjyYF198MT09PVmwYEE6OjpOWAMAAACMnwCmCX3729/OY489lve///350Ic+dML5G2+8Mbt376753Jtvvjm33Xbb4OOtW7dm3bp1OXTo0OCx1tbW3Hrrrbnpppsm/uYBAADgNCSAaSJvvvlm7r///jz22GN11xw7dix79+5NW1tbrr766hPOL1u2bPDnHTt2ZM2aNalUKlm+fHk6Ozuzc+fObNmyJRs2bMjChQuzYsWKIu8FAAAATicCmCbwy1/+MuvXr8+rr76aY8eONVz7yiuvpL+/P5dffnnuvPPOhmu7u7tTqVSycuXKdHV1DR6/4IILsn79+nR3dwtgAAAAYAIYwtsEKpVKfv/73+fd7353Fi1alJkz6+dmL730UpKko6Oj4TX7+vqyffv2JMmqVauGnbv++usze/bs7N69O6+99tpJ3j0AAACgAqYJfPSjH81HP/rRwcc333xzfvGLX9Rcu2vXriTJggUL8sMf/jCvvvpq2tracumll+aSSy4ZXLd///709fVl3rx5aW9vH3aN2bNnp6OjI88880z27NlzwnkAAABgbAQw08xAAHP77bfnrbfeGnZuxYoVWbduXVpbW9Pb25skaWtrq3md+fPnJ0neeOONgncLAAAApwcBzDQzEMBcfPHFWblyZdra2vLkk09m48aNeeSRR3L++edn9erVOX78eJJk1qxZNa9z5plnJnm7VWm0DqSr7rk5uSpn56pRXwsAAIDkULblzWyb7NtgAghgppH+/v6sWrUqZ5xxRlauXDkYrnR2dmbx4sW5/fbbs3Hjxtxyyy2DAUyjayVJS0vLqF+/LXeN/+YBAAA4wdmj+GN2oz+GM3UYwjuNzJgxI1/+8pfzxS9+8YTKlmuuuSbz589PX19f9u7dm9bW1iTJ4cOHa17r6NGjSTK4DgAAABg/Acw0cvz48bz55pt124bmzp2bJDlw4MDgjJd9+/alUqmcsHbPnj1J6s+IAQAAAEZPADONPP7447nsssvy1a9+9YRzR48ezd69e5MkF154Ydrb2zNnzpwcOXIkzz///LC1vb292bdvX1paWrJo0aJTcesAAAAwrQlgppEPfvCDSZInnngiO3bsGDxeqVSyYcOGHDlyJIsXL057e3tmzJiRK664Iklyzz33DJsJc/fdd6e/vz9Lly7Neeedd2rfBAAAAExDhvBOI+3t7fn85z+fBx98MDfccEM+/vGPZ+HChXnqqafy3HPPZdasWbnrrv8blHvbbbdl27Zt2b59e6688sp0dnbm2WefTU9PT1paWvKVr3xlEt8NAAAATB8CmCY0Y8aMuue+9rWvZd68edm4cWN+/vOfD65ftmxZvv71r2fJkiWDay+66KJs2rQpXV1defnll/Poo48meTvIWbt2bTo7O8u+EQAAADhNtFRqTWCFMVqyZIltqAEAACbBgXRl165dk30bjMAMGAAAAIDCBDAAAAAAhQlgAAAAAAoTwAAAAAAUJoABAAAAKEwAAwAAAFCYAAYAAACgMAEMAAAAQGECGAAAAIDCBDAAAAAAhQlgAAAAAAoTwAAAAAAUJoABAAAAKEwAAwAAAFCYAAYAAACgMAEMAAAAQGECGAAAAIDCBDAAAAAAhQlgAAAAAAoTwAAAnGJPPHfLZN8CAHCKCWAAAAAAChPAAAAUVKva5RMX3zfqtQDA9CCAAQAoqF7YcrJrAYDmIoABAJggTzx3iyoWAKAmAQwAAABAYQIYAICTNFD58omL7xtVG9FAlYxqGQA4fbRUKpXKZN8EzW/JkiVpy12TfRsAMBiEAMDp4kC6smvXrsm+DUagAgYAAACgMAEMADCtjKUFqN7jiTCegbxakgBg+hLAAACnneqQplTL0icuvm9YqDIQytQKWoa2TgliAGD6EcAAAAAAFGYILxPCEF4ATje1hv0OVK7UqmQZunas1S6GCgPQiCG8zUEAw4QQwAAw1VQHJNXhyERde+DnekFKvddrtFuTnZwAGAsBTHPQggQATEsnE2CMVJVSL3D5xMX3Db7u0J/rXXvoTJiB49X/He09AQBTmwAGAAAAoDABDADQtKqrSRoZWpEytMqk1q5EjVqDal23+jmjne8ycE/V7Uz1qmcAgOZlBgwTwgwYACbTaOap1BuIO3Td0PONZsbUula9EKfWdRoFM9VhTPX7AIBqZsA0BxUwAAAAAIUJYACApjeWypCh1S2NWoqGqjUkdyS1huiOpvKl0WODeAGgeWlBYkJoQQLgVKnXitOoZafRjJfqFqF6rUf1trWupVYL09DHI21ZPdp7AoBEC1KzUAEDAAAAUNjMyb4BAICxqFWZUut4vWqRWhUotXYwqnf9oTsVDR3wW+v1Gp1rZDRDgwGA5qICBgBoakPDkOTEralrzWKpp96W1CMFNBMRkNQLkKrvyRwYAGhOKmAAgKZWXaFSq3qk0bDdeoFGvcqXWtdopHoezEivV+8a9a4HADQHFTAAAAAAhdkFiQlhFyQAShvt7kcDx5L61SL1dhka+pyxVJcMnQVTy3i3kFbhAsBo2AWpOWhBAgCaQqPWm5GOV/9cb2ZMo/BlpKCn0T03CnzqGWlYMADQXLQgAQAAABSmAgYAaCrVrUS1qlaqt4iuVqv6pfp69dSqShnvsVpqDf0dTUvURO3GBACUYQYME8IMGABKqm4Tqndu4PxY5600avepDjZqPR7ra430vOo1dj4CoBEzYJqDFiQAAACAwgQwAEBTqK46qVdBMpZKkeo1A4+rh+fW+u94djVq9Nyhrz302NB2qnrvabz3AgCcOlqQmBBakACYaNUzUJITdymaiG2fR1pbq/1nLIFH9fPrzXZpFMpoPwKgES1IzUEFDABwytQbiDvaobe1KlDqbRk9Uapfv1HoU+/5Q6tXGgU+jebb1ApqVL4AQPMQwAAAAAAUpgWJCaEFCYCJMplVHSNtX129bjTXqncuabyDU73na0MCoJoWpOagAqaJHDx4ML/+9a/zox/9KP/5n/+ZgwcPNly7ffv2bN26Nf/xH/+RN954Y0LWAsB41Wslqj5WL2CoNaS2kfEEFaMJXwbWjeZajc5Vb2c99DnV93Ay214DAFPDzMm+AUZWqVTywAMPZMOGDenr6xs8fvbZZ2f16tW54YYbhq3funVr1q1bl0OHDg0ea21tza233pqbbrpp3GsBAACA8dGC1AT+5V/+JX/1V3+VmTNn5k//9E+zePHibN++PT/5yU9SqVTyD//wD/nUpz6VJNmxY0euv/76VCqVLF++PJ2dndm5c2e2bNmSSqWSb37zm1mxYsWY145ECxIA1epVeFTvAFRd6TFVKzxO9t7qtTeNdkenkdqWtCYBnL60IDUHAcwU19/fnyuvvDK9vb0nBCLf/va3853vfCcf+tCH8s///M9Jkj/7sz/Lv//7v2flypXp6uoaXLtx48asX78+733ve/PYY4+Nee1IBDAAjKTePJPRhBFTOZippfT9Ngq2RkNgAzC9CGCagxkwU9xvf/vb9Pb2pr29PZ/+9KeHnbvuuuuSJDt37kyS9PX1Zfv27UmSVatWDVt7/fXXZ/bs2dm9e3dee+21Ma0FAAAATo4AZoo7fPhwFi1alI985CNpaWkZdm5gCO873/nOJMn+/fvT19eXefPmpb29fdja2bNnp6OjI0myZ8+eMa0FgNEYGCw78G/o8QHVg3QHKjGGPq5VOdJM1S/JxN7v0M9n4Ofqz2mkNqZa1wQATi1DeKe4D3zgA/npT39a89wDDzyQJLnkkkuSJL29vUmStra2muvnz5+fJHnjjTfS2to66rWjdSBddc/NyVU5O1eN+loANJ9GuxdVzz6pF9BMZ+NtS6o1/6VR4NKovUjrEUDzOZRteTPbJvs2mAACmCZ0/PjxfPOb38yPf/zjzJo1K6tXrx48niSzZs2q+bwzzzwzydutSmNZO1pmwAAwVHU4UG+L5amk5L2NZa5NdcAy0rqha6qrixo9H4Cp7+xR/DG70R/DmToEME1m9+7dWbNmTZ5++umcddZZuffee/O+970vyf8FMPX09/cnSVpaWsa0FgAAADg5ZsA0if7+/nz/+9/PZz7zmTz99NO59NJL8/DDD+eKK64YXDPQVnT48OGa1zh69OjgurGsBYDxqG51qVWNMdXaYU5lpUij16o3C6fW+aGVL0OraoZ+tgPnptrnDQCnEwFME3jrrbfyF3/xF/n7v//7nHnmmfnrv/7rPPTQQ7nwwguHrRuY27Jv377U2l18YKBuW1vbmNYCwFjVChCmw3DdU6lWWNLoWK3gBQCYOgQwTeBb3/pWfvazn2Xx4sV55JFH8tnPfrZma1B7e3vmzJmTI0eO5Pnnnx92rre3N/v27UtLS0sWLVo0prUAAADAyRHATHG/+93vsnnz5rzjHe/Ipk2bsnDhwrprZ8yYMdiSdM899wyb83L33Xenv78/S5cuzXnnnTemtQDAxBmpQmU0OxzV24566Lrqx6qNAGBytVRq9Z8wZTz88MO54447ctZZZ2XZsmU11yxcuDDr1q1L8nbr0LXXXptjx45l3rx56ezszLPPPpuenp60tLRk8+bN6ezsHPPakSxZssQuSACnubHs8sP/OZmdiqo/Y+1HAKenA+nKrl27Jvs2GIFdkKa4F154IUly5MiRPPnkkzXXvOc97xn8+aKLLsqmTZvS1dWVl19+OY8++miSt9uT1q5dOyxQGctaAAAAYPxUwDAhVMAAnN6qB8CejpUvE13xU+t6I32+9XZBqsXQXoDpQwVMcxDAMCEEMACnt4HZJKdj8FLCyX6WYwliAGh+ApjmYAgvADAhhC8nqg4/RhuGNPosR7rm0MfV53xHADB5BDAAAAAAhQlgAIBxGaimqN6FR8vL22q1EU1EBUr1593oNYZ+R7V+BgBOHTNgmBBmwACcngZmvwz8zP85FUN5R/OckQz9DgFoTmbANAcVMAAAAACFzZzsGwAAmpPKicYmuiJopOsNVMiM9TvxHQLAqaECBgAYl/Hu8HM6mIzPotZMnlqPAYDJIYABAAAAKEwAAwCMqF4VxcCOOnbWGW6iP4uxVNQMHdZbryXJ9wUAp54ABgCoaWiwMlIAoP2orNHMfxn4b3UrUnVA1uj7FMoAQDm2oWZC2IYa4PQx9Jf0eoNf/SJ/alRvTV1rS/Ba21cPXSc8A2h+tqFuDipgAAAAAAoTwAAANY2mikWly+SqteNRo12QPnHxfSdUyfgOAeDUmDnZNwAANJ/q1iOtLFNLrVakAQPHhn5fQ4/5LgGgDBUwAAAAAIUJYACAmgaqIRptWVyrmmLoY5UUZTXazahRa1Gjwby+MwAowy5ITAi7IAFMD/XaT2rttFPv+TSPoS1HWo8AmpddkJqDChgAAACAwlTAMCFUwABMH/Xaimqtq1c5oRJm6lP1AjB9qIBpDipgAIATjOWX8kZr/XI/NQ2dASMsA4BTwzbUAMCgsfwyXmsr6pO5HqdGrcoXc2AAoDwVMAAAAACFqYABAIYZWtEy2moIlS7No1HrkeoXAChHBQwAMGjoL+ADLSlmhUxvQhcAODUEMAAAAACFCWAAgJoGWpAGKiRqVUo0OsfYlPgMR3NN24gDwKnRUqlUKpN9EzS/JUuWpC13TfZtAFDYwC/mQ7cxZnoQogE0rwPpyq5duyb7NhiBChgAAACAwgQwAHCaG00ly9DKl4HqFxUTAACjpwWJCaEFCWD6Gxq6aD+a3oRrAM1FC1JzUAEDANQ0sAV1ddgifJm+BC8AUI4ABgAAAKAwAQwAMKKB9iOzX6a/6h2uVDwBwMQQwAAANdUKWoQw09vQYcsDfNcAMDEEMAAAAACFzZzsGwAApq6h1Q/aUgAAxk8FDAAw6kDlExffNxjKjNSaonVlamv0/dTbAQsAGD8BDAAAAPbTvC0AACAASURBVEBhLZVKpTLZN0HzW7JkSdpy12TfBgATbCyVMWNZz9Q0dAckFUwAzeNAurJr167Jvg1GoAIGADhBdZBS75fxocGL8KX5DexwJXwBgImnAoYJoQIG4PQx8Et6rcBFJUzzE74ANB8VMM1BBQwAAABAYbahBgDqalTl0kh1hUy9ihmmnoEKJwBgYqmAAQDqqp4HMp4WI+HL5BltkDJ0a3HhCwCUIYABAAAAKEwAAwCcYGBXo6G7G9Xbonho9UT1bkiqXybXaD97bUcAUJ5dkJgQdkECOP002g2Jqa3ejB4hDEBzsgtSc1ABAwCcoDpUGfq4+uehc0NqzRCZyPkiAoKJMbSSyWcKAKeGAAYAAACgMC1ITAgtSAAMVa8taTy7KDE6tT7bWi1itdqPAGhuWpCagwoYAGBM6oUnQ4f2Dm07qvdcv/hPrNGEWmb2AMDkEcAAAAAAFCaAAQDGpFEbUfVQ19FWwzAxqociVw/brTU0GQA4NQQwAMBJq97CuNZOSbXODVVv96TxECz8X+gyELxUfw8+IwA4tWZO9g0wegcPHszOnTvT09OTd7/73fnDP/zD/L//9/9OWLd///4cPny45jXOPffczJ0794Trvvjii+np6cmCBQvS0dFxwhoAAABg/AQwTaBSqeSBBx7Ihg0b0tfXN3j87LPPzurVq3PDDTcMW3/jjTdm9+7dNa91880357bbbht8vHXr1qxbty6HDh0aPNba2ppbb701N9100wS/EwCmi6HVFAM/NxqwW119MbCmVBuS9qbG7V8AwKkngGkCDz30UP72b/82M2fOzA033JDFixdn+/bt+clPfpK/+Zu/ybx58/KpT30qSXLs2LHs3bs3bW1tufrqq0+41rJlywZ/3rFjR9asWZNKpZLly5ens7MzO3fuzJYtW7Jhw4YsXLgwK1asOGXvE4DmUW+eSKPWo6HPHTg/1NAgZ+i1agU949nOejptgV1rxsuAocdqfQf1vhcAoCwBzBTX39+f++57+3+S7r777sFA5LOf/WwuuOCCfOc738mDDz44GMC88sor6e/vz+WXX54777yz4bW7u7tTqVSycuXKdHV1DR6/4IILsn79+nR3dwtgAE5DjX5BH8tQ3ep5I/WG9tZ7nVrPG/i53vl6j6fr9sujGXhc/XkIXwBgchjCO8X99re/TW9vb9rb2/PpT3962LnrrrsuSbJz587BYy+99FKSpKOjo+F1+/r6sn379iTJqlWrhp27/vrrM3v27OzevTuvvfbaSb8HAAAAON0JYKa4w4cPZ9GiRfnIRz6SlpaWYecOHjyYJHnnO985eGzXrl1JkgULFuSHP/xh/u7v/i4PPPBA/vu//3vYc/fv35++vr7Mmzcv7e3tw87Nnj17MMDZs2fPhL8nAKa2kapSRrOL0Uhrq9uIBv7Vu06j+xp6vtHrTSfVn1mSmtUvQ3dCUvkCAJNLC9IU94EPfCA//elPa5574IEHkiSXXHLJ4LGBAOb222/PW2+9NWz9ihUrsm7durS2tqa3tzdJ0tbWVvPa8+fPT5K88cYbJ/cGAJg2RvMLfKOtpGu1JFUHA/VCmLHMmRm65mSCl6k6M0aQAgDNSQDThI4fP55vfvOb+fGPf5xZs2Zl9erVg+cGApiLL744K1euTFtbW5588sls3LgxjzzySM4///ysXr06x48fT5LMmjWr5muceeaZSTJs16WRHEhX3XNzclXOzlWjvhYAAADJoWzLm9k22bfBBBDANJndu3dnzZo1efrpp3PWWWfl3nvvzfve974kbw/sXbVqVc4444ysXLlyMFzp7OzM4sWLc/vtt2fjxo255ZZbBgOYevr7+5PkhLanRtpy1zjfFQDTXb1KlWoD1Su1Bso2GjJbb/ek0Vav1Hr+VKt8GWqkSiEApo+zR/HH7EZ/DGfqMAOmSfT39+f73/9+PvOZz+Tpp5/OpZdemocffjhXXHHF4JoZM2bky1/+cr74xS+eUNlyzTXXZP78+enr68vevXvT2tqa5O0ZM7UcPXo0SQbXAcDJGEswUGtto1kw1aHJQFtTrZBiJKN5zmSEHNVzXGrNdBG+AMDUpgKmCbz11lv5y7/8y/zsZz/LO9/5zqxduzZ/8id/ckJ1yvHjx3PkyJHMmjWrZnAyd+7c/M///E8OHDiQ888/P0myb9++VCqVE641MHy33owYAAAAYPRUwDSBb33rW/nZz36WxYsX55FHHslnP/vZmq1Bjz/+eC677LJ89atfPeHc0aNHs3fv3iTJhRdemPb29syZMydHjhzJ888/P2xtb29v9u3bl5aWlixatKjIewKAavV2QhowUlXK0MqX0bTj1NttaTT3eSpU31/1rkcAQHMRwExxv/vd77J58+a84x3vyKZNm7Jw4cK6az/4wQ8mSZ544ons2LFj8HilUsmGDRty5MiRLF68OO3t7ZkxY8Zg+9I999wzbCbM3Xffnf7+/ixdujTnnXdeoXcGwOliLHNY6oUmY21hGjrTpdHrjLaVZ6ztPhPdDmQraQBofi2VSqUy2TdBfQ8//HDuuOOOnHXWWVm2bFnNNQsXLsy6deuSJN/4xjfy4IMPZsaMGfn4xz+ehQsX5qmnnspzzz2XWbNmZfPmzbnsssuSvN1mdO211+bYsWOZN29eOjs78+yzz6anpyctLS3ZvHlzOjs7R3WfS5YsMYQXgFNuLINnRzOct9HW02MZ6jvStcZyjeohwwBQ7UC6BnfEZeoyA2aKe+GFF5IkR44cyZNPPllzzXve857Bn7/2ta9l3rx52bhxY37+858neXs477Jly/L1r389S5YsGVx70UUXZdOmTenq6srLL7+cRx99NEnS3t6etWvXjjp8AQAAABpTAcOEUAEDQAmjrfoYT3VIdWVK9fNHUwVTXZkylnarRq8BAGOhAqY5mAEDAExZow0jxhNaDJ2rMpoBv7Veb2iAMnQL7Op1tV5npACo1hoAoHkJYAAAAAAKE8AAAKe1gSqTWhUptSpdalW4VLdADd2Jqfp1xrIDk3YkAJg+BDAAwGnhieduGffMlVrtQ6PZmaheWFPv2lqOAGD6EsAAAAAAFGYXJCaEXZAAaEbVbUH11tSqfgGAqcIuSM1BAMOEEMAAcLoSyAAw2QQwzUELEgDASTC/BQAYDQEMAAAAQGECGACACaANCQBoRAADAAAAUJgABgAAAKAwAQwAAABAYQIYAAAAgMIEMAAAAACFCWAAAAAAChPAAAAAABQmgAEAAAAoTAADAAAAUJgABgAAAKAwAQwAAABAYQIYAAAAgMIEMAAAAACFCWAAAAAAChPAAAAAABQmgAEAAAAoTAADAAAAUJgABgAAAKAwAQwAAABAYQIYAAAAgMIEMAAAAACFCWAAAAAAChPAAAAAABQmgAEAAAAoTAADAAAAUJgABgAAAKAwAQwAAABAYQIYAAAAgMIEMAAAAACFCWAAAAAAChPAAAAAABQmgAEAAAAoTAADAAAAUJgABgAAAKAwAQwAAABAYQIYAAAAgMIEMAAAAACFCWAAAAAAChPAAAAAABQmgAEAAAAoTAADAAAAUJgABgAAAKAwAQwAAABAYQIYAAAAgMIEMAAAAACFzZzsG2D0Xn/99bzwwgvp7e1Ne3t7li5dmjlz5tRce/Dgwbz44ovp6enJggUL0tHRkblz5570WgAAAGDsBDBNoL+/P/fee29+8IMfpL+/f/D4OeeckzvuuCPXXXfdsPVbt27NunXrcujQocFjra2tufXWW3PTTTeNey0AAAAwPgKYJvDQQw+lu7s7Z511Vr7whS/kXe96V7Zt25Zf//rXWbt2bRYtWpRly5YlSXbs2JE1a9akUqlk+fLl6ezszM6dO7Nly5Zs2LAhCxcuzIoVK8a8FgAAABg/AUwT6O7uTpJ873vfy4c//OEkyZe+9KV87nOfyzPPPJPHH398MIDp7u5OpVLJypUr09XVNXiNCy64IOvXr093d/dgqDKWtQAAAMD4GcI7xb3++ut5/fXXc9FFFw2GLwOuueaaJElPT0+SpK+vL9u3b0+SrFq1atja66+/PrNnz87u3bvz2muvjWktAAAAcHIEMFPcjBkzctddd+WOO+444dxAgNLZ2Zkk2b9/f/r6+jJv3ry0t7cPWzt79ux0dHQkSfbs2TOmtQAAAMDJ0YI0xZ177rn53Oc+N/j46aefzu7du/Ov//qv+bd/+7f8wR/8wWCbUG9vb5Kkra2t5rXmz5+fJHnjjTfS2to66rUAAADAyRHANJkNGzbkv/7rvwYf//mf/3ne9a53JUmOHz+eJJk1a1bN55555plJ3m5VGsva0TqQrrrn5uSqnJ2rRn0tAAAAkkPZljezbbJvgwkggGkyX/nKV3LgwIHs3LkzDz74YG655ZZ86Utfyte+9rXBUKWegS2sW1paxrR2tNpy16jXAgAAMLKzR/HH7EZ/DGfqMAOmyVx66aX55Cc/mdtuuy33339/zjjjjDz00EN56623BtuKDh8+XPO5R48eTZK0traOaS0AAABwcgQwU9wvfvGLrFmzJj//+c9POHfppZfmve99b44cOZKnn356cG7Lvn37UqlUTlg/MFC3ra1tTGsBAACAkyOAmeL+93//Nz/60Y/y3e9+t+b5N998M0ly9tlnp729PXPmzMmRI0fy/PPPD1vX29ubffv2paWlJYsWLRrTWgAAAODkCGCmuIsvvjhJsnPnzjz11FPDzm3atCmvvfZazjrrrLz//e/PjBkzcsUVVyRJ7rnnnmFzXu6+++709/dn6dKlOe+888a0FgAAADg5LZVa/SdMKWvXrs2WLVsya9as/NEf/VHmzZuXZ599Nk8//XSStwOTP/7jP07yduvQtddem2PHjmXevHnp7OzMs88+m56enrS0tGTz5s3p7Owc89qRLFmyxBBeAACASXAgXdm1a9dk3wYjEMA0gb6+vvzTP/1T/vEf/zGHDh0aPP7e9743q1evzic/+clh63/zm9+kq6srL7/88uCx9vb2rF27Nh/72MfGvbYRAQwAAMDkEMA0BwEME0IAAwA0iyeeu2Xw509cfN8k3gnAxBDANAczYAAAAAAKE8AAAHBaeOK5W4ZVvwwcA4BTYeZk3wAAAJTUKGTRggTAqaICBgAAAKAwAQwAANOW6hcApgotSAAATCujmesifAHgVBPAAAAwLQheAJjKtCABAAAAFKYCBgCApmfWCwBTnQAGAICmJHQBoJloQQIAAAAoTAUMAABNQ9ULAM1KAAMAwJT3xHO35BMX3ydkAaBpaUECAAAAKEwAAwDAlDZQ/QIAzUwLEgAAU8rQOS/ajgCYLlTAAAAwZVSHLwAwXQhgAAAAAAoTwAAAMGUMVL2ofgFguhHAAAAwpQhfAJiOBDAAAAAAhQlgAAAAAAoTwAAAAAAUJoABAAAAKEwAAwAAAFCYAAYAAACgMAEMAAAAQGECGAAAAIDCBDAAAAAAhQlgAAAAAAoTwAAAAAAUJoABAAAAKEwAAwAAAFCYAAYAAACgMAEMAAAAQGECGAAAAIDCBDAAAAAAhQlgAAAAAAoTwAAAAAAUJoABAAAAKEwAAwAAAFCYAAYAAACgMAEMAAAAQGECGAAAAIDCBDAAAAAAhQlgAAAAAAoTwAAAAAAUJoABAAAAKEwAAwAAAFCYAAYAAACgMAEMAAAAQGECGAAAAIDCBDAAAAAAhQlgAAAAAAoTwAAAAAAUJoABAAAAKGzmZN8Ao/f666/nhRdeSG9vb9rb27N06dLMmTPnhHX79+/P4cOHa17j3HPPzdy5c4cdO3jwYF588cX09PRkwYIF6ejoOGENAAAAMH4CmCbQ39+fe++9Nz/4wQ/S398/ePycc87JHXfckeuuu27Y+htvvDG7d++uea2bb745t9122+DjrVu3Zt26dTl06NDgsdbW1tx666256aabJvidAAAAwOlJANMEHnrooXR3d+ess87KF77whbzrXe/Ktm3b8utf/zpr167NokWLsmzZsiTJsWPHsnfv3rS1teXqq68+4VoD65Jkx44dWbNmTSqVSpYvX57Ozs7s3LkzW7ZsyYYNG7Jw4cKsWLHilL1PAAAAmK4EME2gu7s7SfK9730vH/7wh5MkX/rSl/K5z30uzzzzTB5//PHBYOWVV15Jf39/Lr/88tx5550jXrdSqWTlypXp6uoaPH7BBRdk/fr16e7uFsAAAADABDCEd4p7/fXX8/rrr+eiiy4aDF8GXHPNNUmSnp6ewWMvvfRSkqSjo6Phdfv6+vL/27v/KKvrOn/gz2Hil7CW4jAwLa1CDGSDEu0OuyaWm2wuYm2nNtcgN13qrB4IcjFqPVCShyMVZZubtpJHZU+Z5W7rj0WLotYTdgglCUQ0hEAxAtsiBnBguN8/+M5dhhkU0A9zZ3g8zrkH7+f9mns/n/s64Mxz3u/3Z/ny5UmSKVOmtBmbPHly+vTpk/Xr12fLli2v+BoAAADgRGcGTIWrrq7O3LlzM3DgwHZjrQFKY2Nj+di6deuSJIMGDcq3vvWt/OpXv0ptbW1Gjx6ds88+u1z33HPPpbm5OTU1Namrq2vzun369MnIkSPz85//PBs2bGg3DgAAABwdAUyFO/XUU3PJJZeUn69cuTLr16/Pgw8+mIcffjhnnnlmm2VCrQHM1Vdfnb1797Z5rYsvvjjz5s1Lr169sn379iRJbW1th+/bGvi88MILR3yuWzPnsGP9cn765/wjfi0AAACSnVmapizt7NPgVSCA6WIWLFiQn/3sZ+XnV111VV73uteVn7cGMA0NDZk0aVJqa2uzbNmyLFy4MPfdd1+GDBmS6dOnZ//+/UmSnj17dvg+vXv3TnJgqdKRqs3co74eAAAADq//Efwy+6V+GU7lEMB0MTNnzszWrVuzdu3aLFq0KFOnTs3ll1+eT37yk2lpacmUKVPSo0ePTJo0qRyuNDY2Zvjw4bn66quzcOHCTJ06tRzAHE7r7a6rqqoKvyYAAADo7mzC28WMHj0673rXuzJjxox8/etfT48ePXLXXXdl7969qa6uzhVXXJEPf/jD7Wa2XHTRRRk4cGCam5uzcePG9OrVK0mya9euDt9nz549SVKuAwAAAI6dAKbC/fCHP8y1116b733ve+3GRo8enWHDhmX37t1ZuXJl9u/fn6ampsMuGxowYECSZOvWreU9XjZt2pRSqdSudsOGDUkOv0cMAAAAcOQEMBXud7/7Xb7zne/kq1/9aofjTU1NSZL+/fvn+9//fsaMGZNrrrmmXd2ePXuycePGJMnpp5+eurq69OvXL7t3786aNWva1G7fvj2bNm1KVVVVhg4d+upeEAAAAJyABDAVrqGhIUmydu3aPProo23Gbr/99mzZsiV9+/ZNfX19Ro0alSRZsmRJVqxYUa4rlUpZsGBBdu/eneHDh6euri7V1dUZN25ckmT+/Plt9oS54YYb0tLSkrPOOiunnXZa0ZcIAAAA3V5VqaP1J1SU2bNn5+67707Pnj0zfvz41NTUZNWqVVm5cmWSA4HJe9/73iTJ9ddfn0WLFqW6ujrvfOc7M3jw4Dz66KNZvXp1evbsmTvvvDNjxoxJcmCZ0Xve8568+OKLqampSWNjY1atWpXNmzenqqoqd955ZxobG4/oHEeMGOEuSAAAAJ1ga+aU74hL5RLAdAHNzc257bbbcuutt2bnzp3l48OGDcv06dPzrne9q3xs3759+frXv56FCxdmx44dSZLq6uqcddZZue666zJixIg2r/3YY49lzpw5efrpp8vH6urqMnv27PzlX/7lEZ+jAAYAAKBzCGC6BgEMrwoBDAAAQOcQwHQN9oABAAAAKJgABgAAAKBgAhgAAACAgglgAAAAAAomgAEAAAAomAAGAAAAoGACGAAAAICCCWAAAAAACiaAAQAAACiYAAYAAACgYAIYAAAAgIIJYAAAAAAKJoABAAAAKJgABgAAAKBgAhgAAACAgglgAAAAAAomgAEAAAAomAAGAAAAoGACGAAAAICCCWAAAAAACiaAAQAAACiYAAYAAACgYAIYAAAAgIIJYAAAAAAKJoABAAAAKJgABgAAAKBgAhgAAACAgglgAAAAAAomgAEAAAAomAAGAAAAoGACGAAAAICCCWAAAAAACiaAAQAAACiYAAYAAACgYAIYAAAAgIIJYAAAAAAKJoABAAAAKJgABgAAAKBgAhgAAACAgglgAAAAAAomgAEAAAAomAAGAAAAoGACGAAAAICCCWAAAAAACvaazj4BAKgUS1ZPbfP8goabOulMAADobsyAAQAAACiYAAYA/r8LGm4qz3q5oOGmdjNiDn0OAABHSgADwAmro4Blyeqp5fDl0CVIliQBAHCsBDAAAAAABRPAAHDCOtyMlo5mvwAAwCshgAHghHXwEqRDQxf7vQAA8GqqKpVKpc4+Cbq+ESNGpDZzO/s0AAAATjhbMyfr1q3r7NPgZZgBAwAAAFAwAQwAAABAwQQwABw1+6MAAMDReU1nnwDHZtu2bVmyZElGjRqVhoaGduM7duzIk08+mc2bN2fQoEEZOXJkBgwY0OFrHU0tAAAAcPQEMF1QqVTKJz7xiSxbtizTpk1rF8Dcc889mTdvXnbu3Fk+1qtXr0ybNi0f/ehHj7kW4GBu1QwAAEdOANMFLVq0KMuWLetwbMWKFbn22mtTKpUyYcKENDY2Zu3atbn77ruzYMGCDB48OBdffPFR1wIcSvgCAABHTgDTxTz99NP5whe+kJNOOim7du1qN37zzTenVCpl0qRJmTNnTvn4G97whnz+85/PzTffXA5VjqYWAAAAOHY24e1C9u7dm2uuuSb9+vXLzJkz2403Nzdn+fLlSZIpU6a0GZs8eXL69OmT9evXZ8uWLUdVC3CorjT7xYbBAABUAgFMF3LjjTdm7dq1mTt3bk499dR2488991yam5tTU1OTurq6NmN9+vTJyJEjkyQbNmw4qlqArqwrhUUAAHRfApguYvny5bntttvy7ne/O+PHj++wZvv27UmS2traDscHDhyYJHnhhReOqhYAAAB4ZewB0wX84Q9/yKxZs1JTU5PZs2cftm7//v1Jkp49e3Y43rt37yQHliodTe2R2po5hx3rl/PTP+cf8WsBAACQ7MzSNGVpZ58GrwIBTBcwd+7cbNmyJQsXLszJJ5982LrWUOVwWlpakiRVVVVHVXukajP3iGsBugu34wYAitT/CH6Z/VK/DKdyCGAq3EMPPZR77703EydOzJgxY9LU1JQkefHFF5Mc2Ji3qakpvXv3Tq9evZKkw7sjJcmePXuSJL169TqqWgAOT/gCAMCREMBUuMceeyxJcv/99+f+++9vN37LLbfklltuyac//emMGzcuSbJp06aUSqV2s1daN9Stra0t7/FyJLUAAADAKyOAqXCjRo3qcNPdzZs358knn8ywYcMydOjQDBkyJHV1denXr1+ampqyZs2aNDQ0lOu3b9+eTZs2paqqKkOHDs0pp5xyxLXAievgWzib6QEAAMdOAFPhJk6cmIkTJ7Y7vnjx4syYMSMTJkzI1Kn/9wPSuHHj8uCDD2b+/Pm544470qPHgRtd3XDDDWlpacnZZ5+d00477ahrgRND634mBwcvh44BAABHTwDTzcyYMSNLly7N8uXLc95556WxsTGrVq3K5s2bU1VVlZkzZx5TLQAAAHDsenT2CXBsqqur2/zZ6owzzsjtt9+e4cOHZ9u2bXnggQeyefPm1NXV5atf/WoaGxuPqRY4MRxu9kurlxoDAAAOr6pUKpU6+yTo+kaMGOE21NDFHUm4YgkSAEDl2Zo5WbduXWefBi/DDBgA7O8CAAAFE8AAAAAAFEwAA0CZWTAAAFAMd0ECIIkNdgEAoEhmwAAAAAAUTAADcBy0zi7prFkmS1ZPfcn3vqDhpnbLjzpajlSps2Qq9bwAAKCV21DzqnAbaqhsh97lqKPniT1gAAC6Ireh7hrMgAEAAAAomAAGoBs7eOnRoct0WsdaZ8Nc0HBTl1jKcyTn2BWuAwCAE4slSLwqLEGCl3fosp/OeP+OHBy8dJUlSIf7LDv7MwYA6AyWIHUNZsAAnCBaZ7kcHFC0hi8dbcL7cg4OdI73jJPDnavwBQCASiWAAQAAACiYAAbgOKi0pTEHz3hp/fPlblXd0Wu0ft3xuLZK3NelEs8JAIDKZA8YXhX2gIGXV4n7rLzSc6qkYOl4nMtL7aMDANBZ7AHTNZgBAwAAAFAwAQzAcVZJy1aOZfPdQ7++s1XizCIAADiUAAbgOHmlYUfRjnYPmEpxLJ/psVznS31NV/zcAAA4vgQwAAAAAAV7TWefAMCJ5nAzNjp7KU0lz855tZ1I1woAQGUwAwbgOHm5ZSqVvkSpO7FkCACA400AA3CcvNJwpavu0VKJBF0AABxvAhgAAACAgglgACpY66yXJaunHpdZG501w+Z4z+45lvd6qc/fjBoAAF6OAAagAnUUEByPEKYzNwA+nu/d+l6WdAEAcLwIYAAAAAAK5jbUAJR19q2wj7ejuc7WGUgn2mcEAMCrwwwYgAp2vH7IP3QPFktzOiZ8AQDgWAlgAAAAAAomgAGoQMd7hkVH72cWTFsHf0Y+GwAAjpYABqDCHe87BFWKSgs5Dj2fSjs/AAAqW1WpVCp19knQ9Y0YMSK1mdvZpwG8Sux18n9eLmjxGQEAnW1r5mTdunWdfRq8DDNgAAAAAArmNtQAtGNWx/9p/Sxab0Pd6tDnAADwUsyAAehGWpfLHHpb6RPdq/FZHBq2CF8AADgaAhgAAACAgglgALqpCxpuMgvm/zNbBQCAzmYPGIAu7uCQ5eDQRfjyf+zXAgBAZxPAAHQjHYUuwoeOZwOd6J8JAADHlyVIAAAAAAUzAwagi3u5vV7M9DjA5wAAQGcyAwagi7PECAAAKp8ABgAAAKBgliABdHGts1/MggEAgMpl4vLIkgAAGLVJREFUBgwAAABAwQQwAAAAAAUTwAAAAAAUTAADAAAAUDCb8AJQUZasntrmuc2FAQDoDsyAAQAAACiYAAaAinHo7BcAAOguLEEC4Lhbsnpqm6VF3T14sawKAAAzYAAAAAAKJoABoFCtsz8OngVy6AyQCxpu6razQjqa3bNk9dRuP+sHAIC2LEECoFCtwcrhApaXCiK6ayiTdO9rAwCgPTNgAAAAAAomgOmitm3blm9+85tZvXp1u7HnnnsuTz/9dIePF154oV39jh07snz58txzzz35yU9+0mENQFEONxOkO8wQeanZPUcyZpkSAED3YQlSF1QqlfKJT3wiy5Yty7Rp09LQ0NBm/CMf+UjWr1/f4ddeeeWVmTFjRvn5Pffck3nz5mXnzp3lY7169cq0adPy0Y9+tJgLADjEoWHL8QgeWt+js4Kel1uSdeidogAA6NoEMF3QokWLsmzZsg7HXnzxxWzcuDG1tbW58MIL242/5S1vKf/3ihUrcu2116ZUKmXChAlpbGzM2rVrc/fdd2fBggUZPHhwLr744sKuA+BQxzMUOV7vcSxhUuvXCWEAALoPAUwX8/TTT+cLX/hCTjrppOzatavd+C9/+cu0tLTk3HPPzT//8z+/5GvdfPPNKZVKmTRpUubMmVM+/oY3vCGf//znc/PNNwtgAAAA4FVgD5guZO/evbnmmmvSr1+/zJw5s8Oap556KkkycuTIl3yt5ubmLF++PEkyZcqUNmOTJ09Onz59sn79+mzZsuVVOHOAI3e8Zny0zjAperlTR7fYfrlrPHgmkH1gAAC6BzNgupAbb7wxa9euzU033ZR9+/Z1WLNu3bokyaBBg/Ktb30rv/rVr1JbW5vRo0fn7LPPLtc999xzaW5uTk1NTerq6tq8Rp8+fTJy5Mj8/Oc/z4YNG9qNAxTleC63Od5Le470/VrrOnuPGgAAXl0CmC5i+fLlue222/Lud78748ePz+LFizusaw1grr766uzdu7fN2MUXX5x58+alV69e2b59e5Kktra2w9cZOHBgkrgjEgAAALwKBDBdwB/+8IfMmjUrNTU1mT179kvWtgYwDQ0NmTRpUmpra7Ns2bIsXLgw9913X4YMGZLp06dn//79SZKePXt2+Dq9e/dOcmCp0pHamjmHHeuX89M/5x/xawEcD5W8yW2lnhcAcHztzNI0ZWlnnwavAgFMFzB37txs2bIlCxcuzMknn3zYupaWlkyZMiU9evTIpEmTyuFKY2Njhg8fnquvvjoLFy7M1KlTywHMS71WklRVVR3xedZm7hHXAlQCIQcAUOn6H8Evs1/ql+FUDpvwVriHHnoo9957byZOnJgxY8akqakpTU1NefHFF5Mc2Ji3qakp+/btS3V1da644op8+MMfbjez5aKLLsrAgQPT3NycjRs3plevXknS4Z2UkmTPnj1JUq4DAAAAjp0ApsI99thjSZL7778/Y8aMKT9mzZqVJLnlllsyZsyY3H333dm/f3+ampoOu2xowIABSZKtW7eW93jZtGlTSqVSu9oNGzYkOfweMQAAAMCRswSpwo0aNSrjx49vd3zz5s158sknM2zYsAwdOjRDhgzJ97///XzsYx/LhRdemC9/+ctt6vfs2ZONGzcmSU4//fTU1tamX79+aWpqypo1a9LQ0FCu3b59ezZt2pSqqqoMHTq00OsDAACAE4EApsJNnDgxEydObHd88eLFmTFjRiZMmJCpUw/cqnTLli1JkiVLlmTFihX50z/90yRJqVTKggULsnv37gwfPrx8W+lx48blwQcfzPz583PHHXekR48DE6JuuOGGtLS05Oyzz85pp512PC4TAAAAujUBTDdSV1eXD33oQ1m0aFEuu+yyvPOd78zgwYPz6KOPZvXq1enZs2fmzv2/jXJnzJiRpUuXZvny5TnvvPPS2NiYVatWZfPmzamqqsrMmTM78WoAAACg+xDAdFHV1dVt/mz1yU9+MjU1NVm4cGG+973vlWve8pa35LrrrsuIESPKtWeccUZuv/32zJkzJ08//XQeeOCBJAeCnNmzZ6exsfE4XQ0AAAB0b1WljnZghaM0YsQIt6EGAADoBFszJ+vWrevs0+BluAsSAAAAQMEEMAAAAAAFE8AAAAAAFEwAAwAAAFAwAQwAAABAwQQwAAAAAAUTwAAAAAAUTAADAAAAUDABDAAAAEDBBDAAAAAABRPAAAAAABRMAAMAAABQMAEMAAAAQMEEMAAAAAAFE8AAAAAAFEwAAwAAAFAwAQwAAABAwQQwAAAAAAUTwAAAAAAUTAADAAAAUDABDAAAAEDBBDAAAAAABRPAAAAAABRMAAMAAABQMAEMAAAAQMEEMAAAAAAFE8DACWZnlnb2KXCU9Kxr0a+uR8+6Fv3qevSsa9GvrkfPug4BDJxgmvwD3eXoWdeiX12PnnUt+tX16FnXol9dj551HQIYAAAAgIIJYAAAAAAKJoABAAAAKJgABgAAAKBgAhgAAACAgglgAAAAAApWVSqVSp19EnR9o0a8K83Z2NmnAQAAcMJpbGzMokWLOvs0eBkCGAAAAICCWYIEAAAAUDABDAAAAEDBBDAAAAAABRPAAAAAABRMAAMAAABQMAEMAAAAQMEEMAAAAAAFE8AAAAAAFEwAAwAAAFAwAQwAAABAwQQwAAAAAAUTwAAAAAAU7DWdfQLAK7dhw4b89Kc/zYQJE/La1762w5odO3bkySefzObNmzNo0KCMHDkyAwYMeMW1HLkdO3Zk7dq12bx5c17/+tfnzW9+c04++eTD1upX59u2bVueeOKJbN++PXV1dTnrrLPSr1+/Dmv1rLJs27YtS5YsyahRo9LQ0NBuXL8633PPPZddu3Z1OHbqqae2+4z1rDL8/ve/z/Lly7Nnz57U19dnxIgRHdbpV+fZv39/1q9f/7J1dXV1bf6fpmed7/e//31WrVqV559/PoMHD86b3vSmnHbaaR3W6lfXJICBbuBf/uVf8t///d+pr6/PW9/61nbj99xzT+bNm5edO3eWj/Xq1SvTpk3LRz/60WOu5ciUSqXccccdWbBgQZqbm8vH+/fvn+nTp+eyyy5rU69fna+lpSVf+cpX8m//9m9paWkpH3/ta1+bWbNm5X3ve1+bej2rLKVSKZ/4xCeybNmyTJs2rV0Ao1+V4SMf+chhf0i88sorM2PGjPJzPet8v/vd73LVVVflscceS6lUKh9/xzvekRtvvDF9+/YtH9OvzrV169ZMnDjxZeu+9rWv5R3veEcSPasEd955Z2688cY0NTWVj/Xs2TMf+chHMn369Da1+tV1VX/mM5/5TGefBHBsmpqacsstt+Qb3/hGkuR973tf6urq2tSsWLEiU6dOTXNzcyZMmJBJkyaltrY2v/jFL7Js2bKcfvrp5d9eHU0tR+6uu+7K9ddfn6qqqkyePDnvf//7079//6xZsyb/8z//kze+8Y0ZPnx4Ev2qFN/85jezYMGC9OnTJ1OmTMkFF1yQvXv3Zv369fnRj36Uc845J4MHD06iZ5Vo0aJF5X8Xx44dm8bGxvKYflWGF198MfPnz8/AgQPz/ve/P6NHj27zaGxszOmnn55EzypBU1NTPvzhD+fxxx/Pm9/85nzwgx9MfX19Nm3alCeffDI7d+7M29/+9iT6VQlaWlqyZcuWDB8+vN1j6NChWb9+faqqqnL55Zdn4MCBelYBlixZkk9+8pPZv39/PvCBD+SSSy7JSSedlGeeeSY//elPM3jw4Jx55plJ/B3r8kpAl/PjH/+4NHHixNKoUaNK9fX15ceKFSva1V5xxRWl+vr60nXXXdfm+K233lqqr68v/fVf//Ux1XJk9u3bVzrnnHNK9fX1pXvvvbfN2Je//OVSfX196dJLLy0f06/K8La3va1UX19feuSRR9oc/8AHPlCqr68vzZ8/v3xMzyrLU089VRo1alRp9OjRpfr6+tJXvvKVNuP6VRlWr15dqq+vL33qU5962Vo963wLFy4s1dfXlz74wQ+W9u3bVz7+4x//uFRfX18aO3Zsaf/+/aVSSb8q3fz580v19fWlG2+8sXxMzzrf9OnTS/X19aUvfelLbY5ff/31pfr6+tLkyZPLx/Sra7MJL3RBpVIp+/bty+tf//oMHTo0r3lNx6sJm5ubs3z58iTJlClT2oxNnjw5ffr0yfr167Nly5ajquXIPfvss+X9Qw6dDty6jGXt2rVJ9KtSbNu2Ldu2bcsZZ5yRP//zP28zdtFFFyVJNm/enETPKs3evXtzzTXXpF+/fpk5c2a7cf2qHE899VSSZOTIkS9Zp2eV4f7770+SXHfddamuri4fP++88/KZz3wmV111Vfbv369fFe6+++7L17/+9Zx//vn52Mc+lsTfsUrxwgsvJElGjRrV5vjYsWOTJP/7v/+bRL+6AwEMdEFvf/vbs3jx4vLjvPPO67DuueeeS3Nzc2pqatotTerTp0/5G98NGzYcVS1HbteuXRk6dGj+4i/+IlVVVW3GduzYkST5oz/6oyT6VSmqq6szd+7czJo1q91Y6zcyrUta9Kyy3HjjjVm7dm3mzp2bU089td24flWOdevWJUkGDRqUb33rW/nc5z6XO+64I48//nibOj3rfL/5zW/yxBNPZMiQIXnjG9+YnTt35qc//WkefvjhbN++PZdeemkuu+yyVFdX61cF27ZtW+bMmZN+/fpl3rx55e9J9KwytP7CZ+nSpW2OP/jgg0mSt73tbUn0qzuwCS90Y9u3b0+S1NbWdjg+cODAJAdS9169eh1xLUfuTW96UxYvXtzh2B133JEkOfvss5PoV6U49dRTc8kll5Sfr1y5MuvXr8+DDz6Yhx9+OGeeeWYuvvjiJHpWSZYvX57bbrst7373uzN+/PgO/97pV+VoDWCuvvrq7N27t83YxRdfnHnz5qVXr156VgG2bt2aJKmvr8/8+fNz++23Z//+/eXx97znPfn0pz+dfv366VcFW7BgQXbt2pWPfexjbQJqPasMl1xySX7wgx/k29/+dp599tk0NDTkJz/5SZ544okMGzYsf//3f59Ev7oDAQx0Y63fIPXs2bPD8d69eyc5MJ3xaGp5Zfbv358vfOEL+c///M/07NmzvLO9flWmBQsW5Gc/+1n5+VVXXZXXve51SfSsUvzhD3/IrFmzUlNTk9mzZx+2Tr8qR2sA09DQUN4UctmyZVm4cGHuu+++DBkyJNOnT9ezCtD6w9mPfvSjtLS05JxzzsnYsWPzwgsv5Nvf/nb+67/+K/v27csXv/hF/apQv/jFL/Ld7343AwYMyOWXX95mTM8qwymnnJK/+qu/ypo1a/LII4/kkUceKY9deOGFGTRoUBL96g4EMNCNHfwbqo603l63qqrqqGo5duvXr8+1116blStXpm/fvvnKV76SN77xjUn0q1LNnDkzW7duzdq1a7No0aJMnTo1l19+efluBS9Fz46PuXPnZsuWLVm4cGFOPvnkw9bpV2VoaWnJlClT0qNHj0yaNKn8w0FjY2OGDx+eq6++OgsXLszUqVP1rALs2rUryYHP79JLL83BN1D9m7/5m/zt3/5tHnjggVx55ZX6VaFuvfXWlEqlTJ48OSeddFKbMT2rDHPmzMl3vvOd9O3bN5MmTcqZZ56ZZ555JnfccUf+9V//NWvWrMnXvvY1/eoGBDDQjbVOPWz95ulQe/bsKdcdTS1Hr6WlJQsXLsxNN92U5ubmjB49OvPnzy/fZjXRr0o1evToJMm73vWuvOMd78ill16au+66K//0T/+kZxXgoYceyr333puJEydmzJgxaWpqSnLgNsfJgY15m5qa0rt3b/2qENXV1bniiis6HLvoootyww035De/+U02btyoZxXg4FCzdePWVm9+85tz7rnn5sc//nFWr16dN7zhDUn0q5Ls2LGjvK9I60byB/N3rPPt27cvixcvTo8ePXLrrbfmz/7sz8pjF154Yd7//vfnRz/6UbZu3apf3YBNeKEba13buWnTppRKpXbjrZtu1dbWHlUtR2fv3r35+Mc/ni9+8Yvp3bt3PvvZz+auu+5qE74k+lUpfvjDH+baa6/N9773vXZjo0ePzrBhw7J79+6sXLlSzyrAY489luTAXVrGjBlTfrRuonzLLbdkzJgxufvuu/WrQuzfvz9NTU2HnfY+YMCAJAf2HtGzznfKKackSfr27dvh5tatm3tu27ZNvyrQAw88kObm5owaNSp/8id/0m5czzrfY489lqamppxxxhltwpckGT58eHmD3kceeUS/ugEBDHRjdXV16devX3bv3p01a9a0Gdu+fXs2bdqUqqqqDB069KhqOTpf+tKX8tBDD2X48OG577778oEPfKDD6Z76VRl+97vf5Tvf+U6++tWvdjjeOsOif//+elYBRo0alfHjx7d7tN7dYdiwYRk/fnyGDBmiXxXi+9//fsaMGZNrrrmm3diePXuycePGJMnpp5+uZxVg5MiROfnkk7N79+48//zz7cZ/+ctfJkle//rX61cFWrJkSZIDMyk6omedr1+/fkkOzITpyO7du8t1+tX1CWCgG6uurs64ceOSJPPnz2+zFvSGG25IS0tLzjrrrJx22mlHVcuRe/7553PnnXfmpJNOyu23357Bgwcftla/KkNDQ0OSZO3atXn00UfbjN1+++3ZsmVL+vbtm/r6ej2rABMnTsxNN93U7vGP//iPSZIJEybkpptuyrhx4/SrQowaNSrJgR8MV6xYUT5eKpWyYMGC7N69O8OHD09dXZ2eVYDq6uqcf/75SQ58jgf/kPiDH/wgP/vZz9K3b9+MHTtWvyrQU089leTAcrGO6FnnGz58eHr16pVf/epX+eY3v9nmc126dGmWL1+eHj16ZNSoUfrVDVSVOpqPBHQpV155ZX74wx/mG9/4Rt761re2GduwYUPe85735MUXX0xNTU0aGxuzatWqbN68OVVVVbnzzjvT2Nh41LUcme9+97uZNWtW+vbtm7e85S0d1gwePDjz5s1Lol+VYvbs2bn77rvTs2fPjB8/PjU1NVm1alVWrlyZ5MA3Lu9973uT6FmlWrx4cWbMmJFp06Zl6tSp5eP6VRmuv/76LFq0KNXV1XnnO9+ZwYMH59FHH83q1avTs2fP3HnnnRkzZkwSPasEW7duzd/93d9ly5YtGT58eMaOHZutW7fmBz/4Qfbv358ZM2bkyiuvTKJflWTHjh3lJS0PP/xweUnKofSs8/37v/97PvvZzyZJampqcv7552f79u1ZunRpSqVSrrzyysyYMSOJfnV11Z85eCtzoEt68MEH88wzz+R973tfeS12q1NOOSVjx44t/2P79NNPZ8eOHamrq8vnPve5nHvuucdUy5H5j//4jzz++OPZt29fNm/e3OFj165d+dCHPpREvyrFueeemz59+uTxxx/PmjVr8vjjj+fXv/51hg0bluuuuy4TJ04s1+pZZdqwYUMWL16cc845p82aev2qDOecc0769OmT1atX54knnsjjjz+eF154IaNHj87NN99cniWT6Fkl6N+/f8aNG5dnn30269aty6OPPppnnnkmdXV1+dSnPpXLLrusXKtflWPdunX59re/nZNPPjkf//jHD1unZ53vrLPOSl1dXZ588sn8+te/zpo1a7Jhw4YMGDAgM2fOzD/8wz+kR48Di1f0q2szAwZOIDt27Mizzz6bQYMGdbiR3rHWUgz96nylUilbt27Nb3/72/zxH//xS97iONGzrka/Ol+pVMqWLVvS1NSU008//WXvxqFnna+lpSXr169PbW1tXvva175krX51PXrW+X7729/m+eefT01NzWFnLbXSr65HAAMAAABQMJvwAgAAABRMAAMAAABQMAEMAAAAQMEEMAAAAAAFE8AAAAAAFEwAAwAAAFAwAQwAAABAwQQwAAAAAAUTwAAAAAAUTAADAAAAUDABDAAAAEDBBDAAAAAABRPAAAAAABRMAAMAAABQMAEMAAAAQMEEMAAAAAAFE8AAAAAAFEwAAwAAAFAwAQwAAABAwQQwAAAAAAUTwAAAAAAUTAADAAAAUDABDAAAAEDBBDAAAAAABRPAAAAAABRMAAMAAABQMAEMAAAAQMEEMAAAAAAFE8AAAAAAFEwAAwAAAFAwAQwAAABAwQQwAAAAAAUTwAAAAAAUTAADAAAAUDABDAAAAEDBBDAAAAAABRPAAAAAABRMAAMAAABQMAEMAAAAQMEEMAAAAAAFE8AAAAAAFEwAAwAAAFAwAQwAAABAwQQwAAAAAAUTwAAAAAAUTAADAAAAUDABDAAAAEDBBDAAAAAABRPAAAAAABRMAAMAAABQMAEMAAAAQMEEMAAAAAAFE8AAAAAAFEwAAwAAAFAwAQwAAABAwQQwAAAAAAUTwAAAAAAUTAADAAAAUDABDAAAAEDBBDAAAAAABRPAAAAAABRMAAMAAABQsP8HOcHIz6lQfY8AAAAASUVORK5CYII=</figureUri><figureSize type="array"><element>560</element><element>420</element></figureSize></outputData><lineNumbers type="array"><element>27</element></lineNumbers></element><element><type>figure</type><outputData><figureId>5d55b77b-4a58-4497-a499-9a478324c274</figureId><regionNumbers type="array"><element>13</element></regionNumbers><originalRegionNumber>13</originalRegionNumber><figureUri>data:image/png;base64,iVBORw0KGgoAAAANSUhEUgAABGAAAANICAYAAACIVpl8AAAgAElEQVR4nOzdYWzW9b3//1ctLThwGrEUamTKxug2h+CSZidRF7f/yRyO7JyY6Y0ypwZJXCQQppmR0GTkjEFYs2Ru684OnqDcUTKykzjd1GUkW2Jmh8OQYUFtwHawcCjJQoBCWbl+NwzX+TcUbcHPSuvjkZjY7+fNt58r173ndX0/ralUKpUAAAAAUMxlY70BAAAAgIlOgAEAAAAoTIABAAAAKEyAAQAAAChMgAEAAAAoTIABAAAAKEyAAQAAAChMgAEAAAAoTIABAAAAKEyAAQAAAChMgAEAAAAoTIABAAAAKEyAAQAAAChMgAEAAAAoTIABAAAAKEyAAQAAAChMgAEAAAAoTIABAAAAKEyAAQAAAChMgAEAAAAoTIABAAAAKEyAAQAAAChMgAEAAAAoTIABAAAAKEyAAQAAAChMgAEAAAAoTIABAAAAKEyAAQAAAChMgAEAAAAoTIABAAAAKEyAAQAAAChMgAEAAAAoTIABAAAAKEyAAQAAAChMgAEAAAAoTIABAAAAKEyAAQAAAChMgAEAAAAoTIABAAAAKEyAAQAAAChMgAEAAAAoTIABAAAAKEyAAQAAAChMgAEAAAAoTIABAAAAKEyAAQAAAChMgAEAAAAoTIABAAAAKEyAAQAAAChMgAEAAAAoTIABAAAAKEyAAQAAAChMgAEAAAAoTIABAAAAKEyAAQAAAChMgAEAAAAoTIABAAAAKEyAAQAAAChMgAEAAAAoTIABAAAAKEyAAQAAAChs0lhvgInhG9/4Rjo7O8d6GwAAAB86LS0t2bJly1hvg/dRU6lUKmO9Cca/efPmpTFrx3objMChtHmvxhnv2fji/Rp/vGfji/dr/PGejS/er/HnUNqSJHv37h3jnfB+PIIEAAAAUJgAAwAAAFCYAAMAAABQmAADAAAAUJgAAwAAAFCYAAMAAABQmAADAAAAUJgAAx8yU3P7WG+BUfKejS/er/HHeza+eL/GH+/Z+OL9Gn+8Z+NHTaVSqYz1Jhj/5s2bl8asHettAAAAfOgcSlv27t071tvgffgGDAAAAEBhAgwAAABAYQIMAAAAQGECDAAAAEBhAgwAAABAYQIMAAAAQGECDAAAAEBhAgwAAABAYQIMAAAAQGECDAAAAEBhAgwAAABAYQIMAAAAQGECDAAAAEBhAgwAAABAYQIMAAAAQGECDAAAAEBhAgwAAABAYQIMAAAAQGECDAAAAEBhAgwAAABAYQIMAAAAQGECDAAAAEBhAgwAAABAYQIMAAAAQGECDAAAAEBhAgwAAABAYQIMAAAAQGECDAAAAEBhAgwAAABAYQIMAAAAQGECDAAAAEBhAgwAAABAYQIMAAAAQGECDAAAAEBhAgwAAABAYQIMAAAAQGECDAAAAEBhAgwAAABAYQIMAAAAQGECDAAAAEBhAgwAAABAYQIMAAAAQGECDAAAAEBhAgwAAABAYQIMAAAAQGECDAAAAEBhAgwAAABAYQIMAAAAQGECDAAAAEBhAgwAAABAYQIMAAAAQGECDAAAAEBhAgwAAABAYQIMAAAAQGGTxnoDfPAOHDiQEydODLt29dVXZ/r06UOuHT16NHv27Elvb29mzpyZ5ubmc2YAAACACyfATEAPPvhguru7h1176KGHsnLlyurP27Zty7p163Ls2LHqtfr6+ixfvjzLli0rvlcAAAD4MBBgJphTp05l//79aWxszB133HHO+sKFC6v/v2PHjqxevTqVSiWLFi1KS0tLurq6snXr1rS3t2fWrFlZvHjxP3P7AAAAMCEJMBPM22+/ncHBwdxyyy15/PHH33O2o6MjlUolra2taWtrq16fPXt2Nm7cmI6ODgEGAAAAPgAO4Z1g3nzzzSRJc3Pze84NDAyks7MzSbJ06dIha0uWLMmUKVPS3d2dgwcPltkoAAAAfIj4BswEs3fv3iTJzJkz8+yzz+add95JY2NjFixYkJtuuqk6d+DAgQwMDKShoSFNTU1D7jFlypQ0Nzfn9ddfz759+85ZBwAAAEZHgJlgzgaYVatW5fTp00PWFi9enHXr1qW+vj59fX1JksbGxmHvM2PGjCTJkSNHRvy7D6XtvGtTc3um5fYR3wsAAIDkWLbneLaP9Tb4AAgwE8zZAHPjjTemtbU1jY2NeeWVV7Jp06Y899xzue6667JixYqcOXMmSVJXVzfsfSZPnpzk3UeVRqoxay9y9wAAAPz/TRvBh9nv9WE4lw4BZgIZHBzM0qVLc9lll6W1tbUaV1paWjJ37tysWrUqmzZtysMPP1wNMO91rySpqakpvm8AAACY6BzCO4HU1tbmgQceyH333XfON1vuvPPOzJgxIwMDA9m/f3/q6+uTJCdOnBj2XidPnkyS6hwAAABw4QSYCeTMmTM5fvz4eR8bmj59epLk0KFD1TNeenp6UqlUzpndt29fkvOfEQMAAACMnAAzgbz88su5+eab8+ijj56zdvLkyezfvz9Jcv3116epqSlTp05Nf39/du/ePWS2r68vPT09qampyZw5c/4ZWwcAAIAJTYCZQD772c8mSX77299mx44d1euVSiXt7e3p7+/P3Llz09TUlNra2tx6661Jkg0bNgw5E2b9+vUZHBzM/Pnzc8011/xzXwQAAABMQDWV4Z4/Ydz6j//4j2zZsiW1tbX50pe+lFmzZuW1117LX/7yl9TV1eXpp5/OzTffnOTdx4y+9rWv5dSpU2loaEhLS0t27dqV3t7e1NTU5Omnn05LS8uIfu+8efP8FSQAAIAxcCht1b+Iy6VLgJlg/vGPf+TJJ5/Mpk2bcvTo0STvHs47f/78fPe73828efOGzP/5z39OW1tb3nrrreq1pqamrFmzJl/84hdH/HsFGAAAgLEhwIwPAgwfCAEGAABgbAgw44MzYAAAAAAKE2AAAAAAChNgAAAAAAoTYAAAAAAKE2AAAAAAChNgAAAAAAoTYAAAAAAKE2AAAAAAChNgAAAAAAoTYAAAAAAKE2AAAAAAChNgAAAAAAoTYAAAAAAKE2AAAAAAChNgAAAAAAoTYAAAAAAKE2AAAAAAChNgAAAAAAoTYAAAAAAKE2AAAAAAChNgAAAAAAoTYAAAAAAKE2AAAAAAChNgAAAAAAoTYAAAAAAKE2AAAAAAChNgAAAAAAoTYAAAAAAKE2AAAAAAChNgAAAAAAoTYAAAAAAKE2AAAAAAChNgAAAAAAoTYAAAAAAKE2AAAAAAChNgAAAAAAoTYAAAAAAKE2AAAAAAChNgAAAAAAoTYAAAAAAKE2AAAAAAChNgAAAAAAoTYAAAAAAKE2AAAAAAChNgAAAAAAoTYAAAAAAKE2AAAAAAChNgAAAAAAoTYAAAAAAKE2AAAAAAChNgAAAAAAoTYAAAAAAKE2AAAAAAChNgAAAAAAoTYAAAAAAKmzTWG2D09u3blz/+8Y9ZtGhRrrzyymFnjh49mj179qS3tzczZ85Mc3Nzpk+fftGzAAAAwOgJMOPQj370o7zwwgv55Cc/mc997nPnrG/bti3r1q3LsWPHqtfq6+uzfPnyLFu27IJnAQAAgAsjwIwjx48fz5NPPpkXXnjhvDM7duzI6tWrU6lUsmjRorS0tKSrqytbt25Ne3t7Zs2alcWLF496FgAAALhwAsw48Pvf/z4bN27MO++8k1OnTr3nbEdHRyqVSlpbW9PW1la9Pnv27GzcuDEdHR3VqDKaWQAAAODCOYR3HKhUKvnHP/6Ra6+9NnPmzMmkScN3s4GBgXR2diZJli5dOmRtyZIlmTJlSrq7u3Pw4MFRzQIAAAAXR4AZB77whS/k17/+dfW/2267bdi5AwcOZGBgIA0NDWlqahqyNmXKlDQ3Nyd59xDf0cwCAAAAF8cjSBNIX19fkqSxsXHY9RkzZiRJjhw5kvr6+hHPjtShtJ13bWpuz7TcPuJ7AQAAkBzL9hzP9rHeBh8AAWYCOXPmTJKkrq5u2PXJkycnefdRpdHMjlRj1o54FgAAgPc3bQQfZr/Xh+FcOjyCNIGcjSrnMzg4mCSpqakZ1SwAAABwcQSYCeTsY0UnTpwYdv3kyZPVudHMAgAAABdHgJlAzp7b0tPTk0qlcs762QN1GxsbRzULAAAAXBwBZgJpamrK1KlT09/fn927dw9Z6+vrS09PT2pqajJnzpxRzQIAAAAXR4CZQGpra3PrrbcmSTZs2DDknJf169dncHAw8+fPzzXXXDOqWQAAAODi+CtIE8zKlSuzffv2dHZ25rbbbktLS0t27dqV3t7e1NTU5JFHHrmgWQAAAODC+QbMOFRbW3vetRtuuCGbN2/O3Llzc/jw4Tz//PPp7e1NU1NTfvrTn6alpeWCZgEAAIALV1MZ7gRWGKV58+alMWvHehsAAAAfOofSlr179471NngfvgEDAAAAUJgAAwAAAFCYAAMAAABQmAADAAAAUJgAAwAAAFCYAAMAAABQmAADAAAAUJgAAwAAAFCYAAMAAABQmAADAAAAUJgAAwAAAFCYAAMAAABQmAADAAAAUJgAAwAAAFCYAAMAAABQmAADAAAAUJgAAwAAAFCYAAMAAABQmAADAAAAUJgAAwAAAFCYAAMAAABQmAADAAAAUJgAAwAAAFCYAAMAAABQmAADAAAAUJgAAwAAAFCYAAMAAABQmAADAAAAUJgAAwAAAFCYAAMAAABQmAADAAAAUJgAAwAAAFCYAAMAAABQmAADAAAAUJgAAwAAAFCYAAMAAABQmAADAAAAUJgAAwAAAFCYAAMAAABQmAADAAAAUJgAAwAAAFCYAAMAAABQmAADAAAAUJgAAwAAAFCYAAMAAABQmAADAAAAUJgAAwAAAFCYAAMAAABQmAADAAAAUJgAAwAAAFCYAAMAAABQmAADAAAAUJgAAwAAAFCYAAMAAABQmAADAAAAUNiksd4Ao7dv37788Y9/zKJFi3LllVees37gwIGcOHFi2H979dVXZ/r06UOuHT16NHv27Elvb29mzpyZ5ubmc2YAAACACyfAjEM/+tGP8sILL+STn/xkPve5z52z/uCDD6a7u3vYf/vQQw9l5cqV1Z+3bduWdevW5dixY9Vr9fX1Wb58eZYtW/bBbx4AAAA+hASYceT48eN58skn88ILL5x35tSpU9m/f38aGxtzxx13nLO+cOHC6v/v2LEjq1evTqVSyaJFi9LS0pKurq5s3bo17e3tmTVrVhYvXlzktQAAAMCHiQAzDvz+97/Pxo0b88477+TUqVPvOfv2229ncHAwt9xySx5//PH3nO3o6EilUklra2va2tqq12fPnp2NGzemo6NDgAEAAIAPgEN4x4FKpZJ//OMfufbaazNnzpxMmnT+bvbmm28mSZqbm9/zngMDA+ns7EySLF26dMjakiVLMmXKlHR3d+fgwYMXuXsAAADAN2DGgS984Qv5whe+UP35oYceyu9+97thZ/fu3ZskmTlzZp599tm88847aWxszIIFC3LTTTdV5w4cOJCBgYE0NDSkqalpyD2mTJmS5ubmvP7669m3b9856wAAAMDoCDATzNkAs2rVqpw+fXrI2uLFi7Nu3brU19enr68vSdLY2DjsfWbMmJEkOXLkSMHdAgAAwIeDADPBnA0wN954Y1pbW9PY2JhXXnklmzZtynPPPZfrrrsuK1asyJkzZ5IkdXV1w95n8uTJSd59VGmkDqXtvGtTc3um5fYR3wsAAIDkWLbneLaP9Tb4AAgwE8jg4GCWLl2ayy67LK2trdW40tLSkrlz52bVqlXZtGlTHn744WqAea97JUlNTc2If39j1l745gEAADjHtBF8mP1eH4Zz6XAI7wRSW1ubBx54IPfdd98532y58847M2PGjAwMDGT//v2pr69Pkpw4cWLYe508eTJJqnMAAADAhRNgJpAzZ87k+PHj531saPr06UmSQ4cOVc946enpSaVSOWd23759Sc5/RgwAAAAwcgLMBPLyyy/n5ptvzqOPPnrO2smTJ7N///4kyfXXX5+mpqZMnTo1/f392b1795DZvr6+9PT0pKamJnPmzPlnbB0AAAAmNAFmAvnsZz+bJPntb3+bHTt2VK9XKpW0t7env78/c+fOTVNTU2pra3PrrbcmSTZs2DDkTJj169dncHAw8+fPzzXXXPPPfREAAAAwATmEdwJpamrKN77xjWzZsiX33ntvvvSlL2XWrFl57bXX8pe//CV1dXVZu/b/DspduXJltm/fns7Oztx2221paWnJrl270tvbm5qamjzyyCNj+GoAAABg4hBgxqHa2trzrj322GNpaGjIpk2b8tJLL1XnFy5cmO9+97uZN29edfaGG27I5s2b09bWlrfeeivPP/98kndDzpo1a9LS0lL2hQAAAMCHRE1luBNYYZTmzZvnz1ADAACMgUNpy969e8d6G7wPZ8AAAAAAFCbAAAAAABQmwAAAAAAUJsAAAAAAFCbAAAAAABQmwAAAAAAUJsAAAAAAFCbAAAAAABQmwAAAAAAUJsAAAAAAFCbAAAAAABQmwAAAAAAUJsAAAAAAFCbAAAAAABQmwAAAAAAUJsAAAAAAFCbAAAAAABQmwAAAAAAUJsAAAAAAFCbAAAAAABQmwAAAAAAUJsAAAAAAFCbAAAAAABQmwAAAAAAUJsAAAAAAFCbAAAAAABQmwAAAAAAUJsAAAAAAFCbAAAAAABQmwAAAAAAUJsAAAAAAFCbAAAAAABQmwAAAAAAUJsAAAAAAFCbAAAAAABQmwAAAAAAUJsAAAAAAFCbAAAAAABQmwAAAAAAUJsAAAAAAFCbAAAAAABQmwAAAAAAUJsAAAAAAFCbAAAAAABQmwAAAAAAUJsAAAAAAFCbAAAAAABQmwAAAAAAUJsAAAAAAFCbAAAAAABQmwAAAAAAUJsAAAAAAFCbAAAAAABQmwAAAAAAUJsAAAAAAFCbAAAAAABQ2aaw3wMgdPXo0XV1d6e3tzbXXXpvPfOYz+ehHP3re2T179qS3tzczZ85Mc3Nzpk+fftGzAAAAwOgJMONApVLJU089lfb29gwMDFSvT5s2LStWrMi99947ZH7btm1Zt25djh07Vr1WX1+f5cuXZ9myZRc8CwAAAFwYAWYceOaZZ/L9738/kyZNyr333pu5c+ems7Mzv/rVr/K9730vDQ0N+cpXvpIk2bFjR1avXp1KpZJFixalpaUlXV1d2bp1a9rb2zNr1qwsXrx41LMAAADAhRNgLnGDg4P58Y9/nCRZv359NYjcfffdmT17dn7yk59ky5Yt1QDT0dGRSqWS1tbWtLW1Ve8ze/bsbNy4MR0dHdV7jGYWAAAAuHAO4b3E/fWvf01fX1+ampry1a9+dcjaXXfdlSTp6upKkgwMDKSzszNJsnTp0iGzS5YsyZQpU9Ld3Z2DBw+OahYAAAC4OALMJe7EiROZM2dO/uVf/iU1NTVD1o4ePZokueKKK5IkBw4cyMDAQBoaGtLU1DRkdsqUKWlubk6S7Nu3b1SzAAAAwMXxCNIl7lOf+lR+/etfD7v21FNPJUluuummJElfX1+SpLGxcdj5GTNmJEmOHDmS+vr6Ec+O1KG0nXdtam7PtNw+4nsBAACQHMv2HM/2sd4GHwABZhw6c+ZMfvCDH+SXv/xl6urqsmLFiur1JKmrqxv2302ePDnJu48qjWZ2pBqzdsSzAAAAvL9pI/gw+70+DOfSIcCMM93d3Vm9enV27tyZyy+/PE888UQ+8YlPJPm/AHM+g4ODSZKamppRzQIAAAAXR4AZJwYHB7Np06b8+Mc/zsDAQBYsWJANGzbk+uuvr86cfazoxIkTw97j5MmT1bnRzAIAAAAXR4AZB06fPp1vf/vbefHFF3PFFVdkzZo1+frXv37Ot1POntvS09OTSqVyzvrZA3UbGxtHNQsAAABcHH8FaRz44Q9/mBdffDFz587Nc889l7vvvnvYR4OampoyderU9Pf3Z/fu3UPW+vr60tPTk5qamsyZM2dUswAAAMDFEWAucX/729/y9NNP5yMf+Ug2b96cWbNmnXe2trY2t956a5Jkw4YNQ855Wb9+fQYHBzN//vxcc801o5oFAAAALo5HkC5xr776ak6fPp1Jkybl0UcfHXZm1qxZWbduXZJk5cqV2b59ezo7O3PbbbelpaUlu3btSm9vb2pqavLII49U/91oZgEAAIALJ8Bc4t54440kSX9/f1555ZVhZz72sY9V//+GG27I5s2b09bWlrfeeivPP/98kncfT1qzZk1aWlouaBYAAAC4cDWVSqUy1ptg/Js3b14as3astwEAAPChcyht2bt371hvg/fhDBgAAACAwgQYAAAAgMIEGAAAAIDCBBgAAACAwgQYAAAAgMIEGAAAAIDCBBgAAACAwgQYAAAAgMIEGAAAAIDCBBgAAACAwgQYAAAAgMIEGAAAAIDCBBgAAACAwgQYAAAAgMIEGAAAAIDCBBgAAACAwgQYAAAAgMIEGAAAAIDCBBgAAACAwgQYAAAAgMIEGAAAAIDCBBgAAACAwgQYAAAAgMIEGAAAAIDCBBgAAACAwgQYAAAAgMIEGAAAAIDCBBgAAACAwgQYAAAAgMIEGAAAAIDCBBgAAACAwgQYAAAAgMIEGAAAAIDCBBgAAACAwgQYAAAAgMIEGAAAAIDCBBgYQ7/9y8NjvQUAAAD+CQQYGEP/340/HustAAAA8E8gwAAAAAAUJsAAAAAAFCbAAAAAABQmwAAAAAAUJsAAAAAAFCbAAAAAABQmwAAAAAAUJsAAAAAAFCbAAAAAABQmwAAAAAAUJsAAAAAAFCbAAAAAABQmwAAAAAAUJsAAAAAAFCbAAAAAABQmwAAAAAAUJsAAAAAAFDZprDfAyB09ejRdXV3p7e3Ntddem8985jP56Ec/es7cgQMHcuLEiWHvcfXVV2f69Onn3HfPnj3p7e3NzJkz09zcfM4MAAAAcOEEmHGgUqnkqaeeSnt7ewYGBqrXp02blhUrVuTee+8dMv/ggw+mu7t72Hs99NBDWblyZfXnbdu2Zd26dTl27Fj1Wn19fZYvX55ly5Z9wK8EAAAAPpwEmHHgmWeeyfe///1MmjQp9957b+bOnZvOzs786le/yve+9700NDTkK1/5SpLk1KlT2b9/fxobG3PHHXecc6+FCxdW/3/Hjh1ZvXp1KpVKFi1alJaWlnR1dWXr1q1pb2/PrFmzsnjx4n/a6wQAAICJSoC5xA0ODubHP/5xkmT9+vXVIHL33Xdn9uzZ+clPfpItW7ZUA8zbb7+dwcHB3HLLLXn88cff894dHR2pVCppbW1NW1tb9frs2bOzcePGdHR0CDAAAADwAXAI7yXur3/9a/r6+tLU1JSvfvWrQ9buuuuuJElXV1f12ptvvpkkaW5ufs/7DgwMpLOzM0mydOnSIWtLlizJlClT0t3dnYMHD170awAAAIAPO9+AucSdOHEic+bMycKFC1NTUzNk7ejRo0mSK664onpt7969SZKZM2fm2WefzTvvvJPGxsYsWLAgN910U3XuwIEDGRgYSENDQ5qamobcd8qUKWlubs7rr7+effv2nbMOAAAAjI4Ac4n71Kc+lV//+tfDrj311FNJMiSsnA0wq1atyunTp4fML168OOvWrUt9fX36+vqSJI2NjcPee8aMGUmSI0eOXNwLAAAAAASY8ejMmTP5wQ9+kF/+8pepq6vLihUrqmtnA8yNN96Y1tbWNDY25pVXXsmmTZvy3HPP5brrrsuKFSty5syZJEldXd2wv2Py5MlJMuSvLr2fQ2k779rU3J5puX3E9wIAACA5lu05nu1jvQ0+AALMONPd3Z3Vq1dn586dufzyy/PEE0/kE5/4RJJ3D+xdunRpLrvssrS2tlbjSktLS+bOnZtVq1Zl06ZNefjhh6sB5nwGBweT5JzHnt5LY9Ze4KsCAABgONNG8GH2e30YzqXDIbzjxODgYP7zP/8z//Zv/5adO3dmwYIF+Z//+Z/ceuut1Zna2to88MADue+++875Zsudd96ZGTNmZGBgIPv37099fX2Sd8+YGc7JkyeTpDoHAAAAXDjfgBkHTp8+nW9/+9t58cUXc8UVV2TNmjX5+te/fs63U86cOZP+/v7U1dUNG06mT5+e//3f/82hQ4dy3XXXJUl6enpSqVTOude+ffuSnP+MGAAAAGDkfANmHPjhD3+YF198MXPnzs1zzz2Xu+++e9hHg15++eXcfPPNefTRR89ZO3nyZPbv358kuf7669PU1JSpU6emv78/u3fvHjLb19eXnp6e1NTUZM6cOUVeEwAAAHyYCDCXuL/97W95+umn85GPfCSbN2/OrFmzzjv72c9+Nkny29/+Njt27Kher1QqaW9vT39/f+bOnZumpqbU1tZWH1/asGHDkDNh1q9fn8HBwcyfPz/XXHNNoVcGAAAAHx4eQbrEvfrqqzl9+nQmTZo07DdbkmTWrFlZt25dmpqa8o1vfCNbtmzJvffemy996UuZNWtWXnvttfzlL39JXV1d1q79v4NyV65cme3bt6ezszO33XZbWlpasmvXrvT29qampiaPPPLIP+tlAgAAwIQmwFzi3njjjSRJf39/XnnllWFnPvaxj1X//7HHHktDQ0M2bdqUl156Kcm7h/MuXLgw3/3udzNv3rzq7A033JDNmzenra0tb731Vp5//vkkSVNTU9asWZOWlpZSLwsAAAA+VGoqlUplrDfB+Ddv3jx/hhoAAGAMHEpb9u7dO9bb4H04AwYAAACgMAEGAAAAoDABBgAAAKAwAQYAAACgMAEGAAAAoDABBgAAAKAwAQYAAACgMAEGAAAAoDABBgAAAKAwAQYAAACgMAEGAAAAoDABBgAAAKAwAQYAAACgMAEGAAAAoDABBgAAAKAwAQYAAACgMAEGAAAAoDABBgAAAKAwAQYAAACgMAEGAAAAoDABBgAAAKAwAQYAAACgMAEGAAAAoDABBgAAAKAwAaop1E4AACAASURBVAYAAACgMAEGAAAAoDABBgAAAKAwAQYAAACgMAEGAAAAoDABBgAAAKAwAQYAAACgMAEGAAAAoDABBgAAAKAwAQYAAACgMAEGAAAAoDABBgAAAKAwAQYAAACgMAEGAAAAoDABBgAAAKAwAQYAAACgMAEGAAAAoDABBgAAAKAwAQYAAACgMAEGAAAAoDABBgAAAKAwAQYAAACgMAEGAAAAoDABBgAAAKAwAQYAAACgMAEGAAAAoDABBgAAAKAwAQYAAACgMAEGAAAAoDABBgAAAKAwAQYAAACgsEljvQFG7vDhw3njjTfS19eXpqamzJ8/P1OnTh129ujRo9mzZ096e3szc+bMNDc3Z/r06Rc9CwAAAIyeADMODA4O5oknnsjPf/7zDA4OVq9feeWV+c53vpO77rpryPy2bduybt26HDt2rHqtvr4+y5cvz7Jlyy54FgAAALgwAsw48Mwzz6SjoyOXX355vvnNb+aqq67K9u3b8+qrr2bNmjWZM2dOFi5cmCTZsWNHVq9enUqlkkWLFqWlpSVdXV3ZunVr2tvbM2vWrCxevHjUswAAAMCFE2DGgY6OjiTJz372s3z+859Pktx///2555578vrrr+fll1+uBpiOjo5UKpW0tramra2teo/Zs2dn48aN6ejoqEaV0cwCAAAAF84hvJe4w4cP5/Dhw7nhhhuq8eWsO++8M0nS29ubJBkYGEhnZ2eSZOnSpUNmlyxZkilTpqS7uzsHDx4c1SwAAABwcQSYS1xtbW3Wrl2b73znO+esnQ0oLS0tSZIDBw5kYGAgDQ0NaWpqGjI7ZcqUNDc3J0n27ds3qlkAAADg4ngE6RJ39dVX55577qn+vHPnznR3d+c3v/lN/vCHP+TTn/509TGhvr6+JEljY+Ow95oxY0aS5MiRI6mvrx/xLAAAAHBxBJhxpr29PX/605+qP3/rW9/KVVddlSQ5c+ZMkqSurm7Yfzt58uQk7z6qNJrZkTqUtvOuTc3tmZbbR3wvAAAAkmPZnuPZPtbb4AMgwIwzjzzySA4dOpSurq5s2bIlDz/8cO6///489thj1ahyPmf/hHVNTc2oZkeqMWtHPAsAAMD7mzaCD7Pf68NwLh3OgBlnFixYkC9/+ctZuXJlnnzyyVx22WV55plncvr06epjRSdOnBj23548eTJJUl9fP6pZAAAA4OIIMJe43/3ud1m9enVeeumlc9YWLFiQj3/84+nv78/OnTur57b09PSkUqmcM3/2QN3GxsZRzQIAAAAXR4C5xP3973/PL37xi/z0pz8ddv348eNJkmnTpqWpqSlTp05Nf39/du/ePWSur68vPT09qampyZw5c0Y1CwAAAFwcAeYSd+ONNyZJurq68tprrw1Z27x5cw4ePJjLL788n/zkJ1NbW5tbb701SbJhw4Yh57ysX78+g4ODmT9/fq655ppRzQIAAAAXp6Yy3PMnXFLWrFmTrVu3pq6uLv/6r/+ahoaG7Nq1Kzt37kzybjD593//9yTvPjr0ta99LadOnUpDQ0NaWlqya9eu9Pb2pqamJk8//XRaWlpGPft+5s2b5xBeAACAMXAobdm7d+9Yb4P3IcCMAwMDA/nv//7v/Nd//VeOHTtWvf7xj388K1asyJe//OUh83/+85/T1taWt956q3qtqakpa9asyRe/+MULnn0vAgwAAMDYEGDGBwGGD4QAAwAAMDYEmPHBGTAAAAAAhQkwAAAAAIUJMAAAAACFCTAAAAAAhQkwAAAAAIUJMAAAAACFCTAAAAAAhQkwAAAAAIUJMAAAAACFCTAAAAAAhQkwAAAAAIUJMAAAAACFCTAAAAAAhQkwAAAAAIUJMAAAAACFCTAAAAAAhQkwAAAAAIUJMAAAAACFCTAAAAAAhQkwAAAAAIUJMAAAAACFCTAAAAAAhQkwAAAAAIUJMAAAAACFCTAAAAAAhQkwAAAAAIUJMAAAAACFCTAAAAAAhQkwAAAAAIUJMAAAAACFCTAAAAAAhQkwAAAAAIUJMAAAAACFCTAAAAAAhQkwAAAAAIUJMAAAAACFCTAAAAAAhQkwAAAAAIUJMAAAAACFCTAAAAAAhQkwAAAAAIUJMAAAAACFCTAAAAAAhQkwAAAAAIUJMAAAAACFCTAAAAAAhQkwAAAAAIUJMAAAAACFCTAAAAAAhQkwAAAAAIUJMAAAAACFCTAAAAAAhQkwAAAAAIUJMAAAAACFCTAAAAAAhQkwAAAAAIVNGusNMHKHDx/OG2+8kb6+vjQ1NWX+/PmZOnXqOXMHDhzIiRMnhr3H1VdfnenTpw+5dvTo0ezZsye9vb2ZOXNmmpubz5kBAAAALpwAMw4MDg7miSeeyM9//vMMDg5Wr1955ZX5zne+k7vuumvI/IMPPpju7u5h7/XQQw9l5cqV1Z+3bduWdevW5dixY9Vr9fX1Wb58eZYtW/YBvxIAAAD4cBJgxoFnnnkmHR0dufzyy/PNb34zV111VbZv355XX301a9asyZw5c7Jw4cIkyalTp7J///40NjbmjjvuOOdeZ+eSZMeOHVm9enUqlUoWLVqUlpaWdHV1ZevWrWlvb8+sWbOyePHif9rrBAAAgIlKgBkHOjo6kiQ/+9nP8vnPfz5Jcv/99+eee+7J66+/npdffrkaVt5+++0MDg7mlltuyeOPP/6+961UKmltbU1bW1v1+uzZs7Nx48Z0dHQIMAAAAPABcAjvJe7w4cM5fPhwbrjhhmp8OevOO+9MkvT29lavvfnmm0mS5ubm97zvwMBAOjs7kyRLly4dsrZkyZJMmTIl3d3dOXjw4EW/BgAAAPiw8w2YS1xtbW3Wrl2bGTNmnLN2NqC0tLRUr+3duzdJMnPmzDz77LN555130tjYmAULFuSmm26qzh04cCADAwNpaGhIU1PTkPtOmTIlzc3Nef3117Nv375z1gEAAIDREWAucVdffXXuueee6s87d+5Md3d3fvOb3+QPf/hDPv3pTw95TOhsgFm1alVOnz495F6LFy/OunXrUl9fn76+viRJY2PjsL/3bPA5cuTIiPd6KG3nXZua2zMtt4/4XgAAACTHsj3Hs32st8EHQIAZZ9rb2/OnP/2p+vO3vvWtXHXVVdWfzwaYG2+8Ma2trWlsbMwrr7ySTZs25bnnnst1112XFStW5MyZM0mSurq6YX/P5MmTk7z7qNJINWbtqF8PAAAA5zdtBB9mv9eH4Vw6BJhx5pFHHsmhQ4fS1dWVLVu25OGHH87999+fxx57LIODg1m6dGkuu+yytLa2VuNKS0tL5s6dm1WrVmXTpk15+OGHqwHmfM7+ueuamprirwkAAAAmOofwjjMLFizIl7/85axcuTJPPvlkLrvssjzzzDM5ffp0amtr88ADD+S+++4755std955Z2bMmJGBgYHs378/9fX1SZITJ04M+3tOnjyZJNU5AAAA4MIJMJe43/3ud1m9enVeeumlc9YWLFiQj3/84+nv78/OnTtz5syZHD9+/LyPDU2fPj1JcujQoeoZLz09PalUKufM7tu3L8n5z4gBAAAARk6AucT9/e9/zy9+8Yv89Kc/HXb9+PHjSZJp06bl5Zdfzs0335xHH330nLmTJ09m//79SZLrr78+TU1NmTp1avr7+7N79+4hs319fenp6UlNTU3mzJnzwb4gAOD/tXf3QVbW9/2H38uWJ7FYxRVYq1VwF6KsImmX1ojRWhqLqM1otQZio0WnOCDEoiR1IJE4jCSSkGqjqcThoZMYjG3qQ9EEg9YpOgS0EBDQIIZVDAHTBFnAheX8/mDYX7asCpi7exava2bHcH8/7pzlM5jltefcBwD4EBJgytygQYOSJGvWrMny5ctbnc2ZMyebNm1K9+7dU1tbm7q6uiTJokWLsmzZspa5UqmUmTNnZufOnampqUl1dXUqKyszbNiwJMmMGTNa3RPmzjvvTHNzc84888wcf/zxRX+JAAAAcMSrKLX1+hPKypQpU7JgwYJ07tw5w4cPT1VVVVauXJkXX3wxyb5g8slPfjJJcscdd2T+/PmprKzMhRdemL59+2b58uVZtWpVOnfunHnz5mXIkCFJ9r3M6LLLLss777yTqqqq1NfXZ+XKlWloaEhFRUXmzZuX+vr6g3qMAwYM8C5IAAAA7WBzpra8Iy7lS4DpAJqamvLAAw/k/vvvz/bt21uu9+/fPxMmTMgnPvGJlmt79uzJt771rcyePTvbtm1LklRWVubMM8/M7bffngEDBrT63C+88EKmTp2aV155peVadXV1pkyZkj/90z896McowAAAALQPAaZjEGD4rRBgAAAA2ocA0zG4BwwAAABAwQQYAAAAgIIJMAAAAAAFE2AAAAAACibAAAAAABRMgAEAAAAomAADAAAAUDABBgAAAKBgAgwAAABAwQQYAAAAgIIJMAAAAAAFE2AAAAAACibAAAAAABRMgAEAAAAomAADAAAAUDABBgAAAKBgAgwAAABAwQQYAAAAgIIJMAAAAAAFE2AAAAAACibAAAAAABRMgAEAAAAomAADAAAAUDABBgAAAKBgAgwAAABAwQQYAAAAgIIJMAAAAAAFE2AAAAAACibAAAAAABRMgAEAAAAomAADAAAAUDABBgAAAKBgAgwAAABAwQQYAAAAgIIJMAAAAAAFE2AAAAAACibAAAAAABRMgAEAAAAomAADAAAAUDABBgAAAKBgAgwAAABAwQQYAAAAgIIJMAAAAAAFE2AAAAAACibAAAAAABRMgAEAAAAomAADAAAAUDABBgAAAKBgAgwAAABAwQQYAAAAgIIJMAAAAAAFE2AAAAAACibAAAAAABRMgAEAAAAomAADAAAAULDfae8HwOHZsmVLFi1alLq6ugwaNOiA823btmXt2rVpaGhInz59MnDgwPTq1avNz3UoswAAAMChE2A6oFKplFtvvTVLlizJ+PHjDwgwDz/8cKZPn57t27e3XOvSpUvGjx+fG2644bBnAQAAgMMjwHRA8+fPz5IlS9o8W7ZsWW677baUSqWMGDEi9fX1WbNmTRYsWJCZM2emb9++ueSSSw55FgAAADh8AkwH88orr+Suu+7KUUcdlR07dhxwfu+996ZUKmXUqFGZOnVqy/WTTz45X/nKV3Lvvfe2RJVDmQUAAAAOn5vwdiC7d+/OLbfckh49emTSpEkHnDc1NWXp0qVJkjFjxrQ6Gz16dLp165b169dn06ZNhzQLAAAAfDACTAcya9asrFmzJtOmTctxxx13wPkbb7yRpqamVFVVpbq6utVZt27dMnDgwCTJhg0bDmkWAAAA+GAEmA5i6dKleeCBB3LppZdm+PDhbc5s3bo1SdK7d+82z0844YQkyVtvvXVIswAAAMAH4x4wHcDbb7+dyZMnp6qqKlOmTHnXub179yZJOnfu3OZ5165dk+x7qdKhzB6szZn6rmc9ckGOzgUH/bkAAABItmdxGrO4vR8GvwUCTAcwbdq0bNq0KbNnz07Pnj3fdW5/VHk3zc3NSZKKiopDmj1YvTPtoGcBAAB4f0cfxA+z3+uH4ZQPAabMPfnkk3nkkUcycuTIDBkyJI2NjUmSd955J8m+G/M2Njama9eu6dKlS5K0+e5ISbJr164kSZcuXQ5pFgAAAPhgBJgy98ILLyRJHnvssTz22GMHnN93332577778oUvfCHDhg1LkmzcuDGlUumAZ6/sv6Fu7969W+7xcjCzAAAAwAcjwJS5urq6Nm+629DQkLVr16Z///7p169fTjrppFRXV6dHjx5pbGzM6tWrM2jQoJb5rVu3ZuPGjamoqEi/fv1y7LHHHvQsAAAA8MEIMGVu5MiRGTly5AHXFy5cmIkTJ2bEiBEZN25cy/Vhw4bliSeeyIwZMzJ37tx06rTvja7uvPPONDc356yzzsrxxx9/yLMAAADA4RNgjjATJ07M4sWLs3Tp0px33nmpr6/PypUr09DQkIqKikyaNOmwZgEAAIDD16m9HwCHp7KystU/9zv11FMzZ86c1NTUZMuWLXn88cfT0NCQ6urqfOMb30h9ff1hzQIAAACHr6JUKpXa+0HQ8Q0YMMDbUAMAALSDzZmadevWtffD4H14BgwAAABAwQQYAAAAgIIJMAAAAAAFE2AAAAAACibAAAAAABRMgAEAAAAomAADAAAAUDABBgAAAKBgAgwAAABAwQQYAAAAgIIJMAAAAAAFE2AAAAAACibAAAAAABRMgAEAAAAomAADAAAAUDABBgAAAKBgAgwAAABAwQQYAAAAgIIJMAAAAAAFE2AAAAAACibAAAAAABRMgAEAAAAomAADAAAAUDABBgAAAKBgAgwAAABAwQQYAAAAgIIJMAAAAAAFE2AAAAAACibAAAAAABRMgAEAAAAomAADAAAAUDABBgAAAKBgAgwAAABAwQQYAAAAgIIJMAAAAAAFE2AAAAAACibAAAAAABRMgAEAAAAomAADAAAAUDABBgAAAKBgAgwAAABAwQQYAAAAgIIJMAAAAAAFE2AAAAAACibAAAAAABRMgAEAAAAomAADAAAAUDABBgAAAKBgAgwAAABAwQQYAAAAgIIJMAAAAAAFE2AAAAAACibAAAAAABRMgAEAAAAomAADAAAAULDfae8HwOHZsmVLFi1alLq6ugwaNKjV2RtvvJEdO3a0+e8dd9xx6dWrV6tr27Zty9q1a9PQ0JA+ffpk4MCBB8wAAAAAh0+A6YBKpVJuvfXWLFmyJOPHjz8gwFx//fVZv359m//u2LFjM3HixJZfP/zww5k+fXq2b9/ecq1Lly4ZP358brjhhmK+AAAAAPiQEWA6oPnz52fJkiVtnr3zzjt57bXX0rt371x00UUHnJ999tkt/3vZsmW57bbbUiqVMmLEiNTX12fNmjVZsGBBZs6cmb59++aSSy4p7OsAAACADwsBpoN55ZVXctddd+Woo45q82VGP/3pT9Pc3Jxzzz03//AP//Cen+vee+9NqVTKqFGjMnXq1JbrJ598cr7yla/k3nvvFWAAAADgt8BNeDuQ3bt355ZbbkmPHj0yadKkNmdefvnlJMnAgQPf83M1NTVl6dKlSZIxY8a0Ohs9enS6deuW9evXZ9OmTb+FRw4AAAAfbp4B04HMmjUra9asyT333JM9e/a0ObNu3bokSZ8+ffLd7343P/vZz9K7d+8MHjw4Z511VsvcG2+8kaamplRVVaW6urrV5+jWrVsGDhyY//7v/86GDRsOOAcAAAAOjQDTQSxdujQPPPBALr300gwfPjwLFy5sc25/gLn55puze/fuVmeXXHJJpk+fni5dumTr1q1Jkt69e7f5eU444YQkyVtvvfXb+hIAAADgQ0uA6QDefvvtTJ48OVVVVZkyZcp7zu4PMIMGDcqoUaPSu3fvLFmyJLNnz86jjz6ak046KRMmTMjevXuTJJ07d27z83Tt2jXJvpcqHazNmfquZz1yQY7OBQf9uQAAAEi2Z3Eas7i9Hwa/BQJMBzBt2rRs2rQps2fPTs+ePd91rrm5OWPGjEmnTp0yatSolrhSX1+fmpqa3HzzzZk9e3bGjRvXEmDe63MlSUVFxUE/zt6ZdtCzAAAAvL+jD+KH2e/1w3DKh5vwlrknn3wyjzzySEaOHJkhQ4aksbExjY2Neeedd5LsuzFvY2Nj9uzZk8rKylx33XX5zGc+c8AzWy6++OKccMIJaWpqymuvvZYuXbokSZvvpJQku3btSpKWOQAAAODwCTBl7oUXXkiSPPbYYxkyZEjLx+TJk5Mk9913X4YMGZIFCxZk7969aWxsfNeXDfXq1StJsnnz5pZ7vGzcuDGlUumA2Q0bNiR593vEAAAAAAfPS5DKXF1dXYYPH37A9YaGhqxduzb9+/dPv379ctJJJ+WHP/xhbrrpplx00UX5+te/3mp+165dee2115Ikp5xySnr37p0ePXqksbExq1evzqBBg1pmt27dmo0bN6aioiL9+vUr9OsDAACADwMBpsyNHDkyI0eOPOD6woULM3HixIwYMSLjxo1LkmzatClJsmjRoixbtix/+Id/mCQplUqZOXNmdu7cmZqampa3lR42bFieeOKJzJgxI3Pnzk2nTvueEHXnnXemubk5Z511Vo4//vj/iy8TAAAAjmgCzBGkuro6n/70pzN//vxcc801ufDCC9O3b98sX748q1atSufOnTNt2v+/Ue7EiROzePHiLF26NOedd17q6+uzcuXKNDQ0pKKiIpMmTWrHrwYAAACOHAJMB1VZWdnqn/t97nOfS1VVVWbPnp0f/OAHLTNnn312br/99gwYMKBl9tRTT82cOXMyderUvPLKK3n88ceT7As5U6ZMSX19/f/RVwMAAABHtopSW3dghUM0YMAAb0MNAADQDjZnatatW9feD4P34V2QAAAAAAomwAAAAAAUTIABAAAAKJgAAwAAAFAwAQYAAACgYAIMAAAAQMEEGAAAAICCCTAAAAAABRNgAAAAAAomwAAAAAAUTIABAAAAKJgAAwAAAFAwAQYAAACgYAIMAAAAQMEEGAAAAICCCTAAAAAABRNgAAAAAAomwAAAAAAUTIABAAAAKJgAAwAAAFAwAQYAAACgYAIMAAAAQMEEGAAAAICCCTAAAAAABRNgAAAAAAomwAAAAAAUTICBD5ntWdzeD4FDZGcdi311PHbWsdhXx2NnHYt9dTx21nEIMPAh0+g/0B2OnXUs9tXx2FnHYl8dj511LPbV8dhZxyHAAAAAABRMgAEAAAAomAADAAAAUDABBgAAAKBgAgwAAABAwQQYAAAAgIJVlEqlUns/CDq+ugGfSFNea++HAQAA8KFTX1+f+fPnt/fD4H0IMAAAAAAF8xIkAAAAgIIJMAAAAAAFE2AAAAAACibAAAAAABRMgAEAAAAomAADAAAAUDABBgAAAKBgAgwAAABAwQQYAAAAgIIJMAAAAAAFE2AAAAAACibAAAAAABTsd9r7AQAf3IYNG/L8889nxIgROeaYY9qc2bZtW9auXZuGhob06dMnAwcOTK9evT7wLAdv27ZtWbNmTRoaGnLiiSfmjDPOSM+ePd911r7a35YtW/LSSy9l69atqa6uzplnnpkePXq0OWtn5WXLli1ZtGhR6urqMmjQoAPO7av9vfHGG9mxY0ebZ8cdd9wBv8d2Vh5+/etfZ+nSpdm1a1dqa2szYMCANufsq/3s3bs369evf9+56urqVv+fZmft79e//nVWrlyZN998M3379s1HPvKRHH/88W3O2lfHJMDAEeAf//Ef8x//8R+pra3NRz/60QPOH3744UyfPj3bt29vudalS5eMHz8+N9xww2HPcnBKpVLmzp2bmTNnpqmpqeX60UcfnQkTJuSaa65pNW9f7a+5uTl33313/vmf/znNzc0t14855phMnjw5l19+eat5OysvpVIpt956a5YsWZLx48cfEGDsqzxcf/317/qXxLFjx2bixIktv7az9verX/0qN954Y1544YWUSqWW6+eff35mzZqV7t27t1yzr/a1efPmjBw58n3nvvnNb+b8889PYmflYN68eZk1a1YaGxtbrnXu3DnXX399JkyY0GrWvjquyi9+8YtfbO8HARyexsbG3Hffffn2t7+dJLn88stTXV3dambZsmUZN25cmpqaMmLEiIwaNSq9e/fOT37ykyxZsiSnnHJKy0+vDmWWg/fggw/mjjvuSEVFRUaPHp0rrrgiRx99dFavXp3//M//zGmnnZaampok9lUuvvOd72TmzJnp1q1bxowZkz/7sz/L7t27s379+jz99NM555xz0rdv3yR2Vo7mz5/f8t/FoUOHpr6+vuXMvsrDO++8kxkzZuSEE07IFVdckcGDB7f6qK+vzymnnJLEzspBY2NjPvOZz2TFihU544wz8qlPfSq1tbXZuHFj1q5dm+3bt+fjH/94EvsqB83Nzdm0aVNqamoO+OjXr1/Wr1+fioqKXHvttTnhhBPsrAwsWrQon/vc57J3795ceeWVueqqq3LUUUfl1VdfzfPPP5++ffvm9NNPT+LPWIdXAjqcZ555pjRy5MhSXV1dqba2tuVj2bJlB8xed911pdra2tLtt9/e6vr9999fqq2tLf3FX/zFYc1ycPbs2VM655xzSrW1taVHHnmk1dnXv/71Um1tbenqq69uuWZf5eFjH/tYqba2tvTcc8+1un7llVeWamtrSzNmzGi5Zmfl5eWXXy7V1dWVBg8eXKqtrS3dfffdrc7tqzysWrWqVFtbW/r85z//vrN21v5mz55dqq2tLX3qU58q7dmzp+X6M888U6qtrS0NHTq0tHfv3lKpZF/lbsaMGaXa2trSrFmzWq7ZWfubMGFCqba2tvS1r32t1fU77rijVFtbWxo9enTLNfvq2NyEFzqgUqmUPXv25MQTT0y/fv3yO7/T9qsJm5qasnTp0iTJmDFjWp2NHj063bp1y/r167Np06ZDmuXgvf766y33D/nfTwfe/zKWNWvWJLGvcrFly5Zs2bIlp556av74j/+41dnFF1+cJGloaEhiZ+Vm9+7dueWWW9KjR49MmjTpgHP7Kh8vv/xykmTgwIHvOWdn5eGxxx5Lktx+++2prKxsuX7eeefli1/8Ym688cbs3bvXvsrco48+mm9961u54IILctNNNyXxZ6xcvPXWW0mSurq6VteHDh2aJPmf//mfJPZ1JBBgoAP6+Mc/noULF7Z8nHfeeW3OvfHGG2lqakpVVdUBL03q1q1byze+GzZsOKRZDt6OHTvSr1+//Mmf/EkqKipanW3bti1J8ru/+7tJ7KtcVFZWZtq0aZk8efIBZ/u/kdn/khY7Ky+zZs3KmjVrMm3atBx33HEHnNtX+Vi3bl2SpE+fPvnud7+bL3/5y5k7d25WrFjRas7O2t8vfvGLvPTSSznppJNy2mmnZfv27Xn++efz7LPPZuvWrbn66qtzzTXXpLKyUnMB2wAACwRJREFU0r7K2JYtWzJ16tT06NEj06dPb/mexM7Kw/4f+CxevLjV9SeeeCJJ8rGPfSyJfR0J3IQXjmBbt25NkvTu3bvN8xNOOCHJvurepUuXg57l4H3kIx/JwoUL2zybO3dukuSss85KYl/l4rjjjstVV13V8usXX3wx69evzxNPPJFnn302p59+ei655JIkdlZOli5dmgceeCCXXnpphg8f3uafO/sqH/sDzM0335zdu3e3Orvkkksyffr0dOnSxc7KwObNm5MktbW1mTFjRubMmZO9e/e2nF922WX5whe+kB49ethXGZs5c2Z27NiRm266qVWgtrPycNVVV+Wpp57KQw89lNdffz2DBg3Kf/3Xf+Wll15K//798zd/8zdJ7OtIIMDAEWz/N0idO3du87xr165J9j2d8VBm+WD27t2bu+66K//2b/+Wzp07t9zZ3r7K08yZM/PjH/+45dc33nhjfu/3fi+JnZWLt99+O5MnT05VVVWmTJnyrnP2VT72B5hBgwa13BRyyZIlmT17dh599NGcdNJJmTBhgp2Vgf1/OXv66afT3Nycc845J0OHDs1bb72Vhx56KP/+7/+ePXv25Ktf/ap9lamf/OQn+f73v59evXrl2muvbXVmZ+Xh2GOPzZ//+Z9n9erVee655/Lcc8+1nF100UXp06dPEvs6EggwcAT7zZ9QtWX/2+tWVFQc0iyHb/369bntttvy4osvpnv37rn77rtz2mmnJbGvcjVp0qRs3rw5a9asyfz58zNu3Lhce+21Le9W8F7s7P/GtGnTsmnTpsyePTs9e/Z81zn7Kg/Nzc0ZM2ZMOnXqlFGjRrX85aC+vj41NTW5+eabM3v27IwbN87OysCOHTuS7Pv9u/rqq/Obb6D6l3/5l/mrv/qrPP744xk7dqx9lan7778/pVIpo0ePzlFHHdXqzM7Kw9SpU/O9730v3bt3z6hRo3L66afn1Vdfzdy5c/NP//RPWb16db75zW/a1xFAgIEj2P6nHu7/5ul/27VrV8vcocxy6JqbmzN79uzcc889aWpqyuDBgzNjxoyWt1lN7KtcDR48OEnyiU98Iueff36uvvrqPPjgg/n7v/97OysDTz75ZB555JGMHDkyQ4YMSWNjY5J9b3Oc7Lsxb2NjY7p27WpfZaKysjLXXXddm2cXX3xx7rzzzvziF7/Ia6+9Zmdl4Dej5v4bt+53xhln5Nxzz80zzzyTVatW5eSTT05iX+Vk27ZtLfcV2X8j+d/kz1j727NnTxYuXJhOnTrl/vvvzx/90R+1nF100UW54oor8vTTT2fz5s32dQRwE144gu1/befGjRtTKpUOON9/063evXsf0iyHZvfu3fnsZz+br371q+natWu+9KUv5cEHH2wVXxL7Khc/+tGPctttt+UHP/jBAWeDBw9O//79s3Pnzrz44ot2VgZeeOGFJPvepWXIkCEtH/tvonzfffdlyJAhWbBggX2Vib1796axsfFdn/beq1evJPvuPWJn7e/YY49NknTv3r3Nm1vvv7nnli1b7KsMPf7442lqakpdXV3+4A/+4IBzO2t/L7zwQhobG3Pqqae2ii9JUlNT03KD3ueee86+jgACDBzBqqur06NHj+zcuTOrV69udbZ169Zs3LgxFRUV6dev3yHNcmi+9rWv5cknn0xNTU0effTRXHnllW0+3dO+ysOvfvWrfO9738s3vvGNNs/3P8Pi6KOPtrMyUFdXl+HDhx/wsf/dHfr375/hw4fnpJNOsq8y8cMf/jBDhgzJLbfccsDZrl278tprryVJTjnlFDsrAwMHDkzPnj2zc+fOvPnmmwec//SnP02SnHjiifZVhhYtWpRk3zMp2mJn7a9Hjx5J9j0Tpi07d+5smbOvjk+AgSNYZWVlhg0bliSZMWNGq9eC3nnnnWlubs6ZZ56Z448//pBmOXhvvvlm5s2bl6OOOipz5sxJ375933XWvsrDoEGDkiRr1qzJ8uXLW53NmTMnmzZtSvfu3VNbW2tnZWDkyJG55557Dvj4u7/7uyTJiBEjcs8992TYsGH2VSbq6uqS7PuL4bJly1qul0qlzJw5Mzt37kxNTU2qq6vtrAxUVlbmggsuSLLv9/E3/5L41FNP5cc//nG6d++eoUOH2lcZevnll5Pse7lYW+ys/dXU1KRLly752c9+lu985zutfl8XL16cpUuXplOnTqmrq7OvI0BFqa3nIwEdytixY/OjH/0o3/72t/PRj3601dmGDRty2WWX5Z133klVVVXq6+uzcuXKNDQ0pKKiIvPmzUt9ff0hz3Jwvv/972fy5Mnp3r17zj777DZn+vbtm+nTpyexr3IxZcqULFiwIJ07d87w4cNTVVWVlStX5sUXX0yy7xuXT37yk0nsrFwtXLgwEydOzPjx4zNu3LiW6/ZVHu64447Mnz8/lZWVufDCC9O3b98sX748q1atSufOnTNv3rwMGTIkiZ2Vg82bN+ev//qvs2nTptTU1GTo0KHZvHlznnrqqezduzcTJ07M2LFjk9hXOdm2bVvLS1qeffbZlpek/G921v7+5V/+JV/60peSJFVVVbnggguydevWLF68OKVSKWPHjs3EiROT2FdHV/nF37yVOdAhPfHEE3n11Vdz+eWXt7wWe79jjz02Q4cObfmP7SuvvJJt27aluro6X/7yl3Puuece1iwH51//9V+zYsWK7NmzJw0NDW1+7NixI5/+9KeT2Fe5OPfcc9OtW7esWLEiq1evzooVK/Lzn/88/fv3z+23356RI0e2zNpZedqwYUMWLlyYc845p9Vr6u2rPJxzzjnp1q1bVq1alZdeeikrVqzIW2+9lcGDB+fee+9teZZMYmfl4Oijj86wYcPy+uuvZ926dVm+fHleffXVVFdX5/Of/3yuueaalln7Kh/r1q3LQw89lJ49e+azn/3su87ZWfs788wzU11dnbVr1+bnP/95Vq9enQ0bNqRXr16ZNGlS/vZv/zadOu178Yp9dWyeAQMfItu2bcvrr7+ePn36tHkjvcOdpRj21f5KpVI2b96cX/7yl/n93//993yL48TOOhr7an+lUimbNm1KY2NjTjnllPd9Nw47a3/Nzc1Zv359evfunWOOOeY9Z+2r47Gz9vfLX/4yb775Zqqqqt71WUv72VfHI8AAAAAAFMxNeAEAAAAKJsAAAAAAFEyAAQAAACiYAAMAAABQMAEGAAAAoGACDAAAAEDBBBgAAACAggkwAAAAAAUTYAAAAAAKJsAAAAAAFEyAAQAAACiYAAMAAABQMAEGAAAAoGACDAAAAEDBBBgAAACAggkwAAAAAAUTYAAAAAAKJsAAAAAAFEyAAQAAACiYAAMAAABQMAEGAAAAoGACDAAAAEDBBBgAAACAggkwAAAAAAUTYAAAAAAKJsAAAAAAFEyAAQAAACiYAAMAAABQMAEGAAAAoGACDAAAAEDBBBgAAACAggkwAAAAAAUTYAAAAAAKJsAAAAAAFEyAAQAAACiYAAMAAABQMAEGAAAAoGACDAAAAEDBBBgAAACAggkwAAAAAAUTYAAAAAAKJsAAAAAAFEyAAQAAACiYAAMAAABQMAEGAAAAoGACDAAAAEDBBBgAAACAggkwAAAAAAUTYAAAAAAKJsAAAAAAFEyAAQAAACiYAAMAAABQMAEGAAAAoGACDAAAAEDBBBgAAACAggkwAAAAAAUTYAAAAAAKJsAAAAAAFEyAAQAAACiYAAMAAABQMAEGAAAAoGACDAAAAEDB/h+GG1OKU5E5vAAAAABJRU5ErkJggg==</figureUri><figureSize type="array"><element>560</element><element>420</element></figureSize></outputData><lineNumbers type="array"><element>28</element></lineNumbers></element><element><type>figure</type><outputData><figureId>67221afb-8b08-47f3-bfd8-ec90ebf5d56b</figureId><regionNumbers type="array"><element>14</element></regionNumbers><originalRegionNumber>-2</originalRegionNumber><figureUri>data:image/png;base64,iVBORw0KGgoAAAANSUhEUgAABGAAAANICAYAAACIVpl8AAAgAElEQVR4nOzdYWzW5b3/8U8tlDpwGrGU1siUjdFtDsElzU6iLm45mcORnRMzfVDm1CCJiwTCNDMSmoycMQhrlsxt3dnBE5QnSkZ2EqebuoxkS8zscBgyLKgNSAcLh5IsBCiUlfv/wHCff0PRFrxWWl+vxMT+ri+/XnfuZ+/7/l2tqVQqlQAAAABQzGVjvQEAAACAiU6AAQAAAChMgAEAAAAoTIABAAAAKEyAAQAAAChMgAEAAAAoTIABAAAAKEyAAQAAAChMgAEAAAAoTIABAAAAKEyAAQAAAChMgAEAAAAoTIABAAAAKEyAAQAAAChMgAEAAAAoTIABAAAAKEyAAQAAAChMgAEAAAAoTIABAAAAKEyAAQAAAChMgAEAAAAoTIABAAAAKEyAAQAAAChMgAEAAAAoTIABAAAAKEyAAQAAAChMgAEAAAAoTIABAAAAKEyAAQAAAChMgAEAAAAoTIABAAAAKEyAAQAAAChMgAEAAAAoTIABAAAAKEyAAQAAAChMgAEAAAAoTIABAAAAKEyAAQAAAChMgAEAAAAoTIABAAAAKEyAAQAAAChMgAEAAAAoTIABAAAAKEyAAQAAAChMgAEAAAAoTIABAAAAKEyAAQAAAChMgAEAAAAoTIABAAAAKEyAAQAAAChMgAEAAAAoTIABAAAAKEyAAQAAAChMgAEAAAAoTIABAAAAKEyAAQAAAChMgAEAAAAoTIABAAAAKEyAAQAAAChMgAEAAAAoTIABAAAAKGzSWG+AieEb3/hGurq6xnobAAAAHzqtra3ZvHnzWG+D91FTqVQqY70Jxr+5c+emMWvGehuMwKG0e6/GGe/Z+OL9Gn+8Z+OL92v88Z6NL96v8edQ2pMke/bsGeOd8H48ggQAAABQmAADAAAAUJgAAwAAAFCYAAMAAABQmAADAAAAUJgAAwAAAFCYAAMAAABQmAADHzJTc/tYb4FR8p6NL96v8cd7Nr54v8Yf79n44v0af7xn40dNpVKpjPUmGP/mzp2bxqwZ620AAAB86BxKe/bs2TPW2+B9+AYMAAAAQGECDAAAAEBhAgwAAABAYQIMAAAAQGECDAAAAEBhAgwAAABAYQIMAAAAQGECDAAAAEBhAgwAAABAYQIMAAAAQGECDAAAAEBhAgwAAABAYQIMAAAAQGECDAAAAEBhAgwAAABAYQIMAAAAQGECDAAAAEBhAgwAAABAYQIMAAAAQGECDAAAAEBhAgwAAABAYQIMAAAAQGECDAAAAEBhAgwAAABAYQIMAAAAQGECDAAAAEBhAgwAAABAYQIMAAAAQGECDAAAAEBhAgwAAABAYQIMAAAAQGECDAAAAEBhAgwAAABAYQIMAAAAQGECDAAAAEBhAgwAAABAYQIMAAAAQGECDAAAAEBhAgwAAABAYQIMAAAAQGECDAAAAEBhAgwAAABAYQIMAAAAQGECDAAAAEBhAgwAAABAYQIMAAAAQGECDAAAAEBhAgwAAABAYQIMAAAAQGECDAAAAEBhAgwAAABAYQIMAAAAQGECDAAAAEBhAgwAAABAYZPGegN88A4cOJATJ04Mu3b11Vdn+vTpQ64dPXo0u3fvTm9vb2bOnJmWlpZzZgAAAIALJ8BMQA8++GB6enqGXXvooYeyYsWK6s9bt27N2rVrc+zYseq1urq6LFu2LEuXLi2+VwAAAPgwEGAmmFOnTmXfvn1pbGzMHXfccc76ggULqv+/ffv2rFq1KpVKJQsXLkxra2u6u7uzZcuWdHR0pKmpKYsWLfpnbh8AAAAmJAFmgnn77bczODiYW265JY8//vh7znZ2dqZSqaStrS3t7e3V67NmzcqGDRvS2dkpwAAAAMAHwCG8E8ybb76ZJGlpaXnPuYGBgXR1dSVJlixZMmRt8eLFqa+vT09PTw4ePFhmowAAAPAh4hswE8yePXuSJDNnzsyzzz6bd955J42NjZk/f35uuumm6tyBAwcyMDCQhoaGNDc3D7lHfX19Wlpa8vrrr2fv3r3nrAMAAACjI8BMMGcDzMqVK3P69Okha4sWLcratWtTV1eXvr6+JEljY+Ow95kxY0aS5MiRIyP+3YfSft61qbk903L7iO8FAABAcizbcjzbxnobfAAEmAnmbIC58cYb09bWlsbGxrzyyivZuHFjnnvuuVx33XVZvnx5zpw5kySZPHnysPeZMmVKkncfVRqpxqy5yN0DAADw/5s2gg+z3+vDcC4dAswEMjg4mCVLluSyyy5LW1tbNa60trZmzpw5WblyZTZu3JiHH364GmDe615JUlNTU3zfAAAAMNE5hHcCqa2tzQMPPJD77rvvnG+23HnnnZkxY0YGBgayb9++1NXVJUlOnDgx7L1OnjyZJNU5AAAA4MIJMBPImTNncvz48fM+NjR9+vQkyaFDh6pnvOzfvz+VSuWc2b179yY5/xkxAAAAwMgJMBPIyy+/nJtvvjmPPvroOWsnT57Mvn37kiTXX399mpubM3Xq1PT392fXrl1DZvv6+rJ///7U1NRk9uzZ/4ytAwAAwIQmwEwgn/3sZ5Mkv/3tb7N9+/bq9Uqlko6OjvT392fOnDlpbm5ObW1tbr311iTJ+vXrh5wJs27dugwODmbevHm55ppr/rkvAgAAACagmspwz58wbv3Hf/xHNm/enNra2nzpS19KU1NTXnvttfzlL3/J5MmT8/TTT+fmm29O8u5jRl/72tdy6tSpNDQ0pLW1NTt37kxvb29qamry9NNPp7W1dUS/d+7cuf4KEgAAwBg4lPbqX8Tl0iXATDD/+Mc/8uSTT2bjxo05evRokncP5503b16++93vZu7cuUPm//znP6e9vT1vvfVW9Vpzc3NWr16dL37xiyP+vQIMAADA2BBgxgcBhg+EAAMAADA2BJjxwRkwAAAAAIUJMAAAAACFCTAAAAAAhQkwAAAAAIUJMAAAAACFCTAAAAAAhQkwAAAAAIUJMAAAAACFCTAAAAAAhQkwAAAAAIUJMAAAAACFCTAAAAAAhQkwAAAAAIUJMAAAAACFCTAAAAAAhQkwAAAAAIUJMAAAAACFCTAAAAAAhQkwAAAAAIUJMAAAAACFCTAAAAAAhQkwAAAAAIUJMAAAAACFCTAAAAAAhQkwAAAAAIUJMAAAAACFCTAAAAAAhQkwAAAAAIUJMAAAAACFCTAAAAAAhQkwAAAAAIUJMAAAAACFCTAAAAAAhQkwAAAAAIUJMAAAAACFCTAAAAAAhQkwAAAAAIUJMAAAAACFCTAAAAAAhQkwAAAAAIUJMAAAAACFCTAAAAAAhQkwAAAAAIUJMAAAAACFCTAAAAAAhQkwAAAAAIUJMAAAAACFCTAAAAAAhQkwAAAAAIUJMAAAAACFCTAAAAAAhQkwAAAAAIUJMAAAAACFCTAAAAAAhQkwAAAAAIVNGusNMHp79+7NH//4xyxcuDBXXnnlsDNHjx7N7t2709vbm5kzZ6alpSXTp0+/6FkAAABg9ASYcehHP/pRXnjhhXzyk5/M5z73uXPWt27dmrVr1+bYsWPVa3V1dVm2bFmWLl16wbMAAADAhRFgxpHjx4/nySefzAsvvHDeme3bt2fVqlWpVCpZuHBhWltb093dnS1btqSjoyNNTU1ZtGjRqGcBAACACyfAjAO///3vs2HDhrzzzjs5derUe852dnamUqmkra0t7e3t1euzZs3Khg0b0tnZWY0qo5kFAAAALpxDeMeBSqWSf/zjH7n22msze/bsTJo0fDcbGBhIV1dXkmTJkiVD1hYvXpz6+vr09PTk4MGDo5oFAAAALo4AMw584QtfyK9//evqf7fddtuwcwcOHMjAwEAaGhrS3Nw8ZK2+vj4tLS1J3j3EdzSzAAAAwMXxCNIE0tfXlyRpbGwcdn3GjBlJkiNHjqSurm7EsyN1KO3nXZua2zMtt4/4XgAAACTHsi3Hs22st8EHQICZQM6cOZMkmTx58rDrU6ZMSfLuo0qjmR2pxqwZ8SwAAADvb9oIPsx+rw/DuXR4BGkCORtVzmdwcDBJUlNTM6pZAAAA4OIIMBPI2ceKTpw4Mez6yZMnq3OjmQUAAAAujgAzgZw9t2X//v2pVCrnrJ89ULexsXFUswAAAMDFEWAmkObm5kydOjX9/f3ZtWvXkLW+vr7s378/NTU1mT179qhmAQAAgIsjwEwgtbW1ufXWW5Mk69evH3LOy7p16zI4OJh58+blmmuuGdUsAAAAcHH8FaQJZsWKFdm2bVu6urpy2223pbW1NTt37kxvb29qamryyCOPXNAsAAAAcOF8A2Ycqq2tPe/aDTfckE2bNmXOnDk5fPhwnn/++fT29qa5uTk//elP09raekGzAAAAwIWrqQx3AiuM0ty5c9OYNWO9DQAAgA+dQ2nPnj17xnobvA/fgAEAAAAoTIABAAAAKEyAAQAAAChMgAEAAAAoTIABAAAAKEyAAQAAAChMgAEAAAAoTIABAAAAKEyAAQAAAChMgAEAAAAoTIABAAAAKEyAAQAAAChMgAEAAAAoTIABAAAAKEyAAQAAAChMgAEAAAAoTIABAAAAKEyAAQAAAChMgAEAAAAoTIABAAAAKEyAAQAAAChMgAEAAAAoTIABAAAAKEyAAQAAAChMgAEAAAAoTIABAAAAKEyAAQAAAChMgAEAAAAoTIABAAAAKEyAAQAAAChMgAEAAAAoTIABAAAAKEyAAQAAAChMgAEAAAAoTIABAAAAKEyAAQAAAChMgAEAAAAoTIABAAAAKEyAAQAAAChMgAEAAAAoTIABAAAAKEyAAQAAAChMgAEAAAAoTIABAAAAKEyAAQAAAChMgAEAAAAoTIABAAAAKEyAAQAAAChMgAEAAAAoTIABAAAAKEyAAQAAAChMgAEAAAAoTIABAAAAKEyAAQAAAChMgAEAAAAobNJYb4DR27t3b/74xz9m4cKFufLKK89ZP3DgQE6cODHsv7366qszffr0IdeOHj2a3bt3p7e3NzNnzkxLS8s5MwAAAMCFE2DGoR/96Ed54YUX8slPfjKf+9znzll/8MEH09PTM+y/feihh7JixYrqz1u3bs3atWtz7Nix6rW6urosW7YsS5cu/eA3DwAAAB9CAsw4cvz48Tz55JN54YUXzjtz6tSp7Nu3L42NjbnjjjvOWV+wYEH1/7dv355Vq1alUqlk4cKFaW1tTXd3d7Zs2ZKOjo40NTVl0aJFRV4LAAAAfJgIMOPA73//+2zYsCHvvPNOTp069Z6zb7/9dgYHB3PLLbfk8ccff8/Zzs7OVCqVtLW1pb29vXp91qxZ2bBhQzo7OwUYAAAA+AA4hHccqFQq+cc//pFrr702s2fPzqRJ5+9mb775ZpKkpaXlPe85MDCQrq6uJMmSJUuGrC1evDj19fXp6enJwYMHL3L3AAAAgG/AjANf+MIX8oUvfKH680MPPZTf/e53w87u2bMnSTJz5sw8++yzeeedd9LY2Jj58+fnpptuqs4dOHAgAwMDaWhoSHNz85B71NfXp6WlJa+//nr27t17zjoAAAAwOgLMBHM2wKxcuTKnT58esrZo0aKsXbs2dXV16evrS5I0NjYOe58ZM2YkSY4cOVJwtwAAAPDhIMBMMGcDzI033pi2trY0NjbmlVdeycaNG/Pcc8/luuuuy/Lly3PmzJkkyeTJk4e9z5QpU5K8+6jSSB1K+3nXpub2TMvtI74XAAAAybFsy/FsG+tt8AEQYCaQwcHBLFmyJJdddlna2tqqcaW1tTVz5szJypUrs3Hjxjz88MPVAPNe90qSmpqaEf/+xqy58M0DAABwjmkj+DD7vT4M59LhEN4JpLa2Ng888EDuu+++c77Zcuedd2bGjBkZGBjIvn37UldXlyQ5ceLEsPc6efJkklTnAAAAgAsnwEwgZ86cyfHjx8/72ND06dOTJIcOHaqe8bJ///5UKpVzZvfu3Zvk/GfEAAAAACMnwEwgL7/8cm6++eY8+uij56ydPHky+/btS5Jcf/31aW5uztSpU9Pf359du3YNme3r68v+/ftTU1OT2bNn/zO2DgAAABOaADOBfPazn02S/Pa3v8327dur1yuVSjo6OtLf3585c+akubk5tbW1ufXWW5Mk69evH3ImzLp16zI4OJh58+blmmuu+ee+CAAAAJiAHMI7gTQ3N+cb3/hGNm/enHvvvTdf+tKX0tTUlNdeey1/+ctfMnny5KxZ838H5a5YsSLbtm1LV1dXbrvttrS2tmbnzp3p7e1NTU1NHnnkkTF8NQAAADBxCDDjUG1t7XnXHnvssTQ0NGTjxo156aWXqvMLFizId7/73cydO7c6e8MNN2TTpk1pb2/PW2+9leeffz7JuyFn9erVaW1tLftCAAAA4EOipjLcCawwSnPnzvVnqAEAAMbAobRnz549Y70N3oczYAAAAAAKE2AAAAAAChNgAAAAAAoTYAAAAAAKE2AAAAAAChNgAAAAAAoTYAAAAAAKE2AAAAAAChNgAAAAAAoTYAAAAAAKE2AAAAAAChNgAAAAAAoTYAAAAAAKE2AAAAAAChNgAAAAAAoTYAAAAAAKE2AAAAAAChNgAAAAAAoTYAAAAAAKE2AAAAAAChNgAAAAAAoTYAAAAAAKE2AAAAAAChNgAAAAAAoTYAAAAAAKE2AAAAAAChNgAAAAAAoTYAAAAAAKE2AAAAAAChNgAAAAAAoTYAAAAAAKE2AAAAAAChNgAAAAAAoTYAAAAAAKE2AAAAAAChNgAAAAAAoTYAAAAAAKE2AAAAAAChNgAAAAAAoTYAAAAAAKE2AAAAAAChNgAAAAAAoTYAAAAAAKE2AAAAAAChNgAAAAAAoTYAAAAAAKE2AAAAAAChNgAAAAAAoTYAAAAAAKE2AAAAAAChNgAAAAAAoTYAAAAAAKE2AAAAAAChNgAAAAAAoTYAAAAAAKE2AAAAAACps01htg5I4ePZru7u709vbm2muvzWc+85l89KMfPe/s7t2709vbm5kzZ6alpSXTp0+/6FkAAABg9ASYcaBSqeSpp55KR0dHBgYGqtenTZuW5cuX59577x0yv3Xr1qxduzbHjh2rXqurq8uyZcuydOnSC54FAAAALowAMw4888wz+f73v59Jkybl3nvvzZw5c9LV1ZVf/epX+d73vpeGhoZ85StfSZJs3749q1atSqVSycKFC9Pa2pru7u5s2bIlHR0daWpqyqJFi0Y9CwAAAFw4AeYSNzg4mB//+MdJknXr1lWDyN13351Zs2blJz/5STZv3lwNMJ2dnalUKmlra0t7e3v1PrNmzcqGDRvS2dlZvcdoZgEAAIAL5xDeS9xf//rX9PX1pbm5OV/96leHrN11111Jku7u7iTJwMBAurq6kiRLliwZMrt48eLU19enp6cnBw8eHNUsAAAAcHEEmEvciRMnMnv27PzLv/xLampqhqwdPXo0SXLFFVckSQ4cOJCBgYE0NDSkubl5yGx9fX1aWlqSJHv37h3VLAAAAHBxPIJ0ifvUpz6VX//618OuPfXUU0mSm266KUnS19eXJGlsbBx2fsaMGUmSI0eOpK6ubsSzI3Uo7eddm5rbMy23j/heAAAAJMeyLcezbay3wQdAgBmHzpw5kx/84Af55S9/mcmTJ2f58uXV60kyefLkYf/dlClTkrz7qNJoZkeqMWtGPAsAAMD7mzaCD7Pf68NwLh0CzDjT09OTVatWZceOHbn88svzxBNP5BOf+ESS/wsw5zM4OJgkqampGdUsAAAAcHEEmHFicHAwGzduzI9//OMMDAxk/vz5Wb9+fa6//vrqzNnHik6cODHsPU6ePFmdG80sAAAAcHEEmHHg9OnT+fa3v50XX3wxV1xxRVavXp2vf/3r53w75ey5Lfv370+lUjln/eyBuo2NjaOaBQAAAC6Ov4I0Dvzwhz/Miy++mDlz5uS5557L3XffPeyjQc3NzZk6dWr6+/uza9euIWt9fX3Zv39/ampqMnv27FHNAgAAABdHgLnE/e1vf8vTTz+dj3zkI9m0aVOamprOO1tbW5tbb701SbJ+/foh57ysW7cug4ODmTdvXq655ppRzQIAAAAXxyNIl7hXX301p0+fzqRJk/Loo48OO9PU1JS1a9cmSVasWJFt27alq6srt912W1pbW7Nz58709vampqYmjzzySPXfjWYWAAAAuHACzCXujTfeSJL09/fnlVdeGXbmYx/7WPX/b7jhhmzatCnt7e1566238vzzzyd59/Gk1atXp7W19YJmAQAAgAtXU6lUKmO9Cca/uXPnpjFrxnobAAAAHzqH0p49e/aM9TZ4H86AAQAAAChMgAEAAAAoTIABAAAAKEyAAQAAAChMgAEAAAAoTIABAAAAKEyAAQAAAChMgAEAAAAoTIABAAAAKEyAAQAAAChMgAEAAAAoTIABAAAAKEyAAQAAAChMgAEAAAAoTIABAAAAKEyAAQAAAChMgAEAAAAoTIABAAAAKEyAAQAAAChMgAEAAAAoTIABAAAAKEyAAQAAAChMgAEAAAAoTIABAAAAKEyAAQAAAChMgAEAAAAoTIABAAAAKEyAAQAAAChMgAEAAAAoTIABAAAAKEyAAQAAAChMgAEAAAAoTIABAAAAKEyAAQAAAChMgAEAAAAoTIABAAAAKEyAAQAAAChMgAEAAAAoTIABAAAAKEyAAQAAAChMgAEAAAAoTIABAAAAKEyAAQAAAChMgAEAAAAoTIABAAAAKEyAAQAAAChMgAEAAAAoTIABAAAAKEyAAQAAAChMgAEAAAAoTIABAAAAKEyAAQAAAChMgAEAAAAoTIABAAAAKEyAAQAAAChs0lhvgJE7evRouru709vbm2uvvTaf+cxn8tGPfvScuQMHDuTEiRPD3uPqq6/O9OnTz7nv7t2709vbm5kzZ6alpeWcGQAAAODCCTDjQKVSyVNPPZWOjo4MDAxUr0+bNi3Lly/PvffeO2T+wQcfTE9Pz7D3euihh7JixYrqz1u3bs3atWtz7Nix6rW6urosW7YsS5cu/YBfCQAAAHw4CTDjwDPPPJPvf//7mTRpUu69997MmTMnXV1d+dWvfpXvfe97aWhoyFe+8pUkyalTp7Jv3740NjbmjjvuOOdeCxYsqP7/9u3bs2rVqlQqlSxcuDCtra3p7u7Oli1b0tHRkaampixatOif9joBAABgohJgLnGDg4P58Y9/nCRZt25dNYjcfffdmTVrVn7yk59k8+bN1QDz9ttvZ3BwMLfccksef/zx97x3Z2dnKpVK2tra0t7eXr0+a9asbNiwIZ2dnQIMAAAAfAAcwnuJ++tf/5q+vr40Nzfnq1/96pC1u+66K0nS3d1dvfbmm28mSVpaWt7zvgMDA+nq6kqSLFmyZMja4sWLU19fn56enhw8ePCiXwMAAAB82PkGzCXuxIkTmT17dhYsWJCampoha0ePHk2SXHHFFdVre/bsSZLMnDkzzz77bN555500NjZm/vz5uemmm6pzBw4cyMDAQBoaGtLc3DzkvvX19Wlpacnrr7+evXv3nrMOAAAAjI4Ac4n71Kc+lV//+tfDrj311FNJMiSsnA0wK1euzOnTp4fML1q0KGvXrk1dXV36+vqSJI2NjcPee8aMGUmSI0eOXNwLAAAAAASY8ejMmTP5wQ9+kF/+8peZPHlyli9fXl07G2BuvPHGtLW1pbGxMa+88ko2btyY5557Ltddd12WL1+eM2fOJEkmT5487O+YMmVKkgz5q0vv51Daz7s2NbdnWm4f8b0AAABIjmVbjmfbWG+DD4AAM8709PRk1apV2bFjRy6//PI88cQT+cQnPpHk3QN7lyxZkssuuyxtbW3VuNLa2po5c+Zk5cqV2bhxYx5++OFqgDmfwcHBJDnnsaf30pg1F/iqAAAAGM60EXyY/V4fhnPpcAjvODE4OJj//M//zL/9279lx44dmT9/fv7nf/4nt956a3WmtrY2DzzwQO67775zvtly5513ZsaMGRkYGMi+fftSV1eX5N0zZoZz8uTJJKnOAQAAABfON2DGgdOnT+fb3/52XnzxxVxxxRVZvXp1vv71r5/z7ZQzZ86kv78/kydPHjacTJ8+Pf/7v/+bQ4cO5brrrkuS7N+/P5VK5Zx77d27N8n5z4gBAAAARs43YMaBH/7wh3nxxRczZ86cPPfcc7n77ruHfTTo5Zdfzs0335xHH330nLWTJ09m3759SZLrr78+zc3NmTp1avr7+7Nr164hs319fdm/f39qamoye/bsIq8JAAAAPkwEmEvc3/72tzz99NP5yEc+kk2bNqWpqem8s5/97GeTJL/97W+zffv26vVKpZKOjo709/dnzpw5aW5uTm1tbfXxpfXr1w85E2bdunUZHBzMvHnzcs011xR6ZQAAAPDh4RGkS9yrr76a06dPZ9KkScN+syVJmpqasnbt2jQ3N+cb3/hGNm/enHvvvTdf+tKX0tTUlNdeey1/+ctfMnny5KxZ838H5a5YsSLbtm1LV1dXbrvttrS2tmbnzp3p7e1NTU1NHnnkkX/WywQAAIAJTYC5xL3xxhtJkv7+/rzyyivDznzsYx+r/v9jjz2WhoaGbNy4MS+99FKSdw/nXbBgQb773e9m7ty51dkbbrghmzZtSnt7e9566608//zzSZLm5uasXr06ra2tpV4WAAAAfKjUVCqVylhvgvFv7ty5/gw1AADAGDiU9uzZs2est8H7cAYMAAAAQGECDAAAAEBhAgwAAABAYQIMAAAAQGECDAAAAEBhAgwAAABAYQIMAAAAQGECDAAAAEBhAgwAAABAYQIMAAAAQGECDAAAAEBhAgwAAABAYQIMAAAAQGECDAAAAEBhAgwAAABAYQIMAAAAQGECDAAAAEBhAgwAAABAYQIMAAAAQGECDAAAAEBhAgwAAABAYQIMAAAAQGECDAAAAEBhAgwAAABAYQIMAAAAQGECDAAAAEBhAgwAAABAYRii9NEAACAASURBVAIMAAAAQGECDAAAAEBhAgwAAABAYQIMAAAAQGECDAAAAEBhAgwAAABAYQIMAAAAQGECDAAAAEBhAgwAAABAYQIMAAAAQGECDAAAAEBhAgwAAABAYQIMAAAAQGECDAAAAEBhAgwAAABAYQIMAAAAQGECDAAAAEBhAgwAAABAYQIMAAAAQGECDAAAAEBhAgwAAABAYQIMAAAAQGECDAAAAEBhAgwAAABAYQIMAAAAQGECDAAAAEBhAgwAAABAYQIMAAAAQGGTxnoDjNzhw4fzxhtvpK+vL83NzZk3b16mTp067OzRo0eze/fu9Pb2ZubMmWlpacn06dMvehYAAAAYPQFmHBgcHMwTTzyRn//85xkcHKxev/LKK/Od73wnd91115D5rVu3Zu3atTl27Fj1Wl1dXZYtW5alS5de8CwAAABwYQSYceCZZ55JZ2dnLr/88nzzm9/MVVddlW3btuXVV1/N6tWrM3v27CxYsCBJsn379qxatSqVSiULFy5Ma2truru7s2XLlnR0dKSpqSmLFi0a9SwAAABw4QSYcaCzszNJ8rOf/Syf//znkyT3339/7rnnnrz++ut5+eWXqwGms7MzlUolbW1taW9vr95j1qxZ2bBhQzo7O6tRZTSzAAAAwIVzCO8l7vDhwzl8+HBuuOGGanw5684770yS9Pb2JkkGBgbS1dWVJFmyZMmQ2cWLF6e+vj49PT05ePDgqGYBAACAiyPAXOJqa2uzZs2afOc73zln7WxAaW1tTZIcOHAgAwMDaWhoSHNz85DZ+vr6tLS0JEn27t07qlkAAADg4ngE6RJ39dVX55577qn+vGPHjvT09OQ3v/lN/vCHP+TTn/509TGhvr6+JEljY+Ow95oxY0aS5MiRI6mrqxvxLAAAAHBxBJhxpqOjI3/605+qP3/rW9/KVVddlSQ5c+ZMkmTy5MnD/tspU6YkefdRpdHMjtShtJ93bWpuz7TcPuJ7AQAAkBzLthzPtrHeBh8AAWaceeSRR3Lo0KF0d3dn8+bNefjhh3P//ffnscceq0aV8zn7J6xrampGNTtSjVkz4lkAAADe37QRfJj9Xh+Gc+lwBsw4M3/+/Hz5y1/OihUr8uSTT+ayyy7LM888k9OnT1cfKzpx4sSw//bkyZNJkrq6ulHNAgAAABdHgLnE/e53v8uqVavy0ksvnbM2f/78fPzjH09/f3927NhRPbdl//79qVQq58yfPVC3sbFxVLMAAADAxRFgLnF///vf84tf/CI//elPh10/fvx4kmTatGlpbm7O1KlT09/fn127dg2Z6+vry/79+1NTU5PZs2ePahYAAAC4OALMJe7GG29MknR3d+e1114bsrZp06YcPHgwl19+eT75yU+mtrY2t956a5Jk/fr1Q855WbduXQYHBzNv3rxcc801o5oFAAAALk5NZbjnT7ikrF69Olu2bMnkyZPzr//6r2loaMjOnTuzY8eOJO8Gk3//939P8u6jQ1/72tdy6tSpNDQ0pLW1NTt37kxvb29qamry9NNPp7W1ddSz72fu3LkO4QUAABgDh9KePXv2jPU2eB8CzDgwMDCQ//7v/85//dd/5dixY9XrH//4x7N8+fJ8+ctfHjL/5z//Oe3t7Xnrrbeq15qbm7N69ep88YtfvODZ9yLAAAAAjA0BZnwQYPhACDAAAABjQ4AZH5wBAwAAAFCYAAMAAABQmAADAAAAUJgAAwAAAFCYAAMAAABQmAADAAAAUJgAAwAAAFCYAAMAAABQmAADAAAAUJgAAwAAAFCYAAMAAABQmAADAAAAUJgAAwAAAFCYAAMAAABQmAADAAAAUJgAAwAAAFCYAAMAAABQmAADAAAAUJgAAwAAAFCYAAMAAABQmAADAAAAUJgAAwAAAFCYAAMAAABQmAADAAAAUJgAAwAAAFCYAAMAAABQmAADAAAAUJgAAwAAAFCYAAMAAABQmAADAAAAUJgAAwAAAFCYAAMAAABQmAADAAAAUJgAAwAAAFCYAAMAAABQmAADAAAAUJgAAwAAAFCYAAMAAABQmAADAAAAUJgAAwAAAFCYAAMAAABQmAADAAAAUJgAAwAAAFCYAAMAAABQmAADAAAAUJgAAwAAAFCYAAMAAABQmAADAAAAUJgAAwAAAFCYAAMAAABQmAADAAAAUJgAAwAAAFCYAAMAAABQmAADAAAAUJgAAwAAAFCYAAMAAABQ2KSx3gAjd/jw4bzxxhvp6+tLc3Nz5s2bl6lTp54zd+DAgZw4cWLYe1x99dWZPn36kGtHjx7N7t2709vbm5kzZ6alpeWcGQAAAODCCTDjwODgYJ544on8/Oc/z+DgYPX6lVdeme985zu56667hsw/+OCD6enpGfZeDz30UFasWFH9eevWrVm7dm2OHTtWvVZXV5dly5Zl6dKlH/ArAQAAgA8nAWYceOaZZ9LZ2ZnLL7883/zmN3PVVVdl27ZtefXVV7N69erMnj07CxYsSJKcOnUq+/btS2NjY+64445z7nV2Lkm2b9+eVatWpVKpZOHChWltbU13d3e2bNmSjo6ONDU1ZdGiRf+01wkAAAATlQAzDnR2diZJfvazn+Xzn/98kuT+++/PPffck9dffz0vv/xyNay8/fbbGRwczC233JLHH3/8fe9bqVTS1taW9vb26vVZs2Zlw4YN6ezsFGAAAADgA+AQ3kvc4cOHc/jw4dxwww3V+HLWnXfemSTp7e2tXnvzzTeTJC0tLe9534GBgXR1dSVJlixZMmRt8eLFqa+vT09PTw4ePHjRrwEAAAA+7HwD5hJXW1ubNWvWZMaMGeesnQ0ora2t1Wt79uxJksycOTPPPvts3nnnnTQ2Nmb+/Pm56aabqnMHDhzIwMBAGhoa0tzcPOS+9fX1aWlpyeuvv569e/eesw4AAACMjgBzibv66qtzzz33VH/esWNHenp68pvf/CZ/+MMf8ulPf3rIY0JnA8zKlStz+vTpIfdatGhR1q5dm7q6uvT19SVJGhsbh/29Z4PPkSNHRrzXQ2k/79rU3J5puX3E9wIAACA5lm05nm1jvQ0+AALMONPR0ZE//elP1Z+/9a1v5aqrrqr+fDbA3HjjjWlra0tjY2NeeeWVbNy4Mc8991yuu+66LF++PGfOnEmSTJ48edjfM2XKlCTvPqo0Uo1ZM+rXAwAAwPlNG8GH2e/1YTiXDgFmnHnkkUdy6NChdHd3Z/PmzXn44Ydz//3357HHHsvg4GCWLFmSyy67LG1tbdW40tramjlz5mTlypXZuHFjHn744WqAOZ+zf+66pqam+GsCAACAic4hvOPM/Pnz8+UvfzkrVqzIk08+mcsuuyzPPPNMTp8+ndra2jzwwAO57777zvlmy5133pkZM2ZkYGAg+/btS11dXZLkxIkTw/6ekydPJkl1DgAAALhwAswl7ne/+11WrVqVl1566Zy1+fPn5+Mf/3j6+/uzY8eOnDlzJsePHz/vY0PTp09Pkhw6dKh6xsv+/ftTqVTOmd27d2+S858RAwAAAIycAHOJ+/vf/55f/OIX+elPfzrs+vHjx5Mk06ZNy8svv5ybb745jz766DlzJ0+ezL59+5Ik119/fZqbmzN16tT09/dn165dQ2b7+vqyf//+1NTUZPbs2R/sCwIAAIAPof/X3v0HWVnd9wN/LxsQxGoVlx9rSRVkIbqrSNqlNWK0SmMRtRmtxmBstOoUB5RY1KQOGInDSCKJqTSSShyVTmI0tqk/iiYYtE7RIYiVgIAGMaxiEEwTZEEWlvv9g9n9umVRQJ/s3fX1mrmDe86HO8/u5y7ufe855xHAlLna2tokyYoVK/Lcc8+1mbv77ruzbt269OrVKzU1Namrq0uSzJ8/P4sXL26tK5VKmTlzZrZu3ZohQ4akuro6lZWVGTVqVJJkxowZbc6EueWWW9Lc3Jzjjjsuhx9+eNGfIgAAAHR5FaX29p9QVqZMmZL7778/3bt3z+jRo1NVVZWlS5fm+eefT7IrMPnsZz+bJLn55pszd+7cVFZW5rTTTsuAAQPy3HPPZdmyZenevXvuvffejBgxIsmubUbnnHNOtm3blqqqqtTX12fp0qVpaGhIRUVF7r333tTX1+/VNQ4dOtRdkAAAADrA+kxtvSMu5UsA0wk0NTXlrrvuyp133pnNmze3jg8ePDhXX311PvOZz7SO7dixI9/73vcyZ86cbNq0KUlSWVmZ4447LjfddFOGDh3a5rmXLFmSqVOn5uWXX24dq66uzpQpU/IXf/EXe32NAhgAAICOIYDpHAQwfCgEMAAAAB1DANM5OAMGAAAAoGACGAAAAICCCWAAAAAACiaAAQAAACiYAAYAAACgYAIYAAAAgIIJYAAAAAAKJoABAAAAKJgABgAAAKBgAhgAAACAgglgAAAAAAomgAEAAAAomAAGAAAAoGACGAAAAICCCWAAAAAACiaAAQAAACiYAAYAAACgYAIYAAAAgIIJYAAAAAAKJoABAAAAKJgABgAAAKBgAhgAAACAgglgAAAAAAomgAEAAAAomAAGAAAAoGACGAAAAICCCWAAAAAACiaAAQAAACiYAAYAAACgYAIYAAAAgIIJYAAAAAAKJoABAAAAKJgABgAAAKBgAhgAAACAgglgAAAAAAomgAEAAAAomAAGAAAAoGACGAAAAICCCWAAAAAACiaAAQAAACiYAAYAAACgYAIYAAAAgIIJYAAAAAAKJoABAAAAKJgABgAAAKBgAhgAAACAgglgAAAAAAomgAEAAAAomAAGAAAAoGACGAAAAICCCWAAAAAACiaAAQAAACiYAAYAAACgYAIYAAAAgIIJYAAAAAAK9rGOvgD2z4YNGzJ//vzU1dWltrZ2t/lNmzZl5cqVaWhoSP/+/TNs2LD06dOn3efal1oAAABg3wlgOqFSqZTrrrsuCxcuzMSJE3cLYB588MFMnz49mzdvbh3r0aNHJk6cmCuuuGK/awEAAID9I4DphObOnZuFCxe2O7d48eLccMMNKZVKGTNmTOrr67NixYrcf//9mTlzZgYMGJCzzjprn2sBAACA/SeA6WRefvnl3HrrrTnwwAOzZcuW3ebvuOOOlEqljBs3LlOnTm0d//jHP55vfOMbueOOO1pDlX2pBQAAAPafQ3g7ke3bt+faa69N7969M3ny5N3mm5qasmjRoiTJZZdd1mbuoosuSs+ePbN69eqsW7dun2oBAACAD0YA04ncdtttWbFiRaZNm5bDDjtst/nXX389TU1NqaqqSnV1dZu5nj17ZtiwYUmSNWvW7FMtAAAA8MEIYDqJRYsW5a677srZZ5+d0aNHt1uzcePGJEm/fv3ane/bt2+S5K233tqnWgAAAOCDcQZMJ/D222/n+uuvT1VVVaZMmbLHup07dyZJunfv3u78AQcckGTXVqV9qd1b6zN1j3O9c2oOyql7/VwAAAAkm7MgjVnQ0ZfBh0AA0wlMmzYt69aty5w5c3LwwQfvsa4lVNmT5ubmJElFRcU+1e6tfpm217UAAAC8v4P24pfZ7/XLcMqHAKbMPf7443nooYcyduzYjBgxIo2NjUmSbdu2Jdl1MG9jY2MOOOCA9OjRI0navTtSkrzzzjtJkh49euxTLQAAAPDBCGDK3JIlS5IkjzzySB555JHd5mfPnp3Zs2fnxhtvzKhRo5Ika9euTalU2m31SsuBuv369Ws942VvagEAAIAPRgBT5urq6to9dLehoSErV67M4MGDM2jQoAwcODDV1dXp3bt3Ghsbs3z58tTW1rbWb9y4MWvXrk1FRUUGDRqUQw89dK9rAQAAgA9GAFPmxo4dm7Fjx+42Pm/evEyaNCljxozJhAkTWsdHjRqVxx57LDNmzMg999yTbt123ejqlltuSXNzc44//vgcfvjh+1wLAAAA7D8BTBczadKkLFiwIIsWLcrJJ5+c+vr6LF26NA0NDamoqMjkyZP3qxYAAADYf906+gLYP5WVlW3+bHHUUUfl7rvvzpAhQ7Jhw4Y8+uijaWhoSHV1db7zne+kvr5+v2oBAACA/VdRKpVKHX0RdH5Dhw51G2oAAIAOsD5Ts2rVqo6+DN6HFTAAAAAABRPAAAAAABRMAAMAAABQMAEMAAAAQMEEMAAAAAAFE8AAAAAAFEwAAwAAAFAwAQwAAABAwQQwAAAAAAUTwAAAAAAUTAADAAAAUDABDAAAAEDBBDAAAAAABRPAAAAAABRMAAMAAABQMAEMAAAAQMEEMABQZuYvm9DRlwAAwIdMAAMAAABQsI919AUAALvMXzYhp9fOyum1s3ZbBXN67awOuioAAD4MAhgAKBOCFwCArssWJAAAAICCCWAAAAAACiaAAYAyZfsRAEDXIYABgDIjeAEA6HoEMAAAAAAFE8AAQJlouQ11YhUMAEBXI4ABgDIhdAEA6LoEMAAAAAAF+1hHXwAAfNTNXzah9b+tggEA6JoEMADQwYQuAABdny1IAAAAAAUTwAAAAAAUTAADAAAAUDABDAAAAEDBBDAAAAAABRPAAAAAABRMAAMAAABQMAEMAAAAQMEEMAAAAAAFE8AAAAAAFOxjHX0BAJ3d/GUT9jh3eu2s3+OV0FW0vKa8fgAAug4rYAAAAAAKJoAB+ADea/XLu+ffr46Plvd6PcxfNiGn187K6bWzMn/ZBK8dAIAuwhYkgIJ5A827vVco17LlyGsGAKDrsQIGAAAAoGACGAD4PdnbLWsAAHQ9AhiA3wN3s+GDEMwAAHR+AhiAD0Cwwv5qee28+zXk9QQA0HUJYAAAAAAK5i5IAAWzqoEWLbeW3tPH7x7zugEA6FoqSqVSqaMvgs5v6NCh6ZdpHX0Z0CH25nwOb6Z5t/8bwrxfrdcPAPBe1mdqVq1a1dGXwfuwBQkAAACgYFbA8KGwAgbaalnhYOUCAABFswKmc3AGDEABBC8AAMC72YIEAAAAUDArYDqpDRs2ZP78+amrq0ttbW2buddffz1btmxp9+8ddthh6dOnT5uxTZs2ZeXKlWloaEj//v0zbNiw3WoAAACA/SeA6YRKpVKuu+66LFy4MBMnTtwtgLn88suzevXqdv/u+PHjM2nSpNaPH3zwwUyfPj2bN29uHevRo0cmTpyYK664ophPAAAAAD5iBDCd0Ny5c7Nw4cJ257Zt25ZXX301/fr1yxlnnLHb/AknnND634sXL84NN9yQUqmUMWPGpL6+PitWrMj999+fmTNnZsCAATnrrLMK+zwAAADgo0IA08m8/PLLufXWW3PggQe2u83ol7/8ZZqbm3PSSSflH//xH9/zue64446USqWMGzcuU6dObR3/+Mc/nm984xu54447BDAAAADwIXAIbyeyffv2XHvttendu3cmT57cbs1LL72UJBk2bNh7PldTU1MWLVqUJLnsssvazF100UXp2bNnVq9enXXr1n0IVw4AAAAfbVbAdCK33XZbVqxYkVmzZmXHjh3t1rTc+71///754Q9/mF/96lfp169fhg8fnuOPP7617vXXX09TU1OqqqpSXV3d5jl69uyZYcOG5X/+53+yZs2a3eYBAACAfSOA6SQWLVqUu+66K2effXZGjx6defPmtVvXEsBcc8012b59e5u5s846K9OnT0+PHj2ycePGJEm/fv3afZ6+ffsmSd56660P61MAAACAjywBTCfw9ttv5/rrr09VVVWmTJnynrUtAUxtbW3GjRuXfv36ZeHChZkzZ04efvjhDBw4MFdffXV27tyZJOnevXu7z3PAAQck2bVVaW+tz9Q9zvXOqTkop+71cwFdy/xlE3J67ayOvgwAgE5ncxakMQs6+jL4EAhgOoFp06Zl3bp1mTNnTg4++OA91jU3N+eyyy5Lt27dMm7cuNZwpb6+PkOGDMk111yTOXPmZMKECa0BzHs9V5JUVFTs9XX2y7S9rgU+OuYvm9DmzyTCmL0kuAIADtqLX2a/1y/DKR8O4S1zjz/+eB566KGMHTs2I0aMSGNjYxobG7Nt27Ykuw7mbWxszI4dO1JZWZlLL700X/ziF3db2XLmmWemb9++aWpqyquvvpoePXokSbt3UkqSd955J0la6wAAAID9ZwVMmVuyZEmS5JFHHskjjzyy2/zs2bMze/bs3Hjjjfnc5z6XrVu3pnv37u0GJ3369Mmbb76Z9evXZ+DAgUmStWvXplQq7bbSZc2aNUn2fEYMwHt592qXPc1b2fH+fI0AALoOAUyZq6ury+jRo3cbb2hoyMqVKzN48OAMGjQoAwcOzE9/+tNcddVVOeOMM/Ltb3+7Tf0777yTV199NUly5JFHpl+/fundu3caGxuzfPny1NbWttZu3Lgxa9euTUVFRQYNGlTo5wd0TS3BwZ6CGMECAAAfNQKYMjd27NiMHTt2t/F58+Zl0qRJGTNmTCZM2PUGZ926dUmS+fPnZ/HixfmTP/mTJEmpVMrMmTOzdevWDBkypPW20qNGjcpjjz2WGTNm5J577km3brt2pN1yyy1pbm7O8ccfn8MPP/z38WkCXYwVMAAA0JYApguprq7OF77whcydOzcXX3xxTjvttAwYMCDPPfdcli1blu7du2fatP9/UO6kSZOyYMGCLFq0KCeffHLq6+uzdOnSNDQ0pKKiIpMnT+7AzwYAAAC6DgFMJ1VZWdnmzxZf/vKXU1VVlTlz5uQnP/lJa80JJ5yQm266KUOHDm2tPeqoo3L33Xdn6tSpefnll/Poo48m2RXkTJkyJfX19b+nzwb4KLHyBQCAj6KKUqlU6uiLoPMbOnSo21AD7fq/25EEMAAAH671mZpVq1Z19GXwPtyGGgAAAKBgtiABUCgrXgAAwAoYAAAAgMIJYAAAAAAKJoABAAAAKJgABgAAAKBgAhgAAACAgglgAAAAAAomgAEAAAAomAAGAAAAoGACGAAAAICCCWAAAAAACiaAAQAAACiYAAYAAACgYAIYAAAAgIIJYAAAAAAKJoABAAAAKJgABgAAAKBgAhgAAACAgglgAAAAAAomgAEAAAAomAAGAAAAoGACGAAAAICCCWAAAAAACiaAAQAAACiYAAYAAACgYAIY+IjZnAUdfQnsIz3rXPSr89GzzkW/Oh8961z0q/PRs85DAAMfMY3+ge509Kxz0a/OR886F/3qfPSsc9GvzkfPOg8BDAAAAEDBBDAAAAAABRPAAAAAABRMAAMAAABQMAEMAAAAQMEEMAAAAAAFqyiVSqWOvgg6v7qhn0lTXu3oywAAAPjIqa+vz9y5czv6MngfAhgAAACAgtmCBAAAAFAwAQwAAABAwQQwAAAAAAUTwAAAAAAUTAADAAAAUDABDAAAAEDBBDAAAAAABRPAAAAAABRMAAMAAABQMAEMAAAAQMEEMAAAAAAFE8AAAAAAFOxjHX0BwAe3Zs2aPPvssxkzZkwOOeSQdms2bdqUlStXpqGhIf3798+wYcPSp0+fD1zL3tu0aVNWrFiRhoaGHHHEETn22GNz8MEH77FWvzrehg0b8uKLL2bjxo2prq7Occcdl969e7dbq2flZcOGDZk/f37q6upSW1u727x+dbzXX389W7ZsaXfusMMO2+1rrGfl4Xe/+10WLVqUd955JzU1NRk6dGi7dfrVcXbu3JnVq1e/b111dXWb/6fpWcf73e9+l6VLl+aNN97IgAED8olPfCKHH354u7X61TkJYKAL+Kd/+qf853/+Z2pqavLJT35yt/kHH3ww06dPz+bNm1vHevTokYkTJ+aKK67Y71r2TqlUyj333JOZM2emqampdfyggw7K1VdfnYsvvrhNvX51vObm5tx+++35l3/5lzQ3N7eOH3LIIbn++utz7rnntqnXs/JSKpVy3XXXZeHChZk4ceJuAYx+lYfLL798j28Sx48fn0mTJrV+rGcd77e//W2uvPLKLFmyJKVSqXX8lFNOyW233ZZevXq1julXx1q/fn3Gjh37vnXf/e53c8oppyTRs3Jw77335rbbbktjY2PrWPfu3XP55Zfn6quvblOrX51X5Ve/+tWvdvRFAPunsbExs2fPzve///0kybnnnpvq6uo2NYsXL86ECRPS1NSUMWPGZNy4cenXr19+8YtfZOHChTnyyCNbf3u1L7Xsvfvuuy8333xzKioqctFFF+W8887LQQcdlOXLl+e//uu/cvTRR2fIkCFJ9Ktc/OAHP8jMmTPTs2fPXHbZZTn99NOzffv2rF69Ok8++WROPPHEDBgwIImelaO5c+e2/rs4cuTI1NfXt87pV3nYtm1bZsyYkb59++a8887L8OHD2zzq6+tz5JFHJtGzctDY2JgvfvGLeeGFF3Lsscfm85//fGpqarJ27dqsXLkymzdvzqc//ekk+lUOmpubs27dugwZMmS3x6BBg7J69epUVFTkkksuSd++ffWsDMyfPz9f/vKXs3Pnzpx//vm54IILcuCBB+aVV17Js88+mwEDBuSYY45J4nus0ysBnc5TTz1VGjt2bKmurq5UU1PT+li8ePFutZdeemmppqamdNNNN7UZv/POO0s1NTWlv/qrv9qvWvbOjh07SieeeGKppqam9NBDD7WZ+/a3v12qqakpXXjhha1j+lUePvWpT5VqampKzzzzTJvx888/v1RTU1OaMWNG65ielZeXXnqpVFdXVxo+fHippqamdPvtt7eZ16/ysGzZslJNTU3pK1/5yvvW6lnHmzNnTqmmpqb0+c9/vrRjx47W8aeeeqpUU1NTGjlyZGnnzp2lUkm/yt2MGTNKNTU1pdtuu611TM863tVXX12qqakpfetb32ozfvPNN5dqampKF110UeuYfnVuDuGFTqhUKmXHjh054ogjMmjQoHzsY+3vJmxqasqiRYuSJJdddlmbuYsuuig9e/bM6tWrs27dun2qZe+99tprreeH/N/lwC3bWFasWJFEv8rFhg0bsmHDhhx11FH5sz/7szZzZ555ZpKkoaEhiZ6Vm+3bt+faRuqMGAAADDdJREFUa69N7969M3ny5N3m9at8vPTSS0mSYcOGvWednpWHRx55JEly0003pbKysnX85JNPzle/+tVceeWV2blzp36VuYcffjjf+973cuqpp+aqq65K4nusXLz11ltJkrq6ujbjI0eOTJL87//+bxL96goEMNAJffrTn868efNaHyeffHK7da+//nqamppSVVW129aknj17tv7gu2bNmn2qZe9t2bIlgwYNyp//+Z+noqKizdymTZuSJH/wB3+QRL/KRWVlZaZNm5brr79+t7mWH2RatrToWXm57bbbsmLFikybNi2HHXbYbvP6VT5WrVqVJOnfv39++MMf5utf/3ruueeevPDCC23q9Kzjvfnmm3nxxRczcODAHH300dm8eXOeffbZPP3009m4cWMuvPDCXHzxxamsrNSvMrZhw4ZMnTo1vXv3zvTp01t/JtGz8tDyC58FCxa0GX/ssceSJJ/61KeS6FdX4BBe6MI2btyYJOnXr1+783379k2yK3Xv0aPHXtey9z7xiU9k3rx57c7dc889SZLjjz8+iX6Vi8MOOywXXHBB68fPP/98Vq9encceeyxPP/10jjnmmJx11llJ9KycLFq0KHfddVfOPvvsjB49ut3vO/0qHy0BzDXXXJPt27e3mTvrrLMyffr09OjRQ8/KwPr165MkNTU1mTFjRu6+++7s3Lmzdf6cc87JjTfemN69e+tXGZs5c2a2bNmSq666qk1ArWfl4YILLsgTTzyRBx54IK+99lpqa2vz3//933nxxRczePDg/O3f/m0S/eoKBDDQhbX8gNS9e/d25w844IAku5Yz7kstH8zOnTtz66235t///d/TvXv31pPt9as8zZw5Mz//+c9bP77yyivzh3/4h0n0rFy8/fbbuf7661NVVZUpU6bssU6/ykdLAFNbW9t6KOTChQszZ86cPPzwwxk4cGCuvvpqPSsDLW/OnnzyyTQ3N+fEE0/MyJEj89Zbb+WBBx7If/zHf2THjh355je/qV9l6he/+EV+/OMfp0+fPrnkkkvazOlZeTj00EPzl3/5l1m+fHmeeeaZPPPMM61zZ5xxRvr3759Ev7oCAQx0Ye/+DVV7Wm6vW1FRsU+17L/Vq1fnhhtuyPPPP59evXrl9ttvz9FHH51Ev8rV5MmTs379+qxYsSJz587NhAkTcskll7TereC96Nnvx7Rp07Ju3brMmTMnBx988B7r9Ks8NDc357LLLku3bt0ybty41jcH9fX1GTJkSK655prMmTMnEyZM0LMysGXLliS7vn4XXnhh3n0D1b/+67/O3/zN3+TRRx/N+PHj9atM3XnnnSmVSrnoooty4IEHtpnTs/IwderU/OhHP0qvXr0ybty4HHPMMXnllVdyzz335J//+Z+zfPnyfPe739WvLkAAA11Yy9LDlh+e/q933nmntW5fatl3zc3NmTNnTmbNmpWmpqYMHz48M2bMaL3NaqJf5Wr48OFJks985jM55ZRTcuGFF+a+++7LP/zDP+hZGXj88cfz0EMPZezYsRkxYkQaGxuT7LrNcbLrYN7GxsYccMAB+lUmKisrc+mll7Y7d+aZZ+aWW27Jm2++mVdffVXPysC7Q82Wg1tbHHvssTnppJPy1FNPZdmyZfn4xz+eRL/KyaZNm1rPFWk5SP7dfI91vB07dmTevHnp1q1b7rzzzvzpn/5p69wZZ5yR8847L08++WTWr1+vX12AQ3ihC2vZ27l27dqUSqXd5lsO3erXr98+1bJvtm/fni996Uv55je/mQMOOCBf+9rXct9997UJXxL9Khc/+9nPcsMNN+QnP/nJbnPDhw/P4MGDs3Xr1jz//PN6VgaWLFmSZNddWkaMGNH6aDlEefbs2RkxYkTuv/9+/SoTO3fuTGNj4x6Xvffp0yfJrrNH9KzjHXrooUmSXr16tXu4dcvhnhs2bNCvMvToo4+mqakpdXV1+eM//uPd5vWs4y1ZsiSNjY056qij2oQvSTJkyJDWA3qfeeYZ/eoCBDDQhVVXV6d3797ZunVrli9f3mZu48aNWbt2bSoqKjJo0KB9qmXffOtb38rjjz+eIUOG5OGHH87555/f7nJP/SoPv/3tb/OjH/0o3/nOd9qdb1lhcdBBB+lZGairq8vo0aN3e7Tc3WHw4MEZPXp0Bg4cqF9l4qc//WlGjBiRa6+9dre5d955J6+++mqS5Mgjj9SzMjBs2LAcfPDB2bp1a954443d5n/5y18mSY444gj9KkPz589PsmslRXv0rOP17t07ya6VMO3ZunVra51+dX4CGOjCKisrM2rUqCTJjBkz2uwFveWWW9Lc3Jzjjjsuhx9++D7VsvfeeOON3HvvvTnwwANz9913Z8CAAXus1a/yUFtbmyRZsWJFnnvuuTZzd999d9atW5devXqlpqZGz8rA2LFjM2vWrN0ef//3f58kGTNmTGbNmpVRo0bpV5moq6tLsuuN4eLFi1vHS6VSZs6cma1bt2bIkCGprq7WszJQWVmZU089Ncmur+O73yQ+8cQT+fnPf55evXpl5MiR+lWGXnrppSS7tou1R8863pAhQ9KjR4/86le/yg9+8IM2X9cFCxZk0aJF6datW+rq6vSrC6gotbceCehUxo8fn5/97Gf5/ve/n09+8pNt5tasWZNzzjkn27ZtS1VVVerr67N06dI0NDSkoqIi9957b+rr6/e5lr3z4x//ONdff3169eqVE044od2aAQMGZPr06Un0q1xMmTIl999/f7p3757Ro0enqqoqS5cuzfPPP59k1w8un/3sZ5PoWbmaN29eJk2alIkTJ2bChAmt4/pVHm6++ebMnTs3lZWVOe200zJgwIA899xzWbZsWbp375577703I0aMSKJn5WD9+vX53Oc+l3Xr1mXIkCEZOXJk1q9fnyeeeCI7d+7MpEmTMn78+CT6VU42bdrUuqXl6aefbt2S8n/pWcf713/913zta19LklRVVeXUU0/Nxo0bs2DBgpRKpYwfPz6TJk1Kol+dXeVX332UOdApPfbYY3nllVdy7rnntu7FbnHooYdm5MiRrf/Yvvzyy9m0aVOqq6vz9a9/PSeddNJ+1bJ3/u3f/i0vvPBCduzYkYaGhnYfW7ZsyRe+8IUk+lUuTjrppPTs2TMvvPBCli9fnhdeeCG//vWvM3jw4Nx0000ZO3Zsa62elac1a9Zk3rx5OfHEE9vsqdev8nDiiSemZ8+eWbZsWV588cW88MILeeuttzJ8+PDccccdratkEj0rBwcddFBGjRqV1157LatWrcpzzz2XV155JdXV1fnKV76Siy++uLVWv8rHqlWr8sADD+Tggw/Ol770pT3W6VnHO+6441JdXZ2VK1fm17/+dZYvX541a9akT58+mTx5cv7u7/4u3brt2ryiX52bFTDwEbJp06a89tpr6d+/f7sH6e1vLcXQr45XKpWyfv36/OY3v8kf/dEfvectjhM962z0q+OVSqWsW7cujY2NOfLII9/3bhx61vGam5uzevXq9OvXL4cccsh71upX56NnHe83v/lN3njjjVRVVe1x1VIL/ep8BDAAAAAABXMILwAAAEDBBDAAAAAABRPAAAAAABRMAAMAAABQMAEMAAAAQMEEMAAAAAAFE8AAAAAAFEwAAwAAAFAwAQwAAABAwQQwAAAAAAUTwAAAAAAUTAADAAAAUDABDAAAAEDBBDAAAAAABRPAAAAAABRMAAMAAABQMAEMAAAAQMEEMAAAAAAFE8AAAAAAFEwAAwAAAFAwAQwAAABAwQQwAAAAAAUTwAAAAAAUTAADAAAAUDABDAAAAEDBBDAAAAAABRPAAAAAABRMAAMAAABQMAEMAAAAQMEEMAAAAAAFE8AAAAAAFEwAAwAAAFAwAQwAAABAwQQwAAAAAAUTwAAAAAAUTAADAAAAUDABDAAAAEDBBDAAAAAABRPAAAAAABRMAAMAAABQMAEMAAAAQMEEMAAAAAAFE8AAAAAAFEwAAwAAAFAwAQwAAABAwQQwAAAAAAUTwAAAAAAUTAADAAAAUDABDAAAAEDBBDAAAAAABRPAAAAAABRMAAMAAABQMAEMAAAAQMEEMAAAAAAFE8AAAAAAFEwAAwAAAFAwAQwAAABAwQQwAAAAAAUTwAAAAAAUTAADAAAAUDABDAAAAEDBBDAAAAAABft//ITZZ9HhIxAAAAAASUVORK5CYII=</figureUri><figureSize type="array"><element>560</element><element>420</element></figureSize></outputData><lineNumbers type="array"><element>29</element></lineNumbers></element><element><type>warning</type><outputData><text>Warning: Could not start Excel server for export.
XLSWRITE will attempt to write file in CSV format.</text></outputData><lineNumbers type="array"><element>121</element></lineNumbers></element><element><type>warning</type><outputData><text>Warning: Could not start Excel server for export.
XLSWRITE will attempt to write file in CSV format.</text></outputData><lineNumbers type="array"><element>122</element></lineNumbers></element><element><type>warning</type><outputData><text>Warning: Could not start Excel server for export.
XLSWRITE will attempt to write file in CSV format.</text></outputData><lineNumbers type="array"><element>123</element></lineNumbers></element><element><type>warning</type><outputData><text>Warning: Could not start Excel server for export.
XLSWRITE will attempt to write file in CSV format.</text></outputData><lineNumbers type="array"><element>124</element></lineNumbers></element><element><type>warning</type><outputData><text>Warning: Could not start Excel server for export.
XLSWRITE will attempt to write file in CSV format.</text></outputData><lineNumbers type="array"><element>125</element></lineNumbers></element><element><type>warning</type><outputData><text>Warning: Could not start Excel server for export.
XLSWRITE will attempt to write file in CSV format.</text></outputData><lineNumbers type="array"><element>126</element></lineNumbers></element><element><type>warning</type><outputData><text>Warning: Could not start Excel server for export.
XLSWRITE will attempt to write file in CSV format.</text></outputData><lineNumbers type="array"><element>127</element></lineNumbers></element><element><type>warning</type><outputData><text>Warning: Could not start Excel server for export.
XLSWRITE will attempt to write file in CSV format.</text></outputData><lineNumbers type="array"><element>128</element></lineNumbers></element><element><type>warning</type><outputData><text>Warning: Could not start Excel server for export.
XLSWRITE will attempt to write file in CSV format.</text></outputData><lineNumbers type="array"><element>129</element></lineNumbers></element></outputArray><regionArray type="array"><element><code><sectionBreak>true</sectionBreak><endOfSection>false</endOfSection><regionString>clear all</regionString><regionNumber>0</regionNumber></code><startLine>5</startLine><endLine>5</endLine><outputIndexes type="array"/></element><element><code><sectionBreak>false</sectionBreak><endOfSection>false</endOfSection><regionString>candida = [];</regionString><regionNumber>1</regionNumber></code><startLine>7</startLine><endLine>7</endLine><outputIndexes type="array"/></element><element><code><sectionBreak>false</sectionBreak><endOfSection>false</endOfSection><regionString>TNF = [];</regionString><regionNumber>2</regionNumber></code><startLine>8</startLine><endLine>8</endLine><outputIndexes type="array"/></element><element><code><sectionBreak>false</sectionBreak><endOfSection>false</endOfSection><regionString>NT = [];</regionString><regionNumber>3</regionNumber></code><startLine>9</startLine><endLine>9</endLine><outputIndexes type="array"/></element><element><code><sectionBreak>false</sectionBreak><endOfSection>false</endOfSection><regionString>s = size(imfinfo('CandidaMask.tif'),1);</regionString><regionNumber>4</regionNumber></code><startLine>11</startLine><endLine>11</endLine><outputIndexes type="array"/></element><element><code><sectionBreak>false</sectionBreak><endOfSection>true</endOfSection><regionString>for i = 1:s;
    candida(:,:,i) = imread('CandidaMask.tif',i);
    TNF(:,:,i) = imread('TNFMask.tif',i);
    NT(:,:,i) = imread ('NeutrophilMask.tif',i);
end</regionString><regionNumber>5</regionNumber></code><startLine>13</startLine><endLine>17</endLine><outputIndexes type="array"/></element><element><code><sectionBreak>true</sectionBreak><endOfSection>false</endOfSection><regionString>imagesc(candida(:,:,10))</regionString><regionNumber>6</regionNumber></code><startLine>21</startLine><endLine>21</endLine><outputIndexes type="array"><element>0</element></outputIndexes></element><element><code><sectionBreak>false</sectionBreak><endOfSection>false</endOfSection><regionString>imagesc(TNF(:,:,10))</regionString><regionNumber>7</regionNumber></code><startLine>22</startLine><endLine>22</endLine><outputIndexes type="array"><element>1</element></outputIndexes></element><element><code><sectionBreak>false</sectionBreak><endOfSection>false</endOfSection><regionString>imagesc(NT(:,:,10))</regionString><regionNumber>8</regionNumber></code><startLine>23</startLine><endLine>23</endLine><outputIndexes type="array"><element>2</element></outputIndexes></element><element><code><sectionBreak>false</sectionBreak><endOfSection>false</endOfSection><regionString>candida = candida == 0;</regionString><regionNumber>9</regionNumber></code><startLine>25</startLine><endLine>25</endLine><outputIndexes type="array"/></element><element><code><sectionBreak>false</sectionBreak><endOfSection>false</endOfSection><regionString>TNF = TNF == 0;</regionString><regionNumber>10</regionNumber></code><startLine>26</startLine><endLine>26</endLine><outputIndexes type="array"/></element><element><code><sectionBreak>false</sectionBreak><endOfSection>false</endOfSection><regionString>NT = NT == 0;</regionString><regionNumber>11</regionNumber></code><startLine>27</startLine><endLine>27</endLine><outputIndexes type="array"/></element><element><code><sectionBreak>false</sectionBreak><endOfSection>false</endOfSection><regionString>imagesc(candida(:,:,10))</regionString><regionNumber>12</regionNumber></code><startLine>29</startLine><endLine>29</endLine><outputIndexes type="array"><element>3</element></outputIndexes></element><element><code><sectionBreak>false</sectionBreak><endOfSection>false</endOfSection><regionString>imagesc(TNF(:,:,10))</regionString><regionNumber>13</regionNumber></code><startLine>30</startLine><endLine>30</endLine><outputIndexes type="array"><element>4</element></outputIndexes></element><element><code><sectionBreak>false</sectionBreak><endOfSection>true</endOfSection><regionString>imagesc(NT(:,:,10))</regionString><regionNumber>14</regionNumber></code><startLine>31</startLine><endLine>31</endLine><outputIndexes type="array"><element>5</element></outputIndexes></element><element><code><sectionBreak>true</sectionBreak><endOfSection>false</endOfSection><regionString>TNF_Area = [];</regionString><regionNumber>15</regionNumber></code><startLine>37</startLine><endLine>37</endLine><outputIndexes type="array"/></element><element><code><sectionBreak>false</sectionBreak><endOfSection>false</endOfSection><regionString>TNFa = [];</regionString><regionNumber>16</regionNumber></code><startLine>38</startLine><endLine>38</endLine><outputIndexes type="array"/></element><element><code><sectionBreak>false</sectionBreak><endOfSection>false</endOfSection><regionString>C_Alb = []; </regionString><regionNumber>17</regionNumber></code><startLine>39</startLine><endLine>39</endLine><outputIndexes type="array"/></element><element><code><sectionBreak>false</sectionBreak><endOfSection>false</endOfSection><regionString>merge_TNF = [];</regionString><regionNumber>18</regionNumber></code><startLine>40</startLine><endLine>40</endLine><outputIndexes type="array"/></element><element><code><sectionBreak>false</sectionBreak><endOfSection>false</endOfSection><regionString>percent_TNF = [];</regionString><regionNumber>19</regionNumber></code><startLine>41</startLine><endLine>41</endLine><outputIndexes type="array"/></element><element><code><sectionBreak>false</sectionBreak><endOfSection>false</endOfSection><regionString>Candida_area = [];</regionString><regionNumber>20</regionNumber></code><startLine>42</startLine><endLine>42</endLine><outputIndexes type="array"/></element><element><code><sectionBreak>false</sectionBreak><endOfSection>true</endOfSection><regionString>for i= 1:s;
    %If there is no Candida in the slice % area = 0
    if candida(:,:,i)==0;
        percent_TNF(i,1) = 0;
    else
        C_Alb = candida(:,:,i);
        TNFa = TNF(:,:,i);
        merge_TNF = TNFa(C_Alb);
        TNF_Area(i,1) = sum(sum(merge_TNF));
        Candida_area(i,1) = sum(sum(candida(:,:,i)));
        % Percent of TNF relative to the Candida
        percent_TNF(i,1) = TNF_Area(i,1)/Candida_area(i,1);
    end
end</regionString><regionNumber>21</regionNumber></code><startLine>46</startLine><endLine>59</endLine><outputIndexes type="array"/></element><element><code><sectionBreak>true</sectionBreak><endOfSection>false</endOfSection><regionString>neutrophil = [];</regionString><regionNumber>22</regionNumber></code><startLine>65</startLine><endLine>65</endLine><outputIndexes type="array"/></element><element><code><sectionBreak>false</sectionBreak><endOfSection>false</endOfSection><regionString>NT_area = [];</regionString><regionNumber>23</regionNumber></code><startLine>66</startLine><endLine>66</endLine><outputIndexes type="array"/></element><element><code><sectionBreak>false</sectionBreak><endOfSection>false</endOfSection><regionString>merge_NT = [];</regionString><regionNumber>24</regionNumber></code><startLine>67</startLine><endLine>67</endLine><outputIndexes type="array"/></element><element><code><sectionBreak>false</sectionBreak><endOfSection>false</endOfSection><regionString>percent_NT = [];</regionString><regionNumber>25</regionNumber></code><startLine>68</startLine><endLine>68</endLine><outputIndexes type="array"/></element><element><code><sectionBreak>false</sectionBreak><endOfSection>true</endOfSection><regionString>for i= 1:s;
    %If there is no Candida in the slice % area = 0
    if candida(:,:,i)==0;
        percent_NT(i,1) = 0;
    else
        C_Alb = candida(:,:,i);
        neutrophil = NT(:,:,i);
        merge_NT = neutrophil(C_Alb);
        NT_area(i,1) = sum(sum(merge_NT));
        Candida_area(i,1) = sum(sum(candida(:,:,i)));
        % Percent of NT relative to the Candida
        percent_NT(i,1) = NT_area(i,1)/Candida_area(i,1);
    end
end</regionString><regionNumber>26</regionNumber></code><startLine>72</startLine><endLine>85</endLine><outputIndexes type="array"/></element><element><code><sectionBreak>true</sectionBreak><endOfSection>false</endOfSection><regionString>merge_TNF_NT_CA = [];</regionString><regionNumber>27</regionNumber></code><startLine>91</startLine><endLine>91</endLine><outputIndexes type="array"/></element><element><code><sectionBreak>false</sectionBreak><endOfSection>false</endOfSection><regionString>TNF_NT_CA_area = [];</regionString><regionNumber>28</regionNumber></code><startLine>92</startLine><endLine>92</endLine><outputIndexes type="array"/></element><element><code><sectionBreak>false</sectionBreak><endOfSection>false</endOfSection><regionString>percent_TNF_NT_CA = [];</regionString><regionNumber>29</regionNumber></code><startLine>93</startLine><endLine>93</endLine><outputIndexes type="array"/></element><element><code><sectionBreak>false</sectionBreak><endOfSection>true</endOfSection><regionString>for i= 1:s;
    %If there is no Candida in the slice % area = 0
    if candida(:,:,i)==0;
        percent_TNF_NT_CA(i,1) = 0;
    else
        C_Alb = candida(:,:,i);
        neutrophil = NT(:,:,i);
        TNFa = TNF(:,:,i);
        merge_TNF_NT_CA = TNFa(neutrophil(C_Alb));
        TNF_NT_CA_area(i,1) = sum(sum(merge_TNF_NT_CA));
        Candida_area(i,1) = sum(sum(candida(:,:,i)));
        % Percent of TNF Neutrophils in Candida area relative to candida area
        percent_TNF_NT_CA(i,1) = TNF_NT_CA_area(i,1)/Candida_area(i,1);
    end
end</regionString><regionNumber>30</regionNumber></code><startLine>95</startLine><endLine>109</endLine><outputIndexes type="array"/></element><element><code><sectionBreak>true</sectionBreak><endOfSection>false</endOfSection><regionString>percent_TNF_NT = [];</regionString><regionNumber>31</regionNumber></code><startLine>113</startLine><endLine>113</endLine><outputIndexes type="array"/></element><element><code><sectionBreak>false</sectionBreak><endOfSection>false</endOfSection><regionString>TNF_NT_Area = []; </regionString><regionNumber>32</regionNumber></code><startLine>114</startLine><endLine>114</endLine><outputIndexes type="array"/></element><element><code><sectionBreak>false</sectionBreak><endOfSection>true</endOfSection><regionString>for i = 1:s 
      if candida(:,:,i)==0;
        percent_TNF_NT(i,1) = 0;
      else
          TNFa = TNF(:,:,i);
          neutrophil = NT(:,:,i);
          C_Alb = candida(:,:,i);
          merge_NT = neutrophil(C_Alb);
          merge_TNF_NT = TNFa(neutrophil(C_Alb));
          TNF_NT_Area(i,1) = sum(sum(merge_TNF_NT));
          NT_area(i,1) = sum(sum(merge_NT));
          %TNF Neutorphils Relative to Neutrophils at site of infection 
          percent_TNF_NT(i,1) = TNF_NT_Area(i,1)/NT_area(i,1);
      end
end </regionString><regionNumber>33</regionNumber></code><startLine>116</startLine><endLine>130</endLine><outputIndexes type="array"/></element><element><code><sectionBreak>true</sectionBreak><endOfSection>false</endOfSection><regionString>xlswrite('Candida_Area',Candida_area,1,':')</regionString><regionNumber>34</regionNumber></code><startLine>133</startLine><endLine>133</endLine><outputIndexes type="array"><element>6</element></outputIndexes></element><element><code><sectionBreak>false</sectionBreak><endOfSection>false</endOfSection><regionString>xlswrite('TNF_Area',TNF_Area,1,':')</regionString><regionNumber>35</regionNumber></code><startLine>134</startLine><endLine>134</endLine><outputIndexes type="array"><element>7</element></outputIndexes></element><element><code><sectionBreak>false</sectionBreak><endOfSection>false</endOfSection><regionString>xlswrite('Neutrophil_Area',NT_area,1,':')</regionString><regionNumber>36</regionNumber></code><startLine>135</startLine><endLine>135</endLine><outputIndexes type="array"><element>8</element></outputIndexes></element><element><code><sectionBreak>false</sectionBreak><endOfSection>false</endOfSection><regionString>xlswrite('TNF_Neutrophil_Area',TNF_NT_CA_area,1,':')</regionString><regionNumber>37</regionNumber></code><startLine>136</startLine><endLine>136</endLine><outputIndexes type="array"><element>9</element></outputIndexes></element><element><code><sectionBreak>false</sectionBreak><endOfSection>false</endOfSection><regionString>xlswrite('Percent_TNF',percent_TNF,1,':')</regionString><regionNumber>38</regionNumber></code><startLine>137</startLine><endLine>137</endLine><outputIndexes type="array"><element>10</element></outputIndexes></element><element><code><sectionBreak>false</sectionBreak><endOfSection>false</endOfSection><regionString>xlswrite('Percent_Neutrophil',percent_NT,1,':')</regionString><regionNumber>39</regionNumber></code><startLine>138</startLine><endLine>138</endLine><outputIndexes type="array"><element>11</element></outputIndexes></element><element><code><sectionBreak>false</sectionBreak><endOfSection>false</endOfSection><regionString>xlswrite('Percent_TNF_Neutrophils',percent_TNF_NT_CA,1,':')</regionString><regionNumber>40</regionNumber></code><startLine>139</startLine><endLine>139</endLine><outputIndexes type="array"><element>12</element></outputIndexes></element><element><code><sectionBreak>false</sectionBreak><endOfSection>false</endOfSection><regionString>xlswrite('Percent_TNF_by_netrophils',percent_TNF_NT,1,':' )</regionString><regionNumber>41</regionNumber></code><startLine>140</startLine><endLine>140</endLine><outputIndexes type="array"><element>13</element></outputIndexes></element><element><code><sectionBreak>false</sectionBreak><endOfSection>true</endOfSection><regionString>xlswrite('TNFNeutrophils_Area',TNF_NT_Area,1,':')</regionString><regionNumber>42</regionNumber></code><startLine>141</startLine><endLine>141</endLine><outputIndexes type="array"><element>14</element></outputIndexes></element></regionArray></embeddedOutputs>
