# Supplementary material for: Redundant Trojan horse and endothelial-circulatory mechanisms for host-mediated spread of Candida albicans yeast
Source: PLoS Pathog. 2020 Aug 10;16(8):e1008414. doi: 10.1371/journal.ppat.1008414 (PMC7447064; doi:10.1371/journal.ppat.1008414)
Supplement: S2 Script — Measures the shortest distance between each pixel and the yolk edge, for each disseminated pixel, as shown for Fig 6D–6F. (MLX_CORR) [file ppat.1008414.s014.mlx_Corr › matlab/document.xml]

<?xml version="1.0" encoding="UTF-8"?><w:document xmlns:w="http://schemas.openxmlformats.org/wordprocessingml/2006/main"><w:body><w:p><w:pPr><w:pStyle w:val="title"/><w:jc w:val="left"/></w:pPr><w:r><w:t>Loading Images</w:t></w:r></w:p><w:p><w:pPr><w:pStyle w:val="code"/></w:pPr><w:r><w:t><![CDATA[clear all

n = 30;
  z= ['DSMO_',num2str(n)]; %Label for fish for distance
  x= ['DMSO_ca_yo_',num2str(n)]; % label for fish for candida in yolk
  y= ['DMSO_ca_diss_', num2str(n)]; % label for fish for disseminated candida

yolk = [];
candida = [];
body = [];

s = size(imfinfo('ca.tif'),1);

for i = 1:s;
    candida(:,:,i) = imread('ca.tif',i);
    yolk(:,:,i) = imread('yo.tif',i);
    body(:,:,i) = imread('bo.tif',i);
end
]]></w:t></w:r></w:p><w:p><w:pPr><w:sectPr/></w:pPr></w:p><w:p><w:pPr><w:pStyle w:val="heading"/><w:jc w:val="left"/></w:pPr><w:r><w:t>Making Masks</w:t></w:r></w:p><w:p><w:pPr><w:pStyle w:val="code"/></w:pPr><w:r><w:t><![CDATA[imagesc(candida(:,:,15))
imagesc(yolk(:,:,15))
imagesc(body(:,:,15))

candida = candida == 255;
yolk = yolk == 255;
body = body == 0;

imagesc(candida(:,:,15))
imagesc(yolk(:,:,15))
imagesc(body(:,:,15))
]]></w:t></w:r></w:p><w:p><w:pPr><w:sectPr/></w:pPr></w:p><w:p><w:pPr><w:pStyle w:val="heading"/><w:jc w:val="left"/></w:pPr><w:r><w:t>Measuring Amount of Candida in yolk</w:t></w:r></w:p><w:p><w:pPr><w:pStyle w:val="code"/></w:pPr><w:r><w:t><![CDATA[ca_yo = [];

ca_yo = sum(sum(sum(yolk(candida))));
]]></w:t></w:r></w:p><w:p><w:pPr><w:sectPr/></w:pPr></w:p><w:p><w:pPr><w:pStyle w:val="heading"/><w:jc w:val="left"/></w:pPr><w:r><w:t>Removing Candida in yolk</w:t></w:r></w:p><w:p><w:pPr><w:pStyle w:val="code"/></w:pPr><w:r><w:t><![CDATA[ca = [];
yo = [];
c_alb = [];

for i = 1:s
    ca = candida (:,:,i);
    yo = yolk(:,:,i);
    c_alb(:,:,i) = ca - yo;
end
imagesc(c_alb(:,:,15))

c_alb = c_alb==1; 
imagesc(c_alb(:,:,15))
]]></w:t></w:r></w:p><w:p><w:pPr><w:sectPr/></w:pPr></w:p><w:p><w:pPr><w:pStyle w:val="heading"/><w:jc w:val="left"/></w:pPr><w:r><w:t>Removing Flouresence outside of fish</w:t></w:r></w:p><w:p><w:pPr><w:pStyle w:val="code"/></w:pPr><w:r><w:t><![CDATA[c_a = [];
bo = [];
can_alb = [];

for i = 1:s
    c_a = c_alb(:,:,i);
    bo = body(:,:,i); 
    can_alb(:,:,i) = c_a - bo;
end

imagesc(can_alb(:,:,15))

can_alb = can_alb==1;
imagesc(can_alb(:,:,15))
]]></w:t></w:r></w:p><w:p><w:pPr><w:sectPr/></w:pPr></w:p><w:p><w:pPr><w:pStyle w:val="heading"/><w:jc w:val="left"/></w:pPr><w:r><w:t>Measuring amount of disseminated Candida</w:t></w:r></w:p><w:p><w:pPr><w:pStyle w:val="code"/></w:pPr><w:r><w:t><![CDATA[ca_diss = [];

ca_diss = sum(sum(sum(can_alb)));
]]></w:t></w:r></w:p><w:p><w:pPr><w:sectPr/></w:pPr></w:p><w:p><w:pPr><w:pStyle w:val="heading"/><w:jc w:val="left"/></w:pPr><w:r><w:t>Making distance map</w:t></w:r></w:p><w:p><w:pPr><w:pStyle w:val="code"/></w:pPr><w:r><w:t><![CDATA[for a = 1:s
    yolkdist(:,:,a) = bwdist(yolk(:,:,a));
end

imagesc(yolkdist(:,:,15))
]]></w:t></w:r></w:p><w:p><w:pPr><w:sectPr/></w:pPr></w:p><w:p><w:pPr><w:pStyle w:val="heading"/><w:jc w:val="left"/></w:pPr><w:r><w:t>Measuring Disseminated Distances</w:t></w:r></w:p><w:p><w:pPr><w:pStyle w:val="code"/></w:pPr><w:r><w:t><![CDATA[dist = [];

dist = yolkdist(can_alb);
dist = sort(dist);]]></w:t></w:r></w:p><w:p><w:pPr><w:sectPr/></w:pPr></w:p><w:p><w:pPr><w:pStyle w:val="heading"/><w:jc w:val="left"/></w:pPr><w:r><w:t>Saving data</w:t></w:r></w:p><w:p><w:pPr><w:pStyle w:val="code"/></w:pPr><w:r><w:t><![CDATA[save(x,'ca_yo');
save(y,'ca_diss');
save(z,'dist')
xlswrite(x,ca_yo,1,':')
xlswrite(y,ca_diss,1,':')
xlswrite(z,dist,1,':')]]></w:t></w:r></w:p></w:body></w:document>
