# Supplementary material for: Redundant Trojan horse and endothelial-circulatory mechanisms for host-mediated spread of Candida albicans yeast
Source: PLoS Pathog. 2020 Aug 10;16(8):e1008414. doi: 10.1371/journal.ppat.1008414 (PMC7447064; doi:10.1371/journal.ppat.1008414)
Supplement: S2 Script — Measures the shortest distance between each pixel and the yolk edge, for each disseminated pixel, as shown for Fig 6D–6F. (MLX_CORR) [file ppat.1008414.s014.mlx_Corr › matlab/output.xml]

<?xml version="1.0" encoding="UTF-8"?><embeddedOutputs><metaData><evaluationState>manual</evaluationState><layoutState>code</layoutState><outputStatus>ready</outputStatus><splitterState><proportion>0.4</proportion></splitterState></metaData><outputArray type="array"><element><type>figure</type><outputData><lineNumbers type="array"><element>19</element></lineNumbers><figureUri>data:image/png;base64,iVBORw0KGgoAAAANSUhEUgAAA0gAAAJ2CAYAAABl4KKyAAAgAElEQVR4AezBX2ifd8H38TdXsyZ1sUpH+TKFdQzlI3ZtzfwzqYNSiOkNInhgsKA4c9KhK4P2RO0k4NdkejAE6dhY1ZUmNQjp/AO2rlCd1hHYmGx0hVJyUigKGS6DUkKaJT8fckGldpnr3Snx2f1+vZq/S5IkSZJaDZIkSZKkVoMkSZIkqdUgSZIkSWo1SJIkSZJaDZIkSZKkVoMkSZIkqdUgSZIkSWo1SJIkSZJaDZIkSZKkVoMkSZIkqdUgSZIkSWo1SJIkSZJaDZIkSZKkVoMkSZIkqdUgSZIkSWo1SJIkSZJaDZIkSZKkVoMkSZIkqdUgSZIkSWo1SJIkSZJaDZIkSZKkVoMkSZIkqdUgSZIkSWo1SJIkSZJaDZIkSZKkVoMkSZIkqdUgSZIkSWo1SJIkSZJaDZIkSZKkVoMkSZIkqdUgSZIkSWo1SJIkSZJaDZIkSZKkVoMkSZIkqdUgSZIkSWo1SJIkSZJaDZIkSZKkVoMkSZIkqdUgSZIkSWo1SJIkSZJaDZIkSZKkVoMkSZIkqdUgSZIkSWo1SJIkSZJaDZIkSZKkVoMkSZIkqdWg/+9syS6SkIQkJCEJSUhCEpKQhCQkIQlJSEISkpCEJCQhCUlIQhKSkIQkJCEJSUhCEpKQhCQkIQlJSEISkpCEJCQhCUlIQhKSkIQkJCEJSUhCEpKQhCQkIQlJSEISkpCEJCQhCUlIQhKSkIQkJCEJSUhCEpKQhCQkIQlJSEISkpCEJCQhCUlIQhKSkIQkJCEJSUhCEpKQhCQkIQlJSEISkpCEJCQhCUlIQhKSkIQkJCEJSUhCEpKQhCQkIQlJSEISkpCEJCQhCUlIQhKSkIQkJCEJSUhCEpKQhCQkIQlJSEISkpCEJCQhCUlIQhKSkIQkJCEJSUhCEpKQhCQkIQlJSEISkpCEJCQhCUlIQhKSkIQkJCEJSUhCEpKQhCQkIQlJSEISkpCEJCQhCUlIQhKSkIQkJCEJSUhCEpKQhCQkIQlJSEISkpCEJCQhCUlIQhKSkIQkJCEJSUhCEpKQhCQkIQlJSEISkpCEJCQhCUlIQhKSkIQkJCEJSUhCEpKQhCQkIQlJSEISkpCEJCQhCUlIQhKSkIQkJCEJSUhCEpKQhCQkIQlJSEISkpCEJCQhCUlIQhKSkIQkJCEJSUhCEpKQhCQkIQlJSEISkpCEJCQhCUlIQhKSkIQkJCEJSUhCEpKQhCQkIQlJSEISkpCEJCQhCUlIQhKSkIQkJCEJSUhCEpKQhCQkIQlJSEISkpCEJCQhCUlIQhKSkIQkJCEJSUhCEpKQhCQkIQlJSEISkpCEJCQhCUlIQhKSkIQkJCEJSUhCEpKQhCQkIQlJSEISkpCEJCQhCUlIQhKSkIQkJCEJSUhCEpKQhCQkIQlJSEISkpCEJCQhCUlIQhKSkIQkJCEJSUhCEpKQhCQkIQlJSEISkpCEJCQhCUlIQhKSkIQkJCEJSUhCEpKQhCQkIQlJSEISkpCEJCQhCUlIQhKSkIQkJCEJSUhCEpKQhCQkIQlJSEISkpCEJCQhCUlIQhKSkIQkJCEJSUhCEpKQhCQkIQlJSEISkpCEJCQhCUlIQhKSkIQkJCEJSUhCEpKQhCQkIQlJSEISkpCEJCQhCUlIQhKSkIQkJCEJSUhCEpKQhCQkIQlJSEISkpCEJCQhCUlIQhKSkIQkJCEJSUhCEpKQhCQkIQlJSEISkpCEJCQhCUlIQhKSkIQkJCEJSUhCEpKQhCQkIQlJSEISkpCEJCQhCUlIQhKSsCW70DvToP/vLHCBQqVQKVQKlUKlUClUCpVCpVApVAqVQqVQKVQKlUKlUClUCpVCpVApVAqVQqVQKVQKlUKlUClUCpVCpVApVAqVQqVQKVQKlUKlUClUCpVCpVApVAqVQqVQKVQKlUKlUClUCpVCpVApVAqVQqVQKVQKlUKlUClUCpVCpVApVAqVQmVZoVKoFCqFSqFSqBQqhUqhUqgUKoVKoVKoFCqFSqFSqBQqhUqhUqgUKoVKoVKoFCqFSqFSqBQqhUqhUqgUKoVKoVKoFCqFSqFSqBQqhUqhUqgUKoVKoVKoFCqFSqFSqBQqhUqhUqgUKoVKoVKoFCqFSqFSqBQqhUqhUqgUKoVKobKsUClUCpVCpVApVAqVQqVQKVQKlUKlUClUCpVCpVApVAqVQqVQKVQKlUKlUClUCpVCpVApVAqVQqVQKVQKlUKlUClUCpVCpVApVAqVQqVQKVQKlUKlUClUCpVCpVApVAqVQqVQKVQKlUKlUClUCpVCpVApVAqVQqVQKVQKlUKlUClUlhUqhUqhUqgUKoVKoVKoFCqFSqFSqBQqhUqhUqgUKoVKoVKoFCqFSqFSqBQqhUqhUqgUKoVKoVKoFCqFSqFSqBQqhUqhUqgUKoVKoVKoFCqFSqFSqBQqhUqhUqgUKoVKoVKoFCqFSqFSqBQqhUqhUqgUKoVKoVKoFCqFSqFSqBQqywqVQqVQKVQKlUKlUClUCpVCpVApVAqVQqVQKVQKlUKlUClUCpVCpVApVAqVQqVQKVQKlUKlUClUCpVCpVApVAqVQqVQKVQKlUKlUClUCpVCpVApVAqVQqVQKVQKlUKlUClUCpVCpVApVAqVQqVQKVQKlUKlUClUCpVCpVApVAqVQmVZoVKoFCqFSqFSqBQqhUqhUqgUKoVKoVKoFCqFSqFSqBQqhUqhUqgUKoVKoVKoFCqFSqFSqBQqhUqhUqgUKoVKoVKoFCqFSqFSqBQqhUqhUqgUKoVKoVKoFCqFSqFSqBQqhUqhUqgUKoVKoVKoFCqFSqFSqBQqhUqhUqgUKoVKobKsUClUCpVCpVApVAqVQqVQKVQKlUKlUClUCpVCpVApVAqVQqVQKVQKlUKlUClUCpVCpVApVAqVQqVQKVQKlUKlUClUCpVCpVApVAqVQqVQKVQKlUKlUClUCpVCpVApVAqVQqVQKVQKlUKlUClUCpVCpVApVAqVQqVQKVQKlUKlUClUlhUqhUqhUqgUKoVKoVKoFCqFSqFSqBQqhUqhUqgUKoVKoVKoFCqFSqFSqBQqhUqhUqgUKoVKoVKoFCqFSqFSqBQqhUqhUqgUKoVKoVKoFCqFSqFSqBQqhUqhUqgUKoVKoVKoFCqFSqFSqBQqhUqhUqgUKoVKoVKoFCqFSqFSqBQqywqVQqVQKVQKlUKlUClUCpVCpVApVAqVQqVQKVQKlUKlUClUCpVCpVApVAqVQqVQKVQKlUKlUClUCpVCpVApVAqVQqVQKVQKlUKlUClUCpVCpVApVAqVQqVQKVQKlUJlgQvonWmQJEmSJLUaJEmSJEmtBkmSJElSq0GSJEmS1GqQ3qVuZSd6e7eyE92YW9mJ3t6t7EQ35lZ2ord3KzvRjbmVnejt3cpOpLfSIL1L9bITvb1edqIb08tO9PZ62YluTC870dvrZSe6Mb3sRG+vl51Ib6VBkiRJktRqkCRJkiS1GiRJkiRJrQZJkiRJUqtBkiRJktRqkCRJkiS1GiRJkiRJrQZJkiRJUqtBkiRJktRqkCRJkiS1GiRJkiRJrQZJkiRJUqtBkiRJktRqkCRJkiS1GiRJkiRJrQZJkiRJUqtBkiRJktRqkCRJkiS1GiRJkiRJrQZJkiRJUqtBkiRJktRqkCRJkiS1GiRJkiRJrQZJkiRJUqtBkiRJktRqkCRJkiS1GiRJkiRJrQZJkiRJUqtBkiRJktRqkCRJkiS1GiRJkiRJrQZJkiRJUqtBkiRJktRqkCRJkiS1GiRJkiRJrQZJkiRJUqtBkiRJktRqkCRJkiS1GvSOLC0tMTc3x9zcHHNzc8zNzTE3N8fc3BxXrlzhep1Oh6mpKU6cOMHU1BSdTgdJkiRJ/x0a9I5897vfpa+vj76+Pvr6+ujr66Ovr4++vj6+/e1vc61XXnmF/v5+hoaG2LdvH0NDQ/T393Pu3DkkSZIkrb4GvSMXL15k7dq1DA4OMjg4yODgIIODgwwODnLvvfdy1aVLl3jggQeYn5/n0KFDnDlzhoMHDzI/P8+ePXu4fPkykiRJklZXg96RF198kU9/+tOMjIwwMjLCyMgIIyMjjIyM8KUvfYmrjh49ymuvvcbw8DA7duygu7ubgYEBaq28+uqrjI+PI0mSJGl1NeimXbx4kYWFBT70oQ/xdk6ePElPTw8DAwNcq7+/n56eHp555hkkSZIkra4G3bRz586xrK+vjxdffJGjR4/y9NNPc+7cOa7V6XSYnp5m69atNE3D9e655x6mp6fpdDpIkiRJWj0Numlnzpxh2ejoKF/+8pf53ve+x4EDB/jCF77AN7/5TZaWllg2NzfH0tISGzZsYCXr169naWmJK1eucKNmGGaGYWYYZoZhZhjmMs8iSZKkd7/LPMsMw8wwzAzDzDDMDMPonWvQTbtw4QLLPvrRj/Kb3/yGs2fP8vOf/5ytW7fyq1/9ih/84Acse/3111m2du1aVrJmzRqWXbhwgRtVqBQqhUqhUqj0shNJkiS9+/Wyk0KlUClUCpVCRe9cg27aV7/6VR599FGeeOIJPvzhD3PLLbfQ19fH4cOHue2225iYmODSpUv09PRwI5qmQZIkSdLqadBN+9SnPsXnP/95rtfb28tnPvMZFhcX+fOf/0xvby/LFhYWWMni4iLL7rjjDiRJkiStngb9R3R3d7Ps73//O+vWraOrq4vZ2VlWMjs7S1dXF+vWrUOSJEnS6mnQTXnjjTf4yle+wkMPPcRKZmdnWXbXXXexbNu2bbz88st0Oh2u1el0eOmll9i2bRuSJEmSVleDbsott9zCX//6V06dOsWFCxe41vT0NH/4wx/YvHkzd955J8t27drFwsICk5OTXGtycpLFxUV27dqFJEmSpNXVoJt24MABlpaWuP/++/nlL3/J1NQUx44d4/7772ft2rV8//vf56rdu3ezadMmHnnkEcbGxpiammJsbIyRkRE2bdrE7t27kSRJkrS6GnTT+vv7OXjwIE3T8K1vfYuhoSEefvhhNm7cyPj4OEm4qru7myNHjrB582ZGR0cZGhpidHSULVu2MD4+Tnd3N5IkSZJWV4PekYGBAZ599ll++9vfcvjwYU6fPs2vf/1rtmzZwvVuv/12JiYmeO655zh8+DCnT59mYmKCUgqSJEmSVl+D/i3uuusutm/fTimFt7Nx40a2b99OKQVJkiRJ/z0aJEmSJEmtBkmSJElSq0GSJEmS1GqQJEmSJLUaJEmSJEmtBkmSJElSq0GSJEmS1GqQJEmSJLUaJEmSJEmtBkmSJElSq0GSJEmS1GqQJEmSJLUaJEmSJEmtBkmSJElSq0GSJEmS1GqQJEmSJLUaJEmSJEmtBkmSJElSq0GSJEmS1GqQJEmSJLUaJEmSJEmtBkmSJElSq0GSJEmS1GqQJEmSJLUaJEmSJEmtBkmSJElSq0GSJEmS1GqQJEmSJLUaJEmSJEmtBkmSJElSq0GSJEmS1GqQJEmSJLUaJEmSJEmtBkmSJElSq0GSJEmS1GqQJEmSJLUa9Lampqa4ePEib6XT6TA1NcWJEyeYmpqi0+nwVjqdDlNTU5w4cYKpqSk6nQ6SJEmS/js06F96/vnnGRoa4vnnn2clr7zyCv39/QwNDbFv3z6Ghobo7+/n3LlzXO+VV16hv7+foaEh9u3bx9DQEP39/Zw7dw5JkiRJq69Bb+mFF17gwQcf5K1cunSJBx54gPn5eQ4dOsSZM2c4ePAg8/Pz7Nmzh8uXL3PVpUuXeOCBB5ifn+fQoUOcOXOGgwcPMj8/z549e7h8+TKSJEmSVleD3uSNN97g8ccf52tf+xpXrlzhrRw9epTXXnuN4eFhduzYQXd3NwMDA9RaefXVVxkfH+eqo0eP8tprrzE8PMyOHTvo7u5mYGCAWiuvvvoq4+PjSJIkSVpdDXqTvXv38qMf/YgdO3bwne98h7dy8uRJenp6GBgY4Fr9/f309PTwzDPPcNXJkyfp6elhYGCAa/X399PT08MzzzyDJEmSpNXVoDf5yEc+wk9/+lOeeOIJbrvtNlbS6XSYnp5m69atNE3D9e655x6mp6fpdDp0Oh2mp6fZunUrTdNwvXvuuYfp6Wk6nQ6SJEmSVk+D3mTfvn3cd999/Ctzc3MsLS2xYcMGVrJ+/XqWlpa4cuUKc3NzLC0tsWHDBlayfv16lpaWuHLlCjdqhmFmGGaGYWYYZoZhLvMskiRJeve7zLPMMMwMw8wwzAzDzDCM3rkG3ZTXX3+dZWvXrmUla9asYdmFCxd4/fXXWbZ27VpWsmbNGpZduHCBG1WoFCqFSqFSqPSyE0mSJL379bKTQqVQKVQKlUJF71yDbkpPTw83omkaenp6uBFN0yBJkiRp9TTopvT29rJsYWGBlSwuLrLsjjvuoLe3l2ULCwusZHFxkWV33HEHkiRJklZPg27KunXr6OrqYnZ2lpXMzs7S1dXFunXrWLduHV1dXczOzrKS2dlZurq6WLduHZIkSZJWT4Nu2rZt23j55ZfpdDpcq9Pp8NJLL7Ft2zau2rZtGy+//DKdTodrdTodXnrpJbZt24YkSZKk1dWgm7Zr1y4WFhaYnJzkWpOTkywuLrJr1y6u2rVrFwsLC0xOTnKtyclJFhcX2bVrF5IkSZJWV4Nu2u7du9m0aROPPPIIY2NjTE1NMTY2xsjICJs2bWL37t1ctXv3bjZt2sQjjzzC2NgYU1NTjI2NMTIywqZNm9i9ezeSJEmSVleDblp3dzdHjhxh8+bNjI6OMjQ0xOjoKFu2bGF8fJzu7m6u6u7u5siRI2zevJnR0VGGhoYYHR1ly5YtjI+P093djSRJkqTV1aB/qb+/n/Pnz/PFL36Rldx+++1MTEzw3HPPcfjwYU6fPs3ExASlFK53++23MzExwXPPPcfhw4c5ffo0ExMTlFKQJEmStPoa9G+xceNGtm/fTimFt7Nx40a2b99OKQVJkiRJ/z0aJEmSJEmtBkmSJElSq0GSJEmS1GqQJEmSJLUaJEmSJEmtBkmSJElSq0GSJEmS1GqQJEmSJLUaJEmSJEmtBkmSJElSq0GSJEmS1GqQJEmSJLUaJEmSJEmtBkmSJElSq0GSJEmS1GqQJEmSJLUaJEmSJEmtBkmSJElSq0GSJEmS1GqQJEmSJLUaJEmSJEmtBkmSJElSq0GSJEmS1GqQJEmSJLUaJEmSJEmtBkmSJElSq0GSJEmS1GqQJEmSJLUaJEmSJEmtBkmSJElSq0GSJEmS1GqQJEmSJLUaJEmSJEmtBkmSJElSq0GSJEmS1GqQJEmSJLUa9Lampqa4ePEiK1laWmJubo65uTnm5uaYm5tjbm6Oubk5rly5wvU6nQ5TU1OcOHGCqakpOp0OkiRJkv47NOhfev755xkaGuL5559nJd/97nfp6+ujr6+Pvr4++vr66Ovro6+vj29/+9tc65VXXqG/v5+hoSH27dvH0NAQ/f39nDt3DkmSJEmrr0Fv6YUXXuDBBx/kX7l48SJr165lcHCQwcFBBgcHGRwcZHBwkHvvvZerLl26xAMPPMD8/DyHDh3izJkzHDx4kPn5efbs2cPly5eRJEmStLoa9CZvvPEGjz/+OF/72te4cuUK/8qLL77Ipz/9aUZGRhgZGWFkZISRkRFGRkb40pe+xFVHjx7ltddeY3h4mB07dtDd3c3AwAC1Vl599VXGx8eRJEmStLoa9CZ79+7lRz/6ETt27OA73/kOb+XixYssLCzwoQ99iLdz8uRJenp6GBgY4Fr9/f309PTwzDPPIEmSJGl1NehNPvKRj/DTn/6UJ554gttuu423cu7cOZb19fXx4osvcvToUZ5++mnOnTvHtTqdDtPT02zdupWmabjePffcw/T0NJ1OB0mSJEmrp0Fvsm/fPu677z7ezpkzZ1g2OjrKl7/8Zb73ve9x4MABvvCFL/DNb36TpaUlls3NzbG0tMSGDRtYyfr161laWuLKlStIkiRJWj0NumkXLlxg2Uc/+lF+85vfcPbsWX7+85+zdetWfvWrX/GDH/yAZa+//jrL1q5dy0rWrFnDsgsXLnCjZhhmhmFmGGaGYWYY5jLPIkmSpHe/yzzLDMPMMMwMw8wwzAzD6J1r0E376le/yqOPPsoTTzzBhz/8YW655Rb6+vo4fPgwt912GxMTE1y6dImenh5uRNM03KhCpVApVAqVQqWXnUiSJOndr5edFCqFSqFSqBQqeucadNM+9alP8fnPf57r9fb28pnPfIbFxUX+/Oc/09vby7KFhQVWsri4yLI77rgDSZIkSaunQf8R3d3dLPv73//OunXr6OrqYnZ2lpXMzs7S1dXFunXrkCRJkrR6GnRT3njjDb7yla/w0EMPsZLZ2VmW3XXXXSzbtm0bL7/8Mp1Oh2t1Oh1eeukltm3bhiRJkqTV1aCbcsstt/DXv/6VU6dOceHCBa41PT3NH/7wBzZv3sydd97Jsl27drGwsMDk5CTXmpycZHFxkV27diFJkiRpdTXoph04cIClpSXuv/9+fvnLXzI1NcWxY8e4//77Wbt2Ld///ve5avfu3WzatIlHHnmEsbExpqamGBsbY2RkhE2bNrF7924kSZIkra4G3bT+/n4OHjxI0zR861vfYmhoiIcffpiNGzcyPj5OEq7q7u7myJEjbN68mdHRUYaGhhgdHWXLli2Mj4/T3d2NJEmSpNXVoH+pv7+f8+fP88UvfpGVDAwM8Oyzz/Lb3/6Ww4cPc/r0aX7961+zZcsWrnf77bczMTHBc889x+HDhzl9+jQTExOUUpAkSZK0+hr0b3HXXXexfft2Sim8nY0bN7J9+3ZKKUiSJEn679EgSZIkSWo1SJIkSZJaDZIkSZKkVoMkSZIkqdUgSZIkSWo1SJIkSZJaDZIkSZKkVoMkSZIkqdUgSZIkSWo1SJIkSZJaDZIkSZKkVoMkSZIkqdUgSZIkSWo1SJIkSZJaDZIkSZKkVoMkSZIkqdUgSZIkSWo1SJIkSZJaDZIkSZKkVoMkSZIkqdUgSZIkSWo1SJIkSZJaDZIkSZKkVoMkSZIkqdUgSZIkSWo1SJIkSZJaDZIkSZKkVoMkSZIkqdUgSZIkSWo1SJIkSZJaDZIkSZKkVoMkSZIkqdUgSZIkSWo1SJIkSZJaDZIkSZKkVoMkSZIkqdWgFb3xxhv88Y9/5MSJE/z+979nbm6Ot9LpdJiamuLEiRNMTU3R6XR4K51Oh6mpKU6cOMHU1BSdTgdJkiRJ/x0a9CbHjh3j3nvvZc+ePezbt4+vf/3rfPKTn+THP/4x13vllVfo7+9naGiIffv2MTQ0RH9/P+fOneN6r7zyCv39/QwNDbFv3z6Ghobo7+/n3LlzSJIkSVp9Dfonp06d4uGHH+bOO+/kZz/7GWfOnOEXv/gFfX19PProo0xMTHDVpUuXeOCBB5ifn+fQoUOcOXOGgwcPMj8/z549e7h8+TJXXbp0iQceeID5+XkOHTrEmTNnOHjwIPPz8+zZs4fLly8jSZIkaXU16J88/vjjdHV18dRTT/GJT3yC7u5uNm/ezKFDh3jve9/LT37yE646evQor732GsPDw+zYsYPu7m4GBgaotfLqq68yPj7OVUePHuW1115jeHiYHTt20N3dzcDAALVWXn31VcbHx5EkSZK0uhr0T9asWcN9993H+9//fq71nve8h49//OP85S9/4aqTJ0/S09PDwMAA1+rv76enp4dnnnmGq06ePElPTw8DAwNcq7+/n56eHp555hkkSZIkra4G/ZPJyUmefPJJrtfpdDh79iy33noryzqdDtPT02zdupWmabjePffcw/T0NJ1Oh06nw/T0NFu3bqVpGq53zz33MD09TafTQZIkSdLqadANOXLkCH/7298YHBxk2dzcHEtLS2zYsIGVrF+/nqWlJa5cucLc3BxLS0ts2LCBlaxfv56lpSWuXLmCJEmSpNXToLf1pz/9iUcffZQPfvCDPPjggyx7/fXXWbZ27VpWsmbNGpZduHCB119/nWVr165lJWvWrGHZhQsXuFEzDDPDMDMMM8MwMwxzmWeRJEnSu99lnmWGYWYYZoZhZhhmhmH0zjXoXzp16hTf+MY3eN/73sdTTz3F+vXrWdbT08ONaJqGnp4ebkTTNNyoQqVQKVQKlUKll51IkiTp3a+XnRQqhUqhUqgUKnrnGvSWnnzySR588EE2btzIsWPHuPPOO7mqt7eXZQsLC6xkcXGRZXfccQe9vb0sW1hYYCWLi4ssu+OOO5AkSZK0ehq0ogMHDvDDH/6Qj33sYxw7dowPfOADXGvdunV0dXUxOzvLSmZnZ+nq6mLdunWsW7eOrq4uZmdnWcns7CxdXV2sW7cOSZIkSaunQW/y0EMP8fTTT/PZz36WsbExNmzYwEq2bdvGyy+/TKfT4VqdToeXXnqJbdu2cdW2bdt4+eWX6XQ6XKvT6fDSSy+xbds2JEmSJK2uBv2TJ554gpMnT/K5z32Oxx57jO7ubt7Krl27WFhYYHJykmtNTk6yuLjIrl27uGrXrl0sLCwwOTnJtSYnJ1lcXGTXrl1IkiRJWl0N+ofZ2Vkef/xxls3Pz7N//37279/P/v372b9/P/v372f//v0sLS2xbPfu3WzatIlHHnmEsbExpqamGBsbY2RkhE2bNrF7926u2r17N5s2beKRRx5hbGyMqakpxsbGGBkZYdOmTezevRtJkiRJq6tB//DCCy+wsLDAst/97nccP36c48ePc/z4cY4fP87x48c5fvw4nU6HZd3d3Rw5coTNmzczOjrK0NAQo6OjbNmyhfHxcbq7u7mqu7ubI0eOsHnzZkZHRxkaGmJ0dJQtW7YwPj5Od3c3kiRJklZXg/7hf/7nfzh//jznz5/n/PnznD9/nvPnz3P+/HnOnz/P+fPnOX/+PLfccgtX3X777UxMTPDcc89x+PBhTp8+zcTEBKUUrnf77bczMTHBc889x+HDh8yNgmYAACAASURBVDl9+jQTExOUUpAkSZK0+hr0b7Fx40a2b99OKYW3s3HjRrZv304pBUmSJEn/PRokSZIkSa0GSZIkSVKrQZIkSZLUapAkSZIktRokSZIkSa0GSZIkSVKrQZIkSZLUapAkSZIktRokSZIkSa0GSZIkSVKrQZIkSZLUapAkSZIktRokSZIkSa0GSZIkSVKrQZIkSZLUapAkSZIktRokSZIkSa0GSZIkSVKrQZIkSZLUapAkSZIktRokSZIkSa0GSZIkSVKrQZIkSZLUapAkSZIktRokSZIkSa0GSZIkSVKrQZIkSZLUapAkSZIktRokSZIkSa0GSZIkSVKrQZIkSZLUapAkSZIktRokSZIkSa0GSZIkSVKrQZIkSZLUapAkSZIktRokSZIkSa0GreiNN97gj3/8IydOnOD3v/89c3NzrGRpaYm5uTnm5uaYm5tjbm6Oubk55ubmuHLlCtfrdDpMTU1x4sQJpqam6HQ6SJKk/4xTZ/ciSf8bDXqTY8eOce+997Jnzx727dvH17/+dT75yU/y4x//mOt997vfpa+vj76+Pvr6+ujr66Ovr4++vj6+/e1vc61XXnmF/v5+hoaG2LdvH0NDQ/T393Pu3DkkSdK/X//djyFJ/xsN+ienTp3i4Ycf5s477+RnP/sZZ86c4Re/+AV9fX08+uijTExMcK2LFy+ydu1aBgcHGRwcZHBwkMHBQQYHB7n33nu56tKlSzzwwAPMz89z6NAhzpw5w8GDB5mfn2fPnj1cvnwZSZL01k6d3Ysk/ac16J88/vjjdHV18dRTT/GJT3yC7u5uNm/ezKFDh3jve9/LT37yE6714osv8ulPf5qRkRFGRkYYGRlhZGSEkZERvvSlL3HV0aNHee211xgeHmbHjh10d3czMDBArZVXX32V8fFxJEnSW+u/+zEk6T+tQf9kzZo13Hfffbz//e/nWu95z3v4+Mc/zl/+8heuunjxIgsLC3zoQx/i7Zw8eZKenh4GBga4Vn9/Pz09PTzzzDNIkiRJWl0N+ieTk5M8+eSTXK/T6XD27FluvfVWrjp37hzL+vr6ePHFFzl69ChPP/00586d41qdTofp6Wm2bt1K0zRc75577mF6eppOp4MkSZKk1dOgG3LkyBH+9re/MTg4yFVnzpxh2ejoKF/+8pf53ve+x4EDB/jCF77AN7/5TZaWllg2NzfH0tISGzZsYCXr169naWmJK1eucKNmGGaGYWYYZoZhZhjmMs8iSdL/JafO7kX6v+gyzzLDMDMMM8MwMwwzwzB65xr0tv70pz/x6KOP8sEPfpAHH3yQqy5cuMCyj370o/zmN7/h7Nmz/PznP2fr1q386le/4gc/+AHLXn/9dZatXbuWlaxZs4ZlFy5c4EYVKoVKoVKoFCq97ESSpP9L+u9+DOn/ol52UqgUKoVKoVKo6J1r0L906tQpvvGNb/C+972Pp556ivXr13PVV7/6VR599FGeeOIJPvzhD3PLLbfQ19fH4cOHue2225iYmODSpUv09PRwI5qmQbpZp87uRZIkSe9Mg97Sk08+yYMPPsjGjRs5duwYd955J9f61Kc+xec//3mu19vby2c+8xkWFxf585//TG9vL8sWFhZYyeLiIsvuuOMOpJvVf/djSNJ/m1Nn93Lq7F6ud+rsXv5TTp3diyTdrAat6MCBA/zwhz/kYx/7GMeOHeMDH/gA/xvd3d0s+/vf/866devo6upidnaWlczOztLV1cW6deuQJOndpP/ux1hJ/92P8Z/Sf/djSNLNatCbPPTQQzz99NN89rOfZWxsjA0bNnC9N954g6985Ss89NBDrGR2dpZld911F8u2bdvGyy+/TKfT4VqdToeXXnqJbdu2IUnSu1H/3Y/xn3Lq7F4k6d+pQf/kiSee4OTJk3zuc5/jscceo7u7m5Xccsst/PWvf+XUqVNcuHCBa01PT/OHP/yBzZs3c+edd7Js165dLCwsMDk5ybUmJydZXFxk165dSJKkG3Pq7F6W9d/9GDfr1Nm9SNL1GvQPs7OzPP744yybn59n//797N+/n/3797N//37279/P/v37WVpaYtmBAwdYWlri/vvv55e//CVTU1McO3aM+++/n7Vr1/L973+fq3bv3s2mTZt45JFHGBsbY2pqirGxMUZGRti0aRO7d+9G0n/WqbN7WXbq7F5Ond2LpH+vU2f38p926uxelvXf/RgrOXV2Lzeq/+7HkKTrNegfXnjhBRYWFlj2u9/9juPHj3P8+HGOHz/O8ePHOX78OMePH6fT6bCsv7+fgwf/H3vwH1r3VcB9/O23P5JqGXOj3PWfdatKwZ42pLg5O7EMDqkMBv6TWVA6LsqqeLAUwXUbHFlMqoIi0uOmBSltuujoZBaka+FgZi35a2OzO1BL9kdlIJzOZVJqbLvk+jzfPs8dtzFpkjZN7k0+r9d+iqJg7969VKtVnn32WdasWUN/fz8bNmygrq2tjUOHDrFx40b6+vqoVqv09fWxadMm+vv7aWtrQ0TmV0yOmBylmBwicmusCdxu1gRuRkwOEZGZKJCPfPnLX+bcuXOcO3eOc+fOce7cOc6dO8e5c+c4d+4c586d49y5c6xYsYK6rq4uBgcHefXVVzl48CCnTp3i2LFjbNq0iYnWrl3LwMAAp0+f5uDBg5w6dYqBgQEqlQoiIiIiIrLwCmROrF+/nq1bt1KpVJjOmjVr2Lp1K5VKBRGZHzE5SjE5JorJISJzKybHQrAm0CgmR8magIjITBSIiCwB1gREZP5YE2gG1gRERGajQERkEYrJ0Sgmx3RicoiIiMjSViAisghZEyjF5JgpawIi0nxicoiIzJcCEVmUYnIIWBOYqZgcInL7xOS4GdYEYnKIiMyHAhFZlKwJCMTkiMkhIvMnJsdkrAncLGsCIiLzoUBEZJGIyVEXk+NmxOQQkfkVk0NEpFkUiIg0sZgcjWJyTMWaQKOYHDcjJoeI3DxrArNhTWAyMTnqYnLE5BARud0KRESamDWBRtYEGsXkEJHFz5qAiMh8KBARaXIxOaZiTWCimBy3KiaHiMytmBylmBwzYU2gkTUBEZHbrUBEpInF5LAmEJNjopgcMTkaxeQQkeZkTaBkTUBEpFkViIg0MWsCdTE5YnLE5IjJMVFMDhFZODE5JhOTYzoxOUREmkGBiEgTislRF5PDmsBE1gRKMTlicsy1mBwxOUoxOUoxOWJyiMj/siYwGWsC07EmICLSDApERJqQNYFSTI5STA5rAo1icswXawIxOURERGRxKxARaWLWBOpiciyEmBwxOURERGTxKxAREREREZFrCkSk5cXkkPkVk0NErheTQ0Sk1RWISMuzJrDYxOSosyYgIs3PmoCISKsrEBFpQtYESjE5YnI0o5gcIiIisrgUiIiINKGYHCIiIvOtQESkScXkkKnF5FjMrAlMJyaHiIjIXCoQEZGWZE1gMYjJMZWYHDdiTUBERGQuFYiINJmYHDE5mp01Abl11gQaxeSosyZwIzE5YnJMJiaHiIjIbBWIiDQZawKtICZHTA65PWJy3EhMjpI1gclYExAREZmtAhGRJmRNoBVYE5C5E5PDmkDJmsCNWBOwJnAjMTlicoiIiMxUgYhIE4rJ0QpicsTkWMxicswXawIxOeZCTA5rAtYEREREZqpARKSJxOSIydFqYnIsVtYE5pM1gblgTaBRTI7bISaHiIgsHgUiIk3EmkDJmkArsSYgzc2awHyKySEiIq2nQESkCcXkaCUxOWR2YnI0isnRiqwJTMaagIiItJ4CEZE5FpMjJkdMjpgcMTlEJrIm0MiagIiIyEIrEBGZBzE5ZiImh0griskhIiKtr0BEZI7E5IjJMZE1AWsCIrdLTI6FZk2gLiaHiIi0pgIRERERERG5pkBEZA7E5JiMNYEbiclRF5NDmkNMjlYQk6NkTaBZxOSwJiAiIq2pQERkgcXkkOZiTUBujjUBERFpXQUiIrdRTI6ZiMkhcjNicrSCmBwiItL8CkRERJpcTI6YHJOxJtAKrAmIiEjzK5BJ/ec//2FwcJATJ07w17/+lRup1WoMDQ1x/PhxhoaGqNVqTKVWqzE0NMTx48cZGhqiVqshshhYE5iMNYEbsSYgMh1rAtYEJrImICIiMpcK5H+88sorfOELX+Bb3/oWu3fv5vHHH+fRRx/lnXfeYaK3334bay3VapU9e/ZQrVax1nL27Fkmevvtt7HWUq1W2bNnD9VqFWstZ8+eRaTVxeSYrZgcMTlEZiMmR0yOmBwxOUREROZSgVxnaGiIvXv3cv/99/Pyyy9z5swZfv7zn/Pee+9RrVYZHR2l7uLFi+zatYvLly9z4MABzpw5w/79+7l8+TJPPvkkly5dou7ixYvs2rWLy5cvc+DAAc6cOcP+/fu5fPkyTz75JJcuXUJkMbAm0CgmR0yOqVgTELlZ1gRicoiIiMyVArnOCy+8wLJly3j++efZtGkTbW1tPProo+zevZsLFy7wpz/9ibojR47w/vvv471n27ZttLW10dXVRU9PDxcuXKC/v5+6I0eO8P777+O9Z9u2bbS1tdHV1UVPTw8XLlygv78fkVYVk6MuJkedNQFrAtYESjE5YnLE5IjJsZhYE5D5YU2gkTUBERGRuVIg13n88cfZtWsXa9eupdE999xD6d1336Xu5MmTtLe309XVRSNrLe3t7Zw4cYK6kydP0t7eTldXF42stbS3t3PixAlEFgNrAlOxJjAZawLWBGTmYnLE5FgqYnI0siYgIiJyOxTIdR577DF2797NRKdOnaL0wAMPUKrVagwPD7N582aKomCiLVu2MDw8TK1Wo1arMTw8zObNmymKgom2bNnC8PAwtVoNkcXAmsBkYnIsVjE55PaxJtAoJoc1ARERkblWIFN65513OH78ON/4xjd46aWX2LlzJ5/73OcojY6OMj4+zl133cVk7rjjDsbHx7ly5Qqjo6OMj49z1113MZk77riD8fFxrly5wkxlPBlPxpPxZDyXGERkvsXkaBSTo2RNoFFMjsnE5CjF5Ghl1gRaXUyOVhCTw5pATI6YHCIiS9ElBsl4Mp6MJ+PJeOTWFciUfvOb37Bnzx5Onz7NPffcQ0dHB3UffPABpZUrVzKZZcuWUTp//jwffPABpZUrVzKZZcuWUTp//jwzVaGHCj1U6KFCDxV6WM0jiDSjmBxTsSYQk8OagDWBkjUBuV5MjrkSk2My1gTmS0yOWxGTw5qANYGYHCIiS81qHqFCDxV6qNBDhR4q9CC3rkCm9NRTT3H27FleffVV1q9fz/e+9z2ef/55Su3t7cxEURS0t7czE0VRINJKYnJMJybHjcTksCZQislRismx2MTkuFkxOSayJmBN4GZYE1ho1gRuVUyOmBwiIiJzqUCmdOedd1IUBevXr+dXv/oVd999N7/85S8ZHx9n9erVlK5evcpkxsbGKN17772sXr2a0tWrV5nM2NgYpXvvvReRxSImR0yOmYjJ0cqsCcxETI6YHDJ7MTnqrAlYE7AmYE3AmoCIiMhcKZAZaWtr44EHHmBsbIw33niDVatWsXz5ckZGRpjMyMgIy5cvZ9WqVaxatYrly5czMjLCZEZGRli+fDmrVq1CpJVYE5iKNYHZiMkhIiIistAK5CMffvghjzzyCN/+9reZzOXLlylVKhVKHR0dvPXWW9RqNRrVajXefPNNOjo6qOvo6OCtt96iVqvRqFar8eabb9LR0YGIiIiIiCysAvnIihUr+MQnPsGf//xn/v73v9NoeHiYv/zlL9x///2sW7eO0vbt27l69SpHjx6l0dGjRxkbG2P79u3Ubd++natXr3L06FEaHT16lLGxMbZv345Iq4nJMZmYHDE5GlkTWIpicsitsyYgIiIyHwrkOnv37mV8fJydO3dy7NgxhoaGeOmll3jiiSf42Mc+Rk9PD3U7duxg3bp17Nu3j8OHDzM0NMThw4fp7e1l3bp17Nixg7odO3awbt069u3bx+HDhxkaGuLw4cP09vaybt06duzYgUizi8kRk+NmxORYjKwJ3Ig1gZgct8KagDWBpSYmh4iIyHwrkOt88Ytf5MCBAxRFwfe//32q1Sree9asWcORI0d48MEHqWtra+PQoUNs3LiRvr4+qtUqfX19bNq0if7+ftra2qhra2vj0KFDbNy4kb6+PqrVKn19fWzatIn+/n7a2toQaRUxOWbLmsBiFJNDbg9rAjE5biQmR0wOERGRuVIg/2Pbtm0MDg5y8uRJDh48yOnTpzl27BidnZ1MtHbtWgYGBjh9+jQHDx7k1KlTDAwMUKlUmGjt2rUMDAxw+vRpDh48yKlTpxgYGKBSqSCyEGJy3AxrAjE5pmJNoJE1gcXKmsDtEpNjqbMmcCPWBKwJiIiIzJUCmdJ9993H1q1bWbNmDdNZs2YNW7dupVKpMJ01a9awdetWKpUKIgvJmsBsWBOwJnAj1gQmiskRk0Nmx5qA3FhMjkYxOSYTk0NERGQmCkREJojJMZmYHNOJySEyV2JyxOSYKWsCMTkmsiYgIiIyEwUiIhNYE7hZ1gSWkpgccvtYE7AmMBVrAo1ickwlJoeIiMh0CkREZsiawHRicsTkWEpickwUk6POmkCdNYG6mBwyuZgcc82agIiIyHQKRERugjUBAWsC1gQaxeSYyJqANQGZGWsCsxGTo2RNQERE5FYUiIjMUEyOupgcAjE5phKToy4mh9w+1gTqrAmIiIjcrAIRkRmIyVGKyVGyJiBgTWAq1gQaxeSIySEiIiLNq0BEZJZicsTkkJmJySEiIiKtoUBEZAasCcjMWBOwJnAjMTlmKibHYheTQ0REpBkUiIjIbROTYzLWBKwJ3EhMjpI1gcXOmoCIiEgzKBARmYGYHHI9awLTsSYgNy8mx1yIySEiIjITBSIiU4jJEZNDbl5MjptlTWCpsyYwWzE5REREblaBiIiIiIiIXFMgIjIFawLWBGJyyM2xJiDzy5rARNYEREREZqJARGQKMTlicsj/siYgIiIii0+BiMgUrAmINJOYHCIiIrdTgYiI3BYxOWJyyNyxJiAiInI7FYiIyKxYE5gNawIlawLWBERERKR5FYiI/F8xOWJyTGRNQERERGSpKBCRJS0mR8magDWBmByNYnLIrYnJYU1AREREml+BiCwJMTkaxeQoWRMoxeQoWRMoxeQQmW8xOURERBZSgYgsSdYEGlkTKMXkiMlhTSAmh8h8siYgIiKykApEZEmKyVGKyVGKyVFnTUCmFpOjFJNjKjE5JhOTQ0RERJpXgYgsCdYEGlkTKFkTiMkxUUwOawLWBOR61gRicsyENYFG1gRERESkeRWIyKIXk6MUk6NRTI6YHHUxOawJNIrJIdeLyTEb1gRERESkNRSIyKJnTaAuJkcpJoc1gUbWBBrF5Ghm1gTqrAmIiIiI3KoCEVl0YnJMFJOjLiaHNYEbsSbQzKwJ1FkTiMlhTWC+xeSYijUBERERaS0FIrLoWBOYyJqANYFGMTkaxeQoxeSIydHsYnLUWROIySEiIiJyKwpERERERETkmgIRWVRictTF5IjJUYrJEZPDmkApJsdUrAk0u5gcJWsCddYEmoU1AREREWk9BSKyqFgTaGRNICaHNQFrAjE5phOTw5pAs7MmMJE1AWsC8ykmR0wOERERaX0FIrKoxOSIyRGToxSToxSTIybHVKwJNIrJ0aysCdTF5GgUk6NkTWA+WRMQERGR1lcgIouONQFrArMRk6MUk6OVWBMoxeRoFJNjPsXkEBERkdZXICKLTkyOpcaaQMmawEKJySEiIiKtrUBEFh1rAjE5rAlMZE1gMbAmMFFMjpgcIiIiIjerQEQWFWsCJWsCMTkmismxmMTkaGRNoGRNYKHE5BAREZHWVCAii05Mjpgci1VMjjprAhPF5BARERG5GQUyqf/85z8MDg5y4sQJ/vrXvzKV8fFxRkdHGR0dZXR0lNHRUUZHRxkdHeXKlStMVKvVGBoa4vjx4wwNDVGr1RCZa9YEFjNrAjdiTSAmx0KIyWFNQERERFpTgfyPV155hS984Qt861vfYvfu3Tz++OM8+uijvPPOO0z03HPP0dnZSWdnJ52dnXR2dtLZ2UlnZydPP/00jd5++22stVSrVfbs2UO1WsVay9mzZxGZSzE5lqqYHDE5rAnMN2sC1gRERESkdRXIdYaGhti7dy/3338/L7/8MmfOnOHnP/857733HtVqldHRURq9++67rFy5ku7ubrq7u+nu7qa7u5vu7m4+//nPU3fx4kV27drF5cuXOXDgAGfOnGH//v1cvnyZJ598kkuXLiEirS0mR0wOERERaV0Fcp0XXniBZcuW8fzzz7Np0yba2tp49NFH2b17NxcuXOBPf/oTjV5//XUeeughent76e3tpbe3l97eXnp7e/nqV79K3ZEjR3j//ffx3rNt2zba2tro6uqip6eHCxcu0N/fj4jMXkyOUkyOZmBNQERERFpXgVzn8ccfZ9euXaxdu5ZG99xzD6V3332XunfffZerV6/y6U9/mumcPHmS9vZ2urq6aGStpb29nRMnTiAyF2JylKwJLGYxOUrWBErWBBrF5FgIMTlicoiIiEhrKpDrPPbYY+zevZuJTp06RemBBx6g7uzZs5Q6Ozt5/fXXOXLkCL///e85e/YsjWq1GsPDw2zevJmiKJhoy5YtDA8PU6vVELlV1gRKMTkWq5gc1gQaxeRoBtYErAmIiIhIayqQKb3zzjscP36cb3zjG7z00kvs3LmTz33uc9SdOXOGUl9fH1/72tf44Q9/yDPPPMNXvvIVnnrqKcbHxymNjo4yPj7OXXfdxWTuuOMOxsfHuXLlCjOV8WQ8GU/Gk/FcYhCRmBxLQUwOERGRpeoSg2Q8GU/Gk/FkPHLrCmRKv/nNb9izZw+nT5/mnnvuoaOjg0bnz5+n9NnPfpY//vGPpJT43e9+x+bNm/nDH/7Aj3/8Y0offPABpZUrVzKZZcuWUTp//jwzVaGHCj1U6KFCDxV6WM0jyNIUk2Opsyaw0KwJiIiIzIfVPEKFHir0UKGHCj1U6EFuXYFM6amnnuLs2bO8+uqrrF+/nu9973s8//zz1O3cuZOf/vSnvPDCC3zmM59hxYoVdHZ2cvDgQe6++24GBga4ePEi7e3tzERRFIiIiIiIyMIpkCndeeedFEXB+vXr+dWvfsXdd9/NL3/5S8bHxyk9+OCDPPbYY0y0evVqHn74YcbGxnjjjTdYvXo1patXrzKZsbExSvfeey8iN8OaQEyOmBxLhTUBERERkblWIDPS1tbGAw88wNjYGG+88QbTaWtro/Tf//6XVatWsXz5ckZGRpjMyMgIy5cvZ9WqVYhI64rJISIiIq2tQD7y4Ycf8sgjj/Dtb3+byVy+fJlSpVLhww8/5Otf/zrf/e53mczIyAil9evXU+ro6OCtt96iVqvRqFar8eabb9LR0YGIzFxMjpgczcKagDUBERERaW0F8pEVK1bwiU98gj//+c/8/e9/p9Hw8DB/+ctfuP/++1m3bh0rVqzgH//4BzFGzp8/T6Ph4WFee+01Nm7cyH333Udp+/btXL16laNHj9Lo6NGjjI2NsX37dkRkdqwJxOQoxeRYSDE5REREpPUVyHX27t3L+Pg4O3fu5NixYwwNDfHSSy/xxBNP8LGPfYyenh7qnnnmGcbHx3niiSd45ZVXGBoa4uWXX+aJJ55g5cqV/OhHP6Jux44drFu3jn379nH48GGGhoY4fPgwvb29rFu3jh07diAisxOTw5pAyZrAQrImICIiIq2vQK7zxS9+kQMHDlAUBd///vepVqt471mzZg1HjhzhwQcfpM5ay/79+ymKgr1791KtVnn22WdZs2YN/f39bNiwgbq2tjYOHTrExo0b6evro1qt0tfXx6ZNm+jv76etrQ0RmR1rAjE5YnLE5Fgo1gRERERkcSiQ/7Ft2zYGBwc5efIkBw8e5PTp0xw7dozOzk4m6urqYnBwkFdffZWDBw9y6tQpjh07xqZNm5ho7dq1DAwMcPr0aQ4ePMipU6cYGBigUqkgcqusCSw1MTlERERE5lKBTOm+++5j69atrFmzhumsX7+erVu3UqlUmM6aNWvYunUrlUoFkbkSk2OxsCYwHWsC1gRERERE5lKBiLS0mBwlawKLRUwOawI3EpOjZE1gtqwJiIiIiEymQERamjWBmBwxORaTmBzWBOaaNYGYHCVrAiIiIiKNCkRkUbAmsFhYE7AmEJPjRmJylKwJlKwJWBO4kZgc1gSsCcTkuFXWBERERGTxKBCRlhWTIybHYmVNwJrAjcTkKFkTiMlxI9YErAnE5ChZE7hVMTlERERk8SgQkZZlTaAuJsdiEpMjJkdMjqlYE7AmUIrJUWdNwJrAVKwJzBVrAiIiIrJ4FIhIS7MmsFhZE7iRmBwxOUrWBBrF5GhkTUBERERkOgUi0tJiciwG1gRK1gQmsiYwFWsCMTliclgTqLMmMBPWBErWBKwJzIY1AREREVlcCkSkpVkTaDXWBOqsCVgTiMlhTWAiawI3EpOjZE1gImsC1gSsCUwlJoc1AREREZFSgYiIiIiIiFxTICItz5pAq7EmYE2gzppAI2sCMTlKMTluF2sCjawJWBO4EWsCIiIisjgViEjLi8nRSmJyTCUmR501gRuxJlCyJhCTYy5ZE7AmMBVrAiIiIrL4FIhIy4rJ0YqsCTSKyVFnTWAiawKTiclhTaBkTWAuxeRoZE2gZE1AREREFq8CEWlZ1gRicjQ7awJ11gRictTF5JhOTI75Zk2gZE3AmkDJmoCIiIgsbgUiIrdZTI66mBx1MTmsCVgTuBFrAiIiIiLzoUBEWpo1gVZhTaBkTSAmx2xZEyhZE7AmUBeTQ0RERGQuFIhIy4rJ0UpickwUkyMmx3SsCcTkKMXkiMlhTaAuJoeIiIjIrSoQkZZnTaCVUVJrQwAAIABJREFUxOSYrZgcddYErAnUWROwJiAiIiJyqwpEpGVZEyjF5Ghl1gRmKyaHiIiIyFwrEBFpAdYErAlYEyhZExARERGZawUiIvPImsBEMTmmE5NDRERE5HYrEJGWZ03AmkCzsyYQk2MiawLTsSbQKCZHKSZHTI5STA4RERGRW1EgIotCTI5mF5PDmkCdNQFrArMVk8OaQMmagDWBupgcIiIiIjerQERkHsXkKFkTiMlRislxIzE5SjE5StYEJmNNQERERORWFIiILKCYHNYEbsSaQMmaQEyOUkyORjE5StYERERERG5WgYiIiIiIiFxTICKLhjWBVhGTw5pAKSbHTFkTKFkTaGRNQERERORWFYjIomBNoNXE5ChZE5ipmBxzISZHTA4RERGRRgUiIgssJsdMWROIyTEbMTlEREREZqJARGSBWROYDWsCpZgc04nJ0Sgmh4iIiMhUCkRkUbIm0AqsCcTkiMkxW9YE6mJyTBSTo1FMDmsCIiIiIlMpEJFFxZpAK4nJYU3AmsBsxeSosyYwFWsCMTlKMTlEREREplIgIotKTI5STI7FzppAXUyOiawJ1FkTqIvJYU3AmoCIiIhIowIRWVSsCZSsCSwl1gQmY01gMjE5RERERCYqEBFZgqwJiIiIiExUICKLjjWBmBytIiaHiIiISDMoEJFFyZpAq7AmMB+sCVgTsCYgIiIiMpkCmdZ7771HjJGRkREmU6vVGBoa4vjx4wwNDVGr1ZhKrVZjaGiI48ePMzQ0RK1WQ+R2iMkhIiIiIrNTINPavXs33/nOd/jb3/7GRG+//TbWWqrVKnv27KFarWKt5ezZs0z09ttvY62lWq2yZ88eqtUq1lrOnj2LyFyzJtAKrAmIiIiINIsCuaFf//rXvPHGG0zm4sWL7Nq1i8uXL3PgwAHOnDnD/v37uXz5Mk8++SSXLl2i7uLFi+zatYvLly9z4MABzpw5w/79+7l8+TJPPvkkly5dQmQpiskRk0NERESkGRTIlM6ePcsvfvELPvnJTzKZI0eO8P777+O9Z9u2bbS1tdHV1UVPTw8XLlygv7+fuiNHjvD+++/jvWfbtm20tbXR1dVFT08PFy5coL+/H5G5FJOj1cTkEBEREVlIBTKpK1eusGfPHrZs2cKjjz7KZE6ePEl7eztdXV00stbS3t7OiRMnqDt58iTt7e10dXXRyFpLe3s7J06cQGQuWRMoWRNodtYEStYEboeYHCIiIiIzUSCT+slPfsI///lPfvaznzGZWq3G8PAwmzdvpigKJtqyZQvDw8PUajVqtRrDw8Ns3ryZoiiYaMuWLQwPD1Or1RARERERkYVTIP9jcHCQF198kR/84AdUKhUmMzo6yvj4OHfddReTueOOOxgfH+fKlSuMjo4yPj7OXXfdxWTuuOMOxsfHuXLlCiJzyZpATI5mF5PjdrImICIiIjITBXKdkZERnn32Wb785S/z2GOPMZUPPviA0sqVK5nMsmXLKJ0/f54PPviA0sqVK5nMsmXLKJ0/f56Zyngynown48l4LjGISKOYHK3AmoCIiIjM3CUGyXgynown48l45NYVyHWefvppli1bxnPPPceNtLe3MxNFUdDe3s5MFEXBTFXooUIPFXqo0EOFHlbzCCKNrAm0gpgcIiIiMnOreYQKPVTooUIPFXqo0IPcugL5yG9/+1tee+019u3bx5133smNrF69mtLVq1eZzNjYGKV7772X1atXU7p69SqTGRsbo3TvvfcishRZExARERFpBgXykddee43SN7/5TTZs2MCGDRvYsGEDL774IqVqtcqGDRv417/+xapVq1i+fDkjIyNMZmRkhOXLl7Nq1SpWrVrF8uXLGRkZYTIjIyMsX76cVatWIbLUWBMQERERaRYF8pGHH36Y7u5uuru76e7upru7m+7ubj71qU9R+tKXvkR3dzcrV66k1NHRwVtvvUWtVqNRrVbjzTffpKOjg7qOjg7eeustarUajWq1Gm+++SYdHR2IyMKKySEiIiJLW4F8ZOfOnfT29tLb20tvby+9vb309vby0EMPUapWq/T29vLxj3+c0vbt27l69SpHjx6l0dGjRxkbG2P79u3Ubd++natXr3L06FEaHT16lLGxMbZv347IUhaTQ0RERGShFchN27FjB+vWrWPfvn0cPnyYoaEhDh8+TG9vL+vWrWPHjh3U7dixg3Xr1rFv3z4OHz7M0NAQhw8fpre3l3Xr1rFjxw5EljJrAiIiIiILrUBuWltbG4cOHWLjxo309fVRrVbp6+tj06ZN9Pf309bWRl1bWxuHDh1i48aN9PX1Ua1W6evrY9OmTfT399PW1oaILCxrAiIiIrK0Fci0vPecO3eOrVu3MtHatWsZGBjg9OnTHDx4kFOnTjEwMEClUmGitWvXMjAwwOnTpzl48CCnTp1iYGCASqWCiIiIiIgsvAKZE2vWrGHr1q1UKhWms2bNGrZu3UqlUkHkdrMmICIiIiIzUyAii1JMjmZnTUBERESkmRSIyKJkTaDZxeQQERERaSYFIrLoWRNoRtYE5ktMDhEREZHpFIjIkmBNoNnE5BARERFpJgUiIiIiIiJyTYGILHoxOWJyiIiIiMiNFYiINKGYHCIiIiLzrUBEFj1rAtYEmlFMjlJMjkbWBOZCTI6YHNYERERERKZTICJLhjWBpSQmh4iIiMhsFIiINImYHKWYHDE5bkVMDhEREZHZKhARaULWBERERETmW4GIyAKLyTFRTI6YHLfCmoCIiIjIbBSIiDSRmBx11gRuljWBkjUBawIiIiIiM1EgIkuKNYFWEZNjIcXkiMkRk0NERESWhgIRkSYWk2OhWBOwJiAiIiJLR4GIiNyQNQERERFZGgpEZMmxJmBNQG4sJkdMDhEREVk6CkREREREROSaAhGRFhaT43ayJiAiIiJLR4GISIuKyXE7WRMQERGRpaVARJYsawKtKiZHXUwOERERkblQICIiIiIiItcUiIiIiIiIyDUFIiJNzJrAZKwJiIiIiMy1AhFZ0qwJiIiIiMj/UyAiS1pMjmZlTUBERERkPhWIyJJmTaBZxeQQERERmU8FIrLkWRNoJtYEZsKagIiIiMhcKhARaTIxOawJWBMQERERmU8FIiJNwppAyZrAbFgTEBEREZkLBSIi/5c1gYUWk8OagIiIiMhCKRARaRLWBGbLmoCIiIjIXCkQEfn/rAm0ipgcE8XkEBEREbkVBSIiDawJLJSYHLfCmkBMDhEREZGbVSAi0mJicpRicjSKySEiIiJyKwpERJpITI7pWBO4kZgcIiIiIjejQKb13nvvEWNkZGSEicbHxxkdHWV0dJTR0VFGR0cZHR1ldHSUK1euMFGtVmNoaIjjx48zNDRErVZDRGYnJkddTI5G1gSsCYiIiIjcjAKZ1u7du/nOd77D3/72NyZ67rnn6OzspLOzk87OTjo7O+ns7KSzs5Onn36aRm+//TbWWqrVKnv27KFarWKt5ezZs4g0E2sC1gSsCVgTmCvWBERERESaWYHc0K9//WveeOMNpvLuu++ycuVKuru76e7upru7m+7ubrq7u/n85z9P3cWLF9m1axeXL1/mwIEDnDlzhv3793P58mWefPJJLl26hIiIiIiILKwCmdLZs2f5xS9+wSc/+Umm8vrrr/PQQw/R29tLb28vvb299Pb20tvby1e/+lXqjhw5wvvvv4/3nm3bttHW1kZXVxc9PT1cuHCB/v5+RJqVNYFbZU1grlgTmIw1AREREZFbUSCTunLlCnv27GHLli08+uijTObdd9/l6tWrfPrTn2Y6J0+epL29na6uLhpZa2lvb+fEiROINKOYHDE5pmJNYDasCTSyJnArrAmIiIiIzJUCmdRPfvIT/vnPf/Kzn/2MqZw9e5ZSZ2cnr7/+OkeOHOH3v/89Z8+epVGtVmN4eJjNmzdTFAUTbdmyheHhYWq1GiLNxpqANQFrAhNZE4jJMR1rAo2sCUxkTaBkTaAuJoeIiIjIfCqQ/zE4OMiLL77ID37wAyqVClM5c+YMpb6+Pr72ta/xwx/+kGeeeYavfOUrPPXUU4yPj1MaHR1lfHycu+66i8nccccdjI+Pc+XKFUSamTUBawKzYU1gKtYE6mJyTGRNQERERGQ+Fch1RkZGePbZZ/nyl7/MY489xo2cP3+e0mc/+1n++Mc/klLid7/7HZs3b+YPf/gDP/7xjyl98MEHlFauXMlkli1bRun8+fPMVMaT8WQ8GU/Gc4lBROaDNQFrAjdiTcCawFSsCdRZE5gtawLWBERERJaiSwyS8WQ8GU/Gk/HIrSuQ6zz99NMsW7aM5557juns3LmTn/70p7zwwgt85jOfYcWKFXR2dnLw4EHuvvtuBgYGuHjxIu3t7cxEURTMVIUeKvRQoYcKPVToYTWPIDLfrAlYEyhZEyhZE7gZ1gRERERkeqt5hAo9VOihQg8VeqjQg9y6AvnIb3/7W1577TX27dvHnXfeyXQefPBBHnvsMSZavXo1Dz/8MGNjY7zxxhusXr2a0tWrV5nM2NgYpXvvvReRVmVNoGRNQERERKRVFchHXnvtNUrf/OY32bBhAxs2bGDDhg28+OKLlKrVKhs2bOBf//oX02lra6P03//+l1WrVrF8+XJGRkaYzMjICMuXL2fVqlWILFXWBEREREQWWoF85OGHH6a7u5vu7m66u7vp7u6mu7ubT33qU5S+9KUv0d3dzcqVK/nwww/5+te/zne/+10mMzIyQmn9+vWUOjo6eOutt6jVajSq1Wq8+eabdHR0ICIiIiIiC6tAPrJz5056e3vp7e2lt7eX3t5eent7eeihhyhVq1V6e3v5+Mc/zooVK/jHP/5BjJHz58/TaHh4mNdee42NGzdy3333Udq+fTtXr17l6NGjNDp69ChjY2Ns374dERERERFZWAVy05555hnGx8d54okneOWVVxgaGuLll1/miSeeYOXKlfzoRz+ibseOHaxbt459+/Zx+PBhhoaGOHz4ML29vaxbt44dO3YgIiIiIiILq0BumrWW/fv3UxQFe/fupVqt8uyzz7JmzRr6+/vZsGEDdW1tbRw6dIiNGzfS19dHtVqlr6+PTZs20d/fT1tbGyIiIiIisrAKZFree86dO8fWrVuZqKuri8HBQV599VUOHjzIqVOnOHbsGJs2bWKitWvXMjAwwOnTpzl48CCnTp1iYGCASqWCiIiIiIgsvAKZE+vXr2fr1q1UKhWms2bNGrZu3UqlUkFERERERJpHgYiIiIiIiFxTICIiIiIiItcUiIiIiIiIyDUFIiIiIiIick2BiIiIiIiIXFMgIiIiIiIi1xSIiIiIiIjINQUiIiIiIiJyTYGIiIiIiIhcUyAiIiIiIiLXFIiIiIiIiMg1BSIiIiIiInJNgYiIiIiIiFxTICIiIiIiItcUiIiIiIiIyDUFIiIiIiIick2BiIiIiIiIXFMgIiIiIiIi1xSIiIiIiIjINQUii9QlBpHpXWIQmZlLDCLTu8QgMjOXGESmd4lBZGYuMYhM7xKDiEylQGSR+jeDyPT+zSAyM/9mEJnevxlEZubfDCLT+zeDyMz8m0Fkev9mEJGpFIiIiIiIiMg1BSIiIiIiInJNgYiIiIiIiFxTICIiIiIiItcUSMtZyX1kPBlPxpPxZDwZT8aT8WQ8GU/Gk/FkPBlPxpPxZDwZT8aT8WQ8GU/Gk/FkPBlPxpPxZDwZT8aT8WQ8GU/Gk/FkPBlPxpPxZDwZT8aT8WQ8GU/Gk/FkPBlPxpPxZDwZT8aT8WQ8GU/Gk/FkPBlPxpPxZDwZT8aT8WQ8GU/Gk/FkPKWMJ+PJeDKejCfjyXgynown48l4Mp6MJ+PJeDKejCfjyXgynown48l4Mp6MJ+PJeDKejCfjyXgynown48l4Mp6MJ+PJeDKejCfjyXgynown48l4Mp6MJ+PJeDKejCfjyXgynown48l4Mp6MJ+PJeDKejCfjyXgynown48l4Mp6Mp5TxZDwZT8aT8WQ8GU/Gk/FkPBlPxpPxZDwZT8aT8WQ8GU/Gk/FkPBlPxpPxZDwZT8aT8WQ8GU/Gk/FkPBlPxpPxZDwZT8aT8WQ8GU/Gk/FkPBlPxpPxZDwZT8aT8WQ8GU/Gk/FkPBlPxpPxZDwZT8aT8WQ8GU/Gk/FkPBlPxpPxZDyljCfjyXgynown48l4Mp6MJ+PJeDKejCfjyXgynown48l4Mp6MJ+PJeDKejCfjyXgynown48l4Mp6MJ+PJeDKejCfjyXgynown48l4Mp6MJ+PJeDKejCfjyXgynown48l4Mp6MJ+PJeDKejCfjyXgynown48l4Mp6MJ+PJeDKejKeU8WQ8GU/Gk/FkPBlPxpPxZDwZT8aT8WQ8GU/Gk/FkPBlPxpPxZDwZT8aT8WQ8GU/Gk/FkPBlPxpPxZDwZT8aT8WQ8GU/Gk/FkPBlPxpPxZDwZT8aT8WQ8GU/Gk/FkPBlPxpPxZDwZT8aT8WQ8GU/Gk/FkPBlPxpPxZDwZT8aT8WQ8pYwn48l4Mp6MJ+PJeDKejCfjyXgynown48l4Mp6MJ+PJeDKejCfjyXgynown48l4Mp6MJ+PJeDKejCfjyXgynown48l4Mp6MJ+PJeDKejCfjyXgynown48l4Mp6MJ+PJeDKejCfjyXgynown48l4Mp6MJ+PJeDKejCfjyXgynoynlPFkPBlPxpPxZDwZT8aT8WQ8GU/Gk/FkPBlPxpPxZDwZT8aT8WQ8GU/Gk/FkPBlPxpPxZDwZT8aT8WQ8mf/THvyHRnYX+v9/cjLNmWljrKlhTMvN7KeC20tIxqb2bom9DeI4U7SCcLswSCk9VBLarUpWLrXdcsQwExRWZU3Z2tQ2ZCY7FadV7qWbJrL9FcPB3UtJSIT4cv4Jd6nXSTcTyY25k+nM8csEBkKYteX7+eOz2ft+PFyKuBRxKeJSxKWISxGXIi5FXIq4FHEp4lLEpYhLEZciLkVcirgUcSniUsSliEsRlyIuRVyKuBRxKeJSxKWISxGXIi5FXIq4FHEp4lLEpYhLEZciLnVFXIq4FHEp4lLEpYhLEZciLkVcirgUcSniUsSliEsRlyIuRVyKuBRxKeJSxKWISxGXIi5FXIq4FHEp4lLEpYhLEZciLkVcirgUcSniUsSliEsRlyIuRVyKuBRxKeJSxKWISxGXIi5FXIq4FHEp4lLEpYhLEZciLkVcirgUcSniUsSliEsRlyIuRVyKuBRxKeJSxKWISxGXIi5FXOqKuBRxKeJSxKWISxGXIi5FXIq4FHEp4lLEpYhLEZciLkVcirgUcSniUsSliEsRlyIuRVyKuBRxKeJSxKWISxGXIi5FXIq4FHEp4lLEpYhLEZciLkVcirgUcSniUsSliEsRlyIuRVyKuBRxKeJSxKWISxGXVo5g/N+xMA6dFc0hCUlIQhKSkIQkJCEJSUhCEpKQhCQkIQlJSEISkpCEJCQhCUlIQhKSkIQkJCEJSUhCEpKQhCQkIQlJSEISkpCEJCQhCUlIQhKSkIQkJCEJSUhCEpKQhCQkIQlJSEISkpCEJCQhCUlIQhKSkIQkJCEJSUhCEpKQhCQkIQlJSEISkpCEJCQhCUlIQhKSkIQkJCEJSUhCEpKQhCQkIQlJSEISkpCEJCQhCUlIQhKSkIQkJCEJSUhCEpKQhCQkIQlJSEISkpCEJCQhCUlIQhKSkIQkJCEJSUhCEpKQhCQkIQlJSEISkpCEJCQhCUlIQhKSkIQkJCEJSUhCEpKQhCQkIQlJSEISkpCEJCQhCUlIQhKSkIQkJCEJSUhCEpKQhCQkIQlJSEISkpCEJCQhCUlIQhKSkIQkJCEJSUhCEpKQhCQkIQlJSEISkpCEJCQhCUlIQhKSkIQkJCEJSUhCEpKQhCQkIQlJSEISkpCEJCQhCUlIQhKSkIQkJCEJSUhCEpKQhCQkIQlJSEISkpCEJCQhCUlIQhKSkIQkJCEJSUhCEpKQhCQkIQlJSEISkpCEJCQhCUlIQhKSkIQkJCEJSUhCEpKQhCQkIQlJSEISkpCEJCQhCUlIQhKSkIQkJCEJSUhCEpKQhCQkIQlJSEISkpCEJCQhCUlIQhKSkIQkJCEJSUhCEpKQhCQkIQlJSEISkpCEJCQhCUlIQhKSkIQkJCEJSUhCEpKQhCQkIQlJSEISkpCEJCQhCUlIQhKSkIQkJCEJSUhCEpKQhCQkIQlJSEISkpCEJCQhCUlIQhKSkIQkJCEJSUhCEpKQhCQkIQlJSEISkpCEJCQhCUlIQhKSkIQkJCEJSUhCEpKQhCQkIQlJSEISkpCEJCQhCUlIQhKSkIQkJCEJSUhCEpKQhCQkIQlJSEISkpCEJCQhCUlIQhKSkIQkJCEJSUhCEpKQhCQkIQlJSEISkpCEJCQhCUlIQhKSkIQkJCEJSUhCEpKQhCQkIQlJSEISkpCEJCQhCUlIQhKSkIQkJCEJSUhCEpKQhCQkIQlJSEISkpCEJCQhCUlIQhKSkIQkJCEJSUhCEpKQhCQkIQlJSEISkpCEJCQhCUlIQhKSkIQkJCEJSUhCEpKQhCQkIQlJSEISkpCEJCQhCUlIQhKSkIQkJCEJSUhCEpKQhCQkIQlJSEISkpCEJCQhiRXNYfzfsTAMwzAMwzAMwzD2WBiGYRiGYRiGYRh7LAzDMAzDMAzDMIw9FoZhGIZhGIZhGMYeC8MwDMMwDMMwDGOPhWEYhmEYhmEYhrHHwjAMwzAMwzAMw9hjYRiGYRiGYRiGYeyxMAzDMAzDMAzDMPZYGIZhGIZhGIZhGHssDMMwDMMwDMMwjD0WhmEYhmEYhmEYxh4LwzAMwzAMwzAMY4+FYVzjPvjgA9555x1mZmZ488032dnZ4Wp838fzPGZmZvA8D9/3uRrf9/E8j5mZGTzPw/d9rifvv/8+Fy5coFQq0Yzv+3iex8zMDJ7n4fs+V+P7Pp7nMTMzg+d5+L7PYVcoFPjNb37DhQsXeP/997ka3/fxPI+ZmRk8z8P3fa7G9308z2NmZgbP8/B9n8OuVqvxzjvvMDMzwzvvvEOtVuNqfN/H8zxmZmbwPA/f97ka3/fxPI+ZmRk8z8P3fQ4jz/O4fPkyV+P7Pp7nMTMzg+d5+L7P1fi+j+d5zMzM4Hkevu9zNb7v43keMzMzeJ6H7/tc6zzP4/Lly1zNBx98wDvvvMPMzAxvvvkmOzs7XI3v+3iex8zMDJ7n4fs+V+P7Pp7nMTMzg+d5+L7PtczzPC5fvsxH8f7773PhwgVKpRLN+L6P53nMzMzgeR6+73M1vu/jeR4zMzN4nofv+1zrPM/j8uXL/D2FQoHf/OY3XLhwgffff5+r8X0fz/OYmZnB8zx83+dqfN/H8zxmZmbwPA/f9zGuLxaGcQ175ZVXOHbsGENDQ4yMjPDYY49x991388ILL3DQysoKsVgMx3EYGRnBcRxisRirq6sctLKyQiwWw3EcRkZGcByHWCzG6uoq14tvf/vbnDhxgj/84Q8ctLKyQiwWw3EcRkZGcByHWCzG6uoqB62srBCLxXAch5GRERzHIRaLsbq6ymF05coVHMfhgQce4Jvf/CYnTpxgcHCQM2fOcNDKygqxWAzHcRgZGcFxHGKxGKurqxy0srJCLBbDcRxGRkZwHIdYLMbq6iqH1cLCAvfddx9DQ0OMjIwwNDTEfffdx8LCAgetrKwQi8VwHIeRkREcxyEWi7G6uspBKysrxGIxHMdhZGQEx3GIxWKsrq5ymFy8eBHHcbh48SLNrKysEIvFcByHkZERHMchFouxurrKQSsrK8RiMRzHYWRkBMdxiMVirK6uctDKygqxWAzHcRgZGcFxHGKxGKurq1yrLl68iOM4XLx4kWZeeeUVjh07xtDQECMjIzz22GPcfffdvPDCCxy0srJCLBbDcRxGRkZwHIdYLMbq6ioHraysEIvFcByHkZERHMchFouxurrKtejixYs4jsPFixf5KL797W9z4sQJ/vCHP3DQysoKsVgMx3EYGRnBcRxisRirq6sctLKyQiwWw3EcRkZGcByHWCzG6uoq16qLFy/iOA4XL16kmStXruA4Dg888ADf/OY3OXHiBIODg5w5c4aDVlZWiMViOI7DyMgIjuMQi8VYXV3loJWVFWKxGI7jMDIyguM4xGIxVldXMa4fFoZxjbpw4QKnTp3iyJEjnDt3juXlZX71q19x5513cvr0aXK5HA1bW1sMDw9TLpeZmJhgeXmZ8fFxyuUyQ0NDbG9v07C1tcXw8DDlcpmJiQmWl5cZHx+nXC4zNDTE9vY2h93zzz/Pu+++SzNbW1sMDw9TLpeZmJhgeXmZ8fFxyuUyQ0NDbG9v07C1tcXw8DDlcpmJiQmWl5cZHx+nXC4zNDTE9vY2h0mtVsNxHC5dusSpU6dYXl7m9ddf5+677+bs2bO8+uqrNGxtbTE8PEy5XGZiYoLl5WXGx8cpl8sMDQ2xvb1Nw9bWFsPDw5TLZSYmJlheXmZ8fJxyuczQ0BDb29scNpcvX+bEiRNYlsXPf/5zfv/735PNZrEsi8cee4y1tTUatra2GB4eplwuMzExwfLyMuPj45TLZYaGhtje3qZha2uL4eFhyuUyExMTLC8vMz4+TrlcZmhoiO3tbQ6DS5cuceLECa5ma2uL4eFhyuUyExMTLC8vMz4+TrlcZmhoiO3tbRq2trYYHh6mXC4zMTHB8vIy4+PjlMtlhoaG2N7epmFra4vh4WHK5TITExMsLy8zPj5OuVxmaGiI7e1trjWXLl3ixIkTXM2FCxc4deoUR44c4dy5cywvL/OrX/2KO++8k9OnT5PL5WjY2tpieHiYcrnMxMQEy8vLjI+PUy6XGRoaYnt7m4atrS2Gh4cpl8tMTEywvLzM+Pg45XKZoaEhtre3uZZcunSJEydO8FE9//zzvPvuuzSztbXF8PAw5XKZiYkJlpeXGR8fp1wuMzQ0xPb2Ng1bW1sMDw9chMyvAAAfHUlEQVRTLpeZmJhgeXmZ8fFxyuUyQ0NDbG9vc625dOkSJ06c4GpqtRqO43Dp0iVOnTrF8vIyr7/+OnfffTdnz57l1VdfpWFra4vh4WHK5TITExMsLy8zPj5OuVxmaGiI7e1tGra2thgeHqZcLjMxMcHy8jLj4+OUy2WGhobY3t7GuD5YGMY16uzZswQCAV566SU+97nPYds2PT09TExM8LGPfYyf//znNExPT7OxsYHrugwODmLbNvF4nNHRUdbX18lmszRMT0+zsbGB67oMDg5i2zbxeJzR0VHW19fJZrMcZqurq5w5c4ZPfOITNDM9Pc3Gxgau6zI4OIht28TjcUZHR1lfXyebzdIwPT3NxsYGrusyODiIbdvE43FGR0dZX18nm81ymLz88sv88Y9/5Mknn+Thhx/Gtm1uv/12fvKTnxAIBDh37hwN09PTbGxs4Loug4OD2LZNPB5ndHSU9fV1stksDdPT02xsbOC6LoODg9i2TTweZ3R0lPX1dbLZLIfNv/3bv1Eul3nyySf553/+Z2644Qb+6Z/+iVOnTlGpVMjn8zRMT0+zsbGB67oMDg5i2zbxeJzR0VHW19fJZrM0TE9Ps7Gxgeu6DA4OYts28Xic0dFR1tfXyWazXMs++OADzp49yyOPPMLu7i5XMz09zcbGBq7rMjg4iG3bxONxRkdHWV9fJ5vN0jA9Pc3Gxgau6zI4OIht28TjcUZHR1lfXyebzdIwPT3NxsYGrusyODiIbdvE43FGR0dZX18nm81yrfjggw84e/YsjzzyCLu7u1zN2bNnCQQCvPTSS3zuc5/Dtm16enqYmJjgYx/7GD//+c9pmJ6eZmNjA9d1GRwcxLZt4vE4o6OjrK+vk81maZienmZjYwPXdRkcHMS2beLxOKOjo6yvr5PNZrkWfPDBB5w9e5ZHHnmE3d1dPorV1VXOnDnDJz7xCZqZnp5mY2MD13UZHBzEtm3i8Tijo6Osr6+TzWZpmJ6eZmNjA9d1GRwcxLZt4vE4o6OjrK+vk81muVZ88MEHnD17lkceeYTd3V2u5uWXX+aPf/wjTz75JA8//DC2bXP77bfzk5/8hEAgwLlz52iYnp5mY2MD13UZHBzEtm3i8Tijo6Osr6+TzWZpmJ6eZmNjA9d1GRwcxLZt4vE4o6OjrK+vk81mMa4PFoZxjWppaeHee+/l5ptvZr8bb7yRu+66i/fee4+Gubk5gsEg8Xic/WKxGMFgkNnZWRrm5uYIBoPE43H2i8ViBINBZmdnOax2d3cZGRmhv7+fL3/5yzQzNzdHMBgkHo+zXywWIxgMMjs7S8Pc3BzBYJB4PM5+sViMYDDI7Owsh8lrr73GLbfcwkMPPcR+HR0dvPTSSzz55JM0zM3NEQwGicfj7BeLxQgGg8zOztIwNzdHMBgkHo+zXywWIxgMMjs7y2Hz3nvvUdfR0cF+//iP/0jdlStXaJibmyMYDBKPx9kvFosRDAaZnZ2lYW5ujmAwSDweZ79YLEYwGGR2dpZr2RNPPMGZM2cYHBzkmWee4Wrm5uYIBoPE43H2i8ViBINBZmdnaZibmyMYDBKPx9kvFosRDAaZnZ2lYW5ujmAwSDweZ79YLEYwGGR2dpZrxRNPPMGZM2cYHBzkmWee4WpaWlq49957ufnmm9nvxhtv5K677uK9996jYW5ujmAwSDweZ79YLEYwGGR2dpaGubk5gsEg8Xic/WKxGMFgkNnZWa4FTzzxBGfOnGFwcJBnnnmGD7O7u8vIyAj9/f18+ctfppm5uTmCwSDxeJz9YrEYwWCQ2dlZGubm5ggGg8TjcfaLxWIEg0FmZ2e5VjzxxBOcOXOGwcFBnnnmGa7mtdde45ZbbuGhhx5iv46ODl566SWefPJJGubm5ggGg8TjcfaLxWIEg0FmZ2dpmJubIxgMEo/H2S8WixEMBpmdncW4PlgYxjUqn8/z/PPPc5Dv+/z+97/npptuos73fQqFAn19fViWxUH9/f0UCgV838f3fQqFAn19fViWxUH9/f0UCgV83+cw+uEPf8iVK1f40Y9+RDO+71MoFOjr68OyLA7q7++nUCjg+z6+71MoFOjr68OyLA7q7++nUCjg+z6Hge/7LC8vc88992BZFrVajYWFBTzPo1arcezYMY4dO0ad7/sUCgX6+vqwLIuD+vv7KRQK+L6P7/sUCgX6+vqwLIuD+vv7KRQK+L7PYfL5z3+euv/4j/9gv9/85jfURaNR6nzfp1Ao0NfXh2VZHNTf30+hUMD3fXzfp1Ao0NfXh2VZHNTf30+hUMD3fa5Vd9xxBy+++CLPPfcct9xyC834vk+hUKCvrw/Lsjiov7+fQqGA7/v4vk+hUKCvrw/Lsjiov7+fQqGA7/v4vk+hUKCvrw/Lsjiov7+fQqGA7/tcC+644w5efPFFnnvuOW655RauJp/P8/zzz3OQ7/v8/ve/56abbqLO930KhQJ9fX1YlsVB/f39FAoFfN/H930KhQJ9fX1YlsVB/f39FAoFfN/n/7U77riDF198keeee45bbrmFD/PDH/6QK1eu8KMf/YhmfN+nUCjQ19eHZVkc1N/fT6FQwPd9fN+nUCjQ19eHZVkc1N/fT6FQwPd9rgV33HEHL774Is899xy33HILzfi+z/LyMvfccw+WZVGr1VhYWMDzPGq1GseOHePYsWPU+b5PoVCgr68Py7I4qL+/n0KhgO/7+L5PoVCgr68Py7I4qL+/n0KhgO/7GIefhWEcMlNTU1y5coXjx49Tt7OzQ61Wo6Ojg2ba29up1Wrs7u6ys7NDrVajo6ODZtrb26nVauzu7nLYvPXWW5w7d47vfe97hMNhmtnZ2aFWq9HR0UEz7e3t1Go1dnd32dnZoVar0dHRQTPt7e3UajV2d3c5DC5fvkytVqO9vZ2XX36Zu+66i0cffRTHcTh27Bi//vWvadjZ2aFWq9HR0UEz7e3t1Go1dnd32dnZoVar0dHRQTPt7e3UajV2d3c5TB544AG+9rWvcfbsWb797W/z6quv8q//+q+cPn2aRCJBMpmkbmdnh1qtRkdHB820t7dTq9XY3d1lZ2eHWq1GR0cHzbS3t1Or1djd3eVaNTIywr333svfs7OzQ61Wo6Ojg2ba29up1Wrs7u6ys7NDrVajo6ODZtrb26nVauzu7rKzs0OtVqOjo4Nm2tvbqdVq7O7uci0YGRnh3nvv5f+vqakprly5wvHjx6nb2dmhVqvR0dFBM+3t7dRqNXZ3d9nZ2aFWq9HR0UEz7e3t1Go1dnd3+X9tZGSEe++9l4/irbfe4ty5c3zve98jHA7TzM7ODrVajY6ODpppb2+nVquxu7vLzs4OtVqNjo4Ommlvb6dWq7G7u8u1YGRkhHvvvZe/5/Lly9RqNdrb23n55Ze56667ePTRR3Ech2PHjvHrX/+ahp2dHWq1Gh0dHTTT3t5OrVZjd3eXnZ0darUaHR0dNNPe3k6tVmN3dxfj8LMwjEPkt7/9LadPn+a2227jxIkT1G1ublLX2tpKMy0tLdStra2xublJXWtrK820tLRQt7a2xmFSKpU4deoU999/P1/96le5ms3NTepaW1tppqWlhbq1tTU2Nzepa21tpZmWlhbq1tbWOAwuX75M3VtvvcUPfvADhoaG+NnPfkY6neamm27iu9/9LjMzM9Rtbm5S19raSjMtLS3Ura2tsbm5SV1rayvNtLS0ULe2tsZhk0gk+Id/+AdmZ2d5+umn+fd//3c+9alP8S//8i9YlkXd5uYmda2trTTT0tJC3draGpubm9S1trbSTEtLC3Vra2scZpubm9S1trbSTEtLC3Vra2tsbm5S19raSjMtLS3Ura2tsbm5SV1rayvNtLS0ULe2tsZh99vf/pbTp09z2223ceLECeo2Nzepa21tpZmWlhbq1tbW2NzcpK61tZVmWlpaqFtbW+OwKJVKnDp1ivvvv5+vfvWrXM3m5iZ1ra2tNNPS0kLd2toam5ub1LW2ttJMS0sLdWtraxwWly9fpu6tt97iBz/4AUNDQ/zsZz8jnU5z00038d3vfpeZmRnqNjc3qWttbaWZlpYW6tbW1tjc3KSutbWVZlpaWqhbW1vDOPwsDOOQuHDhAo8//jgf//jHeemll2hvb6cuGAzyUViWRTAY5KOwLIvD5KmnnqKlpYXvf//7/D3BYJCPwrIsgsEgH4VlWRwGf/vb36j785//zE9/+lMef/xxvvCFL/Dggw/yi1/8gkAgwOnTp6kLBoN8FJZlEQwG+Sgsy+Iwefnll3nssceIRCLMzc0hibm5Oe644w6GhoaYnp6mLhgM8lFYlkUwGOSjsCyLwywYDPJRWJZFMBjko7Asi2AwyEdhWRaH2YULF3j88cf5+Mc/zksvvUR7ezt1wWCQj8KyLILBIB+FZVkcFk899RQtLS18//vf5+8JBoN8FJZlEQwG+Sgsy+Kw+Nvf/kbdn//8Z37605/y+OOP84UvfIEHH3yQX/ziFwQCAU6fPk1dMBjko7Asi2AwyEdhWRbG4WdhGIfA888/z4kTJ+js7OSVV17hyJEjNLS1tVFXqVRoplqtUtfd3U1bWxt1lUqFZqrVKnXd3d0cFi+//DJvv/02Y2Nj3Hzzzfw9bW1t1FUqFZqpVqvUdXd309bWRl2lUqGZarVKXXd3N4eBbdvU3XrrrQwODrJfV1cXX/ziF3nvvfe4cuUKbW1t1FUqFZqpVqvUdXd309bWRl2lUqGZarVKXXd3N4eF7/v86Ec/4lOf+hTPPvssR44coe7IkSOcPXuW//N//g+nT5+mVqvR1tZGXaVSoZlqtUpdd3c3bW1t1FUqFZqpVqvUdXd3c5i1tbVRV6lUaKZarVLX3d1NW1sbdZVKhWaq1Sp13d3dtLW1UVepVGimWq1S193dzWH1/PPPc+LECTo7O3nllVc4cuQIDW1tbdRVKhWaqVar1HV3d9PW1kZdpVKhmWq1Sl13dzeHwcsvv8zbb7/N2NgYN998M39PW1sbdZVKhWaq1Sp13d3dtLW1UVepVGimWq1S193dzWFh2zZ1t956K4ODg+zX1dXFF7/4Rd577z2uXLlCW1sbdZVKhWaq1Sp13d3dtLW1UVepVGimWq1S193djXH4WRjGNe7pp5/mxz/+MZ/97Gd55ZVXuPXWW9kvFAoRCAQolUo0UyqVCAQChEIhQqEQgUCAUqlEM6VSiUAgQCgU4rB4++23qfvGN77B0aNHOXr0KEePHuXcuXPUOY7D0aNH+ctf/kIoFCIQCFAqlWimVCoRCAQIhUKEQiECgQClUolmSqUSgUCAUCjEYXDnnXdS95nPfIZmbrrpJurW1tYIhUIEAgFKpRLNlEolAoEAoVCIUChEIBCgVCrRTKlUIhAIEAqFOCz+8z//k//+7//m7rvvJhQKsV9LSwv9/f38z//8DxcvXiQUChEIBCiVSjRTKpUIBAKEQiFCoRCBQIBSqUQzpVKJQCBAKBTiMAuFQgQCAUqlEs2USiUCgQChUIhQKEQgEKBUKtFMqVQiEAgQCoUIhUIEAgFKpRLNlEolAoEAoVCIw+jpp5/mxz/+MZ/97Gd55ZVXuPXWW9kvFAoRCAQolUo0UyqVCAQChEIhQqEQgUCAUqlEM6VSiUAgQCgU4jB4++23qfvGN77B0aNHOXr0KEePHuXcuXPUOY7D0aNH+ctf/kIoFCIQCFAqlWimVCoRCAQIhUKEQiECgQClUolmSqUSgUCAUCjEYXHnnXdS95nPfIZmbrrpJurW1tYIhUIEAgFKpRLNlEolAoEAoVCIUChEIBCgVCrRTKlUIhAIEAqFMA4/C8O4hn3rW9/i1Vdf5Utf+hKZTIaOjg6aiUajLC0t4fs++/m+z+LiItFolIZoNMrS0hK+77Of7/ssLi4SjUY5TD7/+c9z/Phxjh8/zvHjxzl+/DjHjx/n05/+NHX33Xcfx48fp7W1lbpoNMrS0hK+77Of7/ssLi4SjUZpiEajLC0t4fs++/m+z+LiItFolMPihhtu4NZbb+V3v/sdvu9z0F//+lfqotEoddFolKWlJXzfZz/f91lcXCQajdIQjUZZWlrC9332832fxcVFotEoh0l7ezt1H3zwAc3UajXqQqEQddFolKWlJXzfZz/f91lcXCQajdIQjUZZWlrC9332832fxcVFotEo14NoNMrS0hK+77Of7/ssLi4SjUZpiEajLC0t4fs++/m+z+LiItFolIZoNMrS0hK+77Of7/ssLi4SjUY5jL71rW/x6quv8qUvfYlMJkNHRwfNRKNRlpaW8H2f/XzfZ3FxkWg0SkM0GmVpaQnf99nP930WFxeJRqMcFp///Oc5fvw4x48f5/jx4xw/fpzjx4/z6U9/mrr77ruP48eP09raSl00GmVpaQnf99nP930WFxeJRqM0RKNRlpaW8H2f/XzfZ3FxkWg0ymFyww03cOutt/K73/0O3/c56K9//St10WiUumg0ytLSEr7vs5/v+ywuLhKNRmmIRqMsLS3h+z77+b7P4uIi0WgU4/pgYRjXqOeee465uTm+8pWv8Oyzz2LbNleTSCSoVCrk83n2y+fzVKtVEokEDYlEgkqlQj6fZ798Pk+1WiWRSHCYPPzww6RSKVKpFKlUilQqRSqV4p577qHOcRxSqRQ33ngjdYlEgkqlQj6fZ798Pk+1WiWRSNCQSCSoVCrk83n2y+fzVKtVEokEh8nXvvY1yuUy+Xye/f70pz/xxhtvcNddd3HDDTdQl0gkqFQq5PN59svn81SrVRKJBA2JRIJKpUI+n2e/fD5PtVolkUhwmHR0dBCJRLhw4QL/9V//xX5bW1t4nsctt9xCNBqlLpFIUKlUyOfz7JfP56lWqyQSCRoSiQSVSoV8Ps9++XyearVKIpHgepBIJKhUKuTzefbL5/NUq1USiQQNiUSCSqVCPp9nv3w+T7VaJZFI0JBIJKhUKuTzefbL5/NUq1USiQSHzXPPPcfc3Bxf+cpXePbZZ7Ftm6tJJBJUKhXy+Tz75fN5qtUqiUSChkQiQaVSIZ/Ps18+n6darZJIJDgsHn74YVKpFKlUilQqRSqVIpVKcc8991DnOA6pVIobb7yRukQiQaVSIZ/Ps18+n6darZJIJGhIJBJUKhXy+Tz75fN5qtUqiUSCw+ZrX/sa5XKZfD7Pfn/605944403uOuuu7jhhhuoSyQSVCoV8vk8++XzearVKolEgoZEIkGlUiGfz7NfPp+nWq2SSCQwrg8WhnENKpVKnD17lrpyuczJkyc5efIkJ0+e5OTJk5w8eZKTJ09Sq9WoSyaTRCIRxsbGyGQyeJ5HJpMhlUoRiURIJpM0JJNJIpEIY2NjZDIZPM8jk8mQSqWIRCIkk0muZ8lkkkgkwtjYGJlMBs/zyGQypFIpIpEIyWSShmQySSQSYWxsjEwmg+d5ZDIZUqkUkUiEZDLJYeI4Drfddhujo6M8++yzLCws8Nprr/HQQw9R99RTT9GQTCaJRCKMjY2RyWTwPI9MJkMqlSISiZBMJmlIJpNEIhHGxsbIZDJ4nkcmkyGVShGJREgmkxw2p06dolqt8vWvf51XX30Vz/N47bXX+PrXv876+jpPP/00lmVRl0wmiUQijI2Nkclk8DyPTCZDKpUiEomQTCZpSCaTRCIRxsbGyGQyeJ5HJpMhlUoRiURIJpNcD5LJJJFIhLGxMTKZDJ7nkclkSKVSRCIRkskkDclkkkgkwtjYGJlMBs/zyGQypFIpIpEIyWSShmQySSQSYWxsjEwmg+d5ZDIZUqkUkUiEZDLJYVIqlTh79ix15XKZkydPcvLkSU6ePMnJkyc5efIkJ0+epFarUZdMJolEIoyNjZHJZPA8j0wmQyqVIhKJkEwmaUgmk0QiEcbGxshkMnieRyaTIZVKEYlESCaTXK+SySSRSISxsTEymQye55HJZEilUkQiEZLJJA3JZJJIJMLY2BiZTAbP88hkMqRSKSKRCMlkksPGcRxuu+02RkdHefbZZ1lYWOC1117joYceou6pp56iIZlMEolEGBsbI5PJ4HkemUyGVCpFJBIhmUzSkEwmiUQijI2Nkclk8DyPTCZDKpUiEomQTCYxrg8WhnENunTpEpVKhbo33niD8+fPc/78ec6fP8/58+c5f/4858+fx/d96mzbZmpqip6eHtLpNI7jkE6n6e3tJZvNYts2DbZtMzU1RU9PD+l0GsdxSKfT9Pb2ks1msW2b65lt20xNTdHT00M6ncZxHNLpNL29vWSzWWzbpsG2baampujp6SGdTuM4Dul0mt7eXrLZLLZtc5i0t7fzy1/+ksHBQcbHx3n00Uf5zne+Q90LL7xAb28vDbZtMzU1RU9PD+l0GsdxSKfT9Pb2ks1msW2bBtu2mZqaoqenh3Q6jeM4pNNpent7yWaz2LbNYTM4OMiLL75IS0sLTz/9NI7j8J3vfIe//vWvnDlzhgceeIAG27aZmpqip6eHdDqN4zik02l6e3vJZrPYtk2DbdtMTU3R09NDOp3GcRzS6TS9vb1ks1ls2+Z6YNs2U1NT9PT0kE6ncRyHdDpNb28v2WwW27ZpsG2bqakpenp6SKfTOI5DOp2mt7eXbDaLbds02LbN1NQUPT09pNNpHMchnU7T29tLNpvFtm0Ok0uXLlGpVKh74403OH/+POfPn+f8+fOcP3+e8+fPc/78eXzfp862baampujp6SGdTuM4Dul0mt7eXrLZLLZt02DbNlNTU/T09JBOp3Ech3Q6TW9vL9lsFtu2uV7Zts3U1BQ9PT2k02kcxyGdTtPb20s2m8W2bRps22Zqaoqenh7S6TSO45BOp+nt7SWbzWLbNodNe3s7v/zlLxkcHGR8fJxHH32U73znO9S98MIL9Pb20mDbNlNTU/T09JBOp3Ech3Q6TW9vL9lsFtu2abBtm6mpKXp6ekin0ziOQzqdpre3l2w2i23bGNcHC8O4Bt1///1IQhKSkIQkJCEJSUjihhtuoKGrq4tcLsfCwgKTk5PMz8+Ty+UIh8Mc1NXVRS6XY2FhgcnJSebn58nlcoTDYa4XrusiiYGBAQ7q6uoil8uxsLDA5OQk8/Pz5HI5wuEwB3V1dZHL5VhYWGBycpL5+XlyuRzhcJjD6JOf/CRnz57l3XffZXJyktdff50333yTgYEBDurq6iKXy7GwsMDk5CTz8/PkcjnC4TAHdXV1kcvlWFhYYHJykvn5eXK5HOFwmMPq3nvv5cKFC8zNzTE5Ocnc3BxvvfUW999/Pwd1dXWRy+VYWFhgcnKS+fl5crkc4XCYg7q6usjlciwsLDA5Ocn8/Dy5XI5wOMxhEovFkMSDDz5IM11dXeRyORYWFpicnGR+fp5cLkc4HOagrq4ucrkcCwsLTE5OMj8/Ty6XIxwOc1BXVxe5XI6FhQUmJyeZn58nl8sRDoe5VsViMSTx4IMPst/999+PJCQhCUlIQhKSkIQkbrjhBhq6urrI5XIsLCwwOTnJ/Pw8uVyOcDjMQV1dXeRyORYWFpicnGR+fp5cLkc4HOZaFIvFkMSDDz7IR+G6LpIYGBjgoK6uLnK5HAsLC0xOTjI/P08ulyMcDnNQV1cXuVyOhYUFJicnmZ+fJ5fLEQ6HuVbFYjEk8eCDD9LMJz/5Sc6ePcu7777L5OQkr7/+Om+++SYDAwMc1NXVRS6XY2FhgcnJSebn58nlcoTDYQ7q6uoil8uxsLDA5OQk8/Pz5HI5wuEwxvXDwjCuM52dnQwMDBAOh/kwnZ2dDAwMEA6H+d+os7OTgYEBwuEwH6azs5OBgQHC4TDXg7a2NgYGBrj99tv5MJ2dnQwMDBAOh/kwnZ2dDAwMEA6HuV4cOXKEgYEBjhw5wofp7OxkYGCAcDjMh+ns7GRgYIBwOMz1rLOzk4GBAcLhMB+ms7OTgYEBwuEwH6azs5OBgQHC4TD/G3V2djIwMEA4HObDdHZ2MjAwQDgc5n+bzs5OBgYGCIfDfJjOzk4GBgYIh8NcL9ra2hgYGOD222/nw3R2djIwMEA4HObDdHZ2MjAwQDgcxrj+WBiGYRiGYRiGYRh7LAzDMAzDMAzDMIw9FoZhGIZhGIZhGMYeC8MwDMMwDMMwDGOPhWEYhmEYhmEYhrHHwjAMwzAMwzAMw9hjYRiGYRiGYRiGYeyxMAzDMAzDMAzDMPZYGIZhGIZhGIZhGHssDMMwDMMwDMMwjD0WhmEYhmEYhmEYxh4LwzAMwzAMwzAMY4+FYRiGYRiGYRiGscfCMAzDMAzDMAzD2GNhGIZhGIZhGIZh7LEwDMMwDMMwDMMw9lgYhmEYhmEYhmEYeywMwzAMwzAMwzCMPRaGYRiGYRiGYRjGHgvDMAzDMAzDMAxjj4VhGIZhGIZhGIaxx8IwDMMwDMMwDMPYY2EYhmEYhmEYhmHssTAMwzAMwzAMwzD2WBiGYRiGYRiGYRh7LAzDMAzDMAzDMIw9FoZhGIZhGIZhGMYeC8MwDMMwDMMwDGOPhWEYhmEYhmEYhrHHwjAMwzAMwzAMw9hjYRiGYRiGYRiGYeyxMAzDMAzDMAzDMPZYGIZhGIZhGIZhGHssDMMwDMMwDMMwjD0WhmEYhmEYhmEYxh4LwzAMwzAMwzAMY4+FYRiGYRiGYRiGscfCMAzDMAzDMAzD2PP/AbdgAY2QZQIpAAAAAElFTkSuQmCC</figureUri><figureSize type="array"><element>560</element><element>420</element></figureSize><figureId>aa68fd47-f673-4a4d-9f20-44d21fa96615</figureId><regionNumbers type="array"><element>10</element></regionNumbers><originalRegionNumber>10</originalRegionNumber></outputData><lineNumbers type="array"><element>20</element></lineNumbers></element><element><type>figure</type><outputData><lineNumbers type="array"><element>20</element></lineNumbers><figureUri>data:image/png;base64,iVBORw0KGgoAAAANSUhEUgAAA0gAAAJ2CAYAAABl4KKyAAAgAElEQVR4AezBX2jfd8H3/yefZk3qYi/pKG+msI6hvMTS1sw/kzoohZjeIIIHBguKMycdujBoT9ROAr5NpgdDkMrGqq40rUFI5x9wdYVcTusITCYbXaCUnBSKQobLoJSQZsnXH/lAL2qXud6d9y+7dz8fj+afkiRJkqRWgyRJkiSp1SBJkiRJajVIkiRJkloNkiRJkqRWgyRJkiSp1SBJkiRJajVIkiRJkloNkiRJkqRWgyRJkiSp1SBJkiRJajVIkiRJkloNkiRJkqRWgyRJkiSp1SBJkiRJajVIkiRJkloNkiRJkqRWgyRJkiSp1SBJkiRJajVIkiRJkloNkiRJkqRWgyRJkiSp1SBJkiRJajVIkiRJkloNkiRJkqRWgyRJkiSp1SBJkiRJajVIkiRJkloNkiRJkqRWgyRJkiSp1SBJkiRJajVIkiRJkloNkiRJkqRWgyRJkiSp1SBJkiRJajVIkiRJkloNkiRJkqRWgyRJkiSp1SBJkiRJajVIkiRJkloNkiRJkqRWgyRJkiSp1SBJkiRJajVIkiRJkloNkiRJkqRWgyRJkiSp1SBJkiRJajXo/zo7so8kJCEJSUhCEpKQhCQkIQlJSEISkpCEJCQhCUlIQhKSkIQkJCEJSUhCEpKQhCQkIQlJSEISkpCEJCQhCUlIQhKSkIQkJCEJSUhCEpKQhCQkIQlJSEISkpCEJCQhCUlIQhKSkIQkJCEJSUhCEpKQhCQkIQlJSEISkpCEJCQhCUlIQhKSkIQkJCEJSUhCEpKQhCQkIQlJSEISkpCEJCQhCUlIQhKSkIQkJCEJSUhCEpKQhCQkIQlJSEISkpCEJCQhCUlIQhKSkIQkJCEJSUhCEpKQhCQkIQlJSEISkpCEJCQhCUlIQhKSkIQkJCEJSUhCEpKQhCQkIQlJSEISkpCEJCQhCUlIQhKSkIQkJCEJSUhCEpKQhCQkIQlJSEISkpCEJCQhCUlIQhKSkIQkJCEJSUhCEpKQhCQkIQlJSEISkpCEJCQhCUlIQhKSkIQkJCEJSUhCEpKQhCQkIQlJSEISkpCEJCQhCUlIQhKSkIQkJCEJSUhCEpKQhCQkIQlJSEISkpCEJCQhCUlIQhKSkIQkJCEJSUhCEpKQhCQkIQlJSEISkpCEJCQhCUlIQhKSkIQkJCEJSUhCEpKQhCQkIQlJSEISkpCEJCQhCUlIQhKSkIQkJCEJSUhCEpKQhCQkIQlJSEISkpCEJCQhCUlIQhKSkIQkJCEJSUhCEpKQhCQkIQlJSEISkpCEJCQhCUlIQhKSkIQkJCEJSUhCEpKQhCQkIQlJSEISkpCEJCQhCUlIQhKSkIQkJCEJSUhCEpKQhCQkIQlJSEISkpCEJCQhCUlIQhKSkIQkJCEJSUhCEpKQhCQkIQlJSEISkpCEJCQhCUlIQhKSkIQkJCEJSUhCEpKQhCQkIQlJSEISkpCEJCQhCUlIQhKSkIQkJCEJSUhCEpKQhCQkIQlJSEISkpCEJCQhCUlIQhKSkIQkJCEJSUhCEpKQhCQkIQlJSEISkpCEJCQhCUlIQhKSkIQkJCEJSUhCEpKQhCQkIQlJSEISkpCEJCQhCUlIQhKSkIQkJCEJSUhCEpKQhCQkIQlJSEISkpCEJCQhCUlIQhKSkIQkJCEJSUhCEpKQhCQkIQlJSEISkpCEJCQhCUlIQhKSkIQkJCEJSUhCEpKQhCQkIQlJSEISkpCEJCQhCUlIQhKSkIQkJCEJSUhCEpKQhCQkIQlJSEISkpCEJCQhCUlIQhKSkIQk7Mg+9M406P86S1ykUClUCpVCpVApVAqVQqVQKVQKlUKlUClUCpVCpVApVAqVQqVQKVQKlUKlUClUCpVCpVApVAqVQqVQKVQKlUKlUClUCpVCpVApVAqVQqVQKVQKlUKlUClUCpVCpVApVAqVQqVQKVQKlUKlUClUCpVCpVApVAqVQqVQKVQKlUKlUFlVqBQqhUqhUqgUKoVKoVKoFCqFSqFSqBQqhUqhUqgUKoVKoVKoFCqFSqFSqBQqhUqhUqgUKoVKoVKoFCqFSqFSqBQqhUqhUqgUKoVKoVKoFCqFSqFSqBQqhUqhUqgUKoVKoVKoFCqFSqFSqBQqhUqhUqgUKoVKoVKoFCqFSqFSqKwqVAqVQqVQKVQKlUKlUClUCpVCpVApVAqVQqVQKVQKlUKlUClUCpVCpVApVAqVQqVQKVQKlUKlUClUCpVCpVApVAqVQqVQKVQKlUKlUClUCpVCpVApVAqVQqVQKVQKlUKlUClUCpVCpVApVAqVQqVQKVQKlUKlUClUCpVCpVApVAqVVYVKoVKoFCqFSqFSqBQqhUqhUqgUKoVKoVKoFCqFSqFSqBQqhUqhUqgUKoVKoVKoFCqFSqFSqBQqhUqhUqgUKoVKoVKoFCqFSqFSqBQqhUqhUqgUKoVKoVKoFCqFSqFSqBQqhUqhUqgUKoVKoVKoFCqFSqFSqBQqhUqhUqgUKoXKqkKlUClUCpVCpVApVAqVQqVQKVQKlUKlUClUCpVCpVApVAqVQqVQKVQKlUKlUClUCpVCpVApVAqVQqVQKVQKlUKlUClUCpVCpVApVAqVQqVQKVQKlUKlUClUCpVCpVApVAqVQqVQKVQKlUKlUClUCpVCpVApVAqVQqVQKVQKlUKlUFlVqBQqhUqhUqgUKoVKoVKoFCqFSqFSqBQqhUqhUqgUKoVKoVKoFCqFSqFSqBQqhUqhUqgUKoVKoVKoFCqFSqFSqBQqhUqhUqgUKoVKoVKoFCqFSqFSqBQqhUqhUqgUKoVKoVKoFCqFSqFSqBQqhUqhUqgUKoVKoVKoFCqFSqFSqKwqVAqVQqVQKVQKlUKlUClUCpVCpVApVAqVQqVQKVQKlUKlUClUCpVCpVApVAqVQqVQKVQKlUKlUClUCpVCpVApVAqVQqVQKVQKlUKlUClUCpVCpVApVAqVQqVQKVQKlUKlUClUCpVCpVApVAqVQqVQKVQKlUKlUClUCpVCpVApVAqVVYVKoVKoFCqFSqFSqBQqhUqhUqgUKoVKoVKoFCqFSqFSqBQqhUqhUqgUKoVKoVKoFCqFSqFSqBQqhUqhUqgUKoVKoVKoFCqFSqFSqBQqhUqhUqgUKoVKoVKoFCqFSqFSqBQqhUqhUqgUKoVKoVKoFCqFSqFSqBQqhUqhUqgUKoXKqkKlUClUCpVCpVApVAqVQqVQKVQKlUKlUClUCpVCpVApVAqVQqVQKVQKlUKlUClUCpVCpVApVAqVQqVQKVQKlUKlUClUCpVCpVApVAqVQqVQKVQKlUKlUClUCpVCpVBZ4iJ6ZxokSZIkSa0GSZIkSVKrQZIkSZLUapAkSZIktRqk96jb2Yve3u3sRTfndvait3c7e9HNuZ296O3dzl50c25nL3p7t7MX6a00SO9RvexFb6+Xvejm9LIXvb1e9qKb08te9PZ62YtuTi970dvrZS/SW2mQJEmSJLUaJEmSJEmtBkmSJElSq0GSJEmS1GqQJEmSJLUaJEmSJEmtBkmSJElSq0GSJEmS1GqQJEmSJLUaJEmSJEmtBkmSJElSq0GSJEmS1GqQJEmSJLUaJEmSJEmtBkmSJElSq0GSJEmS1GqQJEmSJLUaJEmSJEmtBkmSJElSq0GSJEmS1GqQJEmSJLUaJEmSJEmtBkmSJElSq0GSJEmS1GqQJEmSJLUaJEmSJEmtBkmSJElSq0GSJEmS1GqQJEmSJLUaJEmSJEmtBkmSJElSq0GSJEmS1GqQJEmSJLUaJEmSJEmtBkmSJElSq0GSJEmS1GqQJEmSJLUaJEmSJEmtBr0jKysrLCwssLCwwMLCAgsLCywsLLCwsMDVq1e5UafTYXp6mtOnTzM9PU2n00GSJEnSu0OD3pHvfe979PX10dfXR19fH319ffT19dHX18d3vvMdrvfKK6/Q39/P0NAQBw8eZGhoiP7+fs6fP48kSZKk9degd+TSpUts3LiRwcFBBgcHGRwcZHBwkMHBQe677z6uuXz5Mg8++CCLi4scPXqUc+fOceTIERYXFzlw4ABXrlxBkiRJ0vpq0Dvy4osv8pnPfIbR0VFGR0cZHR1ldHSU0dFRvvzlL3PNyZMnee211xgZGWHPnj10d3czMDBArZVXX32VEydOIEmSJGl9NeiWXbp0iaWlJT784Q/zds6cOUNPTw8DAwNcr7+/n56eHp599lkkSZIkra8G3bLz58+zqq+vjxdffJGTJ0/y9NNPc/78ea7X6XSYnZ1l586dNE3Dje69915mZ2fpdDpIkiRJWj8NumXnzp1j1djYGF/5ylf4/ve/z+HDh/niF7/It771LVZWVli1sLDAysoKW7ZsYS2bN29mZWWFq1evcrPmGGGOEeYYYY4R5hjhCs8hSZKk974rPMccI8wxwhwjzDHCHCPonWvQLbt48SKrPvaxj/G73/2OmZkZfvnLX7Jz505+85vf8MMf/pBVr7/+Oqs2btzIWjZs2MCqixcvcrMKlUKlUClUCpVe9iJJkqT3vl72UqgUKoVKoVKo6J1r0C372te+xmOPPcYTTzzBRz7yEW677Tb6+vo4duwYd9xxBxMTE1y+fJmenh5uRtM0SJIkSVo/Dbpln/70p/nCF77AjXp7e/nsZz/L8vIyf/3rX+nt7WXV0tISa1leXmbVXXfdhSRJkqT106D/I7q7u1n1z3/+k02bNtHV1cX8/DxrmZ+fp6uri02bNiFJkiRp/TTolrzxxht89atf5eGHH2Yt8/PzrLrnnntYtWvXLl5++WU6nQ7X63Q6vPTSS+zatQtJkiRJ66tBt+S2227j73//O1NTU1y8eJHrzc7O8sc//pHt27dz9913s2rfvn0sLS0xOTnJ9SYnJ1leXmbfvn1IkiRJWl8NumWHDx9mZWWFBx54gF//+tdMT09z6tQpHnjgATZu3MgPfvADrtm/fz/btm3j0UcfZXx8nOnpacbHxxkdHWXbtm3s378fSZIkSeurQbesv7+fI0eO0DQN3/72txkaGuKRRx5h69atnDhxgiRc093dzfHjx9m+fTtjY2MMDQ0xNjbGjh07OHHiBN3d3UiSJElaXw16RwYGBnjuuef4/e9/z7Fjxzh79iy//e1v2bFjBze68847mZiY4Pnnn+fYsWOcPXuWiYkJSilIkiRJWn8N+o+455572L17N6UU3s7WrVvZvXs3pRQkSZIkvXs0SJIkSZJaDZIkSZKkVoMkSZIkqdUgSZIkSWo1SJIkSZJaDZIkSZKkVoMkSZIkqdUgSZIkSWo1SJIkSZJaDZIkSZKkVoMkSZIkqdUgSZIkSWo1SJIkSZJaDZIkSZKkVoMkSZIkqdUgSZIkSWo1SJIkSZJaDZIkSZKkVoMkSZIkqdUgSZIkSWo1SJIkSZJaDZIkSZKkVoMkSZIkqdUgSZIkSWo1SJIkSZJaDZIkSZKkVoMkSZIkqdUgSZIkSWo1SJIkSZJaDZIkSZKkVoMkSZIkqdUgSZIkSWo1SJIkSZJaDZIkSZKkVoMkSZIkqdUgSZIkSWo16G1NT09z6dIl3kqn02F6eprTp08zPT1Np9PhrXQ6Haanpzl9+jTT09N0Oh0kSZIkvTs06N964YUXGBoa4oUXXmAtr7zyCv39/QwNDXHw4EGGhobo7+/n/Pnz3OiVV16hv7+foaEhDh48yNDQEP39/Zw/fx5JkiRJ669Bb+kvf/kLDz30EG/l8uXLPPjggywuLnL06FHOnTvHkSNHWFxc5MCBA1y5coVrLl++zIMPPsji4iJHjx7l3LlzHDlyhMXFRQ4cOMCVK1eQJEmStL4a9CZvvPEGjz/+OF//+te5evUqb+XkyZO89tprjIyMsGfPHrq7uxkYGKDWyquvvsqJEye45uTJk7z22muMjIywZ88euru7GRgYoNbKq6++yokTJ5AkSZK0vhr0JsPDw/z4xz9mz549fPe73+WtnDlzhp6eHgYGBrhef38/PT09PPvss1xz5swZenp6GBgY4Hr9/f309PTw7LPPIkmSJGl9NehNPvrRj/Lzn/+cJ554gjvuuIO1dDodZmdn2blzJ03TcKN7772X2dlZOp0OnU6H2dlZdu7cSdM03Ojee+9ldnaWTqeDJEmSpPXToDc5ePAg999/P//OwsICKysrbNmyhbVs3ryZlZUVrl69ysLCAisrK2zZsoW1bN68mZWVFa5evcrNmmOEOUaYY4Q5RphjhCs8hyRJkt77rvAcc4wwxwhzjDDHCHOMoHeuQbfk9ddfZ9XGjRtZy4YNG1h18eJFXn/9dVZt3LiRtWzYsIFVFy9e5GYVKoVKoVKoFCq97EWSJEnvfb3spVApVAqVQqVQ0TvXoFvS09PDzWiahp6eHm5G0zRIkiRJWj8NuiW9vb2sWlpaYi3Ly8usuuuuu+jt7WXV0tISa1leXmbVXXfdhSRJkqT106BbsmnTJrq6upifn2ct8/PzdHV1sWnTJjZt2kRXVxfz8/OsZX5+nq6uLjZt2oQkSZKk9dOgW7Zr1y5efvllOp0O1+t0Orz00kvs2rWLa3bt2sXLL79Mp9Phep1Oh5deeoldu3YhSZIkaX016Jbt27ePpaUlJicnud7k5CTLy8vs27ePa/bt28fS0hKTk5Ncb3JykuXlZfbt24ckSZKk9dWgW7Z//362bdvGo48+yvj4ONPT04yPjzM6Osq2bdvYv38/1+zfv59t27bx6KOPMj4+zvT0NOPj44yOjrJt2zb279+PJEmSpPXVoFvW3d3N8ePH2b59O2NjYwwNDTE2NsaOHTs4ceIE3d3dXNPd3c3x48fZvn07Y2NjDA0NMTY2xo4dOzhx4gTd3d1IkiRJWl8N+rf6+/u5cOECX/rSl1jLnXfeycTEBM8//zzHjh3j7NmzTExMUErhRnfeeScTExM8//zzHDt2jLNnzzIxMUEpBUmSJEnrr0H/EVu3bmX37t2UUng7W7duZffu3ZRSkCRJkvTu0SBJkiRJajVIkiRJkloNkiRJkqRWgyRJkiSp1SBJkiRJajVIkiRJkloNkiRJkqRWgyRJkiSp1SBJkiRJajVIkiRJkloNkiRJkqRWgyRJkiSp1SBJkiRJajVIkiRJkloNkiRJkqRWgyRJkiSp1SBJkiRJajVIkiRJkloNkiRJkqRWgyRJkiSp1SBJkiRJajVIkiRJkloNkiRJkqRWgyRJkiSp1SBJkiRJajVIkiRJkloNkiRJkqRWgyRJkiSp1SBJkiRJajVIkiRJkloNkiRJkqRWgyRJkiSp1SBJkiRJajVIkiRJkloNkiRJkqRWgyRJkiSp1aC3NT09zaVLl1jLysoKCwsLLCwssLCwwMLCAgsLCywsLHD16lVu1Ol0mJ6e5vTp00xPT9PpdJAkSZL07tCgf+uFF15gaGiIF154gbV873vfo6+vj76+Pvr6+ujr66Ovr4++vj6+853vcL1XXnmF/v5+hoaGOHjwIENDQ/T393P+/HkkSZIkrb8GvaW//OUvPPTQQ/w7ly5dYuPGjQwODjI4OMjg4CCDg4MMDg5y3333cc3ly5d58MEHWVxc5OjRo5w7d44jR46wuLjIgQMHuHLlCpIkSZLWV4Pe5I033uDxxx/n61//OlevXuXfefHFF/nMZz7D6Ogoo6OjjI6OMjo6yujoKF/+8pe55uTJk7z22muMjIywZ88euru7GRgYoNbKq6++yokTJ5AkSZK0vhr0JsPDw/z4xz9mz549fPe73+WtXLp0iaWlJT784Q/zds6cOUNPTw8DAwNcr7+/n56eHp599lkkSZIkra8GvclHP/pRfv7zn/PEE09wxx138FbOnz/Pqr6+Pl588UVOnjzJ008/zfnz57lep9NhdnaWnTt30jQNN7r33nuZnZ2l0+kgSZIkaf006E0OHjzI/fffz9s5d+4cq8bGxvjKV77C97//fQ4fPswXv/hFvvWtb7GyssKqhYUFVlZW2LJlC2vZvHkzKysrXL16FUmSJEnrp0G37OLFi6z62Mc+xu9+9ztmZmb45S9/yc6dO/nNb37DD3/4Q1a9/vrrrNq4cSNr2bBhA6suXrzIzZpjhDlGmGOEOUaYY4QrPIckSZLe+67wHHOMMMcIc4wwxwhzjKB3rkG37Gtf+xqPPfYYTzzxBB/5yEe47bbb6Ovr49ixY9xxxx1MTExw+fJlenp6uBlN03CzCpVCpVApVAqVXvYiSZKk975e9lKoFCqFSqFSqOida9At+/SnP80XvvAFbtTb28tnP/tZlpeX+etf/0pvby+rlpaWWMvy8jKr7rrrLiRJkiStnwb9H9Hd3c2qf/7zn2zatImuri7m5+dZy/z8PF1dXWzatAlJkiRJ66dBt+SNN97gq1/9Kg8//DBrmZ+fZ9U999zDql27dvHyyy/T6XS4XqfT4aWXXmLXrl1IkiRJWl8NuiW33XYbf//735mamuLixYtcb3Z2lj/+8Y9s376du+++m1X79u1jaWmJyclJrjc5Ocny8jL79u1DkiRJ0vpq0C07fPgwKysrPPDAA/z6179menqaU6dO8cADD7Bx40Z+8IMfcM3+/fvZtm0bjz76KOPj40xPTzM+Ps7o6Cjbtm1j//79SJIkSVpfDbpl/f39HDlyhKZp+Pa3v83Q0BCPPPIIW7du5cSJEyThmu7ubo4fP8727dsZGxtjaGiIsbExduzYwYkTJ+ju7kaSJEnS+mrQv9Xf38+FCxf40pe+xFoGBgZ47rnn+P3vf8+xY8c4e/Ysv/3tb9mxYwc3uvPOO5mYmOD555/n2LFjnD17lomJCUopSJIkSVp/DfqPuOeee9i9ezelFN7O1q1b2b17N6UUJEmSJL17NEiSJEmSWg2SJEmSpFaDJEmSJKnVIEmSJElqNUiSJEmSWg2SJEmSpFaDJEmSJKnVIEmSJElqNUiSJEmSWg2SJEmSpFaDJEmSJKnVIEmSJElqNUiSJEmSWg2SJEmSpFaDJEmSJKnVIEmSJElqNUiSJEmSWg2SJEmSpFaDJEmSJKnVIEmSJElqNUiSJEmSWg2SJEmSpFaDJEmSJKnVIEmSJElqNUiSJEmSWg2SJEmSpFaDJEmSJKnVIEmSJElqNUiSJEmSWg2SJEmSpFaDJEmSJKnVIEmSJElqNUiSJEmSWg2SJEmSpFaDJEmSJKnVIEmSJElqNWhNb7zxBn/60584ffo0f/jDH1hYWOCtdDodpqenOX36NNPT03Q6Hd5Kp9Nhenqa06dPMz09TafTQZIkSdK7Q4Pe5NSpU9x3330cOHCAgwcP8o1vfINPfepT/PSnP+VGr7zyCv39/QwNDXHw4EGGhobo7+/n/Pnz3OiVV16hv7+foaEhDh48yNDQEP39/Zw/fx5JkiRJ669B/2JqaopHHnmEu+++m1/84hecO3eOX/3qV/T19fHYY48xMTHBNZcvX+bBBx9kcXGRo0ePcu7cOY4cOcLi4iIHDhzgypUrXHP58mUefPBBFhcXOXr0KOfOnePIkSMsLi5y4MABrly5giRJkqT11aB/8fjjj9PV1cVTTz3FJz/5Sbq7u9m+fTtHjx7l/e9/Pz/72c+45uTJk7z22muMjIywZ88euru7GRgYoNbKq6++yokTJ7jm5MmTvPbaa4yMjLBnzx66u7sZGBig1sqrr77KiRMnkCRJkrS+GvQvNmzYwP33388HPvABrve+972PT3ziE/ztb3/jmjNnztDT08PAwADX6+/vp6enh2effZZrzpw5Q09PDwMDA1yvv7+fnp4enn32WSRJkiStrwb9i8nJSZ588klu1Ol0mJmZ4fbbb2dVp9NhdnaWnTt30jQNN7r33nuZnZ2l0+nQ6XSYnZ1l586dNE3Dje69915mZ2fpdDpIkiRJWj8NuinHjx/nH//4B4ODg6xaWFhgZWWFLVu2sJbNmzezsrLC1atXWVhYYGVlhS1btrCWzZs3s7KywtWrV5EkSZK0fhr0tv785z/z2GOP8aEPfYiHHnqIVa+//jqrNm7cyFo2bNjAqosXL/L666+zauPGjaxlw4YNrLp48SI3a44R5hhhjhHmGGGOEa7wHJIkSXrvu8JzzDHCHCPMMcIcI8wxgt65Bv1bU1NTfPOb3+S//uu/eOqpp9i8eTOrenp6uBlN09DT08PNaJqGm1WoFCqFSqFSqPSyF0mSJL339bKXQqVQKVQKlUJF71yD3tKTTz7JQw89xNatWzl16hR333031/T29rJqaWmJtSwvL7Pqrrvuore3l1VLS0usZXl5mVV33XUXkiRJktZPg9Z0+PBhfvSjH/Hxj3+cU6dO8cEPfpDrbdq0ia6uLubn51nL/Pw8XV1dbNq0iU2bNtHV1cX8/DxrmZ+fp6uri02bNiFJkiRp/TToTR5++GGefvppPve5zzE+Ps6WLVtYy65du3j55ZfpdDpcr9Pp8NJLL7Fr1y6u2bVrFy+//DKdTofrdTodXnrpJXbt2oUkSZKk9dWgf/HEE09w5swZPv/5z/OTn/yE7u5u3sq+fftYWlpicnKS601OTrK8vMy+ffu4Zt++fSwtLTE5Ocn1JicnWV5eZt++fUiSJElaXw36H/Pz8zz++OOsWlxc5NChQxw6dIhDhw5x6NAhDh06xKFDh1hZWWHV/v372bZtG48++ijj4+NMT08zPj7O6Ogo27ZtY//+/Vyzf/9+tm3bxqOPPsr4+DjT09OMj48zOjrKtm3b2L9/P5IkSZLWV4P+x1/+8heWlpZY9d///d8888wzPPPMMzzzzDM888wzPPPMMzzzzDN0Oh1WdXd3c/z4cbZv387Y2BhDQ0OMjY2xY8cOTpw4QXd3N9d0d3dz/Phxtm/fztjYGENDQ4yNjbFjxw5OnDhBd3c3kiRJktZXg/7H//pf/4sLFy5w4cIFLly4wIULF7hw4QIXLlzgwoULXLhwgQsXLnDbbbdxzZ133snExATPP/88x44d4+zZs0xMTFBK4UZ33nknE1c04rAAACAASURBVBMTPP/88xw7doyzZ88yMTFBKQVJkiRJ669B/xFbt25l9+7dlFJ4O1u3bmX37t2UUpAkSZL07tEgSZIkSWo1SJIkSZJaDZIkSZKkVoMkSZIkqdUgSZIkSWo1SJIkSZJaDZIkSZKkVoMkSZIkqdUgSZIkSWo1SJIkSZJaDZIkSZKkVoMkSZIkqdUgSZIkSWo1SJIkSZJaDZIkSZKkVoMkSZIkqdUgSZIkSWo1SJIkSZJaDZIkSZKkVoMkSZIkqdUgSZIkSWo1SJIkSZJaDZIkSZKkVoMkSZIkqdUgSZIkSWo1SJIkSZJaDZIkSZKkVoMkSZIkqdUgSZIkSWo1SJIkSZJaDZIkSZKkVoMkSZIkqdUgSZIkSWo1SJIkSZJaDZIkSZKkVoMkSZIkqdUgSZIkSWo1aE1vvPEGf/rTnzh9+jR/+MMfWFhYYC0rKyssLCywsLDAwsICCwsLLCwssLCwwNWrV7lRp9Nhenqa06dPMz09TafTQZIkSdK7Q4Pe5NSpU9x3330cOHCAgwcP8o1vfINPfepT/PSnP+VG3/ve9+jr66Ovr4++vj76+vro6+ujr6+P73znO1zvlVdeob+/n6GhIQ4ePMjQ0BD9/f2cP38eSZIkSeuvQf9iamqKRx55hLvvvptf/OIXnDt3jl/96lf09fXx2GOPMTExwfUuXbrExo0bGRwcZHBwkMHBQQYHBxkcHOS+++7jmsuXL/Pggw+yuLjI0aNHOXfuHEeOHGFxcZEDBw5w5coVJEmSJK2vBv2Lxx9/nK6uLp566ik++clP0t3dzfbt2zl69Cjvf//7+dnPfsb1XnzxRT7zmc8wOjrK6Ogoo6OjjI6OMjo6ype//GWuOXnyJK+99hojIyPs2bOH7u5uBgYGqLXy6quvcuLECSRJkiStrwb9iw0bNnD//ffzgQ98gOu9733v4xOf+AR/+9vfuObSpUssLS3x4Q9/mLdz5swZenp6GBgY4Hr9/f309PTw7LPPIkmSJGl9NehfTE5O8uSTT3KjTqfDzMwMt99+O9ecP3+eVX19fbz44oucPHmSp59+mvPnz3O9TqfD7OwsO3fupGkabnTvvfcyOztLp9NBkiRJ0vpp0E05fvw4//jHPxgcHOSac+fOsWpsbIyvfOUrfP/73+fw4cN88Ytf5Fvf+hYrKyusWlhYYGVlhS1btrCWzZs3s7KywtWrV7lZc4wwxwhzjDDHCHOMcIXnkCRJ0nvfFZ5jjhHmGGGOEeYYYY4R9M416G39+c9/5rHHHuNDH/oQDz30ENdcvHiRVR/72Mf43e9+x8zMDL/85S/ZuXMnv/nNb/jhD3/Iqtdff51VGzduZC0bNmxg1cWLF7lZhUqhUqgUKoVKL3uR3gumZoaZmhlmamaYqZlhpmaGmZoZZmpmmKmZYaZmhpmaGWZqZpipmWGmZoaZmhlmamaYqZlhpmaGmZoZRpKk96pe9lKoFCqFSqFSqOida9C/NTU1xTe/+U3+67/+i6eeeorNmzdzzde+9jUee+wxnnjiCT7ykY9w22230dfXx7Fjx7jjjjuYmJjg8uXL9PT0cDOapkH6f93UzDD/KVMzw0iSJP3vaNBbevLJJ3nooYfYunUrp06d4u677+Z6n/70p/nCF77AjXp7e/nsZz/L8vIyf/3rX+nt7WXV0tISa1leXmbVXXfdhfT/kqmZYaZmhpmaGWZqZpipmWH+06ZmhpmaGWZqZhhJkqS306A1HT58mB/96Ed8/OMf59SpU3zwgx/kf0d3dzer/vnPf7Jp0ya6urqYn59nLfPz83R1dbFp0yak97qpmWGmZoaZmhnm/29TM8NMzQwzNTOMJEnSWhr0Jg8//DBPP/00n/vc5xgfH2fLli3c6I033uCrX/0qDz/8MGuZn59n1T333MOqXbt28fLLL9PpdLhep9PhpZdeYteuXUjvVVMzw0zNDDM1M8y7xdTMMFMzw0zNDCNJknRNg/7FE088wZkzZ/j85z/PT37yE7q7u1nLbbfdxt///nempqa4ePEi15udneWPf/wj27dv5+6772bVvn37WFpaYnJykutNTk6yvLzMvn37kN6LpmaGebebmhlGkiRpVYP+x/z8PI8//jirFhcXOXToEIcOHeLQoUMcOnSIQ4cOcejQIVZWVlh1+PBhVlZWeOCBB/j1r3/N9PQ0p06d4oEHHmDjxo384Ac/4Jr9+/ezbds2Hn30UcbHx5menmZ8fJzR0VG2bdvG/v37kd6tpmaGmZoZZmpmmKmZYaZmhvn/2IPf0L7u+v//d0+7JtUy5kZ5r1fWrSoFe9qS4ubsxDI4pDIYeCWzoHQEZVU8WIrg/sFTFpOqoIj0uGlBypouOjqZA9e1cD5m1pILHzY2uwP1QXahMhBencuk1NhmydvvN/n9um9X07VbN9Mmj9utbkrqpqRuSs5XNyV1U1I3JVeLuikxMzMzy7C3/e///i8TExNM+5//+R+effZZnn32WZ599lmeffZZnn32WZ599lna7TbTiqJg165dZFnGAw88QG9vLw8//DDLly9ncHCQ1atXc1ZHRwePP/44a9asYWBggN7eXgYGBli7di2Dg4N0dHRgdiWqm5KLqZuSuimpm5K6Kbla1U1J3ZTUTYmZmZktTBn2ti9+8YtIQhKSkIQkJCEJSUjimmuu4azu7m6Gh4d57rnn2LNnD4cPH+aZZ55h7dq1nG/FihUMDQ1x5MgR9uzZw+HDhxkaGqLVamFmZmZmZnMvwz4Qq1atYuPGjbRaLS5m+fLlbNy4kVarhZldmeqmpG5KzMzMbGHJMDOzC6qbEjMzM1s4MszMLqBuSgzqpqRuSuqmpG5K6qakbkrqpqRuSuqmpG5K6qakbkrqpqRuSuqmpG5K6qakbkrqpsTMzMyubBlmZuepm5K6KbEPXt2U1E1J3ZTUTYmZmZldWTLMzM5RNyX231M3JXVTUjcldVNiZmZmcyvDzOz/VzclNrfqpsTMzMzmToaZ2f9VNyV2ZaibkropMTMzs/++DDNb0OqmpG5K7MpTNyV1U1I3JXVTUjcldVNiZmZmH54MMzO7qtRNiZmZmX04MsxswaqbErs61U1J3ZSYmZnZByvDzMyuWnVTUjcldVNSNyV1U1I3JWZmZvb+ZJjZglQ3JTZ/1U1J3ZSYmZnZe5NhZmbzVt2U1E1J3ZSYmZnZxWWYmdmCUDclZmZm9u4yzGzBqZsSW5jqpqRuSuqmpG5K6qbEzMzM/p8MMzMzMzMzm5FhZmYLWt2U1E1J3ZTUTUndlNRNSd2U1E1J3ZTUTUndlJiZmc13GWZmZpeobkrqpsTMzGy+yjAzMzMzM7MZGWa2oNRNidnlqpuSuimpm5K6KambkropMTMzu9plmJmZfUDqpqRuSuqmpG5K6qakbkrqpqRuSuqmpG5K6qakbkrqpqRuSuqmpG5K6qakbkrMzMzmSoaZmdkVpm5K6qakbkrqpqRuSuqmpG5K6qakbkrqpqRuSuqmpG5K6qakbkrqpqRuSuqmpG5K6qakbkrqpqRuSuqmpG5KzMzMZpNhZma2ANVNiZmZ2fkyzMzMFqi6KambkropqZuSuimpm5K6KambkropqZuSuikxM7OFIcPMFoy6KTGz96duSszMbP7LMDMzs0tSNyV1U1I3JWZmNj9lmJmZmZmZ2YwMMzMzMzMzm5FhZmZm71ndlNRNSd2UmJnZ/JFhZmZml6VuSszMbH7IMDMzMzMzsxkZZmZmdtnqpqRuSszM7OqWYWZmZmZmZjMyzGxBqJsSM/vw1U2JmZldvTLMzMzsA1U3JWZmdnXKMDMzMzMzsxkZZmZmZmZmNiPDZvWvf/2L4eFhDh48yJ///GfeTbvdZmRkhAMHDjAyMkK73eZC2u02IyMjHDhwgJGREdrtNmZmNv/UTYmZmV19Muw/PP3003zuc5/jG9/4Btu3b+eee+7hrrvu4tVXX+V8r7zyCkVR0Nvby44dO+jt7aUoCo4dO8b5XnnlFYqioLe3lx07dtDb20tRFBw7dgwzMzMzM5t7GfYOIyMjPPDAA9xyyy089dRTHD16lJ/+9Ke8/vrr9Pb2Mj4+zlknT55k27ZtnD59mt27d3P06FF27drF6dOnue+++zh16hRnnTx5km3btnH69Gl2797N0aNH2bVrF6dPn+a+++7j1KlTmJmZmZnZ3Mqwd3jsscdYtGgRjz76KGvXrqWjo4O77rqL7du3c+LECf7whz9w1r59+3jjjTeICDZt2kRHRwfd3d309fVx4sQJBgcHOWvfvn288cYbRASbNm2io6OD7u5u+vr6OHHiBIODg5iZ2fxSNyVmZnZ1ybB3uOeee9i2bRsrVqzgXDfeeCPTXnvtNc46dOgQnZ2ddHd3c66iKOjs7OTgwYOcdejQITo7O+nu7uZcRVHQ2dnJwYMHMTMzMzOzuZVh73D33Xezfft2znf48GGm3XrrrUxrt9uMjo6ybt06sizjfBs2bGB0dJR2u0273WZ0dJR169aRZRnn27BhA6Ojo7TbbczMzMzMbO5k2AW9+uqrHDhwgK997Ws8+eSTbN26lc985jNMGx8fZ2pqiuuvv57ZXHvttUxNTXHmzBnGx8eZmpri+uuvZzbXXnstU1NTnDlzhkuVCBJBIkgEieAUw5jNpm5KzMzMbP44xTCJIBEkgkSQCOzyZdgF/epXv2LHjh0cOXKEG2+8kfXr13PWm2++ybQlS5Ywm0WLFjHt+PHjvPnmm0xbsmQJs1m0aBHTjh8/zqVq0UeLPlr00aKPFn0s407MzOzKUjclZmYftGXcSYs+WvTRoo8WfbTowy5fhl3Q/fffz7Fjx3juuedYtWoV3/nOd3j00UeZ1tnZyaXIsozOzk4uRZZlmJmZmZnZ3MmwC7ruuuvIsoxVq1bxi1/8ghtuuIGf//znTE1NsWzZMqZNTEwwm8nJSabddNNNLFu2jGkTExPMZnJykmk33XQTZmZmZmY2dzLsknR0dHDrrbcyOTnJiy++yNKlS1m8eDFjY2PMZmxsjMWLF7N06VKWLl3K4sWLGRsbYzZjY2MsXryYpUuXYmZmZmZmcyfD3vbWW29x55138s1vfpPZnD59mmmtVotp69ev5+WXX6bdbnOudrvNSy+9xPr16zlr/fr1vPzyy7Tbbc7Vbrd56aWXWL9+PWZmZmZmNrcy7G3XXHMNH/vYx/jjH//IX//6V841OjrKn/70J2655RZWrlzJtM2bNzMxMcH+/fs51/79+5mcnGTz5s2ctXnzZiYmJti/fz/n2r9/P5OTk2zevBmzD0PdlJiZmZnZpcmwd3jggQeYmppi69atPPPMM4yMjPDkk09y77338pGPfIS+vj7O2rJlCytXrmTnzp3s3buXkZER9u7dS39/PytXrmTLli2ctWXLFlauXMnOnTvZu3cvIyMj7N27l/7+flauXMmWLVswMzMzM7O5lWHv8PnPf57du3eTZRnf/e536e3tJSJYvnw5+/bt47bbbuOsjo4OHn/8cdasWcPAwAC9vb0MDAywdu1aBgcH6ejo4KyOjg4ef/xx1qxZw8DAAL29vQwMDLB27VoGBwfp6OjAzMzMzMzmVob9h02bNjE8PMyhQ4fYs2cPR44c4ZlnnqGrq4vzrVixgqGhIY4cOcKePXs4fPgwQ0NDtFotzrdixQqGhoY4cuQIe/bs4fDhwwwNDdFqtTAzMzMzs7mXYRd08803s3HjRpYvX87FLF++nI0bN9JqtbiY5cuXs3HjRlqtFmZmZmZmduXIMDMzMzMzsxkZZjZv1U2JmZmZmV26DDMzMzMzM5uRYWZmZmZmZjMyzMzMzMzMbEaGmZmZfWiKvMLMzK4eGWZmZmZmZjYjw8zmpbopMbO5VeQVZmZ2dckwMzOzD1yRV5iZ2dUnw8zmnbopMbO5U+QVZmZ2dcowMzMzMzOzGRlmZmZmZmY2I8PMzMw+MEVeYWZmV68MMzMzMzMzm5FhZmZml63IK4q8wszMrm4ZZmZmdlmKvMLMzOaHDDObV+qmxMzMzMzenwwzMzN7X4q8osgrzMxs/sgwMzMzMzOzGRlmZmb2nhV5hZmZzT8ZZmZmdsmKvKLIK8zMbH7KMDMzs0tS5BVmZja/ZZiZmdm7KvKKIq8wM7P5L8PM5o26KTEzMzOz9y/DzMzM3lbkFUVeUeQVRV5R5BVmZrZwZJiZmS1wRV5R5BVFXmFmZgtbhpnNC3VTYmb/qcgriryiyCuKvKLIK4q8osgriryiyCvMzMzOyjAzMzMzM7MZGWZmZmZmZjYjw8zMbB4p8ooiryjyiiKvMDMzey8yzMzM3qciryjyiiKvKPKKIq8o8ooiryjyiiKvKPKKIq8o8ooiryjyiiKvKPKKIq8o8ooiryjyiiKvKPKKIq8o8ooiryjyiiKvKPKKIq8o8ooiryjyiiKvKPKKIq8o8ooirzAzM7scGWZmZu9RkVcUeYWZmdl8k2FmV726KTH7bynyCjMzs/kqw8zM7BIUeUWRV5iZmc1nGWZmZucp8ooiryjyiiKvKPIKMzOzhSDDzMwWrCKvKPKKIq8o8ooiryjyCjMzs4Uqw2b1r3/9i+HhYQ4ePMif//xnLmRqaorx8XHGx8cZHx9nfHyc8fFxxsfHOXPmDOdrt9uMjIxw4MABRkZGaLfbmJnNhSKvMDMzs3fKsP/w9NNP87nPfY5vfOMbbN++nXvuuYe77rqLV199lfM98sgjdHV10dXVRVdXF11dXXR1ddHV1cWDDz7IuV555RWKoqC3t5cdO3bQ29tLURQcO3YMM7P/liKvKPIKMzMz+08Z9g4jIyM88MAD3HLLLTz11FMcPXqUn/70p7z++uv09vYyPj7OuV577TWWLFlCT08PPT099PT00NPTQ09PD5/97Gc56+TJk2zbto3Tp0+ze/dujh49yq5duzh9+jT33Xcfp06dwuz9qJsSs0tV5BVmZmZ2YRn2Do899hiLFi3i0UcfZe3atXR0dHDXXXexfft2Tpw4wR/+8AfO9cILL3D77bfT399Pf38//f399Pf309/fz5e//GXO2rdvH2+88QYRwaZNm+jo6KC7u5u+vj5OnDjB4OAgZmYfliKvKPIKMzMze3cZ9g733HMP27ZtY8WKFZzrxhtvZNprr73GWa+99hoTExN88pOf5GIOHTpEZ2cn3d3dnKsoCjo7Ozl48CBmZh+GIq8wMzOzS5Nh73D33Xezfft2znf48GGm3XrrrZx17NgxpnV1dfHCCy+wb98+fvvb33Ls2DHO1W63GR0dZd26dWRZxvk2bNjA6Ogo7XYbs/eibkrMLqTIK4q8wszMzC5dhl3Qq6++yoEDB/ja177Gk08+ydatW/nMZz7DWUePHmXawMAAX/nKV/j+97/PQw89xJe+9CXuv/9+pqammDY+Ps7U1BTXX389s7n22muZmprizJkzXKpEkAgSQSJIBKcYxszMzMzmv1MMkwgSQSJIBInALl+GXdCvfvUrduzYwZEjR7jxxhtZv3495zp+/DjTPv3pT/P73/+epmn4zW9+w7p16/jd737HD3/4Q6a9+eabTFuyZAmzWbRoEdOOHz/OpWrRR4s+WvTRoo8WfSzjTsxsYSvyiiKvKPIKMzObv5ZxJy36aNFHiz5a9NGiD7t8GXZB999/P8eOHeO5555j1apVfOc73+HRRx/lrK1bt/LjH/+Yxx57jE996lNcc801dHV1sWfPHm644QaGhoY4efIknZ2dXIosyzAzMzMzs7mTYRd03XXXkWUZq1at4he/+AU33HADP//5z5mammLabbfdxt133835li1bxh133MHk5CQvvvgiy5YtY9rExASzmZycZNpNN92EmZmZmZnNnQy7JB0dHdx6661MTk7y4osvcjEdHR1M+/e//83SpUtZvHgxY2NjzGZsbIzFixezdOlSzMzeryKvMDMzs8uTYW976623uPPOO/nmN7/JbE6fPs20VqvFW2+9xVe/+lW+/e1vM5uxsTGmrVq1imnr16/n5Zdfpt1uc652u81LL73E+vXrMTN7P4q8osgrzMzM7PJl2NuuueYaPvaxj/HHP/6Rv/71r5xrdHSUP/3pT9xyyy2sXLmSa665hr/97W/Udc3x48c51+joKM8//zxr1qzh5ptvZtrmzZuZmJhg//79nGv//v1MTk6yefNmzMzMzMxsbmXYOzzwwANMTU2xdetWnnnmGUZGRnjyySe59957+chHPkJfXx9nPfTQQ0xNTXHvvffy9NNPMzIywlNPPcW9997LkiVL+MEPfsBZW7ZsYeXKlezcuZO9e/cyMjLC3r176e/vZ+XKlWzZsgUzMzMzM5tbGfYOn//859m9ezdZlvHd736X3t5eIoLly5ezb98+brvtNs4qioJdu3aRZRkPPPAAvb29PPzwwyxfvpzBwUFWr17NWR0dHTz++OOsWbOGgYEBent7GRgYYO3atQwODtLR0YGZ2XtV5BVmZmb2wcmw/7Bp0yaGh4c5dOgQe/bs4ciRIzzzzDN0dXVxvu7uboaHh3nuuefYs2cPhw8f5plnnmHt2rWcb8WKFQwNDXHkyBH27NnD4cOHGRoaotVqYWb2XhV5hZmZmX2wMuyCbr75ZjZu3Mjy5cu5mFWrVrFx40ZarRYXs3z5cjZu3Eir1cLMzMzMzK4cGWZmdtUp8gozMzP74GWY2VWpbkpsYSryCjMzM/twZJiZmZmZmdmMDDMzu2oUeYWZmZl9eDLMzMzMzMxsRoaZmV0VirzCzMzMPlwZZmZmZmZmNiPDzMyueEVeYWZmZh++DDMzMzMzM5uRYWZmZmZmZjMyzMzMzMzMbEaGmZldsYq8osgrzMzM7L8jw8zMzMzMzGZkmJmZmZmZ2YwMMzO7IhV5hZmZmf13ZZiZmZmZmdmMDDMzu+IUeYWZmZn992WYmZmZmZnZjAwzMzMzMzObkWFmZleUIq8wMzOzuZFhZmZmZmZmMzLMzOyKUeQVZmZmNncyzMzMzMzMbEaGmZmZmZmZzcgwMzMzMzOzGRlmZnZFKPIKMzMzm1sZZmZmZmZmNiPDzMzMzMzMZmSYmdmcK/IKMzMzm3sZZmZmZmZmNiPDzMzMzMzMZmSYmdmcKvIKMzMzuzJkmJmZmZmZ2YwMMzObM0VeYWZmZleODDMzMzMzM5uRYWZmZmZmZjMy7KJef/116rpmbGyM2bTbbUZGRjhw4AAjIyO0220upN1uMzIywoEDBxgZGaHdbmNmC1ORV5iZmdmVJcMuavv27XzrW9/iL3/5C+d75ZVXKIqC3t5eduzYQW9vL0VRcOzYMc73yiuvUBQFvb297Nixg97eXoqi4NixY5jZwlLkFWZmZnblybB39ctf/pIXX3yR2Zw8eZJt27Zx+vRpdu/ezdGjR9m1axenT5/mvvvu49SpU5x18uRJtm3bxunTp9m9ezdHjx5l165dnD59mvvuu49Tp05hZmZmZmZzK8Mu6NixY/zsZz/j4x//OLPZt28fb7zxBhHBpk2b6OjooLu7m76+Pk6cOMHg4CBn7du3jzfeeIOIYNOmTXR0dNDd3U1fXx8nTpxgcHAQs/eiyCvMzMzM7IOVYbM6c+YMO3bsYMOGDdx1113M5tChQ3R2dtLd3c25iqKgs7OTgwcPctahQ4fo7Oyku7ubcxVFQWdnJwcPHsTMFoYirzAzM7MrU4bN6kc/+hF///vf+clPfsJs2u02o6OjrFu3jizLON+GDRsYHR2l3W7TbrcZHR1l3bp1ZFnG+TZs2MDo6CjtdhszMzMzM5s7GfYfhoeHeeKJJ/je975Hq9ViNuPj40xNTXH99dczm2uvvZapqSnOnDnD+Pg4U1NTXH/99czm2muvZWpqijNnzmBmZmZmZnMnw95hbGyMhx9+mC9+8YvcfffdXMibb77JtCVLljCbRYsWMe348eO8+eabTFuyZAmzWbRoEdOOHz/OpUoEiSARJIJEcIphzMzMzGz+O8UwiSARJIJEkAjs8mXYOzz44IMsWrSIRx55hHfT2dnJpciyjM7OTi5FlmVcqhZ9tOijRR8t+mjRxzLuxMyubEVeYWZmdrmWcSct+mjRR4s+WvTRog+7fBn2tl//+tc8//zz7Ny5k+uuu453s2zZMqZNTEwwm8nJSabddNNNLFu2jGkTExPMZnJykmk33XQTZmZmZmY2dzLsbc8//zzTvv71r7N69WpWr17N6tWreeKJJ5jW29vL6tWr+cc//sHSpUtZvHgxY2NjzGZsbIzFixezdOlSli5dyuLFixkbG2M2Y2NjLF68mKVLl2Jm81eRV5iZmdmVLcPedscdd9DT00NPTw89PT309PTQ09PDJz7xCaZ94QtfoKenhyVLljBt/fr1vPzyy7Tbbc7Vbrd56aWXWL9+PWetX7+el19+mXa7zbna7TYvvfQS69evx8zMzMzM5laGvW3r1q309/fT399Pf38//f399Pf3c/vttzOtt7eX/v5+PvrRjzJt8+bNTExMsH//fs61f/9+Jicn2bx5M2dt3ryZiYkJ9u/fz7n279/P5OQkmzdvxuy9KvIKMzMzM/vgZNj7tmXLFlauXMnOnTvZu3cvIyMj7N27l/7+flauXMmWLVs4a8uWLaxcuZKdO3eyd+9eRkZG2Lt3L/39/axcuZItW7Zg9l7VTYldHYq8wszMzK58Gfa+dXR08Pjjj7NmzRoGBgbo7e1lYGCAtWvXMjg4SEdHB2d1dHTw+OOPs2bNGgYGBujt7WVgYIC1a9cyODhIR0cHZjY/FXmFmZmZXR0y7KIiAkls3LiR861YsYKhoSGOHDnCnj17OHz4MENDQ7RaLc63YsUKhoaGOHLkCHv27OHw4cMMDQ3RarUwMzMzM7O5l2EfiOXLl7Nx40ZarRYXs3z5cjZu3Eir1cLM5rcirzAzM7OrR4aZXbWKvMLMzMzMPjgZZnZVK/IKMzMzM/tg3Gm5dQAAIABJREFUZJiZ2YeiyCvMzMzs6pJhZle9Iq8o8gozMzMzuzwZZmZmZmZmNiPDzOaNIq+wK0ORV5iZmdnVJ8PMzMzMzMxmZJjZvFLkFWZmZmb2/mSYmdkHpsgrirzCzMzMrk4ZZmZmZmZmNiPDzOadIq+w/74irzAzM7OrW4aZmZmZmZnNyDCzeanIK8zMzMzsvckwM7PLVuQVZmZmdvXLMDOzy1LkFWZmZjY/ZJiZmZmZmdmMDDObt4q8wj5cRV5hZmZm80eGmZm9L0VeYWZmZvNLhpnNa0VeYWZmZmaXJsPMzN6zIq8wMzOz+SfDzMzMzMzMZmSYmZmZmZnZjAwzm/eKvMI+OEVeYWZmZvNThpktCEVeYZenyCuKvMLMzMzmrwwzMzMzMzObkWFmZhdV5BVmZmY2/2WY2YJR5BVmZmZmdmEZZragFHmFXZoiryjyiiKvMDMzs4Uhw8zMzMzMzGZkmNmCU+QV9u6KvMLMzMwWngwzW5CKvMJmV+QVZmZmtjBlmJnZ24q8wszMzBauDDNbsIq8wszMzMz+nwwzW9CKvML+P0VeYWZmZgtbhpkteEVesdAVeYWZmZlZhpnZ/1XkFQtVkVeYmZmZTcuwi3r99dep65qxsTHONzU1xfj4OOPj44yPjzM+Ps74+Djj4+OcOXOG87XbbUZGRjhw4AAjIyO0223MrhRFXrHQFHmFmZmZ2VkZdlHbt2/nW9/6Fn/5y1843yOPPEJXVxddXV10dXXR1dVFV1cXXV1dPPjgg5zrlVdeoSgKent72bFjB729vRRFwbFjxzC7UhR5xUJR5BVmZmZm58qwd/XLX/6SF198kQt57bXXWLJkCT09PfT09NDT00NPTw89PT189rOf5ayTJ0+ybds2Tp8+ze7duzl69Ci7du3i9OnT3HfffZw6dQozMzMzM5tbGXZBx44d42c/+xkf//jHuZAXXniB22+/nf7+fvr7++nv76e/v5/+/n6+/OUvc9a+fft44403iAg2bdpER0cH3d3d9PX1ceLECQYHBzG7UhR5RZFXzGdFXmFmZmZ2vgyb1ZkzZ9ixYwcbNmzgrrvuYjavvfYaExMTfPKTn+RiDh06RGdnJ93d3ZyrKAo6Ozs5ePAgZleaIq8o8ooirzhXkVcUeUWRVxR5RZFXFHnFla7IK4q8osgrzMzMzGaTYbP60Y9+xN///nd+8pOfcCHHjh1jWldXFy+88AL79u3jt7/9LceOHeNc7Xab0dFR1q1bR5ZlnG/Dhg2Mjo7SbrcxMzMzM7O5k2H/YXh4mCeeeILvfe97tFotLuTo0aNMGxgY4Ctf+Qrf//73eeihh/jSl77E/fffz9TUFNPGx8eZmpri+uuvZzbXXnstU1NTnDlzBrMrVZFXFHlFkVdcSJFXFHnFpSjyiiKvKPKKIq+4HEVeUeQVRV5R5BVFXlHkFUVeUeQVRV5R5BVmZmZmF5Nh7zA2NsbDDz/MF7/4Re6++27ezfHjx5n26U9/mt///vc0TcNvfvMb1q1bx+9+9zt++MMfMu3NN99k2pIlS5jNokWLmHb8+HEuVSJIBIkgESSCUwxjdiUo8ooiryjyiiKvKPKKIq8o8ooiryjyivMVecV7VeQVRV5hZma20JximESQCBJBIkgEdvky7B0efPBBFi1axCOPPMLFbN26lR//+Mc89thjfOpTn+Kaa66hq6uLPXv2cMMNNzA0NMTJkyfp7OzkUmRZxqVq0UeLPlr00aKPFn0s407MrmZFXlHkFUVeUeQVRV5R5BVFXlHkFUVeUeQVRV5R5BVmZmYL1TLupEUfLfpo0UeLPlr0YZcvw97261//mueff56dO3dy3XXXcTG33XYbd999N+dbtmwZd9xxB5OTk7z44ossW7aMaRMTE8xmcnKSaTfddBNmZmZmZjZ3Muxtzz//PNO+/vWvs3r1alavXs3q1at54oknmNbb28vq1av5xz/+wcV0dHQw7d///jdLly5l8eLFjI2NMZuxsTEWL17M0qVLMTMzMzOzuZNhb7vjjjvo6emhp6eHnp4eenp66Onp4ROf+ATTvvCFL9DT08OSJUt46623+OpXv8q3v/1tZjM2Nsa0VatWMW39+vW8/PLLtNttztVut3nppZdYv349ZmZmZmY2tzLsbVu3bqW/v5/+/n76+/vp7++nv7+f22+/nWm9vb309/fz0Y9+lGuuuYa//e1v1HXN8ePHOdfo6CjPP/88a9as4eabb2ba5s2bmZiYYP/+/Zxr//79TE5OsnnzZszMzMzMbG5l2Pv20EMPMTU1xb333svTTz/NyMgITz31FPfeey9LlizhBz/4AWdt2bKFlStXsnPnTvbu3cvIyAh79+6lv7+flStXsmXLFszMzMzMbG5l2PtWFAW7du0iyzIeeOABent7efjhh1m+fDmDg4OsXr2aszo6Onj88cdZs2YNAwMD9Pb2MjAwwNq1axkcHKSjowMzMzMzM5tbGXZREYEkNm7cyPm6u7sZHh7mueeeY8+ePRw+fJhnnnmGtWvXcr4VK1YwNDTEkSNH2LNnD4cPH2ZoaIhWq4WZmZmZmc29DPtArFq1io0bN9JqtbiY5cuXs3HjRlqtFmZmZmZmduXIMDMzMzMzsxkZZmZmZmZmNiPDzMzMzMzMZmSYmZmZmZnZjAwzMzMzMzObkWFmZmZmZmYzMszMzMzMzGxGhpmZmZmZmc3IMDMzMzMzsxkZZmZmZmZmNiPDzMzMzMzMZmSYmZmZmZnZjAwzMzMzMzObkWFmZmZmZmYzMszMzMzMzGxGhpmZmZmZmc3IMDMzMzMzsxkZZmZmZmZmNiPDzMzMzMzMZmSYzVOnGMYu7hTD2KU5xTB2cacYxi7NKYaxizvFMHZpTjGMXdwphjG7kAyzeeqfDGMX90+GsUvzT4axi/snw9il+SfD2MX9k2Hs0vyTYezi/skwZheSYWZmZmZmZjMyzMzMzMzMbEaGmZmZmZmZzcgwMzMzMzOzGRl21VnCzSSCRJAIEkEiSASJIBEkgkSQCBJBIkgEiSARJIJEkAgSQSJIBIkgESSCRJAIEkEiSASJIBEkgkSQCBJBIkgEiSARJIJEkAgSQSJIBIkgESSCRJAIEkEiSASJIBEkgkSQCBJBIkgEiSARJIJEkAgSQSJIBIkgESSCaYkgESSCRJAIEkEiSASJIBEkgkSQCBJBIkgEiSARJIJEkAgSQSJIBIkgESSCRJAIEkEiSASJIBEkgkSQCBJBIkgEiSARJIJEkAgSQSJIBIkgESSCRJAIEkEiSASJIBEkgkSQCBJBIkgEiSARJIJEkAgSQSJIBIlgWiJIBIkgESSCRJAIEkEiSASJIBEkgkSQCBJBIkgEiSARJIJEkAgSQSJIBIkgESSCRJAIEkEiSASJIBEkgkSQCBJBIkgEiSARJIJEkAgSQSJIBIkgESSCRJAIEkEiSASJIBEkgkSQCBJBIkgEiSARJIJEkAgSQSJIBNMSQSJIBIkgESSCRJAIEkEiSASJIBEkgkSQCBJBIkgEiSARJIJEkAgSQSJIBIkgESSCRJAIEkEiSASJIBEkgkSQCBJBIkgEiSARJIJEkAgSQSJIBIkgESSCRJAIEkEiSASJIBEkgkSQCBJBIkgEiSARJIJEkAgSwbREkAgSQSJIBIkgESSCRJAIEkEiSASJIBEkgkSQCBJBIkgEiSARJIJEkAgSQSJIBIkgESSCRJAIEkEiSASJIBEkgkSQCBJBIkgEiSARJIJEkAgSQSJIBIkgESSCRJAIEkEiSASJIBEkgkSQCBJBIkgEiSARJIJEkAimJYJEkAgSQSJIBIkgESSCRJAIEkEiSASJIBEkgkSQCBJBIkgEiSARJIJEkAgSQSJIBIkgESSCRJAIEkEiSASJIBEkgkSQCBJBIkgEiSARJIJEkAgSQSJIBIkgESSCRJAIEkEiSASJIBEkgkSQCBJBIkgEiSARJIJpiSARJIJEkAgSQSJIBIkgESSCRJAIEkEiSASJIBEkgkSQCBJBIkgEiSARJIJEkAgSQSJIBIkgESSCRJAIEkEiSASJIBEkgkSQCBJBIkgEiSARJIJEkAgSQSJIBIkgESSCRJAIEkEiSASJIBEkgkSQCBJBIkgEiSARTEsEiSARJIJEkAgSQSJIBIkgESSCRJAIEkEiSASJIBEkgkSQCBJBIkgEiSARJIJEkAgSQSJIBIkgESSCRJAIEkEiSASJIBEkgkSQCBJBIkgEiSARJIJEkAgSQSJIBIkgESSCRJAIEkEiSASJIBEkgkSQCBJBIkgE0xJBIkgEiSARJIJEkAgSQSJIBIkgESSCRJAIEkEiSASJIBEkgkSQCBJBIkgEiSARJIJEkAgSQSJIBIkgESSCRJAIEkEiSASJIBEkgkSQCBJBIkgEiSARJIIl3Ixdngy76ryiQ0hCEpKQhCQkIQlJSEISkpCEJCQhCUlIQhKSkIQkJCEJSUhCEpKQhCQkIQlJSEISkpCEJCQhCUlIQhKSkIQkJCEJSUhCEpKQhCQkIQlJSEISkpCEJCQhCUlIQhKSkIQkJCEJSUhCEpKQhCQkIQlJSEISkpCEJCQhCUlIQhKSkIQkJCEJSUhCEpKQhCQkIQlJSEISkpCEJCQhCUlIQhKSkIQkJCEJSUhCEpKQhCQkIQlJSEISkpCEJCQhCUlIQhKSkIQkJCEJSUhCEpKQhCQkIQlJSEISkpCEJCQhCUlIQhKSkIQkJCEJSUhCEpKQhCQkIQlJSEISkpCEJCQhCUlIQhKSkIQkJCEJSUhCEpKQhCQkIQlJSEISkpCEJCQhCUlIQhKSkIQkJCEJSUhCEpKQhCQkIQlJSEISkpCEJCQhCUlIQhKSkIQkJCEJSUhCEpKQhCQkIQlJSEISkpCEJCQhCUlIQhKSkIQkJCEJSUhCEpKQhCQkIQlJSEISkpCEJCQhCUlIQhKSkIQkJCEJSUhCEpKQhCQkIQlJSEISkpCEJCQhCUlIQhKSkIQkJCEJSUhCEpKQhCQkIQlJSEISkpCEJCQhCUlIQhKSkIQkJCEJSUhCEpKQhCQkIQlJSEISkpCEJCQhCUlIQhKSkIQkJCEJSUhCEpKQhCQkIQlJSEISkpCEJCQhCUlIQhKSkIQkJCEJSUhCEpKQhCQkIQlJSEISkpCEJCQhCUlIQhKSkIQkJCEJSUhCEpKQhCQkIQlJSEISkpCEJCQhCUlIQhKSkIQkJCEJSUhCEpKQhCQkIQlJSEISkpCEJCQhCUlIQhKSkIQkJCEJSUhCEpKQhCQkIQlJSEISkpCEJCQhCUlIQhKSkIQkJCEJSUhCEpKQhCQkIQlJSEISkpCEJCQhCUlIQhKSkIQkJCEJSUhCEpKQhCQkIQlJSEISkpCEJCQhCUlIQhKSkIQkJCEJSUhCEpKQhCQkIQlJSEISkpCEJCQhCUlIQhKSkIQkJCEJSUhCEpKQhCQkIQlJSEISkpCEJCQhCUlIQhKSkIQkJCEJSUhCEpKQhCQkIQlJSEISkpCEJCQhCUlIQhKSkIQkJCEJSUhCEpKQhCQkIQlJSEISkv5Pe/Af2vZ9J378yceKPx81ntY5M5pTzsp1sPQwtlZnvRQ1VzH2mVS2DgoXgxil9EOHTOtuRS5H16Z4zEhmg3Qjc3EWt42x5ChjSjbuqF2rpL8882HJUWzsgveZ/jEXuhtuLA+f65MVfd47ZBAYo6zh+/3jrNzr8cBxHBzHwXEcHMfBcRwcx8FxHBzHwXEcHMfBcRwcx8FxHBzHwXEcHMfBcRwcx8FxHBzHwXEcHMfBcRwcx8FxHBzHwXEcHMfBcRwcx8FxHBzHwXEcHMfBcRwcx8FxHBzHYcnJI/7/aAghhBBCCCGE2KEhhBBCCCGEEGKHhhBCCCGEEEKIHRpCCCGEEEIIIXZoCCGEEEIIIYTYoSGEEEIIIYQQYoeGEEIIIYQQQogdGkIIIYQQQgghdmgIIYQQQgghhNihIYQQQgghhBBih4YQQgghhBBCiB0aQgghhBBCCCF2aAghhBBCCCGE2KEhxD538+ZNPvjgA6anp3n33XfZ2triVpRS2LbN9PQ0tm2jlOJWlFLYts309DS2baOU4k7yySefcOXKFYrFIvUopbBtm+npaWzbRinFrSilsG2b6elpbNtGKUWjKxQKvP3221y5coVPPvmEW1FKYds209PT2LaNUopbUUph2zbT09PYto1Sikbnui4ffPAB09PTfPDBB7iuy60opbBtm+npaWzbRinFrSilsG2b6elpbNtGKUUjsm2b69evcytKKWzbZnp6Gtu2UUpxK0opbNtmenoa27ZRSnErSils22Z6ehrbtlFKsd/Zts3169e5lZs3b/LBBx8wPT3Nu+++y9bWFreilMK2baanp7FtG6UUt6KUwrZtpqensW0bpRT7mW3bXL9+ndvxySefcOXKFYrFIvUopbBtm+npaWzbRinFrSilsG2b6elpbNtGKcV+Z9s2169f528pFAq8/fbbXLlyhU8++YRbUUph2zbT09PYto1SiltRSmHbNtPT09i2jVIKcWfREGIfu3TpEsePHycej5NIJHj66ad54IEHeO2119hraWkJ0zSxLItEIoFlWZimyfLyMnstLS1hmiaWZZFIJLAsC9M0WV5e5k7x3HPP0d/fzx/+8Af2WlpawjRNLMsikUhgWRamabK8vMxeS0tLmKaJZVkkEgksy8I0TZaXl2lEN27cwLIsHn30Ub7//e/T399POBzmzJkz7LW0tIRpmliWRSKRwLIsTNNkeXmZvZaWljBNE8uySCQSWJaFaZosLy/TqObm5nj44YeJx+MkEgni8TgPP/wwc3Nz7LW0tIRpmliWRSKRwLIsTNNkeXmZvZaWljBNE8uySCQSWJaFaZosLy/TSK5evYplWVy9epV6lpaWME0Ty7JIJBJYloVpmiwvL7PX0tISpmliWRaJRALLsjBNk+XlZfZaWlrCNE0syyKRSGBZFqZpsry8zH519epVLMvi6tWr1HPp0iWOHz9OPB4nkUjw9NNP88ADD/Daa6+x19LSEqZpYlkWiUQCy7IwTZPl5WX2WlpawjRNLMsikUhgWRamabK8vMx+dPXqVSzL4urVq9yO5557jv7+fv7whz+w19LSEqZpYlkWiUQCy7IwTZPl5WX2WlpawjRNLMsikUhgWRamabK8vMx+dfXqVSzL4urVq9Rz48YNLMvi0Ucf5fvf/z79/f2Ew2HOnDnDXktLS5imiWVZJBIJLMvCNE2Wl5fZa2lpCdM0sSyLRCKBZVmYpsny8jLizqEhxD515coVTp06xZEjR7hw4QKLi4v85je/4f777+f06dNks1lqNjY26Ovro1QqMTY2xuLiIiMjI5RKJeLxOJubm9RsbGzQ19dHqVRibGyMxcVFRkZGKJVKxONxNjc3aXTnzp3jww8/pJ6NjQ36+voolUqMjY2xuLjIyMgIpVKJeDzO5uYmNRsbG/T19VEqlRgbG2NxcZGRkRFKpRLxeJzNzU0aieu6WJbFtWvXOHXqFIuLi7z11ls88MADjI6OcvnyZWo2Njbo6+ujVCoxNjbG4uIiIyMjlEol4vE4m5ub1GxsbNDX10epVGJsbIzFxUVGRkYolUrE43E2NzdpNNevX6e/vx9N03j99df56KOPyGQyaJrG008/zcrKCjUbGxv09fVRKpUYGxtjcXGRkZERSqUS8Xiczc1NajY2Nujr66NUKjE2Nsbi4iIjIyOUSiXi8Tibm5s0gmvXrtHf38+tbGxs0NfXR6lUYmxsjMXFRUZGRiiVSsTjcTY3N6nZ2Nigr6+PUqnE2NgYi4uLjIyMUCqViMfjbG5uUrOxsUFfXx+lUomxsTEWFxcZGRmhVCoRj8fZ3Nxkv7l27Rr9/f3cypUrVzh16hRHjhzhwoULLC4u8pvf/Ib777+f06dPk81mqdnY2KCvr49SqcTY2BiLi4uMjIxQKpWIx+Nsbm5Ss7GxQV9fH6VSibGxMRYXFxkZGaFUKhGPx9nc3GQ/uXbtGv39/dyuc+fO8eGHH1LPxsYGfX19lEolxsbGWFxcZGRkhFKpRDweZ3Nzk5qNjQ36+voolUqMjY2xuLjIyMgIpVKJeDzO5uYm+821a9fo7+/nVlzXxbIsrl27xqlTp1hcXOStt97igQceYHR0lMuXL1OzsbFBX18fpVKJsbExFhcXGRkZoVQqEY/H2dzcpGZjY4O+vj5KpRJjY2MsLi4yMjJCqVQiHo+zubmJuDNoCLFPjY6O4vF4OH/+PF/72tfQdZ3Ozk7Gxsb43Oc+x+uvv07N5OQka2trDA4OEg6H0XWdSCTC0NAQq6urZDIZaiYnJ1lbW2NwcJBwOIyu60QiEYaGhlhdXSWTydDIlpeXOXPmDF/4wheoZ3JykrW1NQYHBwmHw+i6TiQSYWhoiNXVVTKZDDWTk5Osra0xODhIOBxG13UikQhDQ0Osrq6SyWRoJBcvXuSPf/wjL7zwAk888QS6rnPvvffy85//HI/Hw4ULF6iZnJxkbW2NwcFBwuEwuq4TiUQYGhpidXWVTCZDzeTkJGtrawwODhIOh9F1nUgkwtDQEKurq2QyGRrNv/7rv1IqlXjhhRf4p3/6Jw4cOMA//uM/curUKcrlMrlcjprJyUnW1tYYHBwkHA6j6zqRSIShoSFWV1fJZDLUTE5Osra2xuDgIOFwGF3XiUQiDA0Nsbq6SiaTYT+7efMmo6OjPPnkk2xvb3Mrk5OTrK2tMTg4SDgcRtd1IpEIQ0NDrK6ukslkqJmcnGRtbY3BwUHC4TC6rhOJRBgaGmJ1dZVMJkPN5OQka2trDA4OEg6H0XWdSCTC0NAQq6urZDIZ9oubN28yOjrKk08+yfb2NrcyOjqKx+Ph/PnzfO1rX0PXdTo7OxkbG+Nzn/scr7/+OjWTk5Osra0xODhIOBxG13UikQhDQ0Osrq6SyWSomZycZG1tjcHBQcLhMLquE4lEGBoaYnV1lUwmw35w8+ZNRkdHefLJJ9ne3uZ2LC8vc+bMGb7whS9Qz+TkJGtrawwODhIOh9F1nUgkwtDQEKurq2QyGWomJydZW1tjcHCQcDiMrutEIhGGhoZYXV0lk8mwX9y8eZPR0VGefPJJtre3uZWLFy/yxz/+kRdeeIEnnngCXde59957+fnPf47H4+HChQvUTE5Osra2xuDgIOFwGF3XiUQiDA0Nsbq6SiaToWZycpK1tTUGBwcJh8Pouk4kEmFoaIjV1VUymQzizqAhxD7V1NTEiRMnuPvuu9ntrrvu4tixY3z88cfU5PN5DMMgEomwm2maGIbBzMwMNfl8HsMwiEQi7GaaJoZhMDMzQ6Pa3t4mkUjQ09PDt771LerJ5/MYhkEkEmE30zQxDIOZmRlq8vk8hmEQiUTYzTRNDMNgZmaGRvLmm29y6NAhHn/8cXZrbW3l/PnzvPDCC9Tk83kMwyASibCbaZoYhsHMzAw1+XwewzCIRCLsZpomhmEwMzNDo/n444+pam1tZbd/+Id/oOrGjRvU5PN5DMMgEomwm2maGIbBzMwMNfl8HsMwiEQi7GaaJoZhMDMzw3727LPPcubMGcLhMC+//DK3ks/nMQyDSCTCbqZpYhgGMzMz1OTzeQzDIBKJsJtpmhiGwczMDDX5fB7DMIhEIuxmmiaGYTAzM8N+8eyzz3LmzBnC4TAvv/wyt9LU1MSJEye4++672e2uu+7i2LFjfPzxx9Tk83kMwyASibCbaZoYhsHMzAw1+XwewzCIRCLsZpomhmEwMzPDfvDss89y5swZwuEwL7/8Mp9le3ubRCJBT08P3/rWt6gnn89jGAaRSITdTNPEMAxmZmaoyefzGIZBJBJhN9M0MQyDmZkZ9otnn32WM2fOEA6Hefnll7mVN998k0OHDvH444+zW2trK+fPn+eFF16gJp/PYxgGkUiE3UzTxDAMZmZmqMnn8xiGQSQSYTfTNDEMg5mZGcSdQUOIfSqXy3Hu3Dn2Ukrx0UcfcfDgQaqUUhQKBbq7u9E0jb16enooFAoopVBKUSgU6O7uRtM09urp6aFQKKCUohH99Kc/5caNG7zyyivUo5SiUCjQ3d2Npmns1dPTQ6FQQCmFUopCoUB3dzeaprFXT08PhUIBpRSNQCnF4uIiDz74IJqm4bouc3Nz2LaN67ocP36c48ePU6WUolAo0N3djaZp7NXT00OhUEAphVKKQqFAd3c3mqaxV09PD4VCAaUUjeShhx6i6t///d/Z7e2336YqGAxSpZSiUCjQ3d2Npmns1dPTQ6FQQCmFUopCoUB3dzeaprFXT08PhUIBpRT71X333ccbb7zB2bNnOXToEPUopSgUCnR3d6NpGnv19PRQKBRQSqGUolAo0N3djaZp7NXT00OhUEAphVKKQqFAd3c3mqaxV09PD4VCAaUU+8F9993HG2+8wdmzZzl06BC3ksvlOHfuHHsppfjoo484ePAgVUopCoUC3d3daJrGXj09PRQKBZRSKKUoFAp0d3ejaRp79fT0UCgUUErxv+2+++7jjTfe4OzZsxw6dIjP8tOf/pQbN27wyiuvUI9SikKhQHd3N5qmsVdPTw+FQgGlFEopCoUC3d3daJrGXj09PRQKBZRS7Af33Xcfb7zxBmfPnuXQoUPUo5RicXGRBx98EE3TcF2Xubk5bNvGdV2OHz/O8ePHqVJKUSgU6O7uRtM09urp6aFQKKCUQilFoVCgu7sbTdPYq6enh0KhgFIK0fg0hGgwExMT3Lhxg97eXqq2trZwXZfW1lbq8fl8uK7L9vY2W1tbuK5La2sr9fh8PlzXZXt7m0bz3nvvceHCBX70ox/h9/upZ2trC9d1aW1tpR6fz4frumxvb7O1tYXrurS2tlKPz+fDdV22t7dpBNevX8d1XXw+HxcvXuTYsWM89dRTWJbF8ePH+e1vf0vN1tYWruvS2tpKPT6fD9d12d7eZmu1Wjs2AAAV4ElEQVRrC9d1aW1tpR6fz4frumxvb9NIHn30UR577DFGR0d57rnnuHz5Mv/yL//C6dOniUajxGIxqra2tnBdl9bWVurx+Xy4rsv29jZbW1u4rktrayv1+Hw+XNdle3ub/SqRSHDixAn+lq2tLVzXpbW1lXp8Ph+u67K9vc3W1hau69La2ko9Pp8P13XZ3t5ma2sL13VpbW2lHp/Ph+u6bG9vsx8kEglOnDjB/6uJiQlu3LhBb28vVVtbW7iuS2trK/X4fD5c12V7e5utrS1c16W1tZV6fD4fruuyvb3N/7ZEIsGJEye4He+99x4XLlzgRz/6EX6/n3q2trZwXZfW1lbq8fl8uK7L9vY2W1tbuK5La2sr9fh8PlzXZXt7m/0gkUhw4sQJ/pbr16/jui4+n4+LFy9y7NgxnnrqKSzL4vjx4/z2t7+lZmtrC9d1aW1tpR6fz4frumxvb7O1tYXrurS2tlKPz+fDdV22t7cRjU9DiAbyu9/9jtOnT3PPPffQ399P1fr6OlXNzc3U09TURNXKygrr6+tUNTc3U09TUxNVKysrNJJiscipU6d45JFH+M53vsOtrK+vU9Xc3Ew9TU1NVK2srLC+vk5Vc3Mz9TQ1NVG1srJCI7h+/TpV7733Hj/5yU+Ix+P88pe/JJVKcfDgQX74wx8yPT1N1fr6OlXNzc3U09TURNXKygrr6+tUNTc3U09TUxNVKysrNJpoNMrf/d3fMTMzw0svvcS//du/8aUvfYl//ud/RtM0qtbX16lqbm6mnqamJqpWVlZYX1+nqrm5mXqampqoWllZoZGtr69T1dzcTD1NTU1UrayssL6+TlVzczP1NDU1UbWyssL6+jpVzc3N1NPU1ETVysoKje53v/sdp0+f5p577qG/v5+q9fV1qpqbm6mnqamJqpWVFdbX16lqbm6mnqamJqpWVlZoFMVikVOnTvHII4/wne98h1tZX1+nqrm5mXqampqoWllZYX19narm5mbqaWpqomplZYVGcf36daree+89fvKTnxCPx/nlL39JKpXi4MGD/PCHP2R6epqq9fV1qpqbm6mnqamJqpWVFdbX16lqbm6mnqamJqpWVlYQjU9DiAZx5coVnnnmGT7/+c9z/vx5fD4fVYZhcDs0TcMwDG6Hpmk0khdffJGmpiZ+/OMf87cYhsHt0DQNwzC4HZqm0Qj++te/UvXnP/+ZX/ziFzzzzDN8/etf5+TJk/zqV7/C4/Fw+vRpqgzD4HZomoZhGNwOTdNoJBcvXuTpp58mEAiQz+dxHId8Ps99991HPB5ncnKSKsMwuB2apmEYBrdD0zQamWEY3A5N0zAMg9uhaRqGYXA7NE2jkV25coVnnnmGz3/+85w/fx6fz0eVYRjcDk3TMAyD26FpGo3ixRdfpKmpiR//+Mf8LYZhcDs0TcMwDG6Hpmk0ir/+9a9U/fnPf+YXv/gFzzzzDF//+tc5efIkv/rVr/B4PJw+fZoqwzC4HZqmYRgGt0PTNETj0xCiAZw7d47+/n7a2tq4dOkSR44coaalpYWqcrlMPZVKhaqOjg5aWlqoKpfL1FOpVKjq6OigUVy8eJH333+f4eFh7r77bv6WlpYWqsrlMvVUKhWqOjo6aGlpoapcLlNPpVKhqqOjg0ag6zpVhw8fJhwOs1t7ezvf+MY3+Pjjj7lx4wYtLS1Ulctl6qlUKlR1dHTQ0tJCVblcpp5KpUJVR0cHjUIpxSuvvMKXvvQlXn31VY4cOULVkSNHGB0d5e///u85ffo0ruvS0tJCVblcpp5KpUJVR0cHLS0tVJXLZeqpVCpUdXR00MhaWlqoKpfL1FOpVKjq6OigpaWFqnK5TD2VSoWqjo4OWlpaqCqXy9RTqVSo6ujooFGdO3eO/v5+2trauHTpEkeOHKGmpaWFqnK5TD2VSoWqjo4OWlpaqCqXy9RTqVSo6ujooBFcvHiR999/n+HhYe6++27+lpaWFqrK5TL1VCoVqjo6OmhpaaGqXC5TT6VSoaqjo4NGoes6VYcPHyYcDrNbe3s73/jGN/j444+5ceMGLS0tVJXLZeqpVCpUdXR00NLSQlW5XKaeSqVCVUdHB6LxaQixz7300kv87Gc/46tf/SqXLl3i8OHD7Ob1evF4PBSLReopFot4PB68Xi9erxePx0OxWKSeYrGIx+PB6/XSKN5//32qvve973H06FGOHj3K0aNHuXDhAlWWZXH06FH+8pe/4PV68Xg8FItF6ikWi3g8HrxeL16vF4/HQ7FYpJ5isYjH48Hr9dII7r//fqq+8pWvUM/BgwepWllZwev14vF4KBaL1FMsFvF4PHi9XrxeLx6Ph2KxSD3FYhGPx4PX66VR/Md//Af/9V//xQMPPIDX62W3pqYmenp6+O///m+uXr2K1+vF4/FQLBapp1gs4vF48Hq9eL1ePB4PxWKReorFIh6PB6/XSyPzer14PB6KxSL1FItFPB4PXq8Xr9eLx+OhWCxST7FYxOPx4PV68Xq9eDweisUi9RSLRTweD16vl0b00ksv8bOf/YyvfvWrXLp0icOHD7Ob1+vF4/FQLBapp1gs4vF48Hq9eL1ePB4PxWKReorFIh6PB6/XSyN4//33qfre977H0aNHOXr0KEePHuXChQtUWZbF0aNH+ctf/oLX68Xj8VAsFqmnWCzi8Xjwer14vV48Hg/FYpF6isUiHo8Hr9dLo7j//vup+spXvkI9Bw8epGplZQWv14vH46FYLFJPsVjE4/Hg9Xrxer14PB6KxSL1FItFPB4PXq8X0fg0hNjHfvCDH3D58mW++c1vkk6naW1tpZ5gMMjCwgJKKXZTSjE/P08wGKQmGAyysLCAUordlFLMz88TDAZpJA899BC9vb309vbS29tLb28vvb29fPnLX6bq4Ycfpre3l+bmZqqCwSALCwsopdhNKcX8/DzBYJCaYDDIwsICSil2U0oxPz9PMBikURw4cIDDhw/z+9//HqUUe3366adUBYNBqoLBIAsLCyil2E0pxfz8PMFgkJpgMMjCwgJKKXZTSjE/P08wGKSR+Hw+qm7evEk9rutS5fV6qQoGgywsLKCUYjelFPPz8wSDQWqCwSALCwsopdhNKcX8/DzBYJA7QTAYZGFhAaUUuymlmJ+fJxgMUhMMBllYWEApxW5KKebn5wkGg9QEg0EWFhZQSrGbUor5+XmCwSCN6Ac/+AGXL1/mm9/8Jul0mtbWVuoJBoMsLCyglGI3pRTz8/MEg0FqgsEgCwsLKKXYTSnF/Pw8wWCQRvHQQw/R29tLb28vvb299Pb20tvby5e//GWqHn74YXp7e2lubqYqGAyysLCAUordlFLMz88TDAapCQaDLCwsoJRiN6UU8/PzBINBGsmBAwc4fPgwv//971FKsdenn35KVTAYpCoYDLKwsIBSit2UUszPzxMMBqkJBoMsLCyglGI3pRTz8/MEg0HEnUFDiH3q7Nmz5PN5vv3tb/Pqq6+i6zq3Eo1GKZfL5HI5dsvlclQqFaLRKDXRaJRyuUwul2O3XC5HpVIhGo3SSJ544gmSySTJZJJkMkkymSSZTPLggw9SZVkWyWSSu+66i6poNEq5XCaXy7FbLpejUqkQjUapiUajlMtlcrkcu+VyOSqVCtFolEby2GOPUSqVyOVy7PanP/2Jd955h2PHjnHgwAGqotEo5XKZXC7HbrlcjkqlQjQapSYajVIul8nlcuyWy+WoVCpEo1EaSWtrK4FAgCtXrvCf//mf7LaxsYFt2xw6dIhgMEhVNBqlXC6Ty+XYLZfLUalUiEaj1ESjUcrlMrlcjt1yuRyVSoVoNMqdIBqNUi6XyeVy7JbL5ahUKkSjUWqi0SjlcplcLsduuVyOSqVCNBqlJhqNUi6XyeVy7JbL5ahUKkSjURrN2bNnyefzfPvb3+bVV19F13VuJRqNUi6XyeVy7JbL5ahUKkSjUWqi0SjlcplcLsduuVyOSqVCNBqlUTzxxBMkk0mSySTJZJJkMkkymeTBBx+kyrIskskkd911F1XRaJRyuUwul2O3XC5HpVIhGo1SE41GKZfL5HI5dsvlclQqFaLRKI3mscceo1Qqkcvl2O1Pf/oT77zzDseOHePAgQNURaNRyuUyuVyO3XK5HJVKhWg0Sk00GqVcLpPL5dgtl8tRqVSIRqOIO4OGEPtQsVhkdHSUqlKpxMDAAAMDAwwMDDAwMMDAwAADAwO4rktVLBYjEAgwPDxMOp3Gtm3S6TTJZJJAIEAsFqMmFosRCAQYHh4mnU5j2zbpdJpkMkkgECAWi3Eni8ViBAIBhoeHSafT2LZNOp0mmUwSCASIxWLUxGIxAoEAw8PDpNNpbNsmnU6TTCYJBALEYjEaiWVZ3HPPPQwNDfHqq68yNzfHm2++yeOPP07Viy++SE0sFiMQCDA8PEw6nca2bdLpNMlkkkAgQCwWoyYWixEIBBgeHiadTmPbNul0mmQySSAQIBaL0WhOnTpFpVLhu9/9LpcvX8a2bd58802++93vsrq6yksvvYSmaVTFYjECgQDDw8Ok02ls2yadTpNMJgkEAsRiMWpisRiBQIDh4WHS6TS2bZNOp0kmkwQCAWKxGHeCWCxGIBBgeHiYdDqNbduk02mSySSBQIBYLEZNLBYjEAgwPDxMOp3Gtm3S6TTJZJJAIEAsFqMmFosRCAQYHh4mnU5j2zbpdJpkMkkgECAWi9FIisUio6OjVJVKJQYGBhgYGGBgYICBgQEGBgYYGBjAdV2qYrEYgUCA4eFh0uk0tm2TTqdJJpMEAgFisRg1sViMQCDA8PAw6XQa27ZJp9Mkk0kCgQCxWIw7VSwWIxAIMDw8TDqdxrZt0uk0yWSSQCBALBajJhaLEQgEGB4eJp1OY9s26XSaZDJJIBAgFovRaCzL4p577mFoaIhXX32Vubk53nzzTR5//HGqXnzxRWpisRiBQIDh4WHS6TS2bZNOp0kmkwQCAWKxGDWxWIxAIMDw8DDpdBrbtkmn0ySTSQKBALFYDHFn0BBiH7p27Rrlcpmqd955h6mpKaamppiammJqaoqpqSmmpqZQSlGl6zoTExN0dnaSSqWwLItUKkVXVxeZTAZd16nRdZ2JiQk6OztJpVJYlkUqlaKrq4tMJoOu69zJdF1nYmKCzs5OUqkUlmWRSqXo6uoik8mg6zo1uq4zMTFBZ2cnqVQKy7JIpVJ0dXWRyWTQdZ1G4vP5+PWvf004HGZkZISnnnqK559/nqrXXnuNrq4uanRdZ2Jigs7OTlKpFJZlkUql6OrqIpPJoOs6NbquMzExQWdnJ6lUCsuySKVSdHV1kclk0HWdRhMOh3njjTdoamripZdewrIsnn/+eT799FPOnDnDo48+So2u60xMTNDZ2UkqlcKyLFKpFF1dXWQyGXRdp0bXdSYmJujs7CSVSmFZFqlUiq6uLjKZDLqucyfQdZ2JiQk6OztJpVJYlkUqlaKrq4tMJoOu69Tous7ExASdnZ2kUiksyyKVStHV1UUmk0HXdWp0XWdiYoLOzk5SqRSWZZFKpejq6iKTyaDrOo3k2rVrlMtlqt555x2mpqaYmppiamqKqakppqammJqaQilFla7rTExM0NnZSSqVwrIsUqkUXV1dZDIZdF2nRtd1JiYm6OzsJJVKYVkWqVSKrq4uMpkMuq5zp9J1nYmJCTo7O0mlUliWRSqVoquri0wmg67r1Oi6zsTEBJ2dnaRSKSzLIpVK0dXVRSaTQdd1Go3P5+PXv/414XCYkZERnnrqKZ5//nmqXnvtNbq6uqjRdZ2JiQk6OztJpVJYlkUqlaKrq4tMJoOu69Tous7ExASdnZ2kUiksyyKVStHV1UUmk0HXdcSdQUOIfeiRRx7BcRwcx8FxHBzHwXEcHMfBcRwcx8FxHA4cOEBNe3s72WyWubk5xsfHmZ2dJZvN4vf72au9vZ1sNsvc3Bzj4+PMzs6SzWbx+/3cKQYHB3Ech1AoxF7t7e1ks1nm5uYYHx9ndnaWbDaL3+9nr/b2drLZLHNzc4yPjzM7O0s2m8Xv99OIvvjFLzI6OsqHH37I+Pg4b731Fu+++y6hUIi92tvbyWazzM3NMT4+zuzsLNlsFr/fz17t7e1ks1nm5uYYHx9ndnaWbDaL3++nUZ04cYIrV66Qz+cZHx8nn8/z3nvv8cgjj7BXe3s72WyWubk5xsfHmZ2dJZvN4vf72au9vZ1sNsvc3Bzj4+PMzs6SzWbx+/00EtM0cRyHkydPUk97ezvZbJa5uTnGx8eZnZ0lm83i9/vZq729nWw2y9zcHOPj48zOzpLNZvH7/ezV3t5ONptlbm6O8fFxZmdnyWaz+P1+9ivTNHEch5MnT7LbI488guM4OI6D4zg4joPjODiOg+M4OI6D4zgcOHCAmvb2drLZLHNzc4yPjzM7O0s2m8Xv97NXe3s72WyWubk5xsfHmZ2dJZvN4vf72Y9M08RxHE6ePMntGBwcxHEcQqEQe7W3t5PNZpmbm2N8fJzZ2Vmy2Sx+v5+92tvbyWazzM3NMT4+zuzsLNlsFr/fz35lmiaO43Dy5Enq+eIXv8jo6Cgffvgh4+PjvPXWW7z77ruEQiH2am9vJ5vNMjc3x/j4OLOzs2SzWfx+P3u1t7eTzWaZm5tjfHyc2dlZstksfr8fcefQEOIO09bWRigUwu/381na2toIhUL4/X7+L2prayMUCuH3+/ksbW1thEIh/H4/d4KWlhZCoRD33nsvn6WtrY1QKITf7+eztLW1EQqF8Pv93CmOHDlCKBTiyJEjfJa2tjZCoRB+v5/P0tbWRigUwu/3cydra2sjFArh9/v5LG1tbYRCIfx+P5+lra2NUCiE3+/n/6K2tjZCoRB+v5/P0tbWRigUwu/3839NW1sboVAIv9/PZ2lrayMUCuH3+7lTtLS0EAqFuPfee/ksbW1thEIh/H4/n6WtrY1QKITf70fceTSEEEIIIYQQQuzQEEIIIYQQQgixQ0MIIYQQQgghxA4NIYQQQgghhBA7NIQQQgghhBBC7NAQQgghhBBCCLFDQwghhBBCCCHEDg0hhBBCCCGEEDs0hBBCCCGEEELs0BBCCCGEEEIIsUNDCCGEEEIIIcQODSGEEEIIIYQQOzSEEEIIIYQQQuzQEEIIIYQQQgixQ0MIIYQQQgghxA4NIYQQQgghhBA7NIQQQgghhBBC7NAQQgghhBBCCLFDQwghhBBCCCHEDg0hhBBCCCGEEDs0hBBCCCGEEELs0BBCCCGEEEIIsUNDCCGEEEIIIcQODSGEEEIIIYQQOzSEEEIIIYQQQuzQEEIIIYQQQgixQ0MIIYQQQgghxA4NIYQQQgghhBA7NIQQQgghhBBC7NAQQgghhBBCCLFDQwghhBBCCCHEDg0hhBBCCCGEEDs0hBBCCCGEEELs0BBCCCGEEEIIsUNDCCGEEEIIIcQODSGEEEIIIYQQOzSEEEIIIYQQQuzQEEIIIYQQQgix438AV68pUUK+PZoAAAAASUVORK5CYII=</figureUri><figureSize type="array"><element>560</element><element>420</element></figureSize><figureId>c647426d-5e1c-4478-80c2-d4997a730529</figureId><regionNumbers type="array"><element>11</element></regionNumbers><originalRegionNumber>11</originalRegionNumber></outputData><lineNumbers type="array"><element>21</element></lineNumbers></element><element><type>figure</type><outputData><lineNumbers type="array"><element>21</element></lineNumbers><figureUri>data:image/png;base64,iVBORw0KGgoAAAANSUhEUgAAA0gAAAJ2CAYAAABl4KKyAAAgAElEQVR4AezBXYjf12Hn/zdfK5pRo3oXBXPILtghtHxKLVk73m5T3IAxzEoXpdCLihpams6NzSaHgHrT1imCnkppL8JCsbGp+2AseUVBTh+guDYcmtYbBlJSbKQDouhGYLYgsx6DMbOSrPllmelf+1ds2VL0YEmj9+s1/UCSJEmStGFCkiRJkrRhQpIkSZK0YUKSJEmStGFCkiRJkrRhQpIkSZK0YUKSJEmStGFCkiRJkrRhQpIkSZK0YUKSJEmStGFCkiRJkrRhQpIkSZK0YUKSJEmStGFCkiRJkrRhQpIkSZK0YUKSJEmStGFCkiRJkrRhQpIkSZK0YUKSJEmStGFCkiRJkrRhQpIkSZK0YUKSJEmStGFCkiRJkrRhQpIkSZK0YUKSJEmStGFCkiRJkrRhQpIkSZK0YUKSJEmStGFCkiRJkrRhQpIkSZK0YUKSJEmStGFCkiRJkrRhQpIkSZK0YUKSJEmStGFCkiRJkrRhQpIkSZK0YUKSJEmStGFCkiRJkrRhQpIkSZK0YUKSJEmStGFCkiRJkrRhQpIkSZK0YUKSJEmStGFCkiRJkrRhQpIkSZK0YUKSJEmStGFCkiRJkrRhQnecXdlLEpKQhCQkIQlJSEISkpCEJCQhCUlIQhKSkIQkJCEJSUhCEpKQhCQkIQlJSEISkpCEJCQhCUlIQhKSkIQkJCEJSUhCEpKQhCQkIQlJSEISkpCEJCQhCUlIQhKSkIQkJCEJSUhCEpKQhCQkIQlJSEISkpCEJCQhCUlIQhKSkIQkJCEJSUhCEpKQhCQkIQlJSEISkpCEJCQhCUlIQhKSkIQkJCEJSUhCEpKQhCQkIQlJSEISkpCEJCQhCUlIQhKSkIQkJCEJSUhCEpKQhCQkIQlJSEISkpCEJCQhCUlIQhKSkIQkJCEJSUhCEpKQhCQkIQlJSEISkpCEJCQhCUlIQhKSkIQkJCEJSUhCEpKQhCQkIQlJSEISkpCEJCQhCUlIQhKSkIQkJCEJSUhCEpKQhCQkIQlJSEISkpCEJCQhCUlIQhKSkIQkJCEJSUhCEpKQhCQkIQlJSEISkpCEJCQhCUlIQhKSkIQkJCEJSUhCEpKQhCQkIQlJSEISkpCEJCQhCUlIQhKSkIQkJCEJSUhCEpKQhCQkIQlJSEISkpCEJCQhCUlIQhKSkIQkJCEJSUhCEpKQhCQkIQlJSEISkpCEJCQhCUlIQhKSkIQkJCEJSUhCEpKQhCQkIQlJSEISkpCEJCQhCUlIQhKSkIQkJCEJSUhCEpKQhCQkIQlJSEISkpCEJCQhCUlIQhKSkIQkJCEJSUhCEpKQhCQkIQlJSEISkpCEJCQhCUlIQhKSkIQkJCEJSUhCEpKQhCQkIQlJSEISkpCEJCQhCUlIQhKSkIQkJCEJSUhCEpKQhCQkIQlJSEISkpCEJCQhCUlIQhKSkIQkJCEJSUhCEpKQhCQkIQlJSEISkpCEJCQhCUlIQhKSkIQkJCEJSUhCEpKQhCQkIQlJSEISkpCEJCQhCUlIQhKSkIQkJCEJSUhCEpKQhCQkIQlJSEISkpCEJCQhCUlIQhKSkIQkJCEJSUhCEpKQhCQkIQlJSEISkpCEJCQhCUlIQhKSkIQkJCEJSUhCEpKQhCQkIQlJSEISkpCEJCQhCUlIQhKSkIQkJCEJSUhCEpKQhCQkIQlJSEISkpCEJCQhCUlIQhKSkIQkJCEJSUhCEpKQhCQkIQlJSEISkpCEJCQhCUlIQhKSkIQkJCEJSUhCEpKQhCQkIQlJSEISkpCEJCQhCUlIQhKSkIQkJCEJSUhCEnZlL7o+E7rjnOc0hUahUWgUGoVGoVFoFBqFRqFRaBQahUahUWgUGoVGoVFoFBqFRqFRaBQahUahUWgUGoVGoVFoFBqFRqFRaBQahUahUWgUGoVGoVFoFBqFRqFRaBQahUahUWgUGoVGoVFoFBqFRqFRaBQahUahUWgUGoVGoVFoFBqFRqFRaBQahca6QqPQKDQKjUKj0Cg0Co1Co9AoNAqNQqPQKDQKjUKj0Cg0Co1Co9AoNAqNQqPQKDQKjUKj0Cg0Co1Co9AoNAqNQqPQKDQKjUKj0Cg0Co1Co9AoNAqNQqPQKDQKjUKj0Cg0Co1Co9AoNAqNQqPQKDQKjUKj0Cg0Co1Co9AoNAqNQmNdoVFoFBqFRqFRaBQahUahUWgUGoVGoVFoFBqFRqFRaBQahUahUWgUGoVGoVFoFBqFRqFRaBQahUahUWgUGoVGoVFoFBqFRqFRaBQahUahUWgUGoVGoVFoFBqFRqFRaBQahUahUWgUGoVGoVFoFBqFRqFRaBQahUahUWgUGoVGoVForCs0Co1Co9AoNAqNQqPQKDQKjUKj0Cg0Co1Co9AoNAqNQqPQKDQKjUKj0Cg0Co1Co9AoNAqNQqPQKDQKjUKj0Cg0Co1Co9AoNAqNQqPQKDQKjUKj0Cg0Co1Co9AoNAqNQqPQKDQKjUKj0Cg0Co1Co9AoNAqNQqPQKDQKjUKj0Cg01hUahUahUWgUGoVGoVFoFBqFRqFRaBQahUahUWgUGoVGoVFoFBqFRqFRaBQahUahUWgUGoVGoVFoFBqFRqFRaBQahUahUWgUGoVGoVFoFBqFRqFRaBQahUahUWgUGoVGoVFoFBqFRqFRaBQahUahUWgUGoVGoVFoFBqFRqFRaBQahca6QqPQKDQKjUKj0Cg0Co1Co9AoNAqNQqPQKDQKjUKj0Cg0Co1Co9AoNAqNQqPQKDQKjUKj0Cg0Co1Co9AoNAqNQqPQKDQKjUKj0Cg0Co1Co9AoNAqNQqPQKDQKjUKj0Cg0Co1Co9AoNAqNQqPQKDQKjUKj0Cg0Co1Co9AoNAqNQmNdoVFoFBqFRqFRaBQahUahUWgUGoVGoVFoFBqFRqFRaBQahUahUWgUGoVGoVFoFBqFRqFRaBQahUahUWgUGoVGoVFoFBqFRqFRaBQahUahUWgUGoVGoVFoFBqFRqFRaBQahUahUWgUGoVGoVFoFBqFRqFRaBQahUahUWgUGoVGoVForCs0Co1Co9AoNAqNQqPQKDQKjUKj0Cg0Co1Co9AoNAqNQqPQKDQKjUKj0Cg0Co1Co9AoNAqNQqPQKDQKjUKj0Cg0Co1Co9AoNAqNQqPQKDQKjUKj0Cg0Co1Co9AoNAqNQqPQKDQKjUKj0Cg0Co1Co9AoNAqNQqPQKDQKjUKj0Cg01hUahUahUWgUGoVGoVFoFBqFRqFRaBQahUahUWgUGoVGoVFoFBqFRqFRaBQahUahUWgUGoVGoVFoFBqFRqFRaBQahUahUWgUGoVGoVFoFBqFRqFRaBQahUahUWgUGoXGeU6j6zMhSZIkSdowIUmSJEnaMCFJkiRJ2jAhSZIkSdowIW1Sn+UxdGWf5TF0dT7LY+jKPstj6Op8lsfQlX2Wx9DV+SyPoSv7LI8hfZwJaZPazmPoyrbzGLo623kMXdl2HkNXZzuPoSvbzmPo6mznMXRl23kM6eNMSJIkSZI2TEiSJEmSNkxIkiRJkjZMSJIkSZI2TEiSJEmSNkxIkiRJkjZMSJIkSZI2TEiSJEmSNkxIkiRJkjZMSHeBPip9VPqo9FHpo9JHpY9KH5U+Kn1U+qj0UemjIkmSpLvPhLTJ9VG5Fn1U+qj0Uemj0kdFkiRJm9uEtEn1UemjciP1UemjIkmSpM1pQtKPrI+KJEmSNp8JaRPqo3Kz9VHpoyJJkqTNY0LaZPqofJr6qPRRkSRJ0p1vQtpE+qjcKn1U+qhIkiTpzjUhbRJ9VCRJkqTrMSFJkiRJ2jAh6YbqoyJJkqQ704R0B+uj0kelj8rtpI9KHxVJkiTdWSakO1QfldtdHxVJkiTdOSakO1AflTtFHxVJkiTdGSakO0wflTtNHxVJkiTd/iakO0gflTtVH5U+Kn1UJEmSdHuakO4QfVQ2iz4qkiRJuv1MSHeAPiqbTR8VSZIk3V4mJN0yfVQkSZJ0+5iQbnN9VDazPiqSJEm6PUxIt7E+KneDPip9VCRJknRrTUi3qT4qd5s+KpIkSbp1JiTdVvqoSJIk6daYkG5DfVTuZn1UJEmS9OmbkHRb6qMiSZKkT9eEJEmSJGnDhCRJkiRpw4Sk21YflT4qkiRJ+nRMSLeZPir6YX1U+qhIkiTp5pqQdMfooyJJkqSbZ0LXZW1tjdXVVVZXV1ldXWV1dZXV1VVWV1c5d+4cHzabzVheXuaVV15heXmZ2WyG/n99VCRJkqRbZULX5fd+7/dYWFhgYWGBhYUFFhYWWFhYYGFhgd/5nd/hUidOnGBxcZGlpSX279/P0tISi4uLnDx5Eulq9VGRJEnSzTGh6/LWW2+xdetW9u3bx759+9i3bx/79u1j3759fOlLX+Ki9957jyeffJKzZ8/y/PPPc/z4cZ5++mnOnj3LE088wfvvv490tfqoSJIk6cab0HX5/ve/z8/93M9x8OBBDh48yMGDBzl48CAHDx7kV37lV7jopZde4p133uHAgQM8+uijzM3NsWfPHlprvP322xw5cgTpR9FHRZIkSTfWhK7ZW2+9xfnz5/mJn/gJruS1115jfn6ePXv2cKnFxUXm5+d59dVXkSRJknRrTeianTx5knULCwt8//vf56WXXuLb3/42J0+e5FKz2YxTp07x0EMPMU0TH/bwww9z6tQpZrMZd7M+KvrR9FGRJEnSjTOha3b8+HHWHTp0iF/91V/l93//93nqqaf4pV/6JX7rt36LtbU11q2urrK2tsaOHTu4nHvvvZe1tTXOnTvH1TrDAc5wgDMc4AwHOMMB3uc76O7TR6WPiiRJurP0Uemj0kelj0oflT4qfVT6qPRR6aNyOe/zHc5wgDMc4AwHOMMBznAAXb8JXbPTp0+z7qd/+qf527/9W8YY/MVf/AUPPfQQf/3Xf80f/uEfsu7dd99l3datW7mce+65h3WnT5/mahUahUahUWgUGtt5DN29+qhIkqTNp49KH5U+Khdt5zEKjUKj0Cg0Cg1dvwlds1//9V/nW9/6Fs899xw/+ZM/yWc+8xkWFhZ44YUX+NznPsfRo0d57733mJ+f52pM04R0PfqoSJKk218flWvRR6WPim6eCV2zn/3Zn+UXf/EX+bDt27fz8z//81y4cIF//ud/Zvv27aw7f/48l3PhwgXW3X///UjXq4+KJEm6ffVRuV59VPqo6Mab0E0xNzfHuh/84Ads27aNLVu2sLKywuWsrKywZcsWtm3bhiRJkjavPio3Uh+VPiq6cSZ0TT744AN+7dd+ja9//etczsrKCuu++MUvsm737t28+eabzGYzLjWbzXjjjTfYvXs3d7M+Krpx+qj0UZEkSbePPio3Sx8V3RgTuiaf+cxn+Nd//Vd675w+fZpLnTp1in/4h3/gwQcf5Atf+ALr9u7dy/nz5zl27BiXOnbsGBcuXGDv3r1IkiRJurUmdM2eeuop1tbW+MpXvsJf/dVfsby8zMsvv8xXvvIVtm7dyh/8wR9w0eOPP84DDzzAN7/5TQ4fPszy8jKHDx/m4MGDPPDAAzz++ONIN1ofFUmSdOv1UbnZ+qjo+k3omi0uLvL0008zTRO//du/zdLSEt/4xje47777OHLkCEm4aG5ujhdffJEHH3yQQ4cOsbS0xKFDh9i1axdHjhxhbm4O6Wboo9JHRZIk3Rp9VHTnmNB12bNnD9/5znf4u7/7O1544QVef/11/uZv/oZdu3bxYZ///Oc5evQo3/3ud3nhhRd4/fXXOXr0KKUUpJutj4okSfp09FHpo9JHRXeWCd0QX/ziF3nkkUcopXAl9913H4888gilFCRJkrS59FHRnWtCusX6qEiSJG0GfVR0Z5uQdNfoo9JHRZIkSZc3Id1CfVT06eujIkmSbow+Kn1U+qjozjch6a7UR0WSJEk/bELSXauPSh8VSZJ0bfqoaHOZkCRJkvQj66OizWdC0l2vj0ofFUmSdGV9VPqoaHOakKT/Tx8VSZL08fqoaHObkG6RPiq6/fRRkSRJH9VHRZvfhCRJkqRP1EdFd4cJSfqQPiqSJAn6qPRR0d1jQpIuo4+KJEl3qz4qfVR095mQJEmSJG2YkG6BPiqSJEnS7WZCkj5GH5U+KpIkbXZ9VPqo9FHpo6K714T0KeujojtLH5U+KpIkbQZ9VPqo9FHpo9JHRbpoQpKuUh8VSZLuZH1UpE8yIUk/gj4qkiTdifqoSFcyIUk/oj4qkiTdrvqo9FHpo9JHpY9KHxXpakxI0jXooyJJ0q3QR6WPSh+VPip9VPqo9FHpoyJdjwnpU9RHRZtHHxVJkj4tfVT6qEg304QkXYc+KpIk3Ux9VPqoSJ+GCUm6Tn1UJEm6Fn1U+qj0Uemj0kelj0oflT4qfVSkT9OE9Cnpo6LNq4+KJElXo49KH5U+KtLtZkKSbpA+KpIkfZw+Kn1UpNvZhPQp6KMiSZLuTn1U+qhId4IJSbqB+qhIku5OfVT6qPRR6aPSR6WPinQnmZCkG6yPSh+VPiqSpLtDHxVpM5iQJEmSJG2YkCRJkq5RH5U+KtJmMSHdZH1UdPfqo9JHRZK0ufRR6aMibTYTkiRJ0hX0Uemj0kelj4q0WU1I0qegj4ok6c7UR0W6W0xI0qekj4ok6c7RR6WPinQ3mZBuoj4q0qX6qEiSbn99VKS70YQkfcr6qPRRkSTdnvqoSHerCV3R8vIyb731Fh9nNpuxvLzMK6+8wvLyMrPZjI8zm81YXl7mlVdeYXl5mdlsxmbVR0X6JH1U+qhIkiTdLib0ib73ve+xtLTE9773PS7nxIkTLC4usrS0xP79+1laWmJxcZGTJ0/yYSdOnGBxcZGlpSX279/P0tISi4uLnDx5Eulu1kelj4ok6dbqo9JHRbqbTehj/dM//RNf+9rX+DjvvfceTz75JGfPnuX555/n+PHjPP3005w9e5YnnniC999/n4vee+89nnzySc6ePcvzzz/P8ePHefrppzl79ixPPPEE77//PtLdro+KJEnSrTShj/jggw949tln+Y3f+A3OnTvHx3nppZd45513OHDgAI8++ihzc3Ps2bOH1hpvv/02R44c4aKXXnqJd955hwMHDvDoo48yNzfHnj17aK3x9ttvc+TIESRBHxVJ0qejj0oflT4qfVQkwYQ+otbKH/3RH/Hoo4/yu7/7u3yc1157jfn5efbs2cOlFhcXmZ+f59VXX+Wi1157jfn5efbs2cOlFhcXmZ+f59VXX0XSv+mj0kdFknT1+qj0Uemj0kelj0oflT4qfVT6qPRR6aPSR6WPiqSPmtBH/NRP/RR/9md/xnPPPcfnPvc5Lmc2m3Hq1Ckeeughpmniwx5++GFOnTrFbDZjNptx6tQpHnroIaZp4sMefvhhTp06xWw2Y7PooyJdrz4qkqRP1kelj4qkG2NCH7F//36+/OUv80lWV1dZW1tjx44dXM69997L2toa586dY3V1lbW1NXbs2MHl3HvvvaytrXHu3Dmu1hkOcIYDnOEAZzjAGQ7wPt9B2mz6qEiSLq+Piu5Ozz67jV07d7Br5w527dzBrp072LVzB7p+E7om7777Luu2bt3K5dxzzz2sO336NO+++y7rtm7dyuXcc889rDt9+jRXq9AoNAqNQqPQ2M5jSJtRHxVJ0r/po9JHpY+K7l5f/er/4cRY4cRY4cRY4cRY4cRYQddvQtdkfn6eqzFNE/Pz81yNaZrYDPqoSDdaH5U+Kn1UJGmz66PSR6WPSh+VPip9VPqoSLq5JnRNtm/fzrrz589zORcuXGDd/fffz/bt21l3/vx5LufChQusu//++5EkSZJ060zommzbto0tW7awsrLC5aysrLBlyxa2bdvGtm3b2LJlCysrK1zOysoKW7ZsYdu2bUi6sj4qfVQk6U7WR6WPSh+VPip9VPqo9FGRdOtM6Jrt3r2bN998k9lsxqVmsxlvvPEGu3fv5qLdu3fz5ptvMpvNuNRsNuONN95g9+7dbAZ9VKRPSx8VSboT9VGRdHua0DXbu3cv58+f59ixY1zq2LFjXLhwgb1793LR3r17OX/+PMeOHeNSx44d48KFC+zduxdJP7o+KpJ0O+uj0kelj0oflT4qkm5fE7pmjz/+OA888ADf/OY3OXz4MMvLyxw+fJiDBw/ywAMP8Pjjj3PR448/zgMPPMA3v/lNDh8+zPLyMocPH+bgwYM88MADPP7440i6Nn1U+qhI0qelj0oflT4qfVT6qPRR6aPSR6WPSh+VPiqS7iwTumZzc3O8+OKLPPjggxw6dIilpSUOHTrErl27OHLkCHNzc1w0NzfHiy++yIMPPsihQ4dYWlri0KFD7Nq1iyNHjjA3N4ek69NHRZJutj4qkjavCX2ixcVF/uVf/oVf/uVf5nI+//nPc/ToUb773e/ywgsv8Prrr3P06FFKKXzY5z//eY4ePcp3v/tdXnjhBV5//XWOHj1KKYXNoI+KdKv1UZGkm6GPSh8VSZvbhG6I++67j0ceeYRSCldy33338cgjj1BKQdKN10elj4ok3Qh9VPqoSLo7TEjSJtVHpY+KJF2tPip9VPqo9FHpoyLp7jIhSZtcH5U+KpJ0OX1U+qj0UZGkCUm6S/RR6aMiSev6qPRRkaRLTUg3QB8V6U7RR0XS7auPSh+VPip9VPqo9FHpo9JHpY9KH5U+Kn1U+qj0Uemj0kelj0oflT4qfVT6qPRR6aPSR6WPSh8VSbqcCUm6C/VRkXR76KPSR6WPSh8VSbqVJqTr1EdFuhP1UemjIunW6KPSR0WSbicTknSX66Mi6dPVR0WSbkcTkiT6qEi6Ofqo9FHpo9JHpY+KJN2uJiRJkiRJGyak69BHRdos+qhIurH6qEjSnWRCkvT/9FGRdPX6qPRR6aPSR6WPSh+VPip9VCTpTjMhSfohfVQkXVkfFUnabCYkSR/RR6WPiqSP6qPSR0WSNqMJSdLH6qMi6d/0UemjIkmb2YQk6RP1UZHuJn1U+qj0Uemj0kelj4ok3Q0mpGvUR0WStLn0UZGku9mEJOmK+qj0UZE2qz4qfVQk6W43IUm6an1U+qhIm0EflT4qfVQkSf9mQpL0I+ujIt2J+qj0UemjIkn6qAnpGvRRke52fVSkO0UflT4qkqRPNiFJumZ9VPqoSLerPip9VCRJV2dCknTd+qj0UZFuB31U+qj0UZEk/WgmJEk3TB8V6dPSR6WPSh+VPip9VPqoSJKu3YQk6YbqoyLdTH1U+qhIkm68CUnSDddHRbrR+qj0UZEk3TwTkiRJkqQNE5Kkm6KPSh8V6ZP0Uemj0kelj0oflT4qfVT6qPRR6aPSR0WSdPNNSJJuqj4q2rz6qPRR6aPSR6WPSh+VPip9VPqo9FHpo9JHpY9KH5U+Kn1UJEm3lwlJ0k3XR0WbTx8VSdLmMiFJ+lT0UemjouvTR6WPSh+VPip9VPqo9FHpo9JHpY9KH5U+Kn1U+qj0Uemj0kelj0oflT4qfVT6qPRR6aPSR6WPSh+VPip9VPqo9FHpo9JHpY9KHxVJ0uYzIf2I+qhIunZ9VDajPip9VPqo9FHpo9JHpY9KH5U+Kn1U+qj0Uemj0kelj0oflT4qfVT6qPRR6aPSR6WPSh+VPip9VCRJupkmJEmfuj4qfVT6qNzJ+qj0UemjIknSZjAhSbql+qhIkqTbw4Qk6Zbro3In6aPSR0WSpM1mQpJ0W+ij0kelj0oflT4qfVRuJ31U+qhIkrRZTUiSbmt9VG61Pip9VCRJ2uwmdEXLy8u89dZbXM7a2hqrq6usrq6yurrK6uoqq6urrK6ucu7cOT5sNpuxvLzMK6+8wvLyMrPZDEmSJEm3hwl9ou9973ssLS3xve99j8v5vd/7PRYWFlhYWGBhYYGFhQUWFhZYWFjgd37nd7jUiRMnWFxcZGlpif3797O0tMTi4iInT55Ekj5JH5U+Kn1U+qj0Uemj0kelj0oflT4qfVT6qPRR6aPSR6WPSh+VPip9VPqo9FHpo9JHpY9KH5U+Kn1U+qj0Uemj0kelj4okSXeLCX2sf/qnf+JrX/san+Stt95i69at7Nu3j3379rFv3z727dvHvn37+NKXvsRF7733Hk8++SRnz57l+eef5/jx4zz99NOcPXuWJ554gvfffx9JkiRJt9aEPuKDDz7g2Wef5Td+4zc4d+4cn+T73/8+P/dzP8fBgwc5ePAgBw8e5ODBgxw8eJBf+ZVf4aKXXnqJd955hwMHDvDoo48yNzfHnj17aK3x9ttvc+TIESRJkiTdWhP6iForf/RHf8Sjjz7K7/7u7/Jx3nrrLc6fP89P/MRPcCWvvfYa8/Pz7Nmzh0stLi4yPz/Pq6++iiRJkqRba0If8VM/9VP82Z/9Gc899xyf+9zn+DgnT55k3cLCAt///vd56aWX+Pa3v83Jkye51Gw249SpUzz00ENM08SHPfzww5w6dYrZbIYkSZKkW2dCH7F//36+/OUvcyXHjx9n3aFDh/jVX/1Vfv/3f5+nnnqKX/qlX+K3fuu3WFtbY93q6ipra2vs2LGDy7n33ntZW1vj3LlzSJIkSbp1JnTNTp8+zbqf/umf5m//9m8ZY/AXf/EXPPTQQ/z1X/81f/iHf8i6d999l3Vbt27lcu655x7WnT59mqt1hgOc4QBnOMAZDnCGA7zPd5AkSdLm9+yz29i1cwe7du5g184d7Nq5g107d6DrN6Fr9uu//ut861vf4rnnnuMnf/In+cxnPsPCwgIvvPACn/vc5zh69Cjvvfce8/PzXI1pmrhahUahUWgUGoXGdh5DkiRJm99Xv/p/ODFWODFWODFWODFWODFW0PWb0DX72Z/9WX7xF3+RD9u+fTs///M/z4ULF/jnf/5ntm/fzrrz589zORcuXGDd/fffjyRJkqRbZ0I3xdzcHOt+8IMfsG3bNrZs2cLKygqXs7KywpYtW9i2bRuSJEmSbp0JXZMPPviAX/u1X+PrX/86l6vkUh4AACAASURBVLOyssK6L37xi6zbvXs3b775JrPZjEvNZjPeeOMNdu/ejSRJkqRba0LX5DOf+Qz/+q//Su+d06dPc6lTp07xD//wDzz44IN84QtfYN3evXs5f/48x44d41LHjh3jwoUL7N27F0mSJEm31oSu2VNPPcXa2hpf+cpX+Ku/+iuWl5d5+eWX+cpXvsLWrVv5gz/4Ay56/PHHeeCBB/jmN7/J4cOHWV5e5vDhwxw8eJAHHniAxx9/HEmSJEm31oSu2eLiIk8//TTTNPHbv/3bLC0t8Y1vfIP77ruPI0eOkISL5ubmePHFF3nwwQc5dOgQS0tLHDp0iF27dnHkyBHm5uaQJEmSdGtN6BMtLi7yL//yL/zyL/8yl7Nnzx6+853v8Hd/93e88MILvP766/zN3/wNu3bt4sM+//nPc/ToUb773e/ywgsv8Prrr3P06FFKKUiSJEm69SZ0Q3zxi1/kkUceoZTCldx333088sgjlFKQJEmSdPuYkCRJkiRtmJAkSZIkbZiQJEmSJG2YkCRJkiRtmJAkSZIkbZiQJEmSJG2YkCRJkiRtmJB+RIs7n0GSJEnajCYkSZIkSRsmJEmSJEkbJiRJkiRJGyYkSZIkSRsmpGuwuPMZJEmSpM1mQpIkSZK0YUKSJEmStGFCkiRJkrRhQpIkSZK0YUKSJEmStGFCkiRJkrRhQpIkSZK0YUKSJEmStGFCukaLO59BkiRJ2kwmJEmSJEkbJiRJkiRJGyYkSZIkSRsmJEmSJEkbJiRJkiRJGyYkSZIkSRsmJEmSJEkbJiRJkiRJGyYkSZIkSRsmJEmSJEkbJiRJkiRJGyak67C48xkkSZKkzWJCkiRJkrRhQpIkSZK0YUKX9cEHH/CP//iPvPLKK/z93/89q6urfJzZbMby8jKvvPIKy8vLzGYzPs5sNmN5eZlXXnmF5eVlZrMZkiRJkm4PE/qIl19+mS996Us88cQT7N+/n//23/4b/+W//Bf+5E/+hA87ceIEi4uLLC0tsX//fpaWllhcXOTkyZN82IkTJ1hcXGRpaYn9+/eztLTE4uIiJ0+e5E62uPMZJEmSpM1gQj+k9843vvENvvCFL/A//sf/4Pjx4/zlX/4lCwsLfOtb3+Lo0aNc9N577/Hkk09y9uxZnn/+eY4fP87TTz/N2bNneeKJJ3j//fe56L333uPJJ5/k7NmzPP/88xw/fpynn36as2fP8sQTT/D+++8jSZIk6daa0A959tln2bJlC3/+53/Oz/zMzzA3N8eDDz7I888/z4//+I/zp3/6p1z00ksv8c4773DgwAEeffRR5ubm2LNnD6013n77bY4cOcJFL730Eu+88w4HDhzg0UcfZW5ujj179tBa4+233+bIkSNIkiRJurUm9EPuuecevvzlL/Pv//2/51I/9mM/xn/+z/+Z//W//hcXvfbaa8zPz7Nnzx4utbi4yPz8PK+++ioXvfbaa8zPz7Nnzx4utbi4yPz8PK+++iqSJEmSbq0J/ZBjx47xx3/8x3zYbDZjjMFnP/tZ1s1mM06dOsVDDz3ENE182MMPP8ypU6eYzWbMZjNOnTrFQw89xDRNfNjDDz/MqVOnmM1mSJIkSbp1JnRVXnzxRf73//7f7Nu3j3Wrq6usra2xY8cOLufee+9lbW2Nc+fOsbq6ytraGjt27OBy7r33XtbW1jh37hySJEnSj2px5zMs7nwGXb8JXdH//J//k29961v8x//4H/na177GunfffZd1W7du5XLuuece1p0+fZp3332XdVu3buVy7rnnHtadPn2aq3WGA5zhAGc4wBkOcIYDvM93uFUWdz6DJEmSPh3PPruNXTt3sGvnDnbt3MEZDnCGA+j6TegT9d756le/yr/7d/+OP//zP+fee+9l3fz8PFdjmibm5+e5GtM0cbUKjUKj0Cg0Co3tPIYkSZI2v69+9f9wYqxwYqxQaBQahYau34Q+1h//8R/zta99jfvuu4+XX36ZL3zhC1y0fft21p0/f57LuXDhAuvuv/9+tm/fzrrz589zORcuXGDd/fffjyRJknQ1Fnc+w+LOZ9CNNaHLeuqpp/jv//2/85/+03/i5Zdf5j/8h//ApbZt28aWLVtYWVnhclZWVtiyZQvbtm1j27ZtbNmyhZWVFS5nZWWFLVu2sG3bNiRJkqQrWdz5DLo5JvQRX//61/n2t7/Nf/2v/5XDhw+zY8cOLmf37t28+eabzGYzLjWbzXjjjTfYvXs3F+3evZs333yT2WzGpWazGW+88Qa7d+9GkiRJupLFnc+gm2dCP+S5557jtdde4xd+4Rd45plnmJub4+Ps3buX8+fPc+zYMS517NgxLly4wN69e7lo7969nD9/nmPHjnGpY8eOceHCBfbu3cudbnHnM0iSJOnmWNz5DIs7n0E314T+n5WVFZ599lnWnT17lt/8zd/kN/8ve3Afmvd5GHr/u59fbrn1yckSxF2fA1HqtRjqy/aRT5NmTpkJXEcuOQT6j1pBi8PNRryeQoM9WN7gGlFvuR1kZwxfS1afswlLjtbi9KSB2rEhq1LX6I+RkMwpeEL9wyOcwuU2yjCuJivS3eeRn8eZ7cixE7/p5fv57NrFrl272LVrF7t27WLXrl3MzMwwq6enh46ODnbv3s3AwAAjIyMMDAzQbDbp6Oigp6eH83p6eujo6GD37t0MDAwwMjLCwMAAzWaTjo4Oenp6kCRJki4UQyaGTAwZ3RwVet8//uM/MjU1xax/+Id/4ODBgxw8eJCDBw9y8OBBDh48yMGDB2m1Wsyq1Wrs27eP9evX09fXR6PRoK+vjw0bNjA4OEitVuO8Wq3Gvn37WL9+PX19fTQaDfr6+tiwYQODg4PUajUkSZKkWTFkYsjo5qvQ+770pS8xOjrK6Ogoo6OjjI6OMjo6yujoKKOjo4yOjjI6OsqKFSs4b82aNQwNDXHs2DH6+/s5evQoQ0ND1Ot1LrVmzRqGhoY4duwY/f39HD16lKGhIer1OpIkSdKsGDK6dSp0XbS3t7Nlyxbq9TpX0t7ezpYtW6jX60iSJEnnxZDRrVUhSZIk6ZaKIRNDRrdehSRJkqRbJoaM5o8KSZIkSdI5FdJ1FENGkiRJVyeGjOaXCkmSJEk3VQyZGDKafyqk6yyGjCRJkv5dDJkYMjFkYsho/qqQJEmSdEPEkIkho4WjQpIkSdJ1F0NGC0+FJEmSpOsqhowWpgpJkiRJ10UMmRgyWrgqJEmSJH1kMWRiyMSQiSETQ0YLX4V0A8SQkSRJWqxiyGhxqpAkSZJ01WLIaPGqkCRJknRFMWRiyGhxq5BukBgykiRJC1kMmRgyMWS0NFRIkiRJ+oAYMlp6KqQbKIaMJEnSQhNDRktThSRJkiRiyMSQiSGjpatCkiRJknROhSRJkrRExZCJIRNDRppVId1gMWQkSZLmmxgy0qUqJEmSpCUkhkwMGWkuFdJNEENGkiTpVoohE0NG+jAV0k0SQ0aSJOlmiSETQyaGTAwZ6WpUSJIkSYtIDJkYMtLHUSFJkiQtAjFkYshI16JCuoliyEiSJF1PMWRiyEjXQ4V0k8WQkSRJuhYxZGLIxJCRrqcKSZIkaYGIIRNDRrpRKqRbIIaMJEnS1YohE0NGutEqJEmSpHkqhkwMGelmqZBukRgykiRJc4khE0NGutkqJEmSpHkihkwMGelWqZAkSZLmgRgy0q1WId1CMWQkSdLSFkMmhow0H1RIkiRJks6pkG6xGDKSJGlpiSETQyaGjDSfVGhO7733Hj/96U85dOgQP/nJT5iYmGAuMzMzTExMMDExwcTEBBMTE0xMTDAxMcHZs2e5VKvVYmRkhEOHDjEyMkKr1UKSJGkpiSEjzVcV+oAXXniBL3zhCzzyyCPs3LmTb3zjG9xzzz38r//1v7jU008/TWdnJ52dnXR2dtLZ2UlnZyednZ088cQTXOitt94ixkij0WDnzp00Gg1ijJw4cQJJkqSlIIaMNJ9V6CKvvPIKTz31FHfffTfPP/88x48f5//8n/9DZ2cnzzzzDENDQ1zo7bffZuXKlXR3d9Pd3U13dzfd3d10d3fzhS98gfNOnz7Njh07mJycZO/evRw/fpw9e/YwOTnJI488wpkzZ1jKYshIkqTFKYZMDJkYMtJ8V6GLPPvssyxfvpy/+7u/4/Of/zy1Wo3169ezd+9e/sN/+A/87//9v7nQa6+9xn333Uez2aTZbNJsNmk2mzSbTb761a9y3v79+3nnnXdIKbF161ZqtRpdXV309vZy6tQpBgcHkSRJWkxiyMSQkRaSCl1k2bJlfPGLX+T222/nQp/4xCf4r//1v/J//+//5by3336bqakpPvOZz3AlR44coa2tja6uLi4UY6StrY3Dhw+z1MWQkSRJi0MMGWkhqtBFDhw4wPe+9z0u1Wq1+PnPf84nP/lJzjtx4gSzOjs7ee2119i/fz8//OEPOXHiBBdqtVqMjY2xceNGqqriUps3b2ZsbIxWq4UkSdJCF0NGWqgqdFX27dvHr3/9a7q7uznv+PHjzOrr6+NrX/sa3/72t3nyySf58pe/zGOPPcbMzAyzJiYmmJmZ4Y477mAut912GzMzM5w9e5arVUgUEoVEIVFInGEYSZKkWyWGTAwZ3XhnGKaQKCQKiUKikNC1q9AV/exnP+OZZ57hP//n/8w3v/lNzjt58iSzPve5z/HjH/+Yn//853z/+99n48aN/OhHP+K73/0us959911mrVy5krksW7aMWSdPnuRq1emlTi91eqnTS51eVvMAC10MGUmStPDEkNHNs5oHqNNLnV7q9FKnlzq96NpV6EO98sor/I//8T/4j//xP/J3f/d33HbbbZy3fft2nnnmGZ577jk++9nPsmLFCjo7O+nv7+fOO+9kaGiI06dP09bWxtWoqgpBDBlJkrQwxJCJISMtFhW6rO9973t885vfpL29nRdeeIG7776bC91777089NBDXGr16tXcf//9TE9P8/rrr7N69WpmTU1NMZfp6Wlm3XXXXUiSJC0UMWSkxaZCc3ryySf5n//zf/Jf/st/4YUXXuA//af/xEdRq9WY9dvf/pZVq1axfPlyxsfHmcv4+DjLly9n1apV6P8TQ0aSJM1fMWSkxahCH/Ctb32LH/7wh/y3//bfGBgY4I477uBS7733Hl//+tf51re+xVzGx8eZtXbtWmZt2rSJN998k1arxYVarRZvvPEGmzZtQpIkab6LIRNDRlqsKnSR5557jiNHjvDf//t/J+dMrVZjLitWrOCXv/wlr7zyCidPnuRCY2NjvPrqq6xfv567776bWdu2bWNqaooDBw5woQMHDjA9Pc22bdvQxWLISJIkSTdThd43Pj7Os88+y6zJyUl27drFrl272LVrF7t27WLXrl3s2rWLmZkZZj355JPMzMzw8MMP8+KLLzIyMsILL7zAww8/zMqVK/nOd77DeT09PXR0dLB7924GBgYYGRlhYGCAZrNJR0cHPT096INiyEiSpFsvhkwMGWmxq9D7/vEf/5GpqSlm/cM//AMHDx7k4MGDHDx4kIMHD3Lw4EEOHjxIq9ViVoyRPXv2UFUVjz/+OI1Gg6eeeor29nYGBwdZt24d59VqNfbt28f69evp6+uj0WjQ19fHhg0bGBwcpFarIUmSNB/FkJGWigq970tf+hKjo6OMjo4yOjrK6Ogoo6OjjI6OMjo6yujoKKOjo6xYsYLzurq6GB4e5uWXX6a/v5+jR4/y0ksvsWHDBi61Zs0ahoaGOHbsGP39/Rw9epShoSHq9TqSJEmSbr0KXRdr165ly5Yt1Ot1rqS9vZ0tW7ZQr9fRlcWQkSRJN18MmRgy0lJSIUmSJF0ihoy0FFVIkiRJF4ghIy1VFdICEENGkiTdWDFkYshIS1mFtEDEkJEkSddfDJkYMpKgQlpAYshIkqTrJ4aMpH9XIS0wMWQkSdK1iyEj6WIV0gIUQ0aSJH18MWQkfVCFJEmSlowYMjFkJM2tQlqgYshIkqSrF0NG0oerkBawGDKSJOnKYshIurIKaYGLISNJkuYWQyaGjKSrUyEtAjFkJEnSv4shE0NG0kdTIS0SMWQkSRLEkJH08VRIi0gMGUmSlrIYMpI+vgpJkiRJ0jkV0iITQ0aSpKUohoyka1MhLUIxZGLISJK0VMSQkXTtKiRJkrRgxZCJISPp+qiQFrEYMpIkLVYxZCRdXxXSIhdDRpKkxSaGjKTrr0JaAmLIxJCRJGmhiyETQ0bSjVEhSZKkeS+GTAwZSTdWhbSExJCRJGmhiSEj6eaokJaYGDIxZCRJWghiyEi6eSqkJSqGTAwZSZLmqxgykm6uCkmSJM07MWQk3XwV0hIXQyaGjCRJ80EMmRgykm6NCknnxJCRJOlWiSETQ0bSrVUhSZKkWyaGTAwZSfNDhSRJkiTpnApJkiTdEjFkJM0vFZIkSZKkcyokSZJ008SQiSETQ0bS/FMhSZKkGy6GTAwZSfNbhSRJkm6oGDKSFoYKSZIk3TAxZCQtHBWa07/9278xPDzM4cOH+ad/+ic+TKvVYmRkhEOHDjEyMkKr1eJyWq0WIyMjHDp0iJGREVqtFpIkafGJIRNDRtLCUqEPePHFF/n93/99/viP/5hHH32Ur3zlKzz44IP84he/4FJvvfUWMUYajQY7d+6k0WgQY+TEiRNc6q233iLGSKPRYOfOnTQaDWKMnDhxAkmSJEm3XoUuMjIywuOPP86nP/1pXnjhBY4fP85f/uVf8qtf/YpGo8HExATnnT59mh07djA5OcnevXs5fvw4e/bsYXJykkceeYQzZ85w3unTp9mxYweTk5Ps3buX48ePs2fPHiYnJ3nkkUc4c+YMuvViyEiSdK1iyEhamCp0keeee45ly5bx7LPPsmHDBmq1Gg8++CCPPvoop06d4ic/+Qnn7d+/n3feeYeUElu3bqVWq9HV1UVvby+nTp1icHCQ8/bv388777xDSomtW7dSq9Xo6uqit7eXU6dOMTg4iCRJWvhiyEhauCp0ka985Svs2LGDNWvWcKFPfepTzHr77bc578iRI7S1tdHV1cWFYoy0tbVx+PBhzjty5AhtbW10dXVxoRgjbW1tHD58GEmStHDFkIkhI2lhq9BFHnroIR599FEudfToUWbdc889zGq1WoyNjbFx40aqquJSmzdvZmxsjFarRavVYmxsjI0bN1JVFZfavHkzY2NjtFotJEnSwhNDRtLiUKHL+sUvfsGhQ4f4wz/8Q37wgx+wfft2Pv/5zzNrYmKCmZkZ7rjjDuZy2223MTMzw9mzZ5mYmGBmZoY77riDudx2223MzMxw9uxZrlYhUUgUEoVEIXGGYSRJ0s0VQ0a62c4wTCFRSBQShUQhoWtXocv627/9W3bu3MmxY8f41Kc+xaZNmzjv3XffZdbKlSuZy7Jly5h18uRJ3n33XWatXLmSuSxbtoxZJ0+e5GrV6aVOL3V6qdNLnV5W8wCSJOnGiyETQyaGjHQrrOYB6vRSp5c6vdTppU4vunYVuqzHHnuMEydO8PLLL7N27Vr+5E/+hGeffZZZbW1tXI2qqmhra+NqVFWFJEman2LIxJCJISNp8arQZd1+++1UVcXatWv5m7/5G+68807++q//mpmZGVavXs2sqakp5jI9Pc2su+66i9WrVzNramqKuUxPTzPrrrvuQpIkzT8xZCQtDRW6KrVajXvuuYfp6Wlef/11Vq1axfLlyxkfH2cu4+PjLF++nFWrVrFq1SqWL1/O+Pg4cxkfH2f58uWsWrUKSZIkSbdOhd733nvv8cADD/CNb3yDuUxOTjKrXq8za9OmTbz55pu0Wi0u1Gq1eOONN9i0aRPnbdq0iTfffJNWq8WFWq0Wb7zxBps2bUKSJEnSrVWh961YsYJPfvKT/PSnP+Vf/uVfuNDY2Bg/+9nP+PSnP01HRweztm3bxtTUFAcOHOBCBw4cYHp6mm3btnHetm3bmJqa4sCBA1zowIEDTE9Ps23bNiRJ0vwSQyaGjKSlo0IXefzxx5mZmWH79u289NJLjIyM8IMf/ICHH36Y3/md36G3t5fzenp66OjoYPfu3QwMDDAyMsLAwADNZpOOjg56eno4r6enh46ODnbv3s3AwAAjIyMMDAzQbDbp6Oigp6cHSZI0f8SQkbT0VOgiX/ziF9m7dy9VVfGnf/qnNBoNUkq0t7ezf/9+7r33Xs6r1Wrs27eP9evX09fXR6PRoK+vjw0bNjA4OEitVuO8Wq3Gvn37WL9+PX19fTQaDfr6+tiwYQODg4PUajUkSVoKYsjEkIkhE0NmPoohI2lpqtAHbN26leHhYY4cOUJ/fz/Hjh3jpZdeorOzk0utWbOGoaEhjh07Rn9/P0ePHmVoaIh6vc6l1qxZw9DQEMeOHaO/v5+jR48yNDREvV5HkqSlKobMfBJDRtLSVaHLuvvuu9myZQvt7e1cSXt7O1u2bKFer3Ml7e3tbNmyhXq9jiRJghgyMWRuthgyMWRiyMSQiSEjaWmrkCRJukliyHyYGDIxZGLI3EgxZGLISNKlKiRdJIaMJOn6iyHzUcSQiSETQ+bjiiETQyaGTAyZGDIxZCTpciokSZIWoRgykvRRVUiSJN1gMWSuRQyZGDIxZGLIxJCJIRNDJoZMDJkYMjFkYsjEkJGkj6NCkiTpBoohI0kLRYUkSdINEkNGkhaSCkmSJEnSORWSJEk3QAwZSVpoKiRJkiRJ51RIkiRdZzFkJGkhqpAkSbqOYshI0kJVIUmSJEk6p0KSJEmSdE6FJEnSdRJDRpIWsgpJkiRJ0jkVkiRJ10EMGUla6CokfUAMGUmSJC09FZIkSdcohowkLQYVkiRJ1yCGjCQtFhWSJEkfUwwZSVpMKiRJkiRJ51RIkiR9DDFkJGmxqZAkSfoIYsjEkJGkxahCkiTpKsWQkaTFrEKSJOkqxJCRpMWuQpIk6QpiyEjSUlAhSZIkSTqnQpIkSZJ0ToUkSdJlxJCJISNJS0WFJEnSHGLISNJSUyFpTjFkJEmStLRUSJIkXSCGTAwZSVqKKiRJkv5/MWQkaSmrkCRJ+n/FkJGkpa5CkiQtaTFkYshIkqBC0mXFkJGkxSqGTAwZSdK/q9Cc/u3f/o3h4WEOHz7MP/3TP3E5MzMzTExMMDExwcTEBBMTE0xMTDAxMcHZs2e5VKvVYmRkhEOHDjEyMkKr1UKSpJsthowk6YMq9AEvvvgiv//7v88f//Ef8+ijj/KVr3yFBx98kF/84hdc6umnn6azs5POzk46Ozvp7Oyks7OTzs5OnnjiCS701ltvEWOk0Wiwc+dOGo0GMUZOnDiBJEk3SwwZSdLcKnSRkZERHn/8cT796U/zwgsvcPz4cf7yL/+SX/3qVzQaDSYmJrjQ22+/zcqVK+nu7qa7u5vu7m66u7vp7u7mC1/4AuedPn2aHTt2MDk5yd69ezl+/Dh79uxhcnKSRx55hDNnziBJ0vUUQyaGTAyZGDIxZGLISJIur0IXee6551i2bBnPPvssGzZsoFar8eCDD/Loo49y6tQpfvKTn3Ch1157jfvuu49ms0mz2aTZbNJsNmk2m3z1q1/lvP379/POO++QUmLr1q3UajW6urro7e3l1KlTDA4OIknS9RBDJoaMJOmjq9BFvvKVr7Bjxw7WrFnDhT71qU8x6+233+a8t99+m6mpKT7zmc9wJUeOHKGtrY2uri4uFGOkra2Nw4cPI0nStYohI0n6+Cp0kYceeohHH32USx09epRZ99xzD+edOHGCWZ2dnbz22mvs37+fH/7wh5w4cYILtVotxsbG2LhxI1VVcanNmzczNjZGq9VCkqSPI4ZMDBlJ0rWp0GX94he/4NChQ/zhH/4hP/jBD9i+fTuf//znOe/48ePM6uvr42tf+xrf/va3efLJJ/nyl7/MY489xszMDLMmJiaYmZnhjjvuYC633XYbMzMznD17lqtVSBQShUQhUUicYRhdfzFkJGk+iiETQyaGjKSl5QzDFBKFRCFRSBQSunYVuqy//du/ZefOnRw7doxPfepTbNq0iQudPHmSWZ/73Of48Y9/zM9//nO+//3vs3HjRn70ox/x3e9+l1nvvvsus1auXMlcli1bxqyTJ09yter0UqeXOr3U6aVOL6t5AEnS4hdDJoaMpKVrNQ9Qp5c6vdTppU4vdXrRtavQZT322GOcOHGCl19+mbVr1/Inf/InPPvss5y3fft2nnnmGZ577jk++9nPsmLFCjo7O+nv7+fOO+9kaGiI06dP09bWxtWoqgpJkiRJt06FLuv222+nqirWrl3L3/zN33DnnXfy13/918zMzDDr3nvv5aGHHuJSq1ev5v7772d6eprXX3+d1atXM2tqaoq5TE9PM+uuu+5CkqQPE0NGknTjVOiq1Go17rnnHqanp3n99de5klqtxqzf/va3rFq1iuXLlzM+Ps5cxsfHWb58OatWrUKSpLnEkIkhI0m6sSr0vvfee48HHniAb3zjG8xlcnKSWfV6nffee4+vf/3rfOtb32Iu4+PjzFq7di2zNm3axJtvvkmr1eJCrVaLN954g02bNiFJ0oViyMSQiSEjSbo5KvS+FStW8MlPfpKf/vSn/Mu//AsXGhsb42c/+xmf/vSn6ejoYMWKFfzyl7/klVde4eTJk1xobGyMV199lfXr13P33Xcza9u2bUxNTXHgwAEudODAAaanp9m2bRuSJM2KIRNDRpJ081XoIo8//jgzMzNs376dl156iZGREX7wgx/w8MMP8zu/8zv09vZy3pNPPsnMzAwPP/wwL774IiMjI7zwwgs8/PDDrFy5ku985zuc19PTQ0dHB7t372ZgYICRkREGBgZoNpt0dHTQ09OD5q8YMpJ0o8WQiSEjSbp1KnSRL37xi+zdu5eqqvjTP/1TGo0GKSXa29vZv38/9957L+fFGNmzZw9VVfH444/TaDR46qmnRXFJjgAAIABJREFUaG9vZ3BwkHXr1nFerVZj3759rF+/nr6+PhqNBn19fWzYsIHBwUFqtRqSpKUphkwMGUnSrVehD9i6dSvDw8McOXKE/v5+jh07xksvvURnZyeX6urqYnh4mJdffpn+/n6OHj3KSy+9xIYNG7jUmjVrGBoa4tixY/T393P06FGGhoao1+tIkpaWGDIxZGLISJLmjwpd1t13382WLVtob2/nStauXcuWLVuo1+tcSXt7O1u2bKFer6OFI4aMJF2rGDIxZCRJ81OFJEm6KWLISJLmtwpJknRDxZCJISNJmv8qJEnSDRNDRpK0cFRIkqTrKoZMDJkYMpKkhaVC0lWLISNJHyaGjCRp4aqQJEkfSwyZGDIxZGLIxJCRJC1sFZIk6QNiyMSQiSETQyaGTAyZGDIxZGLISJIWnwpJkpaoGDIxZGLIxJCJIRNDJoaMJGlpqpAkSZIknVMh6SOJISNp4YshI0nSpSokSboOYsjEkIkhE0MmhkwMmVsthkwMmRgyMWRiyMSQkSRpLhWSPrIYMtJCEkMmhkwMmRgyMWRiyMSQiSETQyaGTAyZGDIxZGLIxJCJIRNDJoZMDJkYMjFkYsjEkIkhE0PmcmLIxJCJIXMzxZCJISNJ0kdRIUla1GLIzBcxZGLIxJCJIRNDJoZMDJkYMjFkYsjEkIkhE0MmhkwMmRgyMWRiyMSQiSETQyaGTAyZGDIxZGLIxJCRJOnjqJAkSZIknVMhSVq0YshIkqSrVyFJWnRiyMSQkSRJH02FpI8lhow0H8WQkSRJH0+FJEmSJOmcCknSohFDRpIkfXwVkqQFL4ZMDBlJknRtKiR9bDFkpFsthowkSbo+KiRJkiRJ51RIkiRJks6pkHRNYshIt0oMGUmSdP1USJIkSZLOqZAkSZIknVMhSVqQYshIkqTrq0LSNYshI0mSpIWvQtJ1EUNGulliyEiSpOuvQpK0oMSQkSRJN0aFpOsmhowkSZIWrgpJkiRJ0jkVkq6rGDLSjRJDRpIk3TgVkiRJkqRzKiRJC0IMGUmSdGNVSLruYshIkiRp4anQFf3qV7/ilVdeYXx8nLm0Wi1GRkY4dOgQIyMjtFotLqfVajEyMsKhQ4cYGRmh1WohSVcSQ0aSJN14FbqiRx99lG9+85v88z//M5d66623iDHSaDTYuXMnjUaDGCMnTpzgUm+99RYxRhqNBjt37qTRaBBj5MSJE2jxiSEjSZKkhaVCH+p73/ser7/+OnM5ffo0O3bsYHJykr1793L8+HH27NnD5OQkjzzyCGfOnOG806dPs2PHDiYnJ9m7dy/Hjx9nz549TE5O8sgjj3DmzBkkSZIk3VoVuqwTJ07wV3/1V/zu7/4uc9m/fz/vvPMOKSW2bt1KrVajq6uL3t5eTp06xeDgIOft37+fd955h5QSW7dupVar0dXVRW9vL6dOnWJwcBAtPjFkpGsVQ0aSJN0cFZrT2bNn2blzJ5s3b+bBBx9kLkeOHKGtrY2uri4uFGOkra2Nw4cPc96RI0doa2ujq6uLC8UYaWtr4/Dhw0jSpWLISJKkm6dCc/rzP/9zfv3rX/MXf/EXzKXVajE2NsbGjRupqopLbd68mbGxMVqtFq1Wi7GxMTZu3EhVVVxq8+bNjI2N0Wq1kCRJknTrVOgDhoeHef755/mzP/sz6vU6c5mYmGBmZoY77riDudx2223MzMxw9uxZJiYmmJmZ4Y477mAut912GzMzM5w9exYtPjFkpI8jhowkSbq5KnSR8fFxnnrqKb70pS/x0EMPcTnvvvsus1auXMlcli1bxqyTJ0/y7rvvMmvlypXMZdmyZcw6efIkV6uQKCQKiUKikDjDMJIkSVr8zjBMIVFIFBKFRCGha1ehizzxxBMsW7aMp59+mg/T1tbG1aiqira2Nq5GVVVcrTq91OmlTi91eqnTy2oeQPNTDJkYMtLViiEjSdLlrOYB6vRSp5c6vdTppU4vunYVet/f//3f8+qrr7J7925uv/12Pszq1auZNTU1xVymp6eZddddd7F69WpmTU1NMZfp6Wlm3XXXXWhxiyEjXUkMGUmSdGtU6H2vvvoqs/7oj/6IdevWsW7dOtatW8fzzz/PrEajwbp16/jXf/1XVq1axfLlyxkfH2cu4+PjLF++nFWrVrFq1SqWL1/O+Pg4cxkfH2f58uWsWrUKSZIkSbdOhd53//33093dTXd3N93d3XR3d9Pd3c3v/d7vMesP/uAP6O7uZuXKlczatGkTb775Jq1Wiwu1Wi3eeOMNNm3axHmbNm3izTffpNVqcaFWq8Ubb7zBpk2b0NIQQ0a6nBgykiTp1qnQ+7Zv306z2aTZbNJsNmk2mzSbTe677z5mNRoNms0mn/jEJ5i1bds2pqamOHDgABc6cOAA09PTbNu2jfO2bdvG1NQUBw4c4EIHDhxgenqabdu2oaUjhkwMGUmSJM0vFfrYenp66OjoYPfu3QwMDDAyMsLAwADNZpOOjg56eno4r6enh46ODnbv3s3AwAAjIyMMDAzQbDbp6Oigp6cHLT0xZGLISLNiyEiSpFurQh9brVZj3759rF+/nr6+PhqNBn19fWzYsIHBwUFqtRrn1Wo19u3bx/r16+nr66PRaNDX18eGDRsYHBykVquhpSuGjJa2GDKSJOnWq9AVpZQYHR1ly5YtXGrNmjUMDQ1x7Ngx+vv7OXr0KENDQ9TrdS61Zs0ahoaGOHbsGP39/Rw9epShoSHq9TpSDBlJkiTdWhW6Ltrb29myZQv1ep0raW9vZ8uWLdTrdaQLxZCJIaOlJYaMJEmaHyokzTsxZGLISJIk6eaqkDRvxZDR4hZDRpIkzR8VkiRJkqRzKiTNazFkYshIkiTpxquQJEmSJJ1TIWlBiCGjxSWGjCRJml8qJEk3XQwZSZI0/1RIkiRJks6pkLRgxJCRJEnSjVMhaUGJIaOFLYaMJEmanyokSTdNDBlJkjR/VUhacGLISJIk6fqrkCTdFDFkJEnS/FYhaUGKISNJkqTrq0KSdMPFkJEkSfNfhSRJkiTpnApJC1YMGUmSJF0/FZIWtBgymt9iyEiSpIWhQpJ0w8SQkSRJC0eFpAUvhowkSZKuXYUk6YaIISNJkhaWCkmSJEnSORWSFoUYMpIkSbo2FZIWjRgymh9iyEiSpIWnQpIkSZJ0ToWkRSWGjG6tGDKSJGlhqpAkXTcxZCRJ0sJVIWnRiSETQ0aSJEkfTYUk6bqIISNJkha2CkmLVgwZSZIkXb0KSYtaDBlJkiRdnQpJi14MGd1YMWQkSdLCVyFJuiYxZCRJ0uJQIWlJiCEjSZKkD1chacmIIaPrK4aMJElaPCokLSkxZGLISJIk6YMqdEW/+tWveOWVVxgfH+dSMzMzTExMMDExwcTEBBMTE0xMTDAxMcHZs2e5VKvVYmRkhEOHDjEyMkKr1UKSJEnS/FChK3r00Uf55je/yT//8z9zqaeffprOzk46Ozvp7Oyks7OTzs5OOjs7eeKJJ7jQW2+9RYyRRqPBzp07aTQaxBg5ceIE0s0WQ0aSJEkXq9CH+t73vsfrr7/O5bz99tusXLmS7u5uuru76e7upru7m+7ubr7whS9w3unTp9mxYweTk5Ps3buX48ePs2fPHiYnJ3nkkUc4c+YMkiRJkm6tCl3WiRMn+Ku/+it+93d/l8t57bXXuO+++2g2mzSbTZrNJs1mk2azyVe/+lXO279/P++88w4pJbZu3UqtVqOrq4ve3l5OnTrF4OAg0s0WQyaGjD66GDIxZCRJ0uJSoTmdPXuWnTt3snnzZh588EHm8vbbbzM1NcVnPvMZruTIkSO0tbXR1dXFhWKMtLW1cfjwYaRbJYaMJEmSoEJz+vM//3N+/etf8xd/8RdczokTJ5jV2dnJa6+9xv79+/nhD3/IiRMnuFCr1WJsbIyNGzdSVRWX2rx5M2NjY7RaLSTNfzFkJEnS4lShDxgeHub555/nz/7sz6jX61zO8ePHmdXX18fXvvY1vv3tb/Pkk0/y5S9/mccee4yZmRlmTUxMMDMzwx133MFcbrvtNmZmZjh79izSrRJDJoaMJEnSUlahi4yPj/PUU0/xpS99iYceeogPc/LkSWZ97nOf48c//jE///nP+f73v8/GjRv50Y9+xHe/+11mvfvuu8xauXIlc1m2bBmzTp48ydUqJAqJQqKQKCTOMIx0rWLIxJDR3GLISJJ0q51hmEKikCgkColCQteuQhd54oknWLZsGU8//TRXsn37dp555hmee+45PvvZz7JixQo6Ozvp7+/nzjvvZGhoiNOnT9PW1sbVqKqKq1Wnlzq91OmlTi91elnNA0jXSwyZGDL6dzFkJEmaD1bzAHV6qdNLnV7q9FKnF127Cr3v7//+73n11VfZvXs3t99+O1dy77338tBDD3Gp1atXc//99zM9Pc3rr7/O6tWrmTU1NcVcpqenmXXXXXchzTcxZCRJkpaKCr3v1VdfZdYf/dEfsW7dOtatW8e6det4/vnnmdVoNFi3bh3/+q//ypXUajVm/fa3v2XVqlUsX76c8fFx5jI+Ps7y5ctZtWoV0nwUQyaGTAyZGDJLUQwZSZK0+FXofffffz/d3d10d3fT3d1Nd3c33d3d/N7v/R6z/uAP/oDu7m5WrlzJe++9x9e//nW+9a1vMZfx8XFmrV27llmbNm3izTffpNVqcaFWq8Ubb7zBpk2bkCRJknRrVeh927dvp9ls0mw2aTabNJtNms0m9913H7MajQbNZpNPfOITrFixgl/+8pe88sornDx5kguNjY3x6quvsn79eu6++25mbdu2jampKQ4cOMCFDhw4wPT0NNu2bUNaKGLIxJCJIRNDZrGLISNJkpaGCn1sTz75JDMzMzz88MO8+OKLjIyM8MILL/Dwww+zcuVKvvOd73BeT08PHR0d7N69m4GBAUZGRhgYGKDZbNLR0UFPTw/SQhVDRpIkaTGo0McWY2TPnj1UVcXjjz9Oo9Hgqaeeor29ncHBQdatW8d5tVqNffv2sX79evr6+mg0GvT19bFhwwYGBwep1WpIC1kMmcUohowkSVo6KnRFKSVGR0fZsmULl+rq6mJ4eJiXX36Z/v5+jh49yksvvcSGDRu41Jo1axgaGuLYsWP09/dz9OhRhoaGqNfrSItBDJkYMjFkFrIYMjFkYshIkqSlpULXxdq1a9myZQv1ep0raW9vZ8uWLdTrdaTFKoZMDJmFJoaMJElauiokSefEkJEkSUtbhSRJkiTpnApJuoFiyMSQiSETQyaGzHwSQyaGTAwZSZKkCkm6yWLI3GoxZGLISJIkXahCkm6BGDIxZGLIxJCJIRNDJoZMDJkYMjFkYsjEkIkhE0MmhkwMmRgyMWRiyMSQiSETQyaGTAyZGDIxZGLIxJCJIRNDJoZMDBlJkqS5VEiSJEmSzqmQJEmSJJ1TIUmSJEk6p0KSJEmSdE6FJEmSJOmcCkmSJEnSORWSJEmSpHMqJEmSJEnnVEiSJEmSzqmQJEmSJJ1TIUmSJEk6p0KSJEmSdE6FJEmSJOmcCkmSJEnSORXSInWGYXRlZxhGV+cMw+jKzjCMrs4ZhtGVnWEYXZ0zDKMrO8Mw0uVUSIvUbxhGV/YbhtHV+Q3D6Mp+wzC6Or9hGF3ZbxhGV+c3DKMr+w3DSJdTIUmSJEk6p0KSJEmSdE6FJEmSJOmcCkmSJEnSORVacFZyN4VEIVFIFBKFRCFRSBQShUQhUUgUEoVEIVFIFBKFRCFRSBQShUQhUUgUEoVEIVFIFBKFRCFRSBQShUQhUUgUEoVEIVFIFBKFRCFRSBQShUQhUUgUEoVEIVFIFBKFRCFRSBQShUQhUUgUEoVEIVFIFBKFRCFRSBQShUQhUUgUEoXErEKikCgkColCopAoJAqJQqKQKCQKiUKikCgkColCopAoJAqJQqKQKCQKiUKikCgkColCopAoJAqJQqKQKCQKiUKikCgkColCopAoJAqJQqKQKCQKiUKikCgkColCopAoJAqJQqKQKCQKiUKikCgkColCopAoJAqJQqKQKCQKiUJiViFRSBQShUQhUUgUEoVEIVFIFBKFRCFRSBQShUQhUUgUEoVEIVFIFBKFRCFRSBQShUQhUUgUEoVEIVFIFBKFRCFRSBQShUQhUUgUEoVEIVFIFBKFRCFRSBQShUQhUUgUEoVEIVFIFBKFRCFRSBQShUQhUUgUEoVEIVFIFBKFRCFRSMwqJAqJQqKQKCQKiUKikCgkColCopAoJAqJQqKQKCQKiUKikCgkColCopAoJAqJQqKQKCQKiUKikCgkColCopAoJAqJQqKQKCQKiUKikCgkColCopAoJAqJQqKQKCQKiUKikCgkColCopAoJAqJQqKQKCQKiUKikCgkColCopAoJGYVEoVEIVFIFBKFRCFRSBQShUQhUUgUEoVEIVFIFBKFRCFRSBQShUQhUUgUEoVEIVFIFBKFRCFRSBQShUQhUUgUEoVEIVFIFBKFRCFRSBQShUQhUUgUEoVEIVFIFBKFRCFRSBQShUQhUUgUEoVEIVFIFBKFRCFRSBQShUQhUUgUEoXErEKikCgkColCopAoJAqJQqKQKCQKiUKikCgkColCopAoJAqJQqKQKCQKiUKikCgkColCopAoJAqJQqKQKCQKiUKikCgkColCopAoJAqJQqKQKCQKiUKikCgkColCopAoJAqJQqKQKCQKiUKikCgkColCopAoJAqJQqKQKCQKiUJiViFRSBQShUQhUUgUEoVEIVFIFBKFRCFRSBQShUQhUUgUEoVEIVFIFBLl/2kP/kMjuwv9/z85mebMtDHW1DCm5Wb2U8HtJSRjU3u3xN4GcZwpWkG4XRiklB4qCe1WJSuX2m45YsgEhVVZU7Y2tQ2ZyU7FaZV76aaJbH/FcHD3UhISIb6cf8Jd6vWkm4nkxtzJdOb4ZQKBEGZt+X7++Gz2vh8PXHxcfFx8XHxcfFx8XHxcfFx8XHxcfFx8XHxcfFx8XHxcfFx8XHxcfFx8XHxcfFx8XHxcfFx8XHxcfFx8XHxcfFx8XHxcfFx8XHxcfFx8XHxcfFx8XHxcfFx8XHxcfFx8XHxcfFzqfFx8XHxcfFx8XHxcfFx8XHxcfFx8XHxcfFx8XHxcfFx8XHxcfFx8XHxcfFx8XHxcfFx8XHxcfFx8XHxcfFx8XHxcfFx8XHxcfFx8XHxcfFx8XHxcfFx8XHxcfFx8XHxcfFx8XHxcfFx8XHxcfFx8XHxcfFx8XHxcfFx8XHxcfFx8XHxcfFx8XHxcfFx8XHxcfFzqfFx8XHxcfFx8XHxcfFx8XHxcfFx8XHxcfFx8XHxcfFx8XHxcfFx8XHxcfFx8XHxcfFx8XHxcfFx8XHxcfFx8XHxcfFx8XHxcfFx8XHxcfFx8XHxcfFx8XHxcfFx8XHxcfFx8XHxcfFx8XHxcmjmC8X/Hwjh0ljWLJCQhCUlIQhKSkIQkJCEJSUhCEpKQhCQkIQlJSEISkpCEJCQhCUlIQhKSkIQkJCEJSUhCEpKQhCQkIQlJSEISkpCEJCQhCUlIQhKSkIQkJCEJSUhCEpKQhCQkIQlJSEISkpCEJCQhCUlIQhKSkIQkJCEJSUhCEpKQhCQkIQlJSEISkpCEJCQhCUlIQhKSkIQkJCEJSUhCEpKQhCQkIQlJSEISkpCEJCQhCUlIQhKSkIQkJCEJSUhCEpKQhCQkIQlJSEISkpCEJCQhCUlIQhKSkIQkJCEJSUhCEpKQhCQkIQlJSEISkpCEJCQhCUlIQhKSkIQkJCEJSUhCEpKQhCQkIQlJSEISkpCEJCQhCUlIQhKSkIQkJCEJSUhCEpKQhCQkIQlJSEISkpCEJCQhCUlIQhKSkIQkJCEJSUhCEpKQhCQkIQlJSEISkpCEJCQhCUlIQhKSkIQkJCEJSUhCEpKQhCQkIQlJSEISkpCEJCQhCUlIQhKSkIQkJCEJSUhCEpKQhCQkIQlJSEISkpCEJCQhCUlIQhKSkIQkJCEJSUhCEpKQhCQkIQlJSEISkpCEJCQhCUlIQhKSkIQkJCEJSUhCEpKQhCQkIQlJSEISkpCEJCQhCUlIQhKSkIQkJCEJSUhCEpKQhCQkIQlJSEISkpCEJCQhCUlIQhKSkIQkJCEJSUhCEpKQhCQkIQlJSEISkpCEJCQhCUlIQhKSkIQkJCEJSUhCEpKQhCQkIQlJSEISkpCEJCQhCUlIQhKSkIQkJCEJSUhCEpKQhCQkIQlJSEISkpCEJCQhCUlIQhKSkIQkJCEJSUhCEpKQhCQkIQlJSEISkpCEJCQhCUlIQhKSkIQkJCEJSUhCEpKQhCQkIQlJSEISkpCEJCQhCUlIQhKSkIQkJCEJSUhCEpKQhCQkIQlJSEISkpCEJCQhCUlIQhKSkIQkJCEJSUhCEpKQhCQkIQlJSEISkpCEJCQhCUlIQhKSkIQkJCEJSUhCEpKQhCQkIQlJSEISkpCEJCQhCUlIQhKSkIQkJCEJSUhCEpKQhCQkIQlJSEISkpCEJCQhCUlIQhKSkIQkJCEJSUhCEpKQhCQkIQlJSEISkpCEJCQhCUlIQhKSkIQkJCEJSUhCEpKQhCQkIQlJSEISkpCEJCQhCUlIQhKSkIQkJCEJSUhCEpKQhCQkIQlJSEISkpCEJJY1i/F/x8IwDMMwDMMwDMPYZWEYhmEYhmEYhmHssjAMwzAMwzAMwzB2WRiGYRiGYRiGYRi7LAzDMAzDMAzDMIxdFoZhGIZhGIZhGMYuC8MwDMMwDMMwDGOXhWEYhmEYhmEYhrHLwjAMwzAMwzAMw9hlYRiGYRiGYRiGYeyyMAzDMAzDMAzDMHZZGIZhGIZhGIZhGLssDMMwDMMwDMMwjF0WhnGN++CDD3jnnXeYnp7mzTffZHt7m6sJggDP85iensbzPIIg4GqCIMDzPKanp/E8jyAIuJ68//77XLhwgVKpRCNBEOB5HtPT03ieRxAEXE0QBHiex/T0NJ7nEQQBh12xWOQ3v/kNFy5c4P333+dqgiDA8zymp6fxPI8gCLiaIAjwPI/p6Wk8zyMIAg67Wq3GO++8w/T0NO+88w61Wo2rCYIAz/OYnp7G8zyCIOBqgiDA8zymp6fxPI8gCDiMPM/j8uXLXE0QBHiex/T0NJ7nEQQBVxMEAZ7nMT09jed5BEHA1QRBgOd5TE9P43keQRBwrfM8j8uXL3M1H3zwAe+88w7T09O8+eabbG9vczVBEOB5HtPT03ieRxAEXE0QBHiex/T0NJ7nEQQB1zLP87h8+TIfxfvvv8+FCxcolUo0EgQBnucxPT2N53kEQcDVBEGA53lMT0/jeR5BEHCt8zyPy5cv8/cUi0V+85vfcOHCBd5//32uJggCPM9jenoaz/MIgoCrCYIAz/OYnp7G8zyCIMC4vlgYxjXslVde4dixYwwMDDA0NMRjjz3G3XffzQsvvMBBy8vLJBIJHMdhaGgIx3FIJBKsrKxw0PLyMolEAsdxGBoawnEcEokEKysrXC++/e1vc+LECf7whz9w0PLyMolEAsdxGBoawnEcEokEKysrHLS8vEwikcBxHIaGhnAch0QiwcrKCofRlStXcByHBx54gG9+85ucOHGC/v5+zpw5w0HLy8skEgkcx2FoaAjHcUgkEqysrHDQ8vIyiUQCx3EYGhrCcRwSiQQrKyscVvPz89x3330MDAwwNDTEwMAA9913H/Pz8xy0vLxMIpHAcRyGhoZwHIdEIsHKygoHLS8vk0gkcByHoaEhHMchkUiwsrLCYXLx4kUcx+HixYs0sry8TCKRwHEchoaGcByHRCLBysoKBy0vL5NIJHAch6GhIRzHIZFIsLKywkHLy8skEgkcx2FoaAjHcUgkEqysrHCtunjxIo7jcPHiRRp55ZVXOHbsGAMDAwwNDfHYY49x991388ILL3DQ8vIyiUQCx3EYGhrCcRwSiQQrKysctLy8TCKRwHEchoaGcByHRCLBysoK16KLFy/iOA4XL17ko/j2t7/NiRMn+MMf/sBBy8vLJBIJHMdhaGgIx3FIJBKsrKxw0PLyMolEAsdxGBoawnEcEokEKysrXKsuXryI4zhcvHiRRq5cuYLjODzwwAN885vf5MSJE/T393PmzBkOWl5eJpFI4DgOQ0NDOI5DIpFgZWWFg5aXl0kkEjiOw9DQEI7jkEgkWFlZwbh+WBjGNerChQucOnWKI0eOcO7cOZaWlvjVr37FnXfeyenTp8nn8+zZ3NxkcHCQcrnM+Pg4S0tLjI2NUS6XGRgYYGtriz2bm5sMDg5SLpcZHx9naWmJsbExyuUyAwMDbG1tcdg9//zzvPvuuzSyubnJ4OAg5XKZ8fFxlpaWGBsbo1wuMzAwwNbWFns2NzcZHBykXC4zPj7O0tISY2NjlMtlBgYG2Nra4jCp1Wo4jsOlS5c4deoUS0tLvP7669x9992cPXuWV199lT2bm5sMDg5SLpcZHx9naWmJsbExyuUyAwMDbG1tsWdzc5PBwUHK5TLj4+MsLS0xNjZGuVxmYGCAra0tDpvLly9z4sQJLMvi5z//Ob///e/J5XJYlsVjjz3G6uoqezY3NxkcHKRcLjM+Ps7S0hJjY2OUy2UGBgbY2tpiz+bmJoODg5TLZcbHx1laWmJsbIxyuczAwABbW1scBpcuXeLEiRNczebmJoODg5TLZcbHx1laWmJsbIxyuczAwABbW1vs2dzcZHBwkHK5zPj4OEtLS4yNjVEulxkYGGBra4s9m5ubDA4OUi6XGR8fZ2lpibGxMcrlMgMDA2xtbXGtuXTpEidOnOBqLly4wKlTpzhy5Ajnzp1jaWmJX/3qV9x5552cPn2afD7Pns3NTQYHBymXy4yPj7O0tMTY2BjlcpmBgQG2trbYs7m5yeDgIOVymfHxcZaWlhgbG6NcLjMwMMDW1hbXkkuXLnHixAk+queff553332XRjY3NxkcHKSKiN2GAAAfTklEQVRcLjM+Ps7S0hJjY2OUy2UGBgbY2tpiz+bmJoODg5TLZcbHx1laWmJsbIxyuczAwABbW1tcay5dusSJEye4mlqthuM4XLp0iVOnTrG0tMTrr7/O3XffzdmzZ3n11VfZs7m5yeDgIOVymfHxcZaWlhgbG6NcLjMwMMDW1hZ7Njc3GRwcpFwuMz4+ztLSEmNjY5TLZQYGBtja2sK4PlgYxjXq7NmzhEIhXnrpJT73uc9h2zZdXV2Mj4/zsY99jJ///OfsmZqaYn19Hdd16e/vx7Ztkskkw8PDrK2tkcvl2DM1NcX6+jqu69Lf349t2ySTSYaHh1lbWyOXy3GYrayscObMGT7xiU/QyNTUFOvr67iuS39/P7Ztk0wmGR4eZm1tjVwux56pqSnW19dxXZf+/n5s2yaZTDI8PMza2hq5XI7D5OWXX+aPf/wjTz75JA8//DC2bXP77bfzk5/8hFAoxLlz59gzNTXF+vo6ruvS39+Pbdskk0mGh4dZW1sjl8uxZ2pqivX1dVzXpb+/H9u2SSaTDA8Ps7a2Ri6X47D5t3/7N8rlMk8++ST//M//zA033MA//dM/cerUKSqVCoVCgT1TU1Osr6/jui79/f3Ytk0ymWR4eJi1tTVyuRx7pqamWF9fx3Vd+vv7sW2bZDLJ8PAwa2tr5HI5rmUffPABZ8+e5ZFHHmFnZ4ermZqaYn19Hdd16e/vx7Ztkskkw8PDrK2tkcvl2DM1NcX6+jqu69Lf349t2ySTSYaHh1lbWyOXy7FnamqK9fV1XNelv78f27ZJJpMMDw+ztrZGLpfjWvHBBx9w9uxZHnnkEXZ2drias2fPEgqFeOmll/jc5z6Hbdt0dXUxPj7Oxz72MX7+85+zZ2pqivX1dVzXpb+/H9u2SSaTDA8Ps7a2Ri6XY8/U1BTr6+u4rkt/fz+2bZNMJhkeHmZtbY1cLse14IMPPuDs2bM88sgj7Ozs8FGsrKxw5swZPvGJT9DI1NQU6+vruK5Lf38/tm2TTCYZHh5mbW2NXC7HnqmpKdbX13Fdl/7+fmzbJplMMjw8zNraGrlcjmvFBx98wNmzZ3nkkUfY2dnhal5++WX++Mc/8uSTT/Lwww9j2za33347P/nJTwiFQpw7d449U1NTrK+v47ou/f392LZNMplkeHiYtbU1crkce6amplhfX8d1Xfr7+7Ftm2QyyfDwMGtra+RyOYzrg4VhXKOampq49957ufnmm9nvxhtv5K677uK9995jz+zsLOFwmGQyyX6JRIJwOMzMzAx7ZmdnCYfDJJNJ9kskEoTDYWZmZjisdnZ2GBoaore3ly9/+cs0Mjs7SzgcJplMsl8ikSAcDjMzM8Oe2dlZwuEwyWSS/RKJBOFwmJmZGQ6T1157jVtuuYWHHnqI/dra2njppZd48skn2TM7O0s4HCaZTLJfIpEgHA4zMzPDntnZWcLhMMlkkv0SiQThcJiZmRkOm/fee4+6trY29vvHf/xH6q5cucKe2dlZwuEwyWSS/RKJBOFwmJmZGfbMzs4SDodJJpPsl0gkCIfDzMzMcC174oknOHPmDP39/TzzzDNczezsLOFwmGQyyX6JRIJwOMzMzAx7ZmdnCYfDJJNJ9kskEoTDYWZmZtgzOztLOBwmmUyyXyKRIBwOMzMzw7XiiSee4MyZM/T39/PMM89wNU1NTdx7773cfPPN7HfjjTdy11138d5777FndnaWcDhMMplkv0QiQTgcZmZmhj2zs7OEw2GSyST7JRIJwuEwMzMzXAueeOIJzpw5Q39/P8888wwfZmdnh6GhIXp7e/nyl79MI7Ozs4TDYZLJJPslEgnC4TAzMzPsmZ2dJRwOk0wm2S+RSBAOh5mZmeFa8cQTT3DmzBn6+/t55plnuJrXXnuNW265hYceeoj92traeOmll3jyySfZMzs7SzgcJplMsl8ikSAcDjMzM8Oe2dlZwuEwyWSS/RKJBOFwmJmZGYzrg4VhXKMKhQLPP/88BwVBwO9//3tuuukm6oIgoFgs0tPTg2VZHNTb20uxWCQIAoIgoFgs0tPTg2VZHNTb20uxWCQIAg6jH/7wh1y5coUf/ehHNBIEAcVikZ6eHizL4qDe3l6KxSJBEBAEAcVikZ6eHizL4qDe3l6KxSJBEHAYBEHA0tIS99xzD5ZlUavVmJ+fx/M8arUax44d49ixY9QFQUCxWKSnpwfLsjiot7eXYrFIEAQEQUCxWKSnpwfLsjiot7eXYrFIEAQcJp///Oep+4//+A/2+81vfkNdPB6nLggCisUiPT09WJbFQb29vRSLRYIgIAgCisUiPT09WJbFQb29vRSLRYIg4Fp1xx138OKLL/Lcc89xyy230EgQBBSLRXp6erAsi4N6e3spFosEQUAQBBSLRXp6erAsi4N6e3spFosEQUAQBBSLRXp6erAsi4N6e3spFosEQcC14I477uDFF1/kueee45ZbbuFqCoUCzz//PAcFQcDvf/97brrpJuqCIKBYLNLT04NlWRzU29tLsVgkCAKCIKBYLNLT04NlWRzU29tLsVgkCAL+X7vjjjt48cUXee6557jlllv4MD/84Q+5cuUKP/rRj2gkCAKKxSI9PT1YlsVBvb29FItFgiAgCAKKxSI9PT1YlsVBvb29FItFgiDgWnDHHXfw4osv8txzz3HLLbfQSBAELC0tcc8992BZFrVajfn5eTzPo1arcezYMY4dO0ZdEAQUi0V6enqwLIuDent7KRaLBEFAEAQUi0V6enqwLIuDent7KRaLBEGAcfhZGMYhMzk5yZUrVzh+/Dh129vb1Go12traaKS1tZVarcbOzg7b29vUajXa2tpopLW1lVqtxs7ODofNW2+9xblz5/je975HNBqlke3tbWq1Gm1tbTTS2tpKrVZjZ2eH7e1tarUabW1tNNLa2kqtVmNnZ4fD4PLly9RqNVpbW3n55Ze56667ePTRR3Ech2PHjvHrX/+aPdvb29RqNdra2miktbWVWq3Gzs4O29vb1Go12traaKS1tZVarcbOzg6HyQMPPMDXvvY1zp49y7e//W1effVV/vVf/5XTp0+TSqVIp9PUbW9vU6vVaGtro5HW1lZqtRo7Oztsb29Tq9Voa2ujkdbWVmq1Gjs7O1yrhoaGuPfee/l7tre3qdVqtLW10Uhrayu1Wo2dnR22t7ep1Wq0tbXRSGtrK7VajZ2dHba3t6nVarS1tdFIa2srtVqNnZ0drgVDQ0Pce++9/P81OTnJlStXOH78OHXb29vUajXa2tpopLW1lVqtxs7ODtvb29RqNdra2miktbWVWq3Gzs4O/68NDQ1x77338lG89dZbnDt3ju9973tEo1Ea2d7eplar0dbWRiOtra3UajV2dnbY3t6mVqvR1tZGI62trdRqNXZ2drgWDA0Nce+99/L3XL58mVqtRmtrKy+//DJ33XUXjz76KI7jcOzYMX7961+zZ3t7m1qtRltbG420trZSq9XY2dlhe3ubWq1GW1sbjbS2tlKr1djZ2cE4/CwM4xD57W9/y+nTp7nttts4ceIEdRsbG9Q1NzfTSFNTE3Wrq6tsbGxQ19zcTCNNTU3Ura6ucpiUSiVOnTrF/fffz1e/+lWuZmNjg7rm5mYaaWpqom51dZWNjQ3qmpubaaSpqYm61dVVDoPLly9T99Zbb/GDH/yAgYEBfvazn5HJZLjpppv47ne/y/T0NHUbGxvUNTc300hTUxN1q6urbGxsUNfc3EwjTU1N1K2urnLYpFIp/uEf/oGZmRmefvpp/v3f/51PfepT/Mu//AuWZVG3sbFBXXNzM400NTVRt7q6ysbGBnXNzc000tTURN3q6iqH2cbGBnXNzc000tTURN3q6iobGxvUNTc300hTUxN1q6urbGxsUNfc3EwjTU1N1K2urnLY/fa3v+X06dPcdtttnDhxgrqNjQ3qmpubaaSpqYm61dVVNjY2qGtubqaRpqYm6lZXVzksSqUSp06d4v777+erX/0qV7OxsUFdc3MzjTQ1NVG3urrKxsYGdc3NzTTS1NRE3erqKofF5cuXqXvrrbf4wQ9+wMDAAD/72c/IZDLcdNNNfPe732V6epq6jY0N6pqbm2mkqamJutXVVTY2Nqhrbm6mkaamJupWV1cxDj8LwzgkLly4wOOPP87HP/5xXnrpJVpbW6kLh8N8FJZlEQ6H+Sgsy+Iweeqpp2hqauL73/8+f084HOajsCyLcDjMR2FZFofB3/72N+r+/Oc/89Of/pTHH3+cL3zhCzz44IP84he/IBQKcfr0aerC4TAfhWVZhMNhPgrLsjhMXn75ZR577DFisRizs7NIYnZ2ljvuuIOBgQGmpqaoC4fDfBSWZREOh/koLMviMAuHw3wUlmURDof5KCzLIhwO81FYlsVhduHCBR5//HE+/vGP89JLL9Ha2kpdOBzmo7Asi3A4zEdhWRaHxVNPPUVTUxPf//73+XvC4TAfhWVZhMNhPgrLsjgs/va3v1H35z//mZ/+9Kc8/vjjfOELX+DBBx/kF7/4BaFQiNOnT1MXDof5KCzLIhwO81FYloVx+FkYxiHw/PPPc+LECdrb23nllVc4cuQIe1paWqirVCo0Uq1Wqevs7KSlpYW6SqVCI9VqlbrOzk4Oi5dffpm3336b0dFRbr75Zv6elpYW6iqVCo1Uq1XqOjs7aWlpoa5SqdBItVqlrrOzk8PAtm3qbr31Vvr7+9mvo6ODL37xi7z33ntcuXKFlpYW6iqVCo1Uq1XqOjs7aWlpoa5SqdBItVqlrrOzk8MiCAJ+9KMf8alPfYpnn32WI0eOUHfkyBHOnj3L//k//4fTp09Tq9VoaWmhrlKp0Ei1WqWus7OTlpYW6iqVCo1Uq1XqOjs7OcxaWlqoq1QqNFKtVqnr7OykpaWFukqlQiPVapW6zs5OWlpaqKtUKjRSrVap6+zs5LB6/vnnOXHiBO3t7bzyyiscOXKEPS0tLdRVKhUaqVar1HV2dtLS0kJdpVKhkWq1Sl1nZyeHwcsvv8zbb7/N6OgoN998M39PS0sLdZVKhUaq1Sp1nZ2dtLS0UFepVGikWq1S19nZyWFh2zZ1t956K/39/ezX0dHBF7/4Rd577z2uXLlCS0sLdZVKhUaq1Sp1nZ2dtLS0UFepVGikWq1S19nZiXH4WRjGNe7pp5/mxz/+MZ/97Gd55ZVXuPXWW9kvEokQCoUolUo0UiqVCIVCRCIRIpEIoVCIUqlEI6VSiVAoRCQS4bB4++23qfvGN77B0aNHOXr0KEePHuXcuXPUOY7D0aNH+ctf/kIkEiEUClEqlWikVCoRCoWIRCJEIhFCoRClUolGSqUSoVCISCTCYXDnnXdS95nPfIZGbrrpJupWV1eJRCKEQiFKpRKNlEolQqEQkUiESCRCKBSiVCrRSKlUIhQKEYlEOCz+8z//k//+7//m7rvvJhKJsF9TUxO9vb38z//8DxcvXiQSiRAKhSiVSjRSKpUIhUJEIhEikQihUIhSqUQjpVKJUChEJBLhMItEIoRCIUqlEo2USiVCoRCRSIRIJEIoFKJUKtFIqVQiFAoRiUSIRCKEQiFKpRKNlEolQqEQkUiEw+jpp5/mxz/+MZ/97Gd55ZVXuPXWW9kvEokQCoUolUo0UiqVCIVCRCIRIpEIoVCIUqlEI6VSiVAoRCQS4TB4++23qfvGN77B0aNHOXr0KEePHuXcuXPUOY7D0aNH+ctf/kIkEiEUClEqlWikVCoRCoWIRCJEIhFCoRClUolGSqUSoVCISCTCYXHnnXdS95nPfIZGbrrpJupWV1eJRCKEQiFKpRKNlEolQqEQkUiESCRCKBSiVCrRSKlUIhQKEYlEMA4/C8O4hn3rW9/i1Vdf5Utf+hLZbJa2tjYaicfjLC4uEgQB+wVBwMLCAvF4nD3xeJzFxUWCIGC/IAhYWFggHo9zmHz+85/n+PHjHD9+nOPHj3P8+HGOHz/Opz/9aeruu+8+jh8/TnNzM3XxeJzFxUWCIGC/IAhYWFggHo+zJx6Ps7i4SBAE7BcEAQsLC8TjcQ6LG264gVtvvZXf/e53BEHAQX/961+pi8fj1MXjcRYXFwmCgP2CIGBhYYF4PM6eeDzO4uIiQRCwXxAELCwsEI/HOUxaW1up++CDD2ikVqtRF4lEqIvH4ywuLhIEAfsFQcDCwgLxeJw98XicxcVFgiBgvyAIWFhYIB6Pcz2Ix+MsLi4SBAH7BUHAwsIC8XicPfF4nMXFRYIgYL8gCFhYWCAej7MnHo+zuLhIEATsFwQBCwsLxONxDqNvfetbvPrqq3zpS18im83S1tZGI/F4nMXFRYIgYL8gCFhYWCAej7MnHo+zuLhIEATsFwQBCwsLxONxDovPf/7zHD9+nOPHj3P8+HGOHz/O8ePH+fSnP03dfffdx/Hjx2lubqYuHo+zuLhIEATsFwQBCwsLxONx9sTjcRYXFwmCgP2CIGBhYYF4PM5hcsMNN3Drrbfyu9/9jiAIOOivf/0rdfF4nLp4PM7i4iJBELBfEAQsLCwQj8fZE4/HWVxcJAgC9guCgIWFBeLxOMb1wcIwrlHPPfccs7OzfOUrX+HZZ5/Ftm2uJpVKUalUKBQK7FcoFKhWq6RSKfakUikqlQqFQoH9CoUC1WqVVCrFYfLwww8zMjLCyMgIIyMjjIyMMDIywj333EOd4ziMjIxw4403UpdKpahUKhQKBfYrFApUq1VSqRR7UqkUlUqFQqHAfoVCgWq1SiqV4jD52te+RrlcplAosN+f/vQn3njjDe666y5uuOEG6lKpFJVKhUKhwH6FQoFqtUoqlWJPKpWiUqlQKBTYr1AoUK1WSaVSHCZtbW3EYjEuXLjAf/3Xf7Hf5uYmnudxyy23EI/HqUulUlQqFQqFAvsVCgWq1SqpVIo9qVSKSqVCoVBgv0KhQLVaJZVKcT1IpVJUKhUKhQL7FQoFqtUqqVSKPalUikqlQqFQYL9CoUC1WiWVSrEnlUpRqVQoFArsVygUqFarpFIpDpvnnnuO2dlZvvKVr/Dss89i2zZXk0qlqFQqFAoF9isUClSrVVKpFHtSqRSVSoVCocB+hUKBarVKKpXisHj44YcZGRlhZGSEkZERRkZGGBkZ4Z577qHOcRxGRka48cYbqUulUlQqFQqFAvsVCgWq1SqpVIo9qVSKSqVCoVBgv0KhQLVaJZVKcdh87Wtfo1wuUygU2O9Pf/oTb7zxBnfddRc33HADdalUikqlQqFQYL9CoUC1WiWVSrEnlUpRqVQoFArsVygUqFarpFIpjOuDhWFcg0qlEmfPnqWuXC5z8uRJTp48ycmTJzl58iQnT57k5MmT1Go16tLpNLFYjNHRUbLZLJ7nkc1mGRkZIRaLkU6n2ZNOp4nFYoyOjpLNZvE8j2w2y8jICLFYjHQ6zfUsnU4Ti8UYHR0lm83ieR7ZbJaRkRFisRjpdJo96XSaWCzG6Ogo2WwWz/PIZrOMjIwQi8VIp9McJo7jcNtttzE8PMyzzz7L/Pw8r732Gg899BB1Tz31FHvS6TSxWIzR0VGy2Sye55HNZhkZGSEWi5FOp9mTTqeJxWKMjo6SzWbxPI9sNsvIyAixWIx0Os1hc+rUKarVKl//+td59dVX8TyP1157ja9//eusra3x9NNPY1kWdel0mlgsxujoKNlsFs/zyGazjIyMEIvFSKfT7Emn08RiMUZHR8lms3ieRzabZWRkhFgsRjqd5nqQTqeJxWKMjo6SzWbxPI9sNsvIyAixWIx0Os2edDpNLBZjdHSUbDaL53lks1lGRkaIxWKk02n2pNNpYrEYo6OjZLNZPM8jm80yMjJCLBYjnU5zmJRKJc6ePUtduVzm5MmTnDx5kpMnT3Ly5ElOnjzJyZMnqdVq1KXTaWKxGKOjo2SzWTzPI5vNMjIyQiwWI51OsyedThOLxRgdHSWbzeJ5HtlslpGREWKxGOl0mutVOp0mFosxOjpKNpvF8zyy2SwjIyPEYjHS6TR70uk0sViM0dFRstksnueRzWYZGRkhFouRTqc5bBzH4bbbbmN4eJhnn32W+fl5XnvtNR566CHqnnrqKfak02lisRijo6Nks1k8zyObzTIyMkIsFiOdTrMnnU4Ti8UYHR0lm83ieR7ZbJaRkRFisRjpdBrj+mBhGNegS5cuUalUqHvjjTc4f/4858+f5/z585w/f57z589z/vx5giCgzrZtJicn6erqIpPJ4DgOmUyG7u5ucrkctm2zx7ZtJicn6erqIpPJ4DgOmUyG7u5ucrkctm1zPbNtm8nJSbq6ushkMjiOQyaTobu7m1wuh23b7LFtm8nJSbq6ushkMjiOQyaTobu7m1wuh23bHCatra388pe/pL+/n7GxMR599FG+853vUPfCCy/Q3d3NHtu2mZycpKuri0wmg+M4ZDIZuru7yeVy2LbNHtu2mZycpKuri0wmg+M4ZDIZuru7yeVy2LbNYdPf38+LL75IU1MTTz/9NI7j8J3vfIe//vWvnDlzhgceeIA9tm0zOTlJV1cXmUwGx3HIZDJ0d3eTy+WwbZs9tm0zOTlJV1cXmUwGx3HIZDJ0d3eTy+WwbZvrgW3bTE5O0tXVRSaTwXEcMpkM3d3d5HI5bNtmj23bTE5O0tXVRSaTwXEcMpkM3d3d5HI5bNtmj23bTE5O0tXVRSaTwXEcMpkM3d3d5HI5bNvmMLl06RKVSoW6N954g/Pnz3P+/HnOnz/P+fPnOX/+POfPnycIAups22ZycpKuri4ymQyO45DJZOju7iaXy2HbNnts22ZycpKuri4ymQyO45DJZOju7iaXy2HbNtcr27aZnJykq6uLTCaD4zhkMhm6u7vJ5XLYts0e27aZnJykq6uLTCaD4zhkMhm6u7vJ5XLYts1h09rayi9/+Uv6+/sZGxvj0Ucf5Tvf+Q51L7zwAt3d3eyxbZvJyUm6urrIZDI4jkMmk6G7u5tcLodt2+yxbZvJyUm6urrIZDI4jkMmk6G7u5tcLodt2xjXBwvDuAbdf//9SEISkpCEJCQhCUlI4oYbbmBPR0cH+Xye+fl5JiYmmJubI5/PE41GOaijo4N8Ps/8/DwTExPMzc2Rz+eJRqNcL1zXRRJ9fX0c1NHRQT6fZ35+nomJCebm5sjn80SjUQ7q6Oggn88zPz/PxMQEc3Nz5PN5otEoh9EnP/lJzp49y7vvvsvExASvv/46b775Jn19fRzU0dFBPp9nfn6eiYkJ5ubmyOfzRKNRDuro6CCfzzM/P8/ExARzc3Pk83mi0SiH1b333suFCxeYnZ1lYmKC2dlZ3nrrLe6//34O6ujoIJ/PMz8/z8TEBHNzc+TzeaLRKAd1dHSQz+eZn59nYmKCubk58vk80WiUwySRSCCJBx98kEY6OjrI5/PMz88zMTHB3Nwc+XyeaDTKQR0dHeTzeebn55mYmGBubo58Pk80GuWgjo4O8vk88/PzTExMMDc3Rz6fJxqNcq1KJBJI4sEHH2S/+++/H0lIQhKSkIQkJCEJSdxwww3s6ejoIJ/PMz8/z8TEBHNzc+TzeaLRKAd1dHSQz+eZn59nYmKCubk58vk80WiUa1EikUASDz74IB+F67pIoq+vj4M6OjrI5/PMz88zMTHB3Nwc+XyeaDTKQR0dHeTzeebn55mYmGBubo58Pk80GuValUgkkMSDDz5II5/85Cc5e/Ys7777LhMTE7z++uu8+eab9PX1cVBHRwf5fJ75+XkmJiaYm5sjn88TjUY5qKOjg3w+z/z8PBMTE8zNzZHP54lGoxjXDwvDuM60t7fT19dHNBrlw7S3t9PX10c0GuV/o/b2dvr6+ohGo3yY9vZ2+vr6iEajXA9aWlro6+vj9ttv58O0t7fT19dHNBrlw7S3t9PX10c0GuV6ceTIEfr6+jhy5Agfpr29nb6+PqLRKB+mvb2dvr4+otEo17P29nb6+vqIRqN8mPb2dvr6+ohGo3yY9vZ2+vr6iEaj/G/U3t5OX18f0WiUD9Pe3k5fXx/RaJT/bdrb2+nr6yMajfJh2tvb6evrIxqNcr1oaWmhr6+P22+/nQ/T3t5OX18f0WiUD9Pe3k5fXx/RaBTj+mNhGIZhGIZhGIZh7LIwDMMwDMMwDMMwdlkYhmEYhmEYhmEYuywMwzAMwzAMwzCMXRaGYRiGYRiGYRjGLgvDMAzDMAzDMAxjl4VhGIZhGIZhGIaxy8IwDMMwDMMwDMPYZWEYhmEYhmEYhmHssjAMwzAMwzAMwzB2WRiGYRiGYRiGYRi7LAzDMAzDMAzDMIxdFoZhGIZhGIZhGMYuC8MwDMMwDMMwDGOXhWEYhmEYhmEYhrHLwjAMwzAMwzAMw9hlYRiGYRiGYRiGYeyyMAzDMAzDMAzDMHZZGIZhGIZhGIZhGLssDMMwDMMwDMMwjF0WhmEYhmEYhmEYxi4LwzAMwzAMwzAMY5eFYRiGYRiGYRiGscvCMAzDMAzDMAzD2GVhGIZhGIZhGIZh7LIwDMMwDMMwDMMwdlkYhmEYhmEYhmEYuywMwzAMwzAMwzCMXRaGYRiGYRiGYRjGLgvDMAzDMAzDMAxjl4VhGIZhGIZhGIaxy8IwDMMwDMMwDMPYZWEYhmEYhmEYhmHssjAMwzAMwzAMwzB2WRiGYRiGYRiGYRi7LAzDMAzDMAzDMIxdFoZhGIZhGIZhGMYuC8MwDMMwDMMwDGPX/wcWf62Niwzn1gAAAABJRU5ErkJggg==</figureUri><figureSize type="array"><element>560</element><element>420</element></figureSize><figureId>6f049b0d-173f-49e2-ae2c-7573d22de12a</figureId><regionNumbers type="array"><element>12</element></regionNumbers><originalRegionNumber>12</originalRegionNumber></outputData><lineNumbers type="array"><element>22</element></lineNumbers></element><element><type>figure</type><outputData><lineNumbers type="array"><element>27</element></lineNumbers><figureUri>data:image/png;base64,iVBORw0KGgoAAAANSUhEUgAAA0gAAAJ2CAYAAABl4KKyAAAgAElEQVR4AezBX2ifd8H38TdXsyZ1sUpH+TKFdQzlI3ZtzfwzqYNSiOkNInhgsKA4c9KhK4P2RO0k4NdkejAE6dhY1ZUmNQjp/AO2rlCd1hHYmGx0hVJyUigKGS6DUkKaJT8fckGldpnr3Snx2f1+vZq/S5IkSZJaDZIkSZKkVoMkSZIkqdUgSZIkSWo1SJIkSZJaDZIkSZKkVoMkSZIkqdUgSZIkSWo1SJIkSZJaDZIkSZKkVoMkSZIkqdUgSZIkSWo1SJIkSZJaDZIkSZKkVoMkSZIkqdUgSZIkSWo1SJIkSZJaDZIkSZKkVoMkSZIkqdUgSZIkSWo1SJIkSZJaDZIkSZKkVoMkSZIkqdUgSZIkSWo1SJIkSZJaDZIkSZKkVoMkSZIkqdUgSZIkSWo1SJIkSZJaDZIkSZKkVoMkSZIkqdUgSZIkSWo1SJIkSZJaDZIkSZKkVoMkSZIkqdUgSZIkSWo1SJIkSZJaDZIkSZKkVoMkSZIkqdUgSZIkSWo1SJIkSZJaDZIkSZKkVoMkSZIkqdUgSZIkSWo1SJIkSZJaDZIkSZKkVoMkSZIkqdWg/+9syS6SkIQkJCEJSUhCEpKQhCQkIQlJSEISkpCEJCQhCUlIQhKSkIQkJCEJSUhCEpKQhCQkIQlJSEISkpCEJCQhCUlIQhKSkIQkJCEJSUhCEpKQhCQkIQlJSEISkpCEJCQhCUlIQhKSkIQkJCEJSUhCEpKQhCQkIQlJSEISkpCEJCQhCUlIQhKSkIQkJCEJSUhCEpKQhCQkIQlJSEISkpCEJCQhCUlIQhKSkIQkJCEJSUhCEpKQhCQkIQlJSEISkpCEJCQhCUlIQhKSkIQkJCEJSUhCEpKQhCQkIQlJSEISkpCEJCQhCUlIQhKSkIQkJCEJSUhCEpKQhCQkIQlJSEISkpCEJCQhCUlIQhKSkIQkJCEJSUhCEpKQhCQkIQlJSEISkpCEJCQhCUlIQhKSkIQkJCEJSUhCEpKQhCQkIQlJSEISkpCEJCQhCUlIQhKSkIQkJCEJSUhCEpKQhCQkIQlJSEISkpCEJCQhCUlIQhKSkIQkJCEJSUhCEpKQhCQkIQlJSEISkpCEJCQhCUlIQhKSkIQkJCEJSUhCEpKQhCQkIQlJSEISkpCEJCQhCUlIQhKSkIQkJCEJSUhCEpKQhCQkIQlJSEISkpCEJCQhCUlIQhKSkIQkJCEJSUhCEpKQhCQkIQlJSEISkpCEJCQhCUlIQhKSkIQkJCEJSUhCEpKQhCQkIQlJSEISkpCEJCQhCUlIQhKSkIQkJCEJSUhCEpKQhCQkIQlJSEISkpCEJCQhCUlIQhKSkIQkJCEJSUhCEpKQhCQkIQlJSEISkpCEJCQhCUlIQhKSkIQkJCEJSUhCEpKQhCQkIQlJSEISkpCEJCQhCUlIQhKSkIQkJCEJSUhCEpKQhCQkIQlJSEISkpCEJCQhCUlIQhKSkIQkJCEJSUhCEpKQhCQkIQlJSEISkpCEJCQhCUlIQhKSkIQkJCEJSUhCEpKQhCQkIQlJSEISkpCEJCQhCUlIQhKSkIQkJCEJSUhCEpKQhCQkIQlJSEISkpCEJCQhCUlIQhKSkIQkJCEJSUhCEpKQhCQkIQlJSEISkpCEJCQhCUlIQhKSkIQkJCEJSUhCEpKQhCQkIQlJSEISkpCEJCQhCUlIQhKSkIQkJCEJSUhCEpKQhCQkIQlJSEISkpCEJCQhCUlIQhKSkIQkJCEJSUhCEpKQhCQkIQlJSEISkpCEJCQhCUlIQhKSsCW70DvToP/vLHCBQqVQKVQKlUKlUClUCpVCpVApVAqVQqVQKVQKlUKlUClUCpVCpVApVAqVQqVQKVQKlUKlUClUCpVCpVApVAqVQqVQKVQKlUKlUClUCpVCpVApVAqVQqVQKVQKlUKlUClUCpVCpVApVAqVQqVQKVQKlUKlUClUCpVCpVApVAqVQmVZoVKoFCqFSqFSqBQqhUqhUqgUKoVKoVKoFCqFSqFSqBQqhUqhUqgUKoVKoVKoFCqFSqFSqBQqhUqhUqgUKoVKoVKoFCqFSqFSqBQqhUqhUqgUKoVKoVKoFCqFSqFSqBQqhUqhUqgUKoVKoVKoFCqFSqFSqBQqhUqhUqgUKoVKobKsUClUCpVCpVApVAqVQqVQKVQKlUKlUClUCpVCpVApVAqVQqVQKVQKlUKlUClUCpVCpVApVAqVQqVQKVQKlUKlUClUCpVCpVApVAqVQqVQKVQKlUKlUClUCpVCpVApVAqVQqVQKVQKlUKlUClUCpVCpVApVAqVQqVQKVQKlUKlUClUlhUqhUqhUqgUKoVKoVKoFCqFSqFSqBQqhUqhUqgUKoVKoVKoFCqFSqFSqBQqhUqhUqgUKoVKoVKoFCqFSqFSqBQqhUqhUqgUKoVKoVKoFCqFSqFSqBQqhUqhUqgUKoVKoVKoFCqFSqFSqBQqhUqhUqgUKoVKoVKoFCqFSqFSqBQqywqVQqVQKVQKlUKlUClUCpVCpVApVAqVQqVQKVQKlUKlUClUCpVCpVApVAqVQqVQKVQKlUKlUClUCpVCpVApVAqVQqVQKVQKlUKlUClUCpVCpVApVAqVQqVQKVQKlUKlUClUCpVCpVApVAqVQqVQKVQKlUKlUClUCpVCpVApVAqVQmVZoVKoFCqFSqFSqBQqhUqhUqgUKoVKoVKoFCqFSqFSqBQqhUqhUqgUKoVKoVKoFCqFSqFSqBQqhUqhUqgUKoVKoVKoFCqFSqFSqBQqhUqhUqgUKoVKoVKoFCqFSqFSqBQqhUqhUqgUKoVKoVKoFCqFSqFSqBQqhUqhUqgUKoVKobKsUClUCpVCpVApVAqVQqVQKVQKlUKlUClUCpVCpVApVAqVQqVQKVQKlUKlUClUCpVCpVApVAqVQqVQKVQKlUKlUClUCpVCpVApVAqVQqVQKVQKlUKlUClUCpVCpVApVAqVQqVQKVQKlUKlUClUCpVCpVApVAqVQqVQKVQKlUKlUClUlhUqhUqhUqgUKoVKoVKoFCqFSqFSqBQqhUqhUqgUKoVKoVKoFCqFSqFSqBQqhUqhUqgUKoVKoVKoFCqFSqFSqBQqhUqhUqgUKoVKoVKoFCqFSqFSqBQqhUqhUqgUKoVKoVKoFCqFSqFSqBQqhUqhUqgUKoVKoVKoFCqFSqFSqBQqywqVQqVQKVQKlUKlUClUCpVCpVApVAqVQqVQKVQKlUKlUClUCpVCpVApVAqVQqVQKVQKlUKlUClUCpVCpVApVAqVQqVQKVQKlUKlUClUCpVCpVApVAqVQqVQKVQKlUJlgQvonWmQJEmSJLUaJEmSJEmtBkmSJElSq0GSJEmS1GqQ3qVuZSd6e7eyE92YW9mJ3t6t7EQ35lZ2ord3KzvRjbmVnejt3cpOpLfSIL1L9bITvb1edqIb08tO9PZ62YluTC870dvrZSe6Mb3sRG+vl51Ib6VBkiRJktRqkCRJkiS1GiRJkiRJrQZJkiRJUqtBkiRJktRqkCRJkiS1GiRJkiRJrQZJkiRJUqtBkiRJktRqkCRJkiS1GiRJkiRJrQZJkiRJUqtBkiRJktRqkCRJkiS1GiRJkiRJrQZJkiRJUqtBkiRJktRqkCRJkiS1GiRJkiRJrQZJkiRJUqtBkiRJktRqkCRJkiS1GiRJkiRJrQZJkiRJUqtBkiRJktRqkCRJkiS1GiRJkiRJrQZJkiRJUqtBkiRJktRqkCRJkiS1GiRJkiRJrQZJkiRJUqtBkiRJktRqkCRJkiS1GiRJkiRJrQZJkiRJUqtBkiRJktRqkCRJkiS1GvSOLC0tMTc3x9zcHHNzc8zNzTE3N8fc3BxXrlzhep1Oh6mpKU6cOMHU1BSdTgdJkiRJ/x0a9I5897vfpa+vj76+Pvr6+ujr66Ovr4++vj6+/e1vc61XXnmF/v5+hoaG2LdvH0NDQ/T393Pu3DkkSZIkrb4GvSMXL15k7dq1DA4OMjg4yODgIIODgwwODnLvvfdy1aVLl3jggQeYn5/n0KFDnDlzhoMHDzI/P8+ePXu4fPkykiRJklZXg96RF198kU9/+tOMjIwwMjLCyMgIIyMjjIyM8KUvfYmrjh49ymuvvcbw8DA7duygu7ubgYEBaq28+uqrjI+PI0mSJGl1NeimXbx4kYWFBT70oQ/xdk6ePElPTw8DAwNcq7+/n56eHp555hkkSZIkra4G3bRz586xrK+vjxdffJGjR4/y9NNPc+7cOa7V6XSYnp5m69atNE3D9e655x6mp6fpdDpIkiRJWj0Numlnzpxh2ejoKF/+8pf53ve+x4EDB/jCF77AN7/5TZaWllg2NzfH0tISGzZsYCXr169naWmJK1eucKNmGGaGYWYYZoZhZhjmMs8iSZKkd7/LPMsMw8wwzAzDzDDMDMPonWvQTbtw4QLLPvrRj/Kb3/yGs2fP8vOf/5ytW7fyq1/9ih/84Acse/3111m2du1aVrJmzRqWXbhwgRtVqBQqhUqhUqj0shNJkiS9+/Wyk0KlUClUCpVCRe9cg27aV7/6VR599FGeeOIJPvzhD3PLLbfQ19fH4cOHue2225iYmODSpUv09PRwI5qmQZIkSdLqadBN+9SnPsXnP/95rtfb28tnPvMZFhcX+fOf/0xvby/LFhYWWMni4iLL7rjjDiRJkiStngb9R3R3d7Ps73//O+vWraOrq4vZ2VlWMjs7S1dXF+vWrUOSJEnS6mnQTXnjjTf4yle+wkMPPcRKZmdnWXbXXXexbNu2bbz88st0Oh2u1el0eOmll9i2bRuSJEmSVleDbsott9zCX//6V06dOsWFCxe41vT0NH/4wx/YvHkzd955J8t27drFwsICk5OTXGtycpLFxUV27dqFJEmSpNXVoJt24MABlpaWuP/++/nlL3/J1NQUx44d4/7772ft2rV8//vf56rdu3ezadMmHnnkEcbGxpiammJsbIyRkRE2bdrE7t27kSRJkrS6GnTT+vv7OXjwIE3T8K1vfYuhoSEefvhhNm7cyPj4OEm4qru7myNHjrB582ZGR0cZGhpidHSULVu2MD4+Tnd3N5IkSZJWV4PekYGBAZ599ll++9vfcvjwYU6fPs2vf/1rtmzZwvVuv/12JiYmeO655zh8+DCnT59mYmKCUgqSJEmSVl+D/i3uuusutm/fTimFt7Nx40a2b99OKQVJkiRJ/z0aJEmSJEmtBkmSJElSq0GSJEmS1GqQJEmSJLUaJEmSJEmtBkmSJElSq0GSJEmS1GqQJEmSJLUaJEmSJEmtBkmSJElSq0GSJEmS1GqQJEmSJLUaJEmSJEmtBkmSJElSq0GSJEmS1GqQJEmSJLUaJEmSJEmtBkmSJElSq0GSJEmS1GqQJEmSJLUaJEmSJEmtBkmSJElSq0GSJEmS1GqQJEmSJLUaJEmSJEmtBkmSJElSq0GSJEmS1GqQJEmSJLUaJEmSJEmtBkmSJElSq0GSJEmS1GqQJEmSJLUaJEmSJEmtBkmSJElSq0GSJEmS1GqQJEmSJLUa9Lampqa4ePEib6XT6TA1NcWJEyeYmpqi0+nwVjqdDlNTU5w4cYKpqSk6nQ6SJEmS/js06F96/vnnGRoa4vnnn2clr7zyCv39/QwNDbFv3z6Ghobo7+/n3LlzXO+VV16hv7+foaEh9u3bx9DQEP39/Zw7dw5JkiRJq69Bb+mFF17gwQcf5K1cunSJBx54gPn5eQ4dOsSZM2c4ePAg8/Pz7Nmzh8uXL3PVpUuXeOCBB5ifn+fQoUOcOXOGgwcPMj8/z549e7h8+TKSJEmSVleD3uSNN97g8ccf52tf+xpXrlzhrRw9epTXXnuN4eFhduzYQXd3NwMDA9RaefXVVxkfH+eqo0eP8tprrzE8PMyOHTvo7u5mYGCAWiuvvvoq4+PjSJIkSVpdDXqTvXv38qMf/YgdO3bwne98h7dy8uRJenp6GBgY4Fr9/f309PTwzDPPcNXJkyfp6elhYGCAa/X399PT08MzzzyDJEmSpNXVoDf5yEc+wk9/+lOeeOIJbrvtNlbS6XSYnp5m69atNE3D9e655x6mp6fpdDp0Oh2mp6fZunUrTdNwvXvuuYfp6Wk6nQ6SJEmSVk+D3mTfvn3cd999/Ctzc3MsLS2xYcMGVrJ+/XqWlpa4cuUKc3NzLC0tsWHDBlayfv16lpaWuHLlCjdqhmFmGGaGYWYYZoZhLvMskiRJeve7zLPMMMwMw8wwzAzDzDCM3rkG3ZTXX3+dZWvXrmUla9asYdmFCxd4/fXXWbZ27VpWsmbNGpZduHCBG1WoFCqFSqFSqPSyE0mSJL379bKTQqVQKVQKlUJF71yDbkpPTw83omkaenp6uBFN0yBJkiRp9TTopvT29rJsYWGBlSwuLrLsjjvuoLe3l2ULCwusZHFxkWV33HEHkiRJklZPg27KunXr6OrqYnZ2lpXMzs7S1dXFunXrWLduHV1dXczOzrKS2dlZurq6WLduHZIkSZJWT4Nu2rZt23j55ZfpdDpcq9Pp8NJLL7Ft2zau2rZtGy+//DKdTodrdTodXnrpJbZt24YkSZKk1dWgm7Zr1y4WFhaYnJzkWpOTkywuLrJr1y6u2rVrFwsLC0xOTnKtyclJFhcX2bVrF5IkSZJWV4Nu2u7du9m0aROPPPIIY2NjTE1NMTY2xsjICJs2bWL37t1ctXv3bjZt2sQjjzzC2NgYU1NTjI2NMTIywqZNm9i9ezeSJEmSVleDblp3dzdHjhxh8+bNjI6OMjQ0xOjoKFu2bGF8fJzu7m6u6u7u5siRI2zevJnR0VGGhoYYHR1ly5YtjI+P093djSRJkqTV1aB/qb+/n/Pnz/PFL36Rldx+++1MTEzw3HPPcfjwYU6fPs3ExASlFK53++23MzExwXPPPcfhw4c5ffo0ExMTlFKQJEmStPoa9G+xceNGtm/fTimFt7Nx40a2b99OKQVJkiRJ/z0aJEmSJEmtBkmSJElSq0GSJEmS1GqQJEmSJLUaJEmSJEmtBkmSJElSq0GSJEmS1GqQJEmSJLUaJEmSJEmtBkmSJElSq0GSJEmS1GqQJEmSJLUaJEmSJEmtBkmSJElSq0GSJEmS1GqQJEmSJLUaJEmSJEmtBkmSJElSq0GSJEmS1GqQJEmSJLUaJEmSJEmtBkmSJElSq0GSJEmS1GqQJEmSJLUaJEmSJEmtBkmSJElSq0GSJEmS1GqQJEmSJLUaJEmSJEmtBkmSJElSq0GSJEmS1GqQJEmSJLUaJEmSJEmtBkmSJElSq0GSJEmS1GqQJEmSJLUa9Lampqa4ePEiK1laWmJubo65uTnm5uaYm5tjbm6Oubk5rly5wvU6nQ5TU1OcOHGCqakpOp0OkiRJkv47NOhfev755xkaGuL5559nJd/97nfp6+ujr6+Pvr4++vr66Ovro6+vj29/+9tc65VXXqG/v5+hoSH27dvH0NAQ/f39nDt3DkmSJEmrr0Fv6YUXXuDBBx/kX7l48SJr165lcHCQwcFBBgcHGRwcZHBwkHvvvZerLl26xAMPPMD8/DyHDh3izJkzHDx4kPn5efbs2cPly5eRJEmStLoa9CZvvPEGjz/+OF/72te4cuUK/8qLL77Ipz/9aUZGRhgZGWFkZISRkRFGRkb40pe+xFVHjx7ltddeY3h4mB07dtDd3c3AwAC1Vl599VXGx8eRJEmStLoa9CZ79+7lRz/6ETt27OA73/kOb+XixYssLCzwoQ99iLdz8uRJenp6GBgY4Fr9/f309PTwzDPPIEmSJGl1NehNPvKRj/DTn/6UJ554gttuu423cu7cOZb19fXx4osvcvToUZ5++mnOnTvHtTqdDtPT02zdupWmabjePffcw/T0NJ1OB0mSJEmrp0Fvsm/fPu677z7ezpkzZ1g2OjrKl7/8Zb73ve9x4MABvvCFL/DNb36TpaUlls3NzbG0tMSGDRtYyfr161laWuLKlStIkiRJWj0NumkXLlxg2Uc/+lF+85vfcPbsWX7+85+zdetWfvWrX/GDH/yAZa+//jrL1q5dy0rWrFnDsgsXLnCjZhhmhmFmGGaGYWYY5jLPIkmSpHe/yzzLDMPMMMwMw8wwzAzD6J1r0E376le/yqOPPsoTTzzBhz/8YW655Rb6+vo4fPgwt912GxMTE1y6dImenh5uRNM03KhCpVApVAqVQqWXnUiSJOndr5edFCqFSqFSqBQqeucadNM+9alP8fnPf57r9fb28pnPfIbFxUX+/Oc/09vby7KFhQVWsri4yLI77rgDSZIkSaunQf8R3d3dLPv73//OunXr6OrqYnZ2lpXMzs7S1dXFunXrkCRJkrR6GnRT3njjDb7yla/w0EMPsZLZ2VmW3XXXXSzbtm0bL7/8Mp1Oh2t1Oh1eeukltm3bhiRJkqTV1aCbcsstt/DXv/6VU6dOceHCBa41PT3NH/7wBzZv3sydd97Jsl27drGwsMDk5CTXmpycZHFxkV27diFJkiRpdTXoph04cIClpSXuv/9+fvnLXzI1NcWxY8e4//77Wbt2Ld///ve5avfu3WzatIlHHnmEsbExpqamGBsbY2RkhE2bNrF7924kSZIkra4G3bT+/n4OHjxI0zR861vfYmhoiIcffpiNGzcyPj5OEq7q7u7myJEjbN68mdHRUYaGhhgdHWXLli2Mj4/T3d2NJEmSpNXVoH+pv7+f8+fP88UvfpGVDAwM8Oyzz/Lb3/6Ww4cPc/r0aX7961+zZcsWrnf77bczMTHBc889x+HDhzl9+jQTExOUUpAkSZK0+hr0b3HXXXexfft2Sim8nY0bN7J9+3ZKKUiSJEn679EgSZIkSWo1SJIkSZJaDZIkSZKkVoMkSZIkqdUgSZIkSWo1SJIkSZJaDZIkSZKkVoMkSZIkqdUgSZIkSWo1SJIkSZJaDZIkSZKkVoMkSZIkqdUgSZIkSWo1SJIkSZJaDZIkSZKkVoMkSZIkqdUgSZIkSWo1SJIkSZJaDZIkSZKkVoMkSZIkqdUgSZIkSWo1SJIkSZJaDZIkSZKkVoMkSZIkqdUgSZIkSWo1SJIkSZJaDZIkSZKkVoMkSZIkqdUgSZIkSWo1SJIkSZJaDZIkSZKkVoMkSZIkqdUgSZIkSWo1SJIkSZJaDZIkSZKkVoMkSZIkqdWgFb3xxhv88Y9/5MSJE/z+979nbm6Ot9LpdJiamuLEiRNMTU3R6XR4K51Oh6mpKU6cOMHU1BSdTgdJkiRJ/x0a9CbHjh3j3nvvZc+ePezbt4+vf/3rfPKTn+THP/4x13vllVfo7+9naGiIffv2MTQ0RH9/P+fOneN6r7zyCv39/QwNDbFv3z6Ghobo7+/n3LlzSJIkSVp9Dfonp06d4uGHH+bOO+/kZz/7GWfOnOEXv/gFfX19PProo0xMTHDVpUuXeOCBB5ifn+fQoUOcOXOGgwcPMj8/z549e7h8+TJXXbp0iQceeID5+XkOHTrEmTNnOHjwIPPz8+zZs4fLly8jSZIkaXU16J88/vjjdHV18dRTT/GJT3yC7u5uNm/ezKFDh3jve9/LT37yE646evQor732GsPDw+zYsYPu7m4GBgaotfLqq68yPj7OVUePHuW1115jeHiYHTt20N3dzcDAALVWXn31VcbHx5EkSZK0uhr0T9asWcN9993H+9//fq71nve8h49//OP85S9/4aqTJ0/S09PDwMAA1+rv76enp4dnnnmGq06ePElPTw8DAwNcq7+/n56eHp555hkkSZIkra4G/ZPJyUmefPJJrtfpdDh79iy33noryzqdDtPT02zdupWmabjePffcw/T0NJ1Oh06nw/T0NFu3bqVpGq53zz33MD09TafTQZIkSdLqadANOXLkCH/7298YHBxk2dzcHEtLS2zYsIGVrF+/nqWlJa5cucLc3BxLS0ts2LCBlaxfv56lpSWuXLmCJEmSpNXToLf1pz/9iUcffZQPfvCDPPjggyx7/fXXWbZ27VpWsmbNGpZduHCB119/nWVr165lJWvWrGHZhQsXuFEzDDPDMDMMM8MwMwxzmWeRJEnSu99lnmWGYWYYZoZhZhhmhmH0zjXoXzp16hTf+MY3eN/73sdTTz3F+vXrWdbT08ONaJqGnp4ebkTTNNyoQqVQKVQKlUKll51IkiTp3a+XnRQqhUqhUqgUKnrnGvSWnnzySR588EE2btzIsWPHuPPOO7mqt7eXZQsLC6xkcXGRZXfccQe9vb0sW1hYYCWLi4ssu+OOO5AkSZK0ehq0ogMHDvDDH/6Qj33sYxw7dowPfOADXGvdunV0dXUxOzvLSmZnZ+nq6mLdunWsW7eOrq4uZmdnWcns7CxdXV2sW7cOSZIkSaunQW/y0EMP8fTTT/PZz36WsbExNmzYwEq2bdvGyy+/TKfT4VqdToeXXnqJbdu2cdW2bdt4+eWX6XQ6XKvT6fDSSy+xbds2JEmSJK2uBv2TJ554gpMnT/K5z32Oxx57jO7ubt7Krl27WFhYYHJykmtNTk6yuLjIrl27uGrXrl0sLCwwOTnJtSYnJ1lcXGTXrl1IkiRJWl0N+ofZ2Vkef/xxls3Pz7N//37279/P/v372b9/P/v372f//v0sLS2xbPfu3WzatIlHHnmEsbExpqamGBsbY2RkhE2bNrF7926u2r17N5s2beKRRx5hbGyMqakpxsbGGBkZYdOmTezevRtJkiRJq6tB//DCCy+wsLDAst/97nccP36c48ePc/z4cY4fP87x48c5fvw4nU6HZd3d3Rw5coTNmzczOjrK0NAQo6OjbNmyhfHxcbq7u7mqu7ubI0eOsHnzZkZHRxkaGmJ0dJQtW7YwPj5Od3c3kiRJklZXg/7hf/7nfzh//jznz5/n/PnznD9/nvPnz3P+/HnOnz/P+fPnOX/+PLfccgtX3X777UxMTPDcc89x+PBhTp8+zcTEBKUUrnf77bczMTHBc889x+HDh8yNgmYAACAASURBVDl9+jQTExOUUpAkSZK0+hr0b7Fx40a2b99OKYW3s3HjRrZv304pBUmSJEn/PRokSZIkSa0GSZIkSVKrQZIkSZLUapAkSZIktRokSZIkSa0GSZIkSVKrQZIkSZLUapAkSZIktRokSZIkSa0GSZIkSVKrQZIkSZLUapAkSZIktRokSZIkSa0GSZIkSVKrQZIkSZLUapAkSZIktRokSZIkSa0GSZIkSVKrQZIkSZLUapAkSZIktRokSZIkSa0GSZIkSVKrQZIkSZLUapAkSZIktRokSZIkSa0GSZIkSVKrQZIkSZLUapAkSZIktRokSZIkSa0GSZIkSVKrQZIkSZLUapAkSZIktRokSZIkSa0GSZIkSVKrQZIkSZLUapAkSZIktRokSZIkSa0GreiNN97gj3/8IydOnOD3v/89c3NzrGRpaYm5uTnm5uaYm5tjbm6Oubk55ubmuHLlCtfrdDpMTU1x4sQJpqam6HQ6SJKk/4xTZ/ciSf8bDXqTY8eOce+997Jnzx727dvH17/+dT75yU/y4x//mOt997vfpa+vj76+Pvr6+ujr66Ovr4++vj6+/e1vc61XXnmF/v5+hoaG2LdvH0NDQ/T393Pu3DkkSdK/X//djyFJ/xsN+ienTp3i4Ycf5s477+RnP/sZZ86c4Re/+AV9fX08+uijTExMcK2LFy+ydu1aBgcHGRwcZHBwkMHBQQYHB7n33nu56tKlSzzwwAPMz89z6NAhzpw5w8GDB5mfn2fPnj1cvnwZSZL01k6d3Ysk/ac16J88/vjjdHV18dRTT/GJT3yC7u5uNm/ezKFDh3jve9/LT37yE6714osv8ulPf5qRkRFGRkYYGRlhZGSEkZERvvSlL3HV0aNHee211xgeHmbHjh10d3czMDBArZVXX32V8fFxJEnSW+u/+zEk6T+tQf9kzZo13Hfffbz//e/nWu95z3v4+Mc/zl/+8heuunjxIgsLC3zoQx/i7Zw8eZKenh4GBga4Vn9/Pz09PTzzzDNIkiRJWl0N+ieTk5M8+eSTXK/T6XD27FluvfVWrjp37hzL+vr6ePHFFzl69ChPP/00586d41qdTofp6Wm2bt1K0zRc75577mF6eppOp4MkSZKk1dOgG3LkyBH+9re/MTg4yFVnzpxh2ejoKF/+8pf53ve+x4EDB/jCF77AN7/5TZaWllg2NzfH0tISGzZsYCXr169naWmJK1eucKNmGGaGYWYYZoZhZhjmMs8iSdL/JafO7kX6v+gyzzLDMDMMM8MwMwwzwzB65xr0tv70pz/x6KOP8sEPfpAHH3yQqy5cuMCyj370o/zmN7/h7Nmz/PznP2fr1q386le/4gc/+AHLXn/9dZatXbuWlaxZs4ZlFy5c4EYVKoVKoVKoFCq97ESSpP9L+u9+DOn/ol52UqgUKoVKoVKo6J1r0L906tQpvvGNb/C+972Pp556ivXr13PVV7/6VR599FGeeOIJPvzhD3PLLbfQ19fH4cOHue2225iYmODSpUv09PRwI5qmQbpZp87uRZIkSe9Mg97Sk08+yYMPPsjGjRs5duwYd955J9f61Kc+xec//3mu19vby2c+8xkWFxf585//TG9vL8sWFhZYyeLiIsvuuOMOpJvVf/djSNJ/m1Nn93Lq7F6ud+rsXv5TTp3diyTdrAat6MCBA/zwhz/kYx/7GMeOHeMDH/gA/xvd3d0s+/vf/866devo6upidnaWlczOztLV1cW6deuQJOndpP/ux1hJ/92P8Z/Sf/djSNLNatCbPPTQQzz99NN89rOfZWxsjA0bNnC9N954g6985Ss89NBDrGR2dpZld911F8u2bdvGyy+/TKfT4VqdToeXXnqJbdu2IUnSu1H/3Y/xn3Lq7F4k6d+pQf/kiSee4OTJk3zuc5/jscceo7u7m5Xccsst/PWvf+XUqVNcuHCBa01PT/OHP/yBzZs3c+edd7Js165dLCwsMDk5ybUmJydZXFxk165dSJKkG3Pq7F6W9d/9GDfr1Nm9SNL1GvQPs7OzPP744yybn59n//797N+/n/3797N//37279/P/v37WVpaYtmBAwdYWlri/vvv55e//CVTU1McO3aM+++/n7Vr1/L973+fq3bv3s2mTZt45JFHGBsbY2pqirGxMUZGRti0aRO7d+9G0n/WqbN7WXbq7F5Ond2LpH+vU2f38p926uxelvXf/RgrOXV2Lzeq/+7HkKTrNegfXnjhBRYWFlj2u9/9juPHj3P8+HGOHz/O8ePHOX78OMePH6fT6bCsv7+fgwf/H3vwH1r3VcB9/O23P5JqGXOj3PWfdatKwZ42pLg5O7EMDqkMBv6TWVA6LsqqeLAUwXUbHFlMqoIi0uOmBSltuujoZBaka+FgZi35a2OzO1BL9kdlIJzOZVJqbLvk+jzfPs8dtzFpkjZN7k0+r9d+iqJg7969VKtVnn32WdasWUN/fz8bNmygrq2tjUOHDrFx40b6+vqoVqv09fWxadMm+vv7aWtrQ0TmV0yOmBylmBwicmusCdxu1gRuRkwOEZGZKJCPfPnLX+bcuXOcO3eOc+fOce7cOc6dO8e5c+c4d+4c586d49y5c6xYsYK6rq4uBgcHefXVVzl48CCnTp3i2LFjbNq0iYnWrl3LwMAAp0+f5uDBg5w6dYqBgQEqlQoiIiIiIrLwCmROrF+/nq1bt1KpVJjOmjVr2Lp1K5VKBRGZHzE5SjE5JorJISJzKybHQrAm0CgmR8magIjITBSIiCwB1gREZP5YE2gG1gRERGajQERkEYrJ0Sgmx3RicoiIiMjSViAisghZEyjF5JgpawIi0nxicoiIzJcCEVmUYnIIWBOYqZgcInL7xOS4GdYEYnKIiMyHAhFZlKwJCMTkiMkhIvMnJsdkrAncLGsCIiLzoUBEZJGIyVEXk+NmxOQQkfkVk0NEpFkUiIg0sZgcjWJyTMWaQKOYHDcjJoeI3DxrArNhTWAyMTnqYnLE5BARud0KRESamDWBRtYEGsXkEJHFz5qAiMh8KBARaXIxOaZiTWCimBy3KiaHiMytmBylmBwzYU2gkTUBEZHbrUBEpInF5LAmEJNjopgcMTkaxeQQkeZkTaBkTUBEpFkViIg0MWsCdTE5YnLE5IjJMVFMDhFZODE5JhOTYzoxOUREmkGBiEgTislRF5PDmsBE1gRKMTlicsy1mBwxOUoxOUoxOWJyiMj/siYwGWsC07EmICLSDApERJqQNYFSTI5STA5rAo1icswXawIxOURERGRxKxARaWLWBOpiciyEmBwxOURERGTxKxAREREREZFrCkSk5cXkkPkVk0NErheTQ0Sk1RWISMuzJrDYxOSosyYgIs3PmoCISKsrEBFpQtYESjE5YnI0o5gcIiIisrgUiIiINKGYHCIiIvOtQESkScXkkKnF5FjMrAlMJyaHiIjIXCoQEZGWZE1gMYjJMZWYHDdiTUBERGQuFYiINJmYHDE5mp01Abl11gQaxeSosyZwIzE5YnJMJiaHiIjIbBWIiDQZawKtICZHTA65PWJy3EhMjpI1gclYExAREZmtAhGRJmRNoBVYE5C5E5PDmkDJmsCNWBOwJnAjMTlicoiIiMxUgYhIE4rJ0QpicsTkWMxicswXawIxOeZCTA5rAtYEREREZqpARKSJxOSIydFqYnIsVtYE5pM1gblgTaBRTI7bISaHiIgsHgUiIk3EmkDJmkArsSYgzc2awHyKySEiIq2nQESkCcXkaCUxOWR2YnI0isnRiqwJTMaagIiItJ4CEZE5FpMjJkdMjpgcMTlEJrIm0MiagIiIyEIrEBGZBzE5ZiImh0griskhIiKtr0BEZI7E5IjJMZE1AWsCIrdLTI6FZk2gLiaHiIi0pgIRERERERG5pkBEZA7E5JiMNYEbiclRF5NDmkNMjlYQk6NkTaBZxOSwJiAiIq2pQERkgcXkkOZiTUBujjUBERFpXQUiIrdRTI6ZiMkhcjNicrSCmBwiItL8CkRERJpcTI6YHJOxJtAKrAmIiEjzK5BJ/ec//2FwcJATJ07w17/+lRup1WoMDQ1x/PhxhoaGqNVqTKVWqzE0NMTx48cZGhqiVqshshhYE5iMNYEbsSYgMh1rAtYEJrImICIiMpcK5H+88sorfOELX+Bb3/oWu3fv5vHHH+fRRx/lnXfeYaK3334bay3VapU9e/ZQrVax1nL27Fkmevvtt7HWUq1W2bNnD9VqFWstZ8+eRaTVxeSYrZgcMTlEZiMmR0yOmBwxOUREROZSgVxnaGiIvXv3cv/99/Pyyy9z5swZfv7zn/Pee+9RrVYZHR2l7uLFi+zatYvLly9z4MABzpw5w/79+7l8+TJPPvkkly5dou7ixYvs2rWLy5cvc+DAAc6cOcP+/fu5fPkyTz75JJcuXUJkMbAm0CgmR0yOqVgTELlZ1gRicoiIiMyVArnOCy+8wLJly3j++efZtGkTbW1tPProo+zevZsLFy7wpz/9ibojR47w/vvv471n27ZttLW10dXVRU9PDxcuXKC/v5+6I0eO8P777+O9Z9u2bbS1tdHV1UVPTw8XLlygv78fkVYVk6MuJkedNQFrAtYESjE5YnLE5IjJsZhYE5D5YU2gkTUBERGRuVIg13n88cfZtWsXa9eupdE999xD6d1336Xu5MmTtLe309XVRSNrLe3t7Zw4cYK6kydP0t7eTldXF42stbS3t3PixAlEFgNrAlOxJjAZawLWBGTmYnLE5FgqYnI0siYgIiJyOxTIdR577DF2797NRKdOnaL0wAMPUKrVagwPD7N582aKomCiLVu2MDw8TK1Wo1arMTw8zObNmymKgom2bNnC8PAwtVoNkcXAmsBkYnIsVjE55PaxJtAoJoc1ARERkblWIFN65513OH78ON/4xjd46aWX2LlzJ5/73OcojY6OMj4+zl133cVk7rjjDsbHx7ly5Qqjo6OMj49z1113MZk77riD8fFxrly5wkxlPBlPxpPxZDyXGERkvsXkaBSTo2RNoFFMjsnE5CjF5Ghl1gRaXUyOVhCTw5pATI6YHCIiS9ElBsl4Mp6MJ+PJeOTWFciUfvOb37Bnzx5Onz7NPffcQ0dHB3UffPABpZUrVzKZZcuWUTp//jwffPABpZUrVzKZZcuWUTp//jwzVaGHCj1U6KFCDxV6WM0jiDSjmBxTsSYQk8OagDWBkjUBuV5MjrkSk2My1gTmS0yOWxGTw5qANYGYHCIiS81qHqFCDxV6qNBDhR4q9CC3rkCm9NRTT3H27FleffVV1q9fz/e+9z2ef/55Su3t7cxEURS0t7czE0VRINJKYnJMJybHjcTksCZQislRismx2MTkuFkxOSayJmBN4GZYE1ho1gRuVUyOmBwiIiJzqUCmdOedd1IUBevXr+dXv/oVd999N7/85S8ZHx9n9erVlK5evcpkxsbGKN17772sXr2a0tWrV5nM2NgYpXvvvReRxSImR0yOmYjJ0cqsCcxETI6YHDJ7MTnqrAlYE7AmYE3AmoCIiMhcKZAZaWtr44EHHmBsbIw33niDVatWsXz5ckZGRpjMyMgIy5cvZ9WqVaxatYrly5czMjLCZEZGRli+fDmrVq1CpJVYE5iKNYHZiMkhIiIistAK5CMffvghjzzyCN/+9reZzOXLlylVKhVKHR0dvPXWW9RqNRrVajXefPNNOjo6qOvo6OCtt96iVqvRqFar8eabb9LR0YGIiIiIiCysAvnIihUr+MQnPsGf//xn/v73v9NoeHiYv/zlL9x///2sW7eO0vbt27l69SpHjx6l0dGjRxkbG2P79u3Ubd++natXr3L06FEaHT16lLGxMbZv345Iq4nJMZmYHDE5GlkTWIpicsitsyYgIiIyHwrkOnv37mV8fJydO3dy7NgxhoaGeOmll3jiiSf42Mc+Rk9PD3U7duxg3bp17Nu3j8OHDzM0NMThw4fp7e1l3bp17Nixg7odO3awbt069u3bx+HDhxkaGuLw4cP09vaybt06duzYgUizi8kRk+NmxORYjKwJ3Ig1gZgct8KagDWBpSYmh4iIyHwrkOt88Ytf5MCBAxRFwfe//32q1Sree9asWcORI0d48MEHqWtra+PQoUNs3LiRvr4+qtUqfX19bNq0if7+ftra2qhra2vj0KFDbNy4kb6+PqrVKn19fWzatIn+/n7a2toQaRUxOWbLmsBiFJNDbg9rAjE5biQmR0wOERGRuVIg/2Pbtm0MDg5y8uRJDh48yOnTpzl27BidnZ1MtHbtWgYGBjh9+jQHDx7k1KlTDAwMUKlUmGjt2rUMDAxw+vRpDh48yKlTpxgYGKBSqSCyEGJy3AxrAjE5pmJNoJE1gcXKmsDtEpNjqbMmcCPWBKwJiIiIzJUCmdJ9993H1q1bWbNmDdNZs2YNW7dupVKpMJ01a9awdetWKpUKIgvJmsBsWBOwJnAj1gQmiskRk0Nmx5qA3FhMjkYxOSYTk0NERGQmCkREJojJMZmYHNOJySEyV2JyxOSYKWsCMTkmsiYgIiIyEwUiIhNYE7hZ1gSWkpgccvtYE7AmMBVrAo1ickwlJoeIiMh0CkREZsiawHRicsTkWEpickwUk6POmkCdNYG6mBwyuZgcc82agIiIyHQKRERugjUBAWsC1gQaxeSYyJqANQGZGWsCsxGTo2RNQERE5FYUiIjMUEyOupgcAjE5phKToy4mh9w+1gTqrAmIiIjcrAIRkRmIyVGKyVGyJiBgTWAq1gQaxeSIySEiIiLNq0BEZJZicsTkkJmJySEiIiKtoUBEZAasCcjMWBOwJnAjMTlmKibHYheTQ0REpBkUiIjIbROTYzLWBKwJ3EhMjpI1gcXOmoCIiEgzKBARmYGYHHI9awLTsSYgNy8mx1yIySEiIjITBSIiU4jJEZNDbl5MjptlTWCpsyYwWzE5REREblaBiIiIiIiIXFMgIjIFawLWBGJyyM2xJiDzy5rARNYEREREZqJARGQKMTlicsj/siYgIiIii0+BiMgUrAmINJOYHCIiIrdTgYiI3BYxOWJyyNyxJiAiInI7FYiIyKxYE5gNawIlawLWBERERKR5FYiI/F8xOWJyTGRNQERERGSpKBCRJS0mR8magDWBmByNYnLIrYnJYU1AREREml+BiCwJMTkaxeQoWRMoxeQoWRMoxeQQmW8xOURERBZSgYgsSdYEGlkTKMXkiMlhTSAmh8h8siYgIiKykApEZEmKyVGKyVGKyVFnTUCmFpOjFJNjKjE5JhOTQ0RERJpXgYgsCdYEGlkTKFkTiMkxUUwOawLWBOR61gRicsyENYFG1gRERESkeRWIyKIXk6MUk6NRTI6YHHUxOawJNIrJIdeLyTEb1gRERESkNRSIyKJnTaAuJkcpJoc1gUbWBBrF5Ghm1gTqrAmIiIiI3KoCEVl0YnJMFJOjLiaHNYEbsSbQzKwJ1FkTiMlhTWC+xeSYijUBERERaS0FIrLoWBOYyJqANYFGMTkaxeQoxeSIydHsYnLUWROIySEiIiJyKwpERERERETkmgIRWVRictTF5IjJUYrJEZPDmkApJsdUrAk0u5gcJWsCddYEmoU1AREREWk9BSKyqFgTaGRNICaHNQFrAjE5phOTw5pAs7MmMJE1AWsC8ykmR0wOERERaX0FIrKoxOSIyRGToxSToxSTIybHVKwJNIrJ0aysCdTF5GgUk6NkTWA+WRMQERGR1lcgIouONQFrArMRk6MUk6OVWBMoxeRoFJNjPsXkEBERkdZXICKLTkyOpcaaQMmawEKJySEiIiKtrUBEFh1rAjE5rAlMZE1gMbAmMFFMjpgcIiIiIjerQEQWFWsCJWsCMTkmismxmMTkaGRNoGRNYKHE5BAREZHWVCAii05Mjpgci1VMjjprAhPF5BARERG5GQUyqf/85z8MDg5y4sQJ/vrXvzKV8fFxRkdHGR0dZXR0lNHRUUZHRxkdHeXKlStMVKvVGBoa4vjx4wwNDVGr1RCZa9YEFjNrAjdiTSAmx0KIyWFNQERERFpTgfyPV155hS984Qt861vfYvfu3Tz++OM8+uijvPPOO0z03HPP0dnZSWdnJ52dnXR2dtLZ2UlnZydPP/00jd5++22stVSrVfbs2UO1WsVay9mzZxGZSzE5lqqYHDE5rAnMN2sC1gRERESkdRXIdYaGhti7dy/3338/L7/8MmfOnOHnP/857733HtVqldHRURq9++67rFy5ku7ubrq7u+nu7qa7u5vu7m4+//nPU3fx4kV27drF5cuXOXDgAGfOnGH//v1cvnyZJ598kkuXLiEirS0mR0wOERERaV0Fcp0XXniBZcuW8fzzz7Np0yba2tp49NFH2b17NxcuXOBPf/oTjV5//XUeeughent76e3tpbe3l97eXnp7e/nqV79K3ZEjR3j//ffx3rNt2zba2tro6uqip6eHCxcu0N/fj4jMXkyOUkyOZmBNQERERFpXgVzn8ccfZ9euXaxdu5ZG99xzD6V3332XunfffZerV6/y6U9/mumcPHmS9vZ2urq6aGStpb29nRMnTiAyF2JylKwJLGYxOUrWBErWBBrF5FgIMTlicoiIiEhrKpDrPPbYY+zevZuJTp06RemBBx6g7uzZs5Q6Ozt5/fXXOXLkCL///e85e/YsjWq1GsPDw2zevJmiKJhoy5YtDA8PU6vVELlV1gRKMTkWq5gc1gQaxeRoBtYErAmIiIhIayqQKb3zzjscP36cb3zjG7z00kvs3LmTz33uc9SdOXOGUl9fH1/72tf44Q9/yDPPPMNXvvIVnnrqKcbHxymNjo4yPj7OXXfdxWTuuOMOxsfHuXLlCjOV8WQ8GU/Gk/FcYhCRmBxLQUwOERGRpeoSg2Q8GU/Gk/FkPHLrCmRKv/nNb9izZw+nT5/mnnvuoaOjg0bnz5+n9NnPfpY//vGPpJT43e9+x+bNm/nDH/7Aj3/8Y0offPABpZUrVzKZZcuWUTp//jwzVaGHCj1U6KFCDxV6WM0jyNIUk2Opsyaw0KwJiIiIzIfVPEKFHir0UKGHCj1U6EFuXYFM6amnnuLs2bO8+uqrrF+/nu9973s8//zz1O3cuZOf/vSnvPDCC3zmM59hxYoVdHZ2cvDgQe6++24GBga4ePEi7e3tzERRFIiIiIiIyMIpkCndeeedFEXB+vXr+dWvfsXdd9/NL3/5S8bHxyk9+OCDPPbYY0y0evVqHn74YcbGxnjjjTdYvXo1patXrzKZsbExSvfeey8iN8OaQEyOmBxLhTUBERERkblWIDPS1tbGAw88wNjYGG+88QbTaWtro/Tf//6XVatWsXz5ckZGRpjMyMgIy5cvZ9WqVYhI64rJISIiIq2tQD7y4Ycf8sgjj/Dtb3+byVy+fJlSpVLhww8/5Otf/zrf/e53mczIyAil9evXU+ro6OCtt96iVqvRqFar8eabb9LR0YGIzFxMjpgczcKagDUBERERaW0F8pEVK1bwiU98gj//+c/8/e9/p9Hw8DB/+ctfuP/++1m3bh0rVqzgH//4BzFGzp8/T6Ph4WFee+01Nm7cyH333Udp+/btXL16laNHj9Lo6NGjjI2NsX37dkRkdqwJxOQoxeRYSDE5REREpPUVyHX27t3L+Pg4O3fu5NixYwwNDfHSSy/xxBNP8LGPfYyenh7qnnnmGcbHx3niiSd45ZVXGBoa4uWXX+aJJ55g5cqV/OhHP6Jux44drFu3jn379nH48GGGhoY4fPgwvb29rFu3jh07diAisxOTw5pAyZrAQrImICIiIq2vQK7zxS9+kQMHDlAUBd///vepVqt471mzZg1HjhzhwQcfpM5ay/79+ymKgr1791KtVnn22WdZs2YN/f39bNiwgbq2tjYOHTrExo0b6evro1qt0tfXx6ZNm+jv76etrQ0RmR1rAjE5YnLE5Fgo1gRERERkcSiQ/7Ft2zYGBwc5efIkBw8e5PTp0xw7dozOzk4m6urqYnBwkFdffZWDBw9y6tQpjh07xqZNm5ho7dq1DAwMcPr0aQ4ePMipU6cYGBigUqkgcqusCSw1MTlERERE5lKBTOm+++5j69atrFmzhumsX7+erVu3UqlUmM6aNWvYunUrlUoFkbkSk2OxsCYwHWsC1gRERERE5lKBiLS0mBwlawKLRUwOawI3EpOjZE1gtqwJiIiIiEymQERamjWBmBwxORaTmBzWBOaaNYGYHCVrAiIiIiKNCkRkUbAmsFhYE7AmEJPjRmJylKwJlKwJWBO4kZgc1gSsCcTkuFXWBERERGTxKBCRlhWTIybHYmVNwJrAjcTkKFkTiMlxI9YErAnE5ChZE7hVMTlERERk8SgQkZZlTaAuJsdiEpMjJkdMjqlYE7AmUIrJUWdNwJrAVKwJzBVrAiIiIrJ4FIhIS7MmsFhZE7iRmBwxOUrWBBrF5GhkTUBERERkOgUi0tJiciwG1gRK1gQmsiYwFWsCMTliclgTqLMmMBPWBErWBKwJzIY1AREREVlcCkSkpVkTaDXWBOqsCVgTiMlhTWAiawI3EpOjZE1gImsC1gSsCUwlJoc1AREREZFSgYiIiIiIiFxTICItz5pAq7EmYE2gzppAI2sCMTlKMTluF2sCjawJWBO4EWsCIiIisjgViEjLi8nRSmJyTCUmR501gRuxJlCyJhCTYy5ZE7AmMBVrAiIiIrL4FIhIy4rJ0YqsCTSKyVFnTWAiawKTiclhTaBkTWAuxeRoZE2gZE1AREREFq8CEWlZ1gRicjQ7awJ11gRictTF5JhOTI75Zk2gZE3AmkDJmoCIiIgsbgUiIrdZTI66mBx1MTmsCVgTuBFrAiIiIiLzoUBEWpo1gVZhTaBkTSAmx2xZEyhZE7AmUBeTQ0RERGQuFIhIy4rJ0UpickwUkyMmx3SsCcTkKMXkiMlhTaAuJoeIiIjIrSoQkZZnTaCVUVJrQwAAIABJREFUxOSYrZgcddYErAnUWROwJiAiIiJyqwpEpGVZEyjF5Ghl1gRmKyaHiIiIyFwrEBFpAdYErAlYEyhZExARERGZawUiIvPImsBEMTmmE5NDRERE5HYrEJGWZ03AmkCzsyYQk2MiawLTsSbQKCZHKSZHTI5STA4RERGRW1EgIotCTI5mF5PDmkCdNQFrArMVk8OaQMmagDWBupgcIiIiIjerQERkHsXkKFkTiMlRislxIzE5SjE5StYEJmNNQERERORWFIiILKCYHNYEbsSaQMmaQEyOUkyORjE5StYERERERG5WgYiIiIiIiFxTICKLhjWBVhGTw5pAKSbHTFkTKFkTaGRNQERERORWFYjIomBNoNXE5ChZE5ipmBxzISZHTA4RERGRRgUiIgssJsdMWROIyTEbMTlEREREZqJARGSBWROYDWsCpZgc04nJ0Sgmh4iIiMhUCkRkUbIm0AqsCcTkiMkxW9YE6mJyTBSTo1FMDmsCIiIiIlMpEJFFxZpAK4nJYU3AmsBsxeSosyYwFWsCMTlKMTlEREREplIgIotKTI5STI7FzppAXUyOiawJ1FkTqIvJYU3AmoCIiIhIowIRWVSsCZSsCSwl1gQmY01gMjE5RERERCYqEBFZgqwJiIiIiExUICKLjjWBmBytIiaHiIiISDMoEJFFyZpAq7AmMB+sCVgTsCYgIiIiMpkCmdZ7771HjJGRkREmU6vVGBoa4vjx4wwNDVGr1ZhKrVZjaGiI48ePMzQ0RK1WQ+R2iMkhIiIiIrNTINPavXs33/nOd/jb3/7GRG+//TbWWqrVKnv27KFarWKt5ezZs0z09ttvY62lWq2yZ88eqtUq1lrOnj2LyFyzJtAKrAmIiIiINIsCuaFf//rXvPHGG0zm4sWL7Nq1i8uXL3PgwAHOnDnD/v37uXz5Mk8++SSXLl2i7uLFi+zatYvLly9z4MABzpw5w/79+7l8+TJPPvkkly5dQmQpiskRk0NERESkGRTIlM6ePcsvfvELPvnJTzKZI0eO8P777+O9Z9u2bbS1tdHV1UVPTw8XLlygv7+fuiNHjvD+++/jvWfbtm20tbXR1dVFT08PFy5coL+/H5G5FJOj1cTkEBEREVlIBTKpK1eusGfPHrZs2cKjjz7KZE6ePEl7eztdXV00stbS3t7OiRMnqDt58iTt7e10dXXRyFpLe3s7J06cQGQuWRMoWRNodtYEStYEboeYHCIiIiIzUSCT+slPfsI///lPfvaznzGZWq3G8PAwmzdvpigKJtqyZQvDw8PUajVqtRrDw8Ns3ryZoiiYaMuWLQwPD1Or1RARERERkYVTIP9jcHCQF198kR/84AdUKhUmMzo6yvj4OHfddReTueOOOxgfH+fKlSuMjo4yPj7OXXfdxWTuuOMOxsfHuXLlCiJzyZpATI5mF5PjdrImICIiIjITBXKdkZERnn32Wb785S/z2GOPMZUPPviA0sqVK5nMsmXLKJ0/f54PPviA0sqVK5nMsmXLKJ0/f56Zyngynown48l4LjGISKOYHK3AmoCIiIjM3CUGyXgynown48l45NYVyHWefvppli1bxnPPPceNtLe3MxNFUdDe3s5MFEXBTFXooUIPFXqo0EOFHlbzCCKNrAm0gpgcIiIiMnOreYQKPVTooUIPFXqo0IPcugL5yG9/+1tee+019u3bx5133smNrF69mtLVq1eZzNjYGKV7772X1atXU7p69SqTGRsbo3TvvfcishRZExARERFpBgXykddee43SN7/5TTZs2MCGDRvYsGEDL774IqVqtcqGDRv417/+xapVq1i+fDkjIyNMZmRkhOXLl7Nq1SpWrVrF8uXLGRkZYTIjIyMsX76cVatWIbLUWBMQERERaRYF8pGHH36Y7u5uuru76e7upru7m+7ubj71qU9R+tKXvkR3dzcrV66k1NHRwVtvvUWtVqNRrVbjzTffpKOjg7qOjg7eeustarUajWq1Gm+++SYdHR2IyMKKySEiIiJLW4F8ZOfOnfT29tLb20tvby+9vb309vby0EMPUapWq/T29vLxj3+c0vbt27l69SpHjx6l0dGjRxkbG2P79u3Ubd++natXr3L06FEaHT16lLGxMbZv347IUhaTQ0RERGShFchN27FjB+vWrWPfvn0cPnyYoaEhDh8+TG9vL+vWrWPHjh3U7dixg3Xr1rFv3z4OHz7M0NAQhw8fpre3l3Xr1rFjxw5EljJrAiIiIiILrUBuWltbG4cOHWLjxo309fVRrVbp6+tj06ZN9Pf309bWRl1bWxuHDh1i48aN9PX1Ua1W6evrY9OmTfT399PW1oaILCxrAiIiIrK0Fci0vPecO3eOrVu3MtHatWsZGBjg9OnTHDx4kFOnTjEwMEClUmGitWvXMjAwwOnTpzl48CCnTp1iYGCASqWCiIiIiIgsvAKZE2vWrGHr1q1UKhWms2bNGrZu3UqlUkHkdrMmICIiIiIzUyAii1JMjmZnTUBERESkmRSIyKJkTaDZxeQQERERaSYFIrLoWRNoRtYE5ktMDhEREZHpFIjIkmBNoNnE5BARERFpJgUiIiIiIiJyTYGILHoxOWJyiIiIiMiNFYiINKGYHCIiIiLzrUBEFj1rAtYEmlFMjlJMjkbWBOZCTI6YHNYERERERKZTICJLhjWBpSQmh4iIiMhsFIiINImYHKWYHDE5bkVMDhEREZHZKhARaULWBERERETmW4GIyAKLyTFRTI6YHLfCmoCIiIjIbBSIiDSRmBx11gRuljWBkjUBawIiIiIiM1EgIkuKNYFWEZNjIcXkiMkRk0NERESWhgIRkSYWk2OhWBOwJiAiIiJLR4GIiNyQNQERERFZGgpEZMmxJmBNQG4sJkdMDhEREVk6CkREREREROSaAhGRFhaT43ayJiAiIiJLR4GISIuKyXE7WRMQERGRpaVARJYsawKtKiZHXUwOERERkblQICIiIiIiItcUiIiIiIiIyDUFIiJNzJrAZKwJiIiIiMy1AhFZ0qwJiIiIiMj/UyAiS1pMjmZlTUBERERkPhWIyJJmTaBZxeQQERERmU8FIrLkWRNoJtYEZsKagIiIiMhcKhARaTIxOawJWBMQERERmU8FIiJNwppAyZrAbFgTEBEREZkLBSIi/5c1gYUWk8OagIiIiMhCKRARaRLWBGbLmoCIiIjIXCkQEfn/rAm0ipgcE8XkEBEREbkVBSIiDawJLJSYHLfCmkBMDhEREZGbVSAi0mJicpRicjSKySEiIiJyKwpERJpITI7pWBO4kZgcIiIiIjejQKb13nvvEWNkZGSEicbHxxkdHWV0dJTR0VFGR0cZHR1ldHSUK1euMFGtVmNoaIjjx48zNDRErVZDRGYnJkddTI5G1gSsCYiIiIjcjAKZ1u7du/nOd77D3/72NyZ67rnn6OzspLOzk87OTjo7O+ns7KSzs5Onn36aRm+//TbWWqrVKnv27KFarWKt5ezZs4g0E2sC1gSsCVgTmCvWBERERESaWYHc0K9//WveeOMNpvLuu++ycuVKuru76e7upru7m+7ubrq7u/n85z9P3cWLF9m1axeXL1/mwIEDnDlzhv3793P58mWefPJJLl26hIiIiIiILKwCmdLZs2f5xS9+wSc/+Umm8vrrr/PQQw/R29tLb28vvb299Pb20tvby1e/+lXqjhw5wvvvv4/3nm3bttHW1kZXVxc9PT1cuHCB/v5+RJqVNYFbZU1grlgTmIw1AREREZFbUSCTunLlCnv27GHLli08+uijTObdd9/l6tWrfPrTn2Y6J0+epL29na6uLhpZa2lvb+fEiROINKOYHDE5pmJNYDasCTSyJnArrAmIiIiIzJUCmdRPfvIT/vnPf/Kzn/2MqZw9e5ZSZ2cnr7/+OkeOHOH3v/89Z8+epVGtVmN4eJjNmzdTFAUTbdmyheHhYWq1GiLNxpqANQFrAhNZE4jJMR1rAo2sCUxkTaBkTaAuJoeIiIjIfCqQ/zE4OMiLL77ID37wAyqVClM5c+YMpb6+Pr72ta/xwx/+kGeeeYavfOUrPPXUU4yPj1MaHR1lfHycu+66i8nccccdjI+Pc+XKFUSamTUBawKzYU1gKtYE6mJyTGRNQERERGQ+Fch1RkZGePbZZ/nyl7/MY489xo2cP3+e0mc/+1n++Mc/klLid7/7HZs3b+YPf/gDP/7xjyl98MEHlFauXMlkli1bRun8+fPMVMaT8WQ8GU/Gc4lBROaDNQFrAjdiTcCawFSsCdRZE5gtawLWBERERJaiSwyS8WQ8GU/Gk/HIrSuQ6zz99NMsW7aM5557juns3LmTn/70p7zwwgt85jOfYcWKFXR2dnLw4EHuvvtuBgYGuHjxIu3t7cxEURTMVIUeKvRQoYcKPVToYTWPIDLfrAlYEyhZEyhZE7gZ1gRERERkeqt5hAo9VOihQg8VeqjQg9y6AvnIb3/7W1577TX27dvHnXfeyXQefPBBHnvsMSZavXo1Dz/8MGNjY7zxxhusXr2a0tWrV5nM2NgYpXvvvReRVmVNoGRNQERERKRVFchHXnvtNUrf/OY32bBhAxs2bGDDhg28+OKLlKrVKhs2bOBf//oX02lra6P03//+l1WrVrF8+XJGRkaYzMjICMuXL2fVqlWILFXWBEREREQWWoF85OGHH6a7u5vu7m66u7vp7u6mu7ubT33qU5S+9KUv0d3dzcqVK/nwww/5+te/zne/+10mMzIyQmn9+vWUOjo6eOutt6jVajSq1Wq8+eabdHR0ICIiIiIiC6tAPrJz5056e3vp7e2lt7eX3t5eent7eeihhyhVq1V6e3v5+Mc/zooVK/jHP/5BjJHz58/TaHh4mNdee42NGzdy3333Udq+fTtXr17l6NGjNDp69ChjY2Ns374dERERERFZWAVy05555hnGx8d54okneOWVVxgaGuLll1/miSeeYOXKlfzoRz+ibseOHaxbt459+/Zx+PBhhoaGOHz4ML29vaxbt44dO3YgIiIiIiILq0BumrWW/fv3UxQFe/fupVqt8uyzz7JmzRr6+/vZsGEDdW1tbRw6dIiNGzfS19dHtVqlr6+PTZs20d/fT1tbGyIiIiIisrAKZFree86dO8fWrVuZqKuri8HBQV599VUOHjzIqVOnOHbsGJs2bWKitWvXMjAwwOnTpzl48CCnTp1iYGCASqWCiIiIiIgsvAKZE+vXr2fr1q1UKhWms2bNGrZu3UqlUkFERERERJpHgYiIiIiIiFxTICIiIiIiItcUiIiIiIiIyDUFIiIiIiIick2BiIiIiIiIXFMgIiIiIiIi1xSIiIiIiIjINQUiIiIiIiJyTYGIiIiIiIhcUyAiIiIiIiLXFIiIiIiIiMg1BSIiIiIiInJNgYiIiIiIiFxTICIiIiIiItcUiIiIiIiIyDUFIiIiIiIick2BiIiIiIiIXFMgIiIiIiIi1xSIiIiIiIjINQUii9QlBpHpXWIQmZlLDCLTu8QgMjOXGESmd4lBZGYuMYhM7xKDiEylQGSR+jeDyPT+zSAyM/9mEJnevxlEZubfDCLT+zeDyMz8m0Fkev9mEJGpFIiIiIiIiMg1BSIiIiIiInJNgYiIiIiIiFxTICIiIiIiItcUSMtZyX1kPBlPxpPxZDwZT8aT8WQ8GU/Gk/FkPBlPxpPxZDwZT8aT8WQ8GU/Gk/FkPBlPxpPxZDwZT8aT8WQ8GU/Gk/FkPBlPxpPxZDwZT8aT8WQ8GU/Gk/FkPBlPxpPxZDwZT8aT8WQ8GU/Gk/FkPBlPxpPxZDwZT8aT8WQ8GU/Gk/FkPKWMJ+PJeDKejCfjyXgynown48l4Mp6MJ+PJeDKejCfjyXgynown48l4Mp6MJ+PJeDKejCfjyXgynown48l4Mp6MJ+PJeDKejCfjyXgynown48l4Mp6MJ+PJeDKejCfjyXgynown48l4Mp6MJ+PJeDKejCfjyXgynown48l4Mp6Mp5TxZDwZT8aT8WQ8GU/Gk/FkPBlPxpPxZDwZT8aT8WQ8GU/Gk/FkPBlPxpPxZDwZT8aT8WQ8GU/Gk/FkPBlPxpPxZDwZT8aT8WQ8GU/Gk/FkPBlPxpPxZDwZT8aT8WQ8GU/Gk/FkPBlPxpPxZDwZT8aT8WQ8GU/Gk/FkPBlPxpPxZDyljCfjyXgynown48l4Mp6MJ+PJeDKejCfjyXgynown48l4Mp6MJ+PJeDKejCfjyXgynown48l4Mp6MJ+PJeDKejCfjyXgynown48l4Mp6MJ+PJeDKejCfjyXgynown48l4Mp6MJ+PJeDKejCfjyXgynown48l4Mp6MJ+PJeDKejKeU8WQ8GU/Gk/FkPBlPxpPxZDwZT8aT8WQ8GU/Gk/FkPBlPxpPxZDwZT8aT8WQ8GU/Gk/FkPBlPxpPxZDwZT8aT8WQ8GU/Gk/FkPBlPxpPxZDwZT8aT8WQ8GU/Gk/FkPBlPxpPxZDwZT8aT8WQ8GU/Gk/FkPBlPxpPxZDwZT8aT8WQ8pYwn48l4Mp6MJ+PJeDKejCfjyXgynown48l4Mp6MJ+PJeDKejCfjyXgynown48l4Mp6MJ+PJeDKejCfjyXgynown48l4Mp6MJ+PJeDKejCfjyXgynown48l4Mp6MJ+PJeDKejCfjyXgynown48l4Mp6MJ+PJeDKejCfjyXgynoynlPFkPBlPxpPxZDwZT8aT8WQ8GU/Gk/FkPBlPxpPxZDwZT8aT8WQ8GU/Gk/FkPBlPxpPxZDwZT8aT8WQ8mf/THvyHRnYX+v9/cjLNmWljrKlhTMvN7KeC20tIxqb2bom9DeI4U7SCcLswSCk9VBLarUpWLrXdcsQwExRWZU3Z2tQ2ZCY7FadV7qWbJrL9FcPB3UtJSIT4cv4Jd6nXSTcTyY25k+nM8csEBkKYteX7+eOz2ft+PFyKuBRxKeJSxKWISxGXIi5FXIq4FHEp4lLEpYhLEZciLkVcirgUcSniUsSliEsRlyIuRVyKuBRxKeJSxKWISxGXIi5FXIq4FHEp4lLEpYhLEZciLnVFXIq4FHEp4lLEpYhLEZciLkVcirgUcSniUsSliEsRlyIuRVyKuBRxKeJSxKWISxGXIi5FXIq4FHEp4lLEpYhLEZciLkVcirgUcSniUsSliEsRlyIuRVyKuBRxKeJSxKWISxGXIi5FXIq4FHEp4lLEpYhLEZciLkVcirgUcSniUsSliEsRlyIuRVyKuBRxKeJSxKWISxGXIi5FXOqKuBRxKeJSxKWISxGXIi5FXIq4FHEp4lLEpYhLEZciLkVcirgUcSniUsSliEsRlyIuRVyKuBRxKeJSxKWISxGXIi5FXIq4FHEp4lLEpYhLEZciLkVcirgUcSniUsSliEsRlyIuRVyKuBRxKeJSxKWISxGXVo5g/N+xMA6dFc0hCUlIQhKSkIQkJCEJSUhCEpKQhCQkIQlJSEISkpCEJCQhCUlIQhKSkIQkJCEJSUhCEpKQhCQkIQlJSEISkpCEJCQhCUlIQhKSkIQkJCEJSUhCEpKQhCQkIQlJSEISkpCEJCQhCUlIQhKSkIQkJCEJSUhCEpKQhCQkIQlJSEISkpCEJCQhCUlIQhKSkIQkJCEJSUhCEpKQhCQkIQlJSEISkpCEJCQhCUlIQhKSkIQkJCEJSUhCEpKQhCQkIQlJSEISkpCEJCQhCUlIQhKSkIQkJCEJSUhCEpKQhCQkIQlJSEISkpCEJCQhCUlIQhKSkIQkJCEJSUhCEpKQhCQkIQlJSEISkpCEJCQhCUlIQhKSkIQkJCEJSUhCEpKQhCQkIQlJSEISkpCEJCQhCUlIQhKSkIQkJCEJSUhCEpKQhCQkIQlJSEISkpCEJCQhCUlIQhKSkIQkJCEJSUhCEpKQhCQkIQlJSEISkpCEJCQhCUlIQhKSkIQkJCEJSUhCEpKQhCQkIQlJSEISkpCEJCQhCUlIQhKSkIQkJCEJSUhCEpKQhCQkIQlJSEISkpCEJCQhCUlIQhKSkIQkJCEJSUhCEpKQhCQkIQlJSEISkpCEJCQhCUlIQhKSkIQkJCEJSUhCEpKQhCQkIQlJSEISkpCEJCQhCUlIQhKSkIQkJCEJSUhCEpKQhCQkIQlJSEISkpCEJCQhCUlIQhKSkIQkJCEJSUhCEpKQhCQkIQlJSEISkpCEJCQhCUlIQhKSkIQkJCEJSUhCEpKQhCQkIQlJSEISkpCEJCQhCUlIQhKSkIQkJCEJSUhCEpKQhCQkIQlJSEISkpCEJCQhCUlIQhKSkIQkJCEJSUhCEpKQhCQkIQlJSEISkpCEJCQhCUlIQhKSkIQkJCEJSUhCEpKQhCQkIQlJSEISkpCEJCQhCUlIQhKSkIQkJCEJSUhCEpKQhCQkIQlJSEISkpCEJCQhCUlIQhKSkIQkJCEJSUhCEpKQhCQkIQlJSEISkpCEJCQhCUlIQhKSkIQkJCEJSUhCEpKQhCQkIQlJSEISkpCEJCQhCUlIQhKSkIQkJCEJSUhCEpKQhCQkIQlJSEISkpCEJCQhCUlIQhKSkIQkJCEJSUhCEpKQhCQkIQlJSEISkpCEJCQhCUlIQhKSkIQkJCEJSUhCEpKQhCQkIQlJSEISkpCEJCQhiRXNYfzfsTAMwzAMwzAMwzD2WBiGYRiGYRiGYRh7LAzDMAzDMAzDMIw9FoZhGIZhGIZhGMYeC8MwDMMwDMMwDGOPhWEYhmEYhmEYhrHHwjAMwzAMwzAMw9hjYRiGYRiGYRiGYeyxMAzDMAzDMAzDMPZYGIZhGIZhGIZhGHssDMMwDMMwDMMwjD0WhmEYhmEYhmEYxh4LwzAMwzAMwzAMY4+FYVzjPvjgA9555x1mZmZ488032dnZ4Wp838fzPGZmZvA8D9/3uRrf9/E8j5mZGTzPw/d9rifvv/8+Fy5coFQq0Yzv+3iex8zMDJ7n4fs+V+P7Pp7nMTMzg+d5+L7PYVcoFPjNb37DhQsXeP/997ka3/fxPI+ZmRk8z8P3fa7G9308z2NmZgbP8/B9n8OuVqvxzjvvMDMzwzvvvEOtVuNqfN/H8zxmZmbwPA/f97ka3/fxPI+ZmRk8z8P3fQ4jz/O4fPkyV+P7Pp7nMTMzg+d5+L7P1fi+j+d5zMzM4Hkevu9zNb7v43keMzMzeJ6H7/tc6zzP4/Lly1zNBx98wDvvvMPMzAxvvvkmOzs7XI3v+3iex8zMDJ7n4fs+V+P7Pp7nMTMzg+d5+L7PtczzPC5fvsxH8f7773PhwgVKpRLN+L6P53nMzMzgeR6+73M1vu/jeR4zMzN4nofv+1zrPM/j8uXL/D2FQoHf/OY3XLhwgffff5+r8X0fz/OYmZnB8zx83+dqfN/H8zxmZmbwPA/f9zGuLxaGcQ175ZVXOHbsGENDQ4yMjPDYY49x991388ILL3DQysoKsVgMx3EYGRnBcRxisRirq6sctLKyQiwWw3EcRkZGcByHWCzG6uoq14tvf/vbnDhxgj/84Q8ctLKyQiwWw3EcRkZGcByHWCzG6uoqB62srBCLxXAch5GRERzHIRaLsbq6ymF05coVHMfhgQce4Jvf/CYnTpxgcHCQM2fOcNDKygqxWAzHcRgZGcFxHGKxGKurqxy0srJCLBbDcRxGRkZwHIdYLMbq6iqH1cLCAvfddx9DQ0OMjIwwNDTEfffdx8LCAgetrKwQi8VwHIeRkREcxyEWi7G6uspBKysrxGIxHMdhZGQEx3GIxWKsrq5ymFy8eBHHcbh48SLNrKysEIvFcByHkZERHMchFouxurrKQSsrK8RiMRzHYWRkBMdxiMVirK6uctDKygqxWAzHcRgZGcFxHGKxGKurq1yrLl68iOM4XLx4kWZeeeUVjh07xtDQECMjIzz22GPcfffdvPDCCxy0srJCLBbDcRxGRkZwHIdYLMbq6ioHraysEIvFcByHkZERHMchFouxurrKtejixYs4jsPFixf5KL797W9z4sQJ/vCHP3DQysoKsVgMx3EYGRnBcRxisRirq6sctLKyQiwWw3EcRkZGcByHWCzG6uoq16qLFy/iOA4XL16kmStXruA4Dg888ADf/OY3OXHiBIODg5w5c4aDVlZWiMViOI7DyMgIjuMQi8VYXV3loJWVFWKxGI7jMDIyguM4xGIxVldXMa4fFoZxjbpw4QKnTp3iyJEjnDt3juXlZX71q19x5513cvr0aXK5HA1bW1sMDw9TLpeZmJhgeXmZ8fFxyuUyQ0NDbG9v07C1tcXw8DDlcpmJiQmWl5cZHx+nXC4zNDTE9vY2h93zzz/Pu+++SzNbW1sMDw9TLpeZmJhgeXmZ8fFxyuUyQ0NDbG9v07C1tcXw8DDlcpmJiQmWl5cZHx+nXC4zNDTE9vY2h0mtVsNxHC5dusSpU6dYXl7m9ddf5+677+bs2bO8+uqrNGxtbTE8PEy5XGZiYoLl5WXGx8cpl8sMDQ2xvb1Nw9bWFsPDw5TLZSYmJlheXmZ8fJxyuczQ0BDb29scNpcvX+bEiRNYlsXPf/5zfv/735PNZrEsi8cee4y1tTUatra2GB4eplwuMzExwfLyMuPj45TLZYaGhtje3qZha2uL4eFhyuUyExMTLC8vMz4+TrlcZmhoiO3tbQ6DS5cuceLECa5ma2uL4eFhyuUyExMTLC8vMz4+TrlcZmhoiO3tbRq2trYYHh6mXC4zMTHB8vIy4+PjlMtlhoaG2N7epmFra4vh4WHK5TITExMsLy8zPj5OuVxmaGiI7e1trjWXLl3ixIkTXM2FCxc4deoUR44c4dy5cywvL/OrX/2KO++8k9OnT5PL5WjY2tpieHiYcrnMxMQEy8vLjI+PUy6XGRoaYnt7m4atrS2Gh4cpl8tMTEywvLzM+Pg45XKZoaEhtre3uZZcunSJEydO8FE9//zzvPvuuzSztbXF8PAw5XKZiYkJlpeXGR8fp1wuMzQ0xPb2Ng1bW1sMDw9chMyvAAAfHUlEQVRTLpeZmJhgeXmZ8fFxyuUyQ0NDbG9vc625dOkSJ06c4GpqtRqO43Dp0iVOnTrF8vIyr7/+OnfffTdnz57l1VdfpWFra4vh4WHK5TITExMsLy8zPj5OuVxmaGiI7e1tGra2thgeHqZcLjMxMcHy8jLj4+OUy2WGhobY3t7GuD5YGMY16uzZswQCAV566SU+97nPYds2PT09TExM8LGPfYyf//znNExPT7OxsYHrugwODmLbNvF4nNHRUdbX18lmszRMT0+zsbGB67oMDg5i2zbxeJzR0VHW19fJZrMcZqurq5w5c4ZPfOITNDM9Pc3Gxgau6zI4OIht28TjcUZHR1lfXyebzdIwPT3NxsYGrusyODiIbdvE43FGR0dZX18nm81ymLz88sv88Y9/5Mknn+Thhx/Gtm1uv/12fvKTnxAIBDh37hwN09PTbGxs4Loug4OD2LZNPB5ndHSU9fV1stksDdPT02xsbOC6LoODg9i2TTweZ3R0lPX1dbLZLIfNv/3bv1Eul3nyySf553/+Z2644Qb+6Z/+iVOnTlGpVMjn8zRMT0+zsbGB67oMDg5i2zbxeJzR0VHW19fJZrM0TE9Ps7Gxgeu6DA4OYts28Xic0dFR1tfXyWazXMs++OADzp49yyOPPMLu7i5XMz09zcbGBq7rMjg4iG3bxONxRkdHWV9fJ5vN0jA9Pc3Gxgau6zI4OIht28TjcUZHR1lfXyebzdIwPT3NxsYGrusyODiIbdvE43FGR0dZX18nm81yrfjggw84e/YsjzzyCLu7u1zN2bNnCQQCvPTSS3zuc5/Dtm16enqYmJjgYx/7GD//+c9pmJ6eZmNjA9d1GRwcxLZt4vE4o6OjrK+vk81maZienmZjYwPXdRkcHMS2beLxOKOjo6yvr5PNZrkWfPDBB5w9e5ZHHnmE3d1dPorV1VXOnDnDJz7xCZqZnp5mY2MD13UZHBzEtm3i8Tijo6Osr6+TzWZpmJ6eZmNjA9d1GRwcxLZt4vE4o6OjrK+vk81muVZ88MEHnD17lkceeYTd3V2u5uWXX+aPf/wjTz75JA8//DC2bXP77bfzk5/8hEAgwLlz52iYnp5mY2MD13UZHBzEtm3i8Tijo6Osr6+TzWZpmJ6eZmNjA9d1GRwcxLZt4vE4o6OjrK+vk81mMa4PFoZxjWppaeHee+/l5ptvZr8bb7yRu+66i/fee4+Gubk5gsEg8Xic/WKxGMFgkNnZWRrm5uYIBoPE43H2i8ViBINBZmdnOax2d3cZGRmhv7+fL3/5yzQzNzdHMBgkHo+zXywWIxgMMjs7S8Pc3BzBYJB4PM5+sViMYDDI7Owsh8lrr73GLbfcwkMPPcR+HR0dvPTSSzz55JM0zM3NEQwGicfj7BeLxQgGg8zOztIwNzdHMBgkHo+zXywWIxgMMjs7y2Hz3nvvUdfR0cF+//iP/0jdlStXaJibmyMYDBKPx9kvFosRDAaZnZ2lYW5ujmAwSDweZ79YLEYwGGR2dpZr2RNPPMGZM2cYHBzkmWee4Wrm5uYIBoPE43H2i8ViBINBZmdnaZibmyMYDBKPx9kvFosRDAaZnZ2lYW5ujmAwSDweZ79YLEYwGGR2dpZrxRNPPMGZM2cYHBzkmWee4WpaWlq49957ufnmm9nvxhtv5K677uK9996jYW5ujmAwSDweZ79YLEYwGGR2dpaGubk5gsEg8Xic/WKxGMFgkNnZWa4FTzzxBGfOnGFwcJBnnnmGD7O7u8vIyAj9/f18+ctfppm5uTmCwSDxeJz9YrEYwWCQ2dlZGubm5ggGg8TjcfaLxWIEg0FmZ2e5VjzxxBOcOXOGwcFBnnnmGa7mtdde45ZbbuGhhx5iv46ODl566SWefPJJGubm5ggGg8TjcfaLxWIEg0FmZ2dpmJubIxgMEo/H2S8WixEMBpmdncW4PlgYxjUqn8/z/PPPc5Dv+/z+97/npptuos73fQqFAn19fViWxUH9/f0UCgV838f3fQqFAn19fViWxUH9/f0UCgV83+cw+uEPf8iVK1f40Y9+RDO+71MoFOjr68OyLA7q7++nUCjg+z6+71MoFOjr68OyLA7q7++nUCjg+z6Hge/7LC8vc88992BZFrVajYWFBTzPo1arcezYMY4dO0ad7/sUCgX6+vqwLIuD+vv7KRQK+L6P7/sUCgX6+vqwLIuD+vv7KRQK+L7PYfL5z3+euv/4j/9gv9/85jfURaNR6nzfp1Ao0NfXh2VZHNTf30+hUMD3fXzfp1Ao0NfXh2VZHNTf30+hUMD3fa5Vd9xxBy+++CLPPfcct9xyC834vk+hUKCvrw/Lsjiov7+fQqGA7/v4vk+hUKCvrw/Lsjiov7+fQqGA7/v4vk+hUKCvrw/Lsjiov7+fQqGA7/tcC+644w5efPFFnnvuOW655RauJp/P8/zzz3OQ7/v8/ve/56abbqLO930KhQJ9fX1YlsVB/f39FAoFfN/H930KhQJ9fX1YlsVB/f39FAoFfN/n/7U77riDF198keeee45bbrmFD/PDH/6QK1eu8KMf/YhmfN+nUCjQ19eHZVkc1N/fT6FQwPd9fN+nUCjQ19eHZVkc1N/fT6FQwPd9rgV33HEHL774Is899xy33HILzfi+z/LyMvfccw+WZVGr1VhYWMDzPGq1GseOHePYsWPU+b5PoVCgr68Py7I4qL+/n0KhgO/7+L5PoVCgr68Py7I4qL+/n0KhgO/7GIefhWEcMlNTU1y5coXjx49Tt7OzQ61Wo6Ojg2ba29up1Wrs7u6ys7NDrVajo6ODZtrb26nVauzu7nLYvPXWW5w7d47vfe97hMNhmtnZ2aFWq9HR0UEz7e3t1Go1dnd32dnZoVar0dHRQTPt7e3UajV2d3c5DC5fvkytVqO9vZ2XX36Zu+66i0cffRTHcTh27Bi//vWvadjZ2aFWq9HR0UEz7e3t1Go1dnd32dnZoVar0dHRQTPt7e3UajV2d3c5TB544AG+9rWvcfbsWb797W/z6quv8q//+q+cPn2aRCJBMpmkbmdnh1qtRkdHB820t7dTq9XY3d1lZ2eHWq1GR0cHzbS3t1Or1djd3eVaNTIywr333svfs7OzQ61Wo6Ojg2ba29up1Wrs7u6ys7NDrVajo6ODZtrb26nVauzu7rKzs0OtVqOjo4Nm2tvbqdVq7O7uci0YGRnh3nvv5f+vqakprly5wvHjx6nb2dmhVqvR0dFBM+3t7dRqNXZ3d9nZ2aFWq9HR0UEz7e3t1Go1dnd3+X9tZGSEe++9l4/irbfe4ty5c3zve98jHA7TzM7ODrVajY6ODpppb2+nVquxu7vLzs4OtVqNjo4Ommlvb6dWq7G7u8u1YGRkhHvvvZe/5/Lly9RqNdrb23n55Ze56667ePTRR3Ech2PHjvHrX/+ahp2dHWq1Gh0dHTTT3t5OrVZjd3eXnZ0darUaHR0dNNPe3k6tVmN3dxfj8LMwjEPkt7/9LadPn+a2227jxIkT1G1ublLX2tpKMy0tLdStra2xublJXWtrK820tLRQt7a2xmFSKpU4deoU999/P1/96le5ms3NTepaW1tppqWlhbq1tTU2Nzepa21tpZmWlhbq1tbWOAwuX75M3VtvvcUPfvADhoaG+NnPfkY6neamm27iu9/9LjMzM9Rtbm5S19raSjMtLS3Ura2tsbm5SV1rayvNtLS0ULe2tsZhk0gk+Id/+AdmZ2d5+umn+fd//3c+9alP8S//8i9YlkXd5uYmda2trTTT0tJC3draGpubm9S1trbSTEtLC3Vra2scZpubm9S1trbSTEtLC3Vra2tsbm5S19raSjMtLS3Ura2tsbm5SV1rayvNtLS0ULe2tsZh99vf/pbTp09z2223ceLECeo2Nzepa21tpZmWlhbq1tbW2NzcpK61tZVmWlpaqFtbW+OwKJVKnDp1ivvvv5+vfvWrXM3m5iZ1ra2tNNPS0kLd2toam5ub1LW2ttJMS0sLdWtraxwWly9fpu6tt97iBz/4AUNDQ/zsZz8jnU5z00038d3vfpeZmRnqNjc3qWttbaWZlpYW6tbW1tjc3KSutbWVZlpaWqhbW1vDOPwsDOOQuHDhAo8//jgf//jHeemll2hvb6cuGAzyUViWRTAY5KOwLIvD5KmnnqKlpYXvf//7/D3BYJCPwrIsgsEgH4VlWRwGf/vb36j785//zE9/+lMef/xxvvCFL/Dggw/yi1/8gkAgwOnTp6kLBoN8FJZlEQwG+Sgsy+Iwefnll3nssceIRCLMzc0hibm5Oe644w6GhoaYnp6mLhgM8lFYlkUwGOSjsCyLwywYDPJRWJZFMBjko7Asi2AwyEdhWRaH2YULF3j88cf5+Mc/zksvvUR7ezt1wWCQj8KyLILBIB+FZVkcFk899RQtLS18//vf5+8JBoN8FJZlEQwG+Sgsy+Kw+Nvf/kbdn//8Z37605/y+OOP84UvfIEHH3yQX/ziFwQCAU6fPk1dMBjko7Asi2AwyEdhWRbG4WdhGIfA888/z4kTJ+js7OSVV17hyJEjNLS1tVFXqVRoplqtUtfd3U1bWxt1lUqFZqrVKnXd3d0cFi+//DJvv/02Y2Nj3Hzzzfw9bW1t1FUqFZqpVqvUdXd309bWRl2lUqGZarVKXXd3N4eBbdvU3XrrrQwODrJfV1cXX/ziF3nvvfe4cuUKbW1t1FUqFZqpVqvUdXd309bWRl2lUqGZarVKXXd3N4eF7/v86Ec/4lOf+hTPPvssR44coe7IkSOcPXuW//N//g+nT5+mVqvR1tZGXaVSoZlqtUpdd3c3bW1t1FUqFZqpVqvUdXd3c5i1tbVRV6lUaKZarVLX3d1NW1sbdZVKhWaq1Sp13d3dtLW1UVepVGimWq1S193dzWH1/PPPc+LECTo7O3nllVc4cuQIDW1tbdRVKhWaqVar1HV3d9PW1kZdpVKhmWq1Sl13dzeHwcsvv8zbb7/N2NgYN998M39PW1sbdZVKhWaq1Sp13d3dtLW1UVepVGimWq1S193dzWFh2zZ1t956K4ODg+zX1dXFF7/4Rd577z2uXLlCW1sbdZVKhWaq1Sp13d3dtLW1UVepVGimWq1S193djXH4WRjGNe7pp5/mxz/+MZ/97Gd55ZVXuPXWW9kvFAoRCAQolUo0UyqVCAQChEIhQqEQgUCAUqlEM6VSiUAgQCgU4rB4++23qfvGN77B0aNHOXr0KEePHuXcuXPUOY7D0aNH+ctf/kIoFCIQCFAqlWimVCoRCAQIhUKEQiECgQClUolmSqUSgUCAUCjEYXDnnXdS95nPfIZmbrrpJurW1tYIhUIEAgFKpRLNlEolAoEAoVCIUChEIBCgVCrRTKlUIhAIEAqFOCz+8z//k//+7//m7rvvJhQKsV9LSwv9/f38z//8DxcvXiQUChEIBCiVSjRTKpUIBAKEQiFCoRCBQIBSqUQzpVKJQCBAKBTiMAuFQgQCAUqlEs2USiUCgQChUIhQKEQgEKBUKtFMqVQiEAgQCoUIhUIEAgFKpRLNlEolAoEAoVCIw+jpp5/mxz/+MZ/97Gd55ZVXuPXWW9kvFAoRCAQolUo0UyqVCAQChEIhQqEQgUCAUqlEM6VSiUAgQCgU4jB4++23qfvGN77B0aNHOXr0KEePHuXcuXPUOY7D0aNH+ctf/kIoFCIQCFAqlWimVCoRCAQIhUKEQiECgQClUolmSqUSgUCAUCjEYXHnnXdS95nPfIZmbrrpJurW1tYIhUIEAgFKpRLNlEolAoEAoVCIUChEIBCgVCrRTKlUIhAIEAqFMA4/C8O4hn3rW9/i1Vdf5Utf+hKZTIaOjg6aiUajLC0t4fs++/m+z+LiItFolIZoNMrS0hK+77Of7/ssLi4SjUY5TD7/+c9z/Phxjh8/zvHjxzl+/DjHjx/n05/+NHX33Xcfx48fp7W1lbpoNMrS0hK+77Of7/ssLi4SjUZpiEajLC0t4fs++/m+z+LiItFolMPihhtu4NZbb+V3v/sdvu9z0F//+lfqotEoddFolKWlJXzfZz/f91lcXCQajdIQjUZZWlrC9332832fxcVFotEoh0l7ezt1H3zwAc3UajXqQqEQddFolKWlJXzfZz/f91lcXCQajdIQjUZZWlrC9332832fxcVFotEo14NoNMrS0hK+77Of7/ssLi4SjUZpiEajLC0t4fs++/m+z+LiItFolIZoNMrS0hK+77Of7/ssLi4SjUY5jL71rW/x6quv8qUvfYlMJkNHRwfNRKNRlpaW8H2f/XzfZ3FxkWg0SkM0GmVpaQnf99nP930WFxeJRqMcFp///Oc5fvw4x48f5/jx4xw/fpzjx4/z6U9/mrr77ruP48eP09raSl00GmVpaQnf99nP930WFxeJRqM0RKNRlpaW8H2f/XzfZ3FxkWg0ymFyww03cOutt/K73/0O3/c56K9//St10WiUumg0ytLSEr7vs5/v+ywuLhKNRmmIRqMsLS3h+z77+b7P4uIi0WgU4/pgYRjXqOeee465uTm+8pWv8Oyzz2LbNleTSCSoVCrk83n2y+fzVKtVEokEDYlEgkqlQj6fZ798Pk+1WiWRSHCYPPzww6RSKVKpFKlUilQqRSqV4p577qHOcRxSqRQ33ngjdYlEgkqlQj6fZ798Pk+1WiWRSNCQSCSoVCrk83n2y+fzVKtVEokEh8nXvvY1yuUy+Xye/f70pz/xxhtvcNddd3HDDTdQl0gkqFQq5PN59svn81SrVRKJBA2JRIJKpUI+n2e/fD5PtVolkUhwmHR0dBCJRLhw4QL/9V//xX5bW1t4nsctt9xCNBqlLpFIUKlUyOfz7JfP56lWqyQSCRoSiQSVSoV8Ps9++XyearVKIpHgepBIJKhUKuTzefbL5/NUq1USiQQNiUSCSqVCPp9nv3w+T7VaJZFI0JBIJKhUKuTzefbL5/NUq1USiQSHzXPPPcfc3Bxf+cpXePbZZ7Ftm6tJJBJUKhXy+Tz75fN5qtUqiUSChkQiQaVSIZ/Ps18+n6darZJIJDgsHn74YVKpFKlUilQqRSqVIpVKcc8991DnOA6pVIobb7yRukQiQaVSIZ/Ps18+n6darZJIJGhIJBJUKhXy+Tz75fN5qtUqiUSCw+ZrX/sa5XKZfD7Pfn/605944403uOuuu7jhhhuoSyQSVCoV8vk8++XzearVKolEgoZEIkGlUiGfz7NfPp+nWq2SSCQwrg8WhnENKpVKnD17lrpyuczJkyc5efIkJ0+e5OTJk5w8eZKTJ09Sq9WoSyaTRCIRxsbGyGQyeJ5HJpMhlUoRiURIJpM0JJNJIpEIY2NjZDIZPM8jk8mQSqWIRCIkk0muZ8lkkkgkwtjYGJlMBs/zyGQypFIpIpEIyWSShmQySSQSYWxsjEwmg+d5ZDIZUqkUkUiEZDLJYeI4Drfddhujo6M8++yzLCws8Nprr/HQQw9R99RTT9GQTCaJRCKMjY2RyWTwPI9MJkMqlSISiZBMJmlIJpNEIhHGxsbIZDJ4nkcmkyGVShGJREgmkxw2p06dolqt8vWvf51XX30Vz/N47bXX+PrXv876+jpPP/00lmVRl0wmiUQijI2Nkclk8DyPTCZDKpUiEomQTCZpSCaTRCIRxsbGyGQyeJ5HJpMhlUoRiURIJpNcD5LJJJFIhLGxMTKZDJ7nkclkSKVSRCIRkskkDclkkkgkwtjYGJlMBs/zyGQypFIpIpEIyWSShmQySSQSYWxsjEwmg+d5ZDIZUqkUkUiEZDLJYVIqlTh79ix15XKZkydPcvLkSU6ePMnJkyc5efIkJ0+epFarUZdMJolEIoyNjZHJZPA8j0wmQyqVIhKJkEwmaUgmk0QiEcbGxshkMnieRyaTIZVKEYlESCaTXK+SySSRSISxsTEymQye55HJZEilUkQiEZLJJA3JZJJIJMLY2BiZTAbP88hkMqRSKSKRCMlkksPGcRxuu+02RkdHefbZZ1lYWOC1117joYceou6pp56iIZlMEolEGBsbI5PJ4HkemUyGVCpFJBIhmUzSkEwmiUQijI2Nkclk8DyPTCZDKpUiEomQTCYxrg8WhnENunTpEpVKhbo33niD8+fPc/78ec6fP8/58+c5f/4858+fx/d96mzbZmpqip6eHtLpNI7jkE6n6e3tJZvNYts2DbZtMzU1RU9PD+l0GsdxSKfT9Pb2ks1msW2b65lt20xNTdHT00M6ncZxHNLpNL29vWSzWWzbpsG2baampujp6SGdTuM4Dul0mt7eXrLZLLZtc5i0t7fzy1/+ksHBQcbHx3n00Uf5zne+Q90LL7xAb28vDbZtMzU1RU9PD+l0GsdxSKfT9Pb2ks1msW2bBtu2mZqaoqenh3Q6jeM4pNNpent7yWaz2LbNYTM4OMiLL75IS0sLTz/9NI7j8J3vfIe//vWvnDlzhgceeIAG27aZmpqip6eHdDqN4zik02l6e3vJZrPYtk2DbdtMTU3R09NDOp3GcRzS6TS9vb1ks1ls2+Z6YNs2U1NT9PT0kE6ncRyHdDpNb28v2WwW27ZpsG2bqakpenp6SKfTOI5DOp2mt7eXbDaLbds02LbN1NQUPT09pNNpHMchnU7T29tLNpvFtm0Ok0uXLlGpVKh74403OH/+POfPn+f8+fOcP3+e8+fPc/78eXzfp862baampujp6SGdTuM4Dul0mt7eXrLZLLZt02DbNlNTU/T09JBOp3Ech3Q6TW9vL9lsFtu2uV7Zts3U1BQ9PT2k02kcxyGdTtPb20s2m8W2bRps22Zqaoqenh7S6TSO45BOp+nt7SWbzWLbNodNe3s7v/zlLxkcHGR8fJxHH32U73znO9S98MIL9Pb20mDbNlNTU/T09JBOp3Ech3Q6TW9vL9lsFtu2abBtm6mpKXp6ekin0ziOQzqdpre3l2w2i23bGNcHC8O4Bt1///1IQhKSkIQkJCEJSUjihhtuoKGrq4tcLsfCwgKTk5PMz8+Ty+UIh8Mc1NXVRS6XY2FhgcnJSebn58nlcoTDYa4XrusiiYGBAQ7q6uoil8uxsLDA5OQk8/Pz5HI5wuEwB3V1dZHL5VhYWGBycpL5+XlyuRzhcJjD6JOf/CRnz57l3XffZXJyktdff50333yTgYEBDurq6iKXy7GwsMDk5CTz8/PkcjnC4TAHdXV1kcvlWFhYYHJykvn5eXK5HOFwmMPq3nvv5cKFC8zNzTE5Ocnc3BxvvfUW999/Pwd1dXWRy+VYWFhgcnKS+fl5crkc4XCYg7q6usjlciwsLDA5Ocn8/Dy5XI5wOMxhEovFkMSDDz5IM11dXeRyORYWFpicnGR+fp5cLkc4HOagrq4ucrkcCwsLTE5OMj8/Ty6XIxwOc1BXVxe5XI6FhQUmJyeZn58nl8sRDoe5VsViMSTx4IMPst/999+PJCQhCUlIQhKSkIQkbrjhBhq6urrI5XIsLCwwOTnJ/Pw8uVyOcDjMQV1dXeRyORYWFpicnGR+fp5cLkc4HOZaFIvFkMSDDz7IR+G6LpIYGBjgoK6uLnK5HAsLC0xOTjI/P08ulyMcDnNQV1cXuVyOhYUFJicnmZ+fJ5fLEQ6HuVbFYjEk8eCDD9LMJz/5Sc6ePcu7777L5OQkr7/+Om+++SYDAwMc1NXVRS6XY2FhgcnJSebn58nlcoTDYQ7q6uoil8uxsLDA5OQk8/Pz5HI5wuEwxvXDwjCuM52dnQwMDBAOh/kwnZ2dDAwMEA6H+d+os7OTgYEBwuEwH6azs5OBgQHC4TDXg7a2NgYGBrj99tv5MJ2dnQwMDBAOh/kwnZ2dDAwMEA6HuV4cOXKEgYEBjhw5wofp7OxkYGCAcDjMh+ns7GRgYIBwOMz1rLOzk4GBAcLhMB+ms7OTgYEBwuEwH6azs5OBgQHC4TD/G3V2djIwMEA4HObDdHZ2MjAwQDgc5n+bzs5OBgYGCIfDfJjOzk4GBgYIh8NcL9ra2hgYGOD222/nw3R2djIwMEA4HObDdHZ2MjAwQDgcxrj+WBiGYRiGYRiGYRh7LAzDMAzDMAzDMIw9FoZhGIZhGIZhGMYeC8MwDMMwDMMwDGOPhWEYhmEYhmEYhrHHwjAMwzAMwzAMw9hjYRiGYRiGYRiGYeyxMAzDMAzDMAzDMPZYGIZhGIZhGIZhGHssDMMwDMMwDMMwjD0WhmEYhmEYhmEYxh4LwzAMwzAMwzAMY4+FYRiGYRiGYRiGscfCMAzDMAzDMAzD2GNhGIZhGIZhGIZh7LEwDMMwDMMwDMMw9lgYhmEYhmEYhmEYeywMwzAMwzAMwzCMPRaGYRiGYRiGYRjGHgvDMAzDMAzDMAxjj4VhGIZhGIZhGIaxx8IwDMMwDMMwDMPYY2EYhmEYhmEYhmHssTAMwzAMwzAMwzD2WBiGYRiGYRiGYRh7LAzDMAzDMAzDMIw9FoZhGIZhGIZhGMYeC8MwDMMwDMMwDGOPhWEYhmEYhmEYhrHHwjAMwzAMwzAMw9hjYRiGYRiGYRiGYeyxMAzDMAzDMAzDMPZYGIZhGIZhGIZhGHssDMMwDMMwDMMwjD0WhmEYhmEYhmEYxh4LwzAMwzAMwzAMY4+FYRiGYRiGYRiGscfCMAzDMAzDMAzD2PP/AbdgAY2QZQIpAAAAAElFTkSuQmCC</figureUri><figureSize type="array"><element>560</element><element>420</element></figureSize><figureId>af9dfb7e-89e9-4732-b5e3-3d9a0a2ce3c8</figureId><regionNumbers type="array"><element>16</element></regionNumbers><originalRegionNumber>16</originalRegionNumber></outputData><lineNumbers type="array"><element>28</element></lineNumbers></element><element><type>figure</type><outputData><lineNumbers type="array"><element>28</element></lineNumbers><figureUri>data:image/png;base64,iVBORw0KGgoAAAANSUhEUgAAA0gAAAJ2CAYAAABl4KKyAAAgAElEQVR4AezBX2jfd8H3/yefZk3qYi/pKG+msI6hvMTS1sw/kzoohZjeIIIHBguKMycdujBoT9ROAr5NpgdDkMrGqq40rUFI5x9wdYVcTusITCYbXaCUnBSKQobLoJSQZsnXH/lAL2qXud6d9y+7dz8fj+afkiRJkqRWgyRJkiSp1SBJkiRJajVIkiRJkloNkiRJkqRWgyRJkiSp1SBJkiRJajVIkiRJkloNkiRJkqRWgyRJkiSp1SBJkiRJajVIkiRJkloNkiRJkqRWgyRJkiSp1SBJkiRJajVIkiRJkloNkiRJkqRWgyRJkiSp1SBJkiRJajVIkiRJkloNkiRJkqRWgyRJkiSp1SBJkiRJajVIkiRJkloNkiRJkqRWgyRJkiSp1SBJkiRJajVIkiRJkloNkiRJkqRWgyRJkiSp1SBJkiRJajVIkiRJkloNkiRJkqRWgyRJkiSp1SBJkiRJajVIkiRJkloNkiRJkqRWgyRJkiSp1SBJkiRJajVIkiRJkloNkiRJkqRWgyRJkiSp1SBJkiRJajVIkiRJkloNkiRJkqRWgyRJkiSp1SBJkiRJajXo/zo7so8kJCEJSUhCEpKQhCQkIQlJSEISkpCEJCQhCUlIQhKSkIQkJCEJSUhCEpKQhCQkIQlJSEISkpCEJCQhCUlIQhKSkIQkJCEJSUhCEpKQhCQkIQlJSEISkpCEJCQhCUlIQhKSkIQkJCEJSUhCEpKQhCQkIQlJSEISkpCEJCQhCUlIQhKSkIQkJCEJSUhCEpKQhCQkIQlJSEISkpCEJCQhCUlIQhKSkIQkJCEJSUhCEpKQhCQkIQlJSEISkpCEJCQhCUlIQhKSkIQkJCEJSUhCEpKQhCQkIQlJSEISkpCEJCQhCUlIQhKSkIQkJCEJSUhCEpKQhCQkIQlJSEISkpCEJCQhCUlIQhKSkIQkJCEJSUhCEpKQhCQkIQlJSEISkpCEJCQhCUlIQhKSkIQkJCEJSUhCEpKQhCQkIQlJSEISkpCEJCQhCUlIQhKSkIQkJCEJSUhCEpKQhCQkIQlJSEISkpCEJCQhCUlIQhKSkIQkJCEJSUhCEpKQhCQkIQlJSEISkpCEJCQhCUlIQhKSkIQkJCEJSUhCEpKQhCQkIQlJSEISkpCEJCQhCUlIQhKSkIQkJCEJSUhCEpKQhCQkIQlJSEISkpCEJCQhCUlIQhKSkIQkJCEJSUhCEpKQhCQkIQlJSEISkpCEJCQhCUlIQhKSkIQkJCEJSUhCEpKQhCQkIQlJSEISkpCEJCQhCUlIQhKSkIQkJCEJSUhCEpKQhCQkIQlJSEISkpCEJCQhCUlIQhKSkIQkJCEJSUhCEpKQhCQkIQlJSEISkpCEJCQhCUlIQhKSkIQkJCEJSUhCEpKQhCQkIQlJSEISkpCEJCQhCUlIQhKSkIQkJCEJSUhCEpKQhCQkIQlJSEISkpCEJCQhCUlIQhKSkIQkJCEJSUhCEpKQhCQkIQlJSEISkpCEJCQhCUlIQhKSkIQkJCEJSUhCEpKQhCQkIQlJSEISkpCEJCQhCUlIQhKSkIQkJCEJSUhCEpKQhCQkIQlJSEISkpCEJCQhCUlIQhKSkIQkJCEJSUhCEpKQhCQkIQlJSEISkpCEJCQhCUlIQhKSkIQkJCEJSUhCEpKQhCQkIQlJSEISkpCEJCQhCUlIQhKSkIQkJCEJSUhCEpKQhCQkIQlJSEISkpCEJCQhCUlIQhKSkIQkJCEJSUhCEpKQhCQkIQlJSEISkpCEJCQhCUlIQhKSkIQk7Mg+9M406P86S1ykUClUCpVCpVApVAqVQqVQKVQKlUKlUClUCpVCpVApVAqVQqVQKVQKlUKlUClUCpVCpVApVAqVQqVQKVQKlUKlUClUCpVCpVApVAqVQqVQKVQKlUKlUClUCpVCpVApVAqVQqVQKVQKlUKlUClUCpVCpVApVAqVQqVQKVQKlUKlUFlVqBQqhUqhUqgUKoVKoVKoFCqFSqFSqBQqhUqhUqgUKoVKoVKoFCqFSqFSqBQqhUqhUqgUKoVKoVKoFCqFSqFSqBQqhUqhUqgUKoVKoVKoFCqFSqFSqBQqhUqhUqgUKoVKoVKoFCqFSqFSqBQqhUqhUqgUKoVKoVKoFCqFSqFSqKwqVAqVQqVQKVQKlUKlUClUCpVCpVApVAqVQqVQKVQKlUKlUClUCpVCpVApVAqVQqVQKVQKlUKlUClUCpVCpVApVAqVQqVQKVQKlUKlUClUCpVCpVApVAqVQqVQKVQKlUKlUClUCpVCpVApVAqVQqVQKVQKlUKlUClUCpVCpVApVAqVVYVKoVKoFCqFSqFSqBQqhUqhUqgUKoVKoVKoFCqFSqFSqBQqhUqhUqgUKoVKoVKoFCqFSqFSqBQqhUqhUqgUKoVKoVKoFCqFSqFSqBQqhUqhUqgUKoVKoVKoFCqFSqFSqBQqhUqhUqgUKoVKoVKoFCqFSqFSqBQqhUqhUqgUKoXKqkKlUClUCpVCpVApVAqVQqVQKVQKlUKlUClUCpVCpVApVAqVQqVQKVQKlUKlUClUCpVCpVApVAqVQqVQKVQKlUKlUClUCpVCpVApVAqVQqVQKVQKlUKlUClUCpVCpVApVAqVQqVQKVQKlUKlUClUCpVCpVApVAqVQqVQKVQKlUKlUFlVqBQqhUqhUqgUKoVKoVKoFCqFSqFSqBQqhUqhUqgUKoVKoVKoFCqFSqFSqBQqhUqhUqgUKoVKoVKoFCqFSqFSqBQqhUqhUqgUKoVKoVKoFCqFSqFSqBQqhUqhUqgUKoVKoVKoFCqFSqFSqBQqhUqhUqgUKoVKoVKoFCqFSqFSqKwqVAqVQqVQKVQKlUKlUClUCpVCpVApVAqVQqVQKVQKlUKlUClUCpVCpVApVAqVQqVQKVQKlUKlUClUCpVCpVApVAqVQqVQKVQKlUKlUClUCpVCpVApVAqVQqVQKVQKlUKlUClUCpVCpVApVAqVQqVQKVQKlUKlUClUCpVCpVApVAqVVYVKoVKoFCqFSqFSqBQqhUqhUqgUKoVKoVKoFCqFSqFSqBQqhUqhUqgUKoVKoVKoFCqFSqFSqBQqhUqhUqgUKoVKoVKoFCqFSqFSqBQqhUqhUqgUKoVKoVKoFCqFSqFSqBQqhUqhUqgUKoVKoVKoFCqFSqFSqBQqhUqhUqgUKoXKqkKlUClUCpVCpVApVAqVQqVQKVQKlUKlUClUCpVCpVApVAqVQqVQKVQKlUKlUClUCpVCpVApVAqVQqVQKVQKlUKlUClUCpVCpVApVAqVQqVQKVQKlUKlUClUCpVCpVBZ4iJ6ZxokSZIkSa0GSZIkSVKrQZIkSZLUapAkSZIktRqk96jb2Yve3u3sRTfndvait3c7e9HNuZ296O3dzl50c25nL3p7t7MX6a00SO9RvexFb6+Xvejm9LIXvb1e9qKb08te9PZ62YtuTi970dvrZS/SW2mQJEmSJLUaJEmSJEmtBkmSJElSq0GSJEmS1GqQJEmSJLUaJEmSJEmtBkmSJElSq0GSJEmS1GqQJEmSJLUaJEmSJEmtBkmSJElSq0GSJEmS1GqQJEmSJLUaJEmSJEmtBkmSJElSq0GSJEmS1GqQJEmSJLUaJEmSJEmtBkmSJElSq0GSJEmS1GqQJEmSJLUaJEmSJEmtBkmSJElSq0GSJEmS1GqQJEmSJLUaJEmSJEmtBkmSJElSq0GSJEmS1GqQJEmSJLUaJEmSJEmtBkmSJElSq0GSJEmS1GqQJEmSJLUaJEmSJEmtBkmSJElSq0GSJEmS1GqQJEmSJLUaJEmSJEmtBr0jKysrLCwssLCwwMLCAgsLCywsLLCwsMDVq1e5UafTYXp6mtOnTzM9PU2n00GSJEnSu0OD3pHvfe979PX10dfXR19fH319ffT19dHX18d3vvMdrvfKK6/Q39/P0NAQBw8eZGhoiP7+fs6fP48kSZKk9degd+TSpUts3LiRwcFBBgcHGRwcZHBwkMHBQe677z6uuXz5Mg8++CCLi4scPXqUc+fOceTIERYXFzlw4ABXrlxBkiRJ0vpq0Dvy4osv8pnPfIbR0VFGR0cZHR1ldHSU0dFRvvzlL3PNyZMnee211xgZGWHPnj10d3czMDBArZVXX32VEydOIEmSJGl9NeiWXbp0iaWlJT784Q/zds6cOUNPTw8DAwNcr7+/n56eHp599lkkSZIkra8G3bLz58+zqq+vjxdffJGTJ0/y9NNPc/78ea7X6XSYnZ1l586dNE3Dje69915mZ2fpdDpIkiRJWj8NumXnzp1j1djYGF/5ylf4/ve/z+HDh/niF7/It771LVZWVli1sLDAysoKW7ZsYS2bN29mZWWFq1evcrPmGGGOEeYYYY4R5hjhCs8hSZKk974rPMccI8wxwhwjzDHCHCPonWvQLbt48SKrPvaxj/G73/2OmZkZfvnLX7Jz505+85vf8MMf/pBVr7/+Oqs2btzIWjZs2MCqixcvcrMKlUKlUClUCpVe9iJJkqT3vl72UqgUKoVKoVKo6J1r0C372te+xmOPPcYTTzzBRz7yEW677Tb6+vo4duwYd9xxBxMTE1y+fJmenh5uRtM0SJIkSVo/Dbpln/70p/nCF77AjXp7e/nsZz/L8vIyf/3rX+nt7WXV0tISa1leXmbVXXfdhSRJkqT106D/I7q7u1n1z3/+k02bNtHV1cX8/DxrmZ+fp6uri02bNiFJkiRp/TTolrzxxht89atf5eGHH2Yt8/PzrLrnnntYtWvXLl5++WU6nQ7X63Q6vPTSS+zatQtJkiRJ66tBt+S2227j73//O1NTU1y8eJHrzc7O8sc//pHt27dz9913s2rfvn0sLS0xOTnJ9SYnJ1leXmbfvn1IkiRJWl8NumWHDx9mZWWFBx54gF//+tdMT09z6tQpHnjgATZu3MgPfvADrtm/fz/btm3j0UcfZXx8nOnpacbHxxkdHWXbtm3s378fSZIkSeurQbesv7+fI0eO0DQN3/72txkaGuKRRx5h69atnDhxgiRc093dzfHjx9m+fTtjY2MMDQ0xNjbGjh07OHHiBN3d3UiSJElaXw16RwYGBnjuuef4/e9/z7Fjxzh79iy//e1v2bFjBze68847mZiY4Pnnn+fYsWOcPXuWiYkJSilIkiRJWn8N+o+455572L17N6UU3s7WrVvZvXs3pRQkSZIkvXs0SJIkSZJaDZIkSZKkVoMkSZIkqdUgSZIkSWo1SJIkSZJaDZIkSZKkVoMkSZIkqdUgSZIkSWo1SJIkSZJaDZIkSZKkVoMkSZIkqdUgSZIkSWo1SJIkSZJaDZIkSZKkVoMkSZIkqdUgSZIkSWo1SJIkSZJaDZIkSZKkVoMkSZIkqdUgSZIkSWo1SJIkSZJaDZIkSZKkVoMkSZIkqdUgSZIkSWo1SJIkSZJaDZIkSZKkVoMkSZIkqdUgSZIkSWo1SJIkSZJaDZIkSZKkVoMkSZIkqdUgSZIkSWo1SJIkSZJaDZIkSZKkVoMkSZIkqdUgSZIkSWo16G1NT09z6dIl3kqn02F6eprTp08zPT1Np9PhrXQ6Haanpzl9+jTT09N0Oh0kSZIkvTs06N964YUXGBoa4oUXXmAtr7zyCv39/QwNDXHw4EGGhobo7+/n/Pnz3OiVV16hv7+foaEhDh48yNDQEP39/Zw/fx5JkiRJ669Bb+kvf/kLDz30EG/l8uXLPPjggywuLnL06FHOnTvHkSNHWFxc5MCBA1y5coVrLl++zIMPPsji4iJHjx7l3LlzHDlyhMXFRQ4cOMCVK1eQJEmStL4a9CZvvPEGjz/+OF//+te5evUqb+XkyZO89tprjIyMsGfPHrq7uxkYGKDWyquvvsqJEye45uTJk7z22muMjIywZ88euru7GRgYoNbKq6++yokTJ5AkSZK0vhr0JsPDw/z4xz9mz549fPe73+WtnDlzhp6eHgYGBrhef38/PT09PPvss1xz5swZenp6GBgY4Hr9/f309PTw7LPPIkmSJGl9NehNPvrRj/Lzn/+cJ554gjvuuIO1dDodZmdn2blzJ03TcKN7772X2dlZOp0OnU6H2dlZdu7cSdM03Ojee+9ldnaWTqeDJEmSpPXToDc5ePAg999/P//OwsICKysrbNmyhbVs3ryZlZUVrl69ysLCAisrK2zZsoW1bN68mZWVFa5evcrNmmOEOUaYY4Q5RphjhCs8hyRJkt77rvAcc4wwxwhzjDDHCHOMoHeuQbfk9ddfZ9XGjRtZy4YNG1h18eJFXn/9dVZt3LiRtWzYsIFVFy9e5GYVKoVKoVKoFCq97EWSJEnvfb3spVApVAqVQqVQ0TvXoFvS09PDzWiahp6eHm5G0zRIkiRJWj8NuiW9vb2sWlpaYi3Ly8usuuuuu+jt7WXV0tISa1leXmbVXXfdhSRJkqT106BbsmnTJrq6upifn2ct8/PzdHV1sWnTJjZt2kRXVxfz8/OsZX5+nq6uLjZt2oQkSZKk9dOgW7Zr1y5efvllOp0O1+t0Orz00kvs2rWLa3bt2sXLL79Mp9Phep1Oh5deeoldu3YhSZIkaX016Jbt27ePpaUlJicnud7k5CTLy8vs27ePa/bt28fS0hKTk5Ncb3JykuXlZfbt24ckSZKk9dWgW7Z//362bdvGo48+yvj4ONPT04yPjzM6Osq2bdvYv38/1+zfv59t27bx6KOPMj4+zvT0NOPj44yOjrJt2zb279+PJEmSpPXVoFvW3d3N8ePH2b59O2NjYwwNDTE2NsaOHTs4ceIE3d3dXNPd3c3x48fZvn07Y2NjDA0NMTY2xo4dOzhx4gTd3d1IkiRJWl8N+rf6+/u5cOECX/rSl1jLnXfeycTEBM8//zzHjh3j7NmzTExMUErhRnfeeScTExM8//zzHDt2jLNnzzIxMUEpBUmSJEnrr0H/EVu3bmX37t2UUng7W7duZffu3ZRSkCRJkvTu0SBJkiRJajVIkiRJkloNkiRJkqRWgyRJkiSp1SBJkiRJajVIkiRJkloNkiRJkqRWgyRJkiSp1SBJkiRJajVIkiRJkloNkiRJkqRWgyRJkiSp1SBJkiRJajVIkiRJkloNkiRJkqRWgyRJkiSp1SBJkiRJajVIkiRJkloNkiRJkqRWgyRJkiSp1SBJkiRJajVIkiRJkloNkiRJkqRWgyRJkiSp1SBJkiRJajVIkiRJkloNkiRJkqRWgyRJkiSp1SBJkiRJajVIkiRJkloNkiRJkqRWgyRJkiSp1SBJkiRJajVIkiRJkloNkiRJkqRWgyRJkiSp1aC3NT09zaVLl1jLysoKCwsLLCwssLCwwMLCAgsLCywsLHD16lVu1Ol0mJ6e5vTp00xPT9PpdJAkSZL07tCgf+uFF15gaGiIF154gbV873vfo6+vj76+Pvr6+ujr66Ovr4++vj6+853vcL1XXnmF/v5+hoaGOHjwIENDQ/T393P+/HkkSZIkrb8GvaW//OUvPPTQQ/w7ly5dYuPGjQwODjI4OMjg4CCDg4MMDg5y3333cc3ly5d58MEHWVxc5OjRo5w7d44jR46wuLjIgQMHuHLlCpIkSZLWV4Pe5I033uDxxx/n61//OlevXuXfefHFF/nMZz7D6Ogoo6OjjI6OMjo6yujoKF/+8pe55uTJk7z22muMjIywZ88euru7GRgYoNbKq6++yokTJ5AkSZK0vhr0JsPDw/z4xz9mz549fPe73+WtXLp0iaWlJT784Q/zds6cOUNPTw8DAwNcr7+/n56eHp599lkkSZIkra8GvclHP/pRfv7zn/PEE09wxx138FbOnz/Pqr6+Pl588UVOnjzJ008/zfnz57lep9NhdnaWnTt30jQNN7r33nuZnZ2l0+kgSZIkaf006E0OHjzI/fffz9s5d+4cq8bGxvjKV77C97//fQ4fPswXv/hFvvWtb7GyssKqhYUFVlZW2LJlC2vZvHkzKysrXL16FUmSJEnrp0G37OLFi6z62Mc+xu9+9ztmZmb45S9/yc6dO/nNb37DD3/4Q1a9/vrrrNq4cSNr2bBhA6suXrzIzZpjhDlGmGOEOUaYY4QrPIckSZLe+67wHHOMMMcIc4wwxwhzjKB3rkG37Gtf+xqPPfYYTzzxBB/5yEe47bbb6Ovr49ixY9xxxx1MTExw+fJlenp6uBlN03CzCpVCpVApVAqVXvYiSZKk975e9lKoFCqFSqFSqOida9At+/SnP80XvvAFbtTb28tnP/tZlpeX+etf/0pvby+rlpaWWMvy8jKr7rrrLiRJkiStnwb9H9Hd3c2qf/7zn2zatImuri7m5+dZy/z8PF1dXWzatAlJkiRJ66dBt+SNN97gq1/9Kg8//DBrmZ+fZ9U999zDql27dvHyyy/T6XS4XqfT4aWXXmLXrl1IkiRJWl8NuiW33XYbf//735mamuLixYtcb3Z2lj/+8Y9s376du+++m1X79u1jaWmJyclJrjc5Ocny8jL79u1DkiRJ0vpq0C07fPgwKysrPPDAA/z6179menqaU6dO8cADD7Bx40Z+8IMfcM3+/fvZtm0bjz76KOPj40xPTzM+Ps7o6Cjbtm1j//79SJIkSVpfDbpl/f39HDlyhKZp+Pa3v83Q0BCPPPIIW7du5cSJEyThmu7ubo4fP8727dsZGxtjaGiIsbExduzYwYkTJ+ju7kaSJEnS+mrQv9Xf38+FCxf40pe+xFoGBgZ47rnn+P3vf8+xY8c4e/Ysv/3tb9mxYwc3uvPOO5mYmOD555/n2LFjnD17lomJCUopSJIkSVp/DfqPuOeee9i9ezelFN7O1q1b2b17N6UUJEmSJL17NEiSJEmSWg2SJEmSpFaDJEmSJKnVIEmSJElqNUiSJEmSWg2SJEmSpFaDJEmSJKnVIEmSJElqNUiSJEmSWg2SJEmSpFaDJEmSJKnVIEmSJElqNUiSJEmSWg2SJEmSpFaDJEmSJKnVIEmSJElqNUiSJEmSWg2SJEmSpFaDJEmSJKnVIEmSJElqNUiSJEmSWg2SJEmSpFaDJEmSJKnVIEmSJElqNUiSJEmSWg2SJEmSpFaDJEmSJKnVIEmSJElqNUiSJEmSWg2SJEmSpFaDJEmSJKnVIEmSJElqNUiSJEmSWg2SJEmSpFaDJEmSJKnVIEmSJElqNWhNb7zxBn/60584ffo0f/jDH1hYWOCtdDodpqenOX36NNPT03Q6Hd5Kp9Nhenqa06dPMz09TafTQZIkSdK7Q4Pe5NSpU9x3330cOHCAgwcP8o1vfINPfepT/PSnP+VGr7zyCv39/QwNDXHw4EGGhobo7+/n/Pnz3OiVV16hv7+foaEhDh48yNDQEP39/Zw/fx5JkiRJ669B/2JqaopHHnmEu+++m1/84hecO3eOX/3qV/T19fHYY48xMTHBNZcvX+bBBx9kcXGRo0ePcu7cOY4cOcLi4iIHDhzgypUrXHP58mUefPBBFhcXOXr0KOfOnePIkSMsLi5y4MABrly5giRJkqT11aB/8fjjj9PV1cVTTz3FJz/5Sbq7u9m+fTtHjx7l/e9/Pz/72c+45uTJk7z22muMjIywZ88euru7GRgYoNbKq6++yokTJ7jm5MmTvPbaa4yMjLBnzx66u7sZGBig1sqrr77KiRMnkCRJkrS+GvQvNmzYwP33388HPvABrve+972PT3ziE/ztb3/jmjNnztDT08PAwADX6+/vp6enh2effZZrzpw5Q09PDwMDA1yvv7+fnp4enn32WSRJkiStrwb9i8nJSZ588klu1Ol0mJmZ4fbbb2dVp9NhdnaWnTt30jQNN7r33nuZnZ2l0+nQ6XSYnZ1l586dNE3Dje69915mZ2fpdDpIkiRJWj8NuinHjx/nH//4B4ODg6xaWFhgZWWFLVu2sJbNmzezsrLC1atXWVhYYGVlhS1btrCWzZs3s7KywtWrV5EkSZK0fhr0tv785z/z2GOP8aEPfYiHHnqIVa+//jqrNm7cyFo2bNjAqosXL/L666+zauPGjaxlw4YNrLp48SI3a44R5hhhjhHmGGGOEa7wHJIkSXrvu8JzzDHCHCPMMcIcI8wxgt65Bv1bU1NTfPOb3+S//uu/eOqpp9i8eTOrenp6uBlN09DT08PNaJqGm1WoFCqFSqFSqPSyF0mSJL339bKXQqVQKVQKlUJF71yD3tKTTz7JQw89xNatWzl16hR333031/T29rJqaWmJtSwvL7Pqrrvuore3l1VLS0usZXl5mVV33XUXkiRJktZPg9Z0+PBhfvSjH/Hxj3+cU6dO8cEPfpDrbdq0ia6uLubn51nL/Pw8XV1dbNq0iU2bNtHV1cX8/DxrmZ+fp6uri02bNiFJkiRp/TToTR5++GGefvppPve5zzE+Ps6WLVtYy65du3j55ZfpdDpcr9Pp8NJLL7Fr1y6u2bVrFy+//DKdTofrdTodXnrpJXbt2oUkSZKk9dWgf/HEE09w5swZPv/5z/OTn/yE7u5u3sq+fftYWlpicnKS601OTrK8vMy+ffu4Zt++fSwtLTE5Ocn1JicnWV5eZt++fUiSJElaXw36H/Pz8zz++OOsWlxc5NChQxw6dIhDhw5x6NAhDh06xKFDh1hZWWHV/v372bZtG48++ijj4+NMT08zPj7O6Ogo27ZtY//+/Vyzf/9+tm3bxqOPPsr4+DjT09OMj48zOjrKtm3b2L9/P5IkSZLWV4P+x1/+8heWlpZY9d///d8888wzPPPMMzzzzDM888wzPPPMMzzzzDN0Oh1WdXd3c/z4cbZv387Y2BhDQ0OMjY2xY8cOTpw4QXd3N9d0d3dz/Phxtm/fztjYGENDQ4yNjbFjxw5OnDhBd3c3kiRJktZXg/7H//pf/4sLFy5w4cIFLly4wIULF7hw4QIXLlzgwoULXLhwgQsXLnDbbbdxzZ133snExATPP/88x44d4+zZs0xMTFBK4UZ33nknE1c04rAAACAASURBVBMTPP/88xw7doyzZ88yMTFBKQVJkiRJ669B/xFbt25l9+7dlFJ4O1u3bmX37t2UUpAkSZL07tEgSZIkSWo1SJIkSZJaDZIkSZKkVoMkSZIkqdUgSZIkSWo1SJIkSZJaDZIkSZKkVoMkSZIkqdUgSZIkSWo1SJIkSZJaDZIkSZKkVoMkSZIkqdUgSZIkSWo1SJIkSZJaDZIkSZKkVoMkSZIkqdUgSZIkSWo1SJIkSZJaDZIkSZKkVoMkSZIkqdUgSZIkSWo1SJIkSZJaDZIkSZKkVoMkSZIkqdUgSZIkSWo1SJIkSZJaDZIkSZKkVoMkSZIkqdUgSZIkSWo1SJIkSZJaDZIkSZKkVoMkSZIkqdUgSZIkSWo1SJIkSZJaDZIkSZKkVoMkSZIkqdUgSZIkSWo1aE1vvPEGf/rTnzh9+jR/+MMfWFhYYC0rKyssLCywsLDAwsICCwsLLCwssLCwwNWrV7lRp9Nhenqa06dPMz09TafTQZIkSdK7Q4Pe5NSpU9x3330cOHCAgwcP8o1vfINPfepT/PSnP+VG3/ve9+jr66Ovr4++vj76+vro6+ujr6+P73znO1zvlVdeob+/n6GhIQ4ePMjQ0BD9/f2cP38eSZIkSeuvQf9iamqKRx55hLvvvptf/OIXnDt3jl/96lf09fXx2GOPMTExwfUuXbrExo0bGRwcZHBwkMHBQQYHBxkcHOS+++7jmsuXL/Pggw+yuLjI0aNHOXfuHEeOHGFxcZEDBw5w5coVJEmSJK2vBv2Lxx9/nK6uLp566ik++clP0t3dzfbt2zl69Cjvf//7+dnPfsb1XnzxRT7zmc8wOjrK6Ogoo6OjjI6OMjo6ype//GWuOXnyJK+99hojIyPs2bOH7u5uBgYGqLXy6quvcuLECSRJkiStrwb9iw0bNnD//ffzgQ98gOu9733v4xOf+AR/+9vfuObSpUssLS3x4Q9/mLdz5swZenp6GBgY4Hr9/f309PTw7LPPIkmSJGl9NehfTE5O8uSTT3KjTqfDzMwMt99+O9ecP3+eVX19fbz44oucPHmSp59+mvPnz3O9TqfD7OwsO3fupGkabnTvvfcyOztLp9NBkiRJ0vpp0E05fvw4//jHPxgcHOSac+fOsWpsbIyvfOUrfP/73+fw4cN88Ytf5Fvf+hYrKyusWlhYYGVlhS1btrCWzZs3s7KywtWrV7lZc4wwxwhzjDDHCHOMcIXnkCRJ0nvfFZ5jjhHmGGGOEeYYYY4R9M416G39+c9/5rHHHuNDH/oQDz30ENdcvHiRVR/72Mf43e9+x8zMDL/85S/ZuXMnv/nNb/jhD3/Iqtdff51VGzduZC0bNmxg1cWLF7lZhUqhUqgUKoVKL3uR3gumZoaZmhlmamaYqZlhpmaGmZoZZmpmmKmZYaZmhpmaGWZqZpipmWGmZoaZmhlmamaYqZlhpmaGmZoZRpKk96pe9lKoFCqFSqFSqOida9C/NTU1xTe/+U3+67/+i6eeeorNmzdzzde+9jUee+wxnnjiCT7ykY9w22230dfXx7Fjx7jjjjuYmJjg8uXL9PT0cDOapkH6f93UzDD/KVMzw0iSJP3vaNBbevLJJ3nooYfYunUrp06d4u677+Z6n/70p/nCF77AjXp7e/nsZz/L8vIyf/3rX+nt7WXV0tISa1leXmbVXXfdhfT/kqmZYaZmhpmaGWZqZpipmWH+06ZmhpmaGWZqZhhJkqS306A1HT58mB/96Ed8/OMf59SpU3zwgx/kf0d3dzer/vnPf7Jp0ya6urqYn59nLfPz83R1dbFp0yak97qpmWGmZoaZmhnm/29TM8NMzQwzNTOMJEnSWhr0Jg8//DBPP/00n/vc5xgfH2fLli3c6I033uCrX/0qDz/8MGuZn59n1T333MOqXbt28fLLL9PpdLhep9PhpZdeYteuXUjvVVMzw0zNDDM1M8y7xdTMMFMzw0zNDCNJknRNg/7FE088wZkzZ/j85z/PT37yE7q7u1nLbbfdxt///nempqa4ePEi15udneWPf/wj27dv5+6772bVvn37WFpaYnJykutNTk6yvLzMvn37kN6LpmaGebebmhlGkiRpVYP+x/z8PI8//jirFhcXOXToEIcOHeLQoUMcOnSIQ4cOcejQIVZWVlh1+PBhVlZWeOCBB/j1r3/N9PQ0p06d4oEHHmDjxo384Ac/4Jr9+/ezbds2Hn30UcbHx5menmZ8fJzR0VG2bdvG/v37kd6tpmaGmZoZZmpmmKmZYaZmhvn/2IPf0L7u+v//d0+7JtUy5kZ5r1fWrSoFe9qS4ubsxDI4pDIYeCWzoHQEZVU8WIrg/sFTFpOqoIj0uGlBypouOjqZA9e1cD5m1pILHzY2uwP1QXahMhBencuk1NhmydvvN/n9um9X07VbN9Mmj9utbkrqpqRuSs5XNyV1U1I3JVeLuikxMzMzy7C3/e///i8TExNM+5//+R+effZZnn32WZ599lmeffZZnn32WZ599lna7TbTiqJg165dZFnGAw88QG9vLw8//DDLly9ncHCQ1atXc1ZHRwePP/44a9asYWBggN7eXgYGBli7di2Dg4N0dHRgdiWqm5KLqZuSuimpm5K6Kbla1U1J3ZTUTYmZmZktTBn2ti9+8YtIQhKSkIQkJCEJSUjimmuu4azu7m6Gh4d57rnn2LNnD4cPH+aZZ55h7dq1nG/FihUMDQ1x5MgR9uzZw+HDhxkaGqLVamFmZmZmZnMvwz4Qq1atYuPGjbRaLS5m+fLlbNy4kVarhZldmeqmpG5KzMzMbGHJMDOzC6qbEjMzM1s4MszMLqBuSgzqpqRuSuqmpG5K6qakbkrqpqRuSuqmpG5K6qakbkrqpqRuSuqmpG5K6qakbkrqpsTMzMyubBlmZuepm5K6KbEPXt2U1E1J3ZTUTYmZmZldWTLMzM5RNyX231M3JXVTUjcldVNiZmZmcyvDzOz/VzclNrfqpsTMzMzmToaZ2f9VNyV2ZaibkropMTMzs/++DDNb0OqmpG5K7MpTNyV1U1I3JXVTUjcldVNiZmZmH54MMzO7qtRNiZmZmX04MsxswaqbErs61U1J3ZSYmZnZByvDzMyuWnVTUjcldVNSNyV1U1I3JWZmZvb+ZJjZglQ3JTZ/1U1J3ZSYmZnZe5NhZmbzVt2U1E1J3ZSYmZnZxWWYmdmCUDclZmZm9u4yzGzBqZsSW5jqpqRuSuqmpG5K6qbEzMzM/p8MMzMzMzMzm5FhZmYLWt2U1E1J3ZTUTUndlNRNSd2U1E1J3ZTUTUndlJiZmc13GWZmZpeobkrqpsTMzGy+yjAzMzMzM7MZGWa2oNRNidnlqpuSuimpm5K6KambkropMTMzu9plmJmZfUDqpqRuSuqmpG5K6qakbkrqpqRuSuqmpG5K6qakbkrqpqRuSuqmpG5K6qakbkrMzMzmSoaZmdkVpm5K6qakbkrqpqRuSuqmpG5K6qakbkrqpqRuSuqmpG5K6qakbkrqpqRuSuqmpG5K6qakbkrqpqRuSuqmpG5KzMzMZpNhZma2ANVNiZmZ2fkyzMzMFqi6KambkropqZuSuimpm5K6KambkropqZuSuikxM7OFIcPMFoy6KTGz96duSszMbP7LMDMzs0tSNyV1U1I3JWZmNj9lmJmZmZmZ2YwMMzMzMzMzm5FhZmZm71ndlNRNSd2UmJnZ/JFhZmZml6VuSszMbH7IMDMzMzMzsxkZZmZmdtnqpqRuSszM7OqWYWZmZmZmZjMyzGxBqJsSM/vw1U2JmZldvTLMzMzsA1U3JWZmdnXKMDMzMzMzsxkZZmZmZmZmNiPDZvWvf/2L4eFhDh48yJ///GfeTbvdZmRkhAMHDjAyMkK73eZC2u02IyMjHDhwgJGREdrtNmZmNv/UTYmZmV19Muw/PP3003zuc5/jG9/4Btu3b+eee+7hrrvu4tVXX+V8r7zyCkVR0Nvby44dO+jt7aUoCo4dO8b5XnnlFYqioLe3lx07dtDb20tRFBw7dgwzMzMzM5t7GfYOIyMjPPDAA9xyyy089dRTHD16lJ/+9Ke8/vrr9Pb2Mj4+zlknT55k27ZtnD59mt27d3P06FF27drF6dOnue+++zh16hRnnTx5km3btnH69Gl2797N0aNH2bVrF6dPn+a+++7j1KlTmJmZmZnZ3Mqwd3jsscdYtGgRjz76KGvXrqWjo4O77rqL7du3c+LECf7whz9w1r59+3jjjTeICDZt2kRHRwfd3d309fVx4sQJBgcHOWvfvn288cYbRASbNm2io6OD7u5u+vr6OHHiBIODg5iZ2fxSNyVmZnZ1ybB3uOeee9i2bRsrVqzgXDfeeCPTXnvtNc46dOgQnZ2ddHd3c66iKOjs7OTgwYOcdejQITo7O+nu7uZcRVHQ2dnJwYMHMTMzMzOzuZVh73D33Xezfft2znf48GGm3XrrrUxrt9uMjo6ybt06sizjfBs2bGB0dJR2u0273WZ0dJR169aRZRnn27BhA6Ojo7TbbczMzMzMbO5k2AW9+uqrHDhwgK997Ws8+eSTbN26lc985jNMGx8fZ2pqiuuvv57ZXHvttUxNTXHmzBnGx8eZmpri+uuvZzbXXnstU1NTnDlzhkuVCBJBIkgEieAUw5jNpm5KzMzMbP44xTCJIBEkgkSQCOzyZdgF/epXv2LHjh0cOXKEG2+8kfXr13PWm2++ybQlS5Ywm0WLFjHt+PHjvPnmm0xbsmQJs1m0aBHTjh8/zqVq0UeLPlr00aKPFn0s407MzOzKUjclZmYftGXcSYs+WvTRoo8WfbTowy5fhl3Q/fffz7Fjx3juuedYtWoV3/nOd3j00UeZ1tnZyaXIsozOzk4uRZZlmJmZmZnZ3MmwC7ruuuvIsoxVq1bxi1/8ghtuuIGf//znTE1NsWzZMqZNTEwwm8nJSabddNNNLFu2jGkTExPMZnJykmk33XQTZmZmZmY2dzLsknR0dHDrrbcyOTnJiy++yNKlS1m8eDFjY2PMZmxsjMWLF7N06VKWLl3K4sWLGRsbYzZjY2MsXryYpUuXYmZmZmZmcyfD3vbWW29x55138s1vfpPZnD59mmmtVotp69ev5+WXX6bdbnOudrvNSy+9xPr16zlr/fr1vPzyy7Tbbc7Vbrd56aWXWL9+PWZmZmZmNrcy7G3XXHMNH/vYx/jjH//IX//6V841OjrKn/70J2655RZWrlzJtM2bNzMxMcH+/fs51/79+5mcnGTz5s2ctXnzZiYmJti/fz/n2r9/P5OTk2zevBmzD0PdlJiZmZnZpcmwd3jggQeYmppi69atPPPMM4yMjPDkk09y77338pGPfIS+vj7O2rJlCytXrmTnzp3s3buXkZER9u7dS39/PytXrmTLli2ctWXLFlauXMnOnTvZu3cvIyMj7N27l/7+flauXMmWLVswMzMzM7O5lWHv8PnPf57du3eTZRnf/e536e3tJSJYvnw5+/bt47bbbuOsjo4OHn/8cdasWcPAwAC9vb0MDAywdu1aBgcH6ejo4KyOjg4ef/xx1qxZw8DAAL29vQwMDLB27VoGBwfp6OjAzMzMzMzmVob9h02bNjE8PMyhQ4fYs2cPR44c4ZlnnqGrq4vzrVixgqGhIY4cOcKePXs4fPgwQ0NDtFotzrdixQqGhoY4cuQIe/bs4fDhwwwNDdFqtTAzMzMzs7mXYRd08803s3HjRpYvX87FLF++nI0bN9JqtbiY5cuXs3HjRlqtFmZmZmZmduXIMDMzMzMzsxkZZjZv1U2JmZmZmV26DDMzMzMzM5uRYWZmZmZmZjMyzMzMzMzMbEaGmZmZfWiKvMLMzK4eGWZmZmZmZjYjw8zmpbopMbO5VeQVZmZ2dckwMzOzD1yRV5iZ2dUnw8zmnbopMbO5U+QVZmZ2dcowMzMzMzOzGRlmZmZmZmY2I8PMzMw+MEVeYWZmV68MMzMzMzMzm5FhZmZml63IK4q8wszMrm4ZZmZmdlmKvMLMzOaHDDObV+qmxMzMzMzenwwzMzN7X4q8osgrzMxs/sgwMzMzMzOzGRlmZmb2nhV5hZmZzT8ZZmZmdsmKvKLIK8zMbH7KMDMzs0tS5BVmZja/ZZiZmdm7KvKKIq8wM7P5L8PM5o26KTEzMzOz9y/DzMzM3lbkFUVeUeQVRV5R5BVmZrZwZJiZmS1wRV5R5BVFXmFmZgtbhpnNC3VTYmb/qcgriryiyCuKvKLIK4q8osgriryiyCvMzMzOyjAzMzMzM7MZGWZmZmZmZjYjw8zMbB4p8ooiryjyiiKvMDMzey8yzMzM3qciryjyiiKvKPKKIq8o8ooiryjyiiKvKPKKIq8o8ooiryjyiiKvKPKKIq8o8ooiryjyiiKvKPKKIq8o8ooiryjyiiKvKPKKIq8o8ooiryjyiiKvKPKKIq8o8ooirzAzM7scGWZmZu9RkVcUeYWZmdl8k2FmV726KTH7bynyCjMzs/kqw8zM7BIUeUWRV5iZmc1nGWZmZucp8ooiryjyiiKvKPIKMzOzhSDDzMwWrCKvKPKKIq8o8ooiryjyCjMzs4Uqw2b1r3/9i+HhYQ4ePMif//xnLmRqaorx8XHGx8cZHx9nfHyc8fFxxsfHOXPmDOdrt9uMjIxw4MABRkZGaLfbmJnNhSKvMDMzs3fKsP/w9NNP87nPfY5vfOMbbN++nXvuuYe77rqLV199lfM98sgjdHV10dXVRVdXF11dXXR1ddHV1cWDDz7IuV555RWKoqC3t5cdO3bQ29tLURQcO3YMM7P/liKvKPIKMzMz+08Z9g4jIyM88MAD3HLLLTz11FMcPXqUn/70p7z++uv09vYyPj7OuV577TWWLFlCT08PPT099PT00NPTQ09PD5/97Gc56+TJk2zbto3Tp0+ze/dujh49yq5duzh9+jT33Xcfp06dwuz9qJsSs0tV5BVmZmZ2YRn2Do899hiLFi3i0UcfZe3atXR0dHDXXXexfft2Tpw4wR/+8AfO9cILL3D77bfT399Pf38//f399Pf309/fz5e//GXO2rdvH2+88QYRwaZNm+jo6KC7u5u+vj5OnDjB4OAgZmYfliKvKPIKMzMze3cZ9g733HMP27ZtY8WKFZzrxhtvZNprr73GWa+99hoTExN88pOf5GIOHTpEZ2cn3d3dnKsoCjo7Ozl48CBmZh+GIq8wMzOzS5Nh73D33Xezfft2znf48GGm3XrrrZx17NgxpnV1dfHCCy+wb98+fvvb33Ls2DHO1W63GR0dZd26dWRZxvk2bNjA6Ogo7XYbs/eibkrMLqTIK4q8wszMzC5dhl3Qq6++yoEDB/ja177Gk08+ydatW/nMZz7DWUePHmXawMAAX/nKV/j+97/PQw89xJe+9CXuv/9+pqammDY+Ps7U1BTXX389s7n22muZmprizJkzXKpEkAgSQSJIBKcYxszMzMzmv1MMkwgSQSJIBInALl+GXdCvfvUrduzYwZEjR7jxxhtZv3495zp+/DjTPv3pT/P73/+epmn4zW9+w7p16/jd737HD3/4Q6a9+eabTFuyZAmzWbRoEdOOHz/OpWrRR4s+WvTRoo8WfSzjTsxsYSvyiiKvKPIKMzObv5ZxJy36aNFHiz5a9NGiD7t8GXZB999/P8eOHeO5555j1apVfOc73+HRRx/lrK1bt/LjH/+Yxx57jE996lNcc801dHV1sWfPHm644QaGhoY4efIknZ2dXIosyzAzMzMzs7mTYRd03XXXkWUZq1at4he/+AU33HADP//5z5mammLabbfdxt133835li1bxh133MHk5CQvvvgiy5YtY9rExASzmZycZNpNN92EmZmZmZnNnQy7JB0dHdx6661MTk7y4osvcjEdHR1M+/e//83SpUtZvHgxY2NjzGZsbIzFixezdOlSzMzeryKvMDMzs8uTYW976623uPPOO/nmN7/JbE6fPs20VqvFW2+9xVe/+lW+/e1vM5uxsTGmrVq1imnr16/n5Zdfpt1uc652u81LL73E+vXrMTN7P4q8osgrzMzM7PJl2NuuueYaPvaxj/HHP/6Rv/71r5xrdHSUP/3pT9xyyy2sXLmSa665hr/97W/Udc3x48c51+joKM8//zxr1qzh5ptvZtrmzZuZmJhg//79nGv//v1MTk6yefNmzMzMzMxsbmXYOzzwwANMTU2xdetWnnnmGUZGRnjyySe59957+chHPkJfXx9nPfTQQ0xNTXHvvffy9NNPMzIywlNPPcW9997LkiVL+MEPfsBZW7ZsYeXKlezcuZO9e/cyMjLC3r176e/vZ+XKlWzZsgUzMzMzM5tbGfYOn//859m9ezdZlvHd736X3t5eIoLly5ezb98+brvtNs4qioJdu3aRZRkPPPAAvb29PPzwwyxfvpzBwUFWr17NWR0dHTz++OOsWbOGgYEBent7GRgYYO3atQwODtLR0YGZ2XtV5BVmZmb2wcmw/7Bp0yaGh4c5dOgQe/bs4ciRIzzzzDN0dXVxvu7uboaHh3nuuefYs2cPhw8f5plnnmHt2rWcb8WKFQwNDXHkyBH27NnD4cOHGRoaotVqYWb2XhV5hZmZmX2wMuyCbr75ZjZu3Mjy5cu5mFWrVrFx40ZarRYXs3z5cjZu3Eir1cLMzMzMzK4cGWZmdtUp8gozMzP74GWY2VWpbkpsYSryCjMzM/twZJiZmZmZmdmMDDMzu2oUeYWZmZl9eDLMzMzMzMxsRoaZmV0VirzCzMzMPlwZZmZmZmZmNiPDzMyueEVeYWZmZh++DDMzMzMzM5uRYWZmZmZmZjMyzMzMzMzMbEaGmZldsYq8osgrzMzM7L8jw8zMzMzMzGZkmJmZmZmZ2YwMMzO7IhV5hZmZmf13ZZiZmZmZmdmMDDMzu+IUeYWZmZn992WYmZmZmZnZjAwzMzMzMzObkWFmZleUIq8wMzOzuZFhZmZmZmZmMzLMzOyKUeQVZmZmNncyzMzMzMzMbEaGmZmZmZmZzcgwMzMzMzOzGRlmZnZFKPIKMzMzm1sZZmZmZmZmNiPDzMzMzMzMZmSYmdmcK/IKMzMzm3sZZmZmZmZmNiPDzMzMzMzMZmSYmdmcKvIKMzMzuzJkmJmZmZmZ2YwMMzObM0VeYWZmZleODDMzMzMzM5uRYWZmZmZmZjMy7KJef/116rpmbGyM2bTbbUZGRjhw4AAjIyO0220upN1uMzIywoEDBxgZGaHdbmNmC1ORV5iZmdmVJcMuavv27XzrW9/iL3/5C+d75ZVXKIqC3t5eduzYQW9vL0VRcOzYMc73yiuvUBQFvb297Nixg97eXoqi4NixY5jZwlLkFWZmZnblybB39ctf/pIXX3yR2Zw8eZJt27Zx+vRpdu/ezdGjR9m1axenT5/mvvvu49SpU5x18uRJtm3bxunTp9m9ezdHjx5l165dnD59mvvuu49Tp05hZmZmZmZzK8Mu6NixY/zsZz/j4x//OLPZt28fb7zxBhHBpk2b6OjooLu7m76+Pk6cOMHg4CBn7du3jzfeeIOIYNOmTXR0dNDd3U1fXx8nTpxgcHAQs/eiyCvMzMzM7IOVYbM6c+YMO3bsYMOGDdx1113M5tChQ3R2dtLd3c25iqKgs7OTgwcPctahQ4fo7Oyku7ubcxVFQWdnJwcPHsTMFoYirzAzM7MrU4bN6kc/+hF///vf+clPfsJs2u02o6OjrFu3jizLON+GDRsYHR2l3W7TbrcZHR1l3bp1ZFnG+TZs2MDo6CjtdhszMzMzM5s7GfYfhoeHeeKJJ/je975Hq9ViNuPj40xNTXH99dczm2uvvZapqSnOnDnD+Pg4U1NTXH/99czm2muvZWpqijNnzmBmZmZmZnMnw95hbGyMhx9+mC9+8YvcfffdXMibb77JtCVLljCbRYsWMe348eO8+eabTFuyZAmzWbRoEdOOHz/OpUoEiSARJIJEcIphzMzMzGz+O8UwiSARJIJEkAjs8mXYOzz44IMsWrSIRx55hHfT2dnJpciyjM7OTi5FlmVcqhZ9tOijRR8t+mjRxzLuxMyubEVeYWZmdrmWcSct+mjRR4s+WvTRog+7fBn2tl//+tc8//zz7Ny5k+uuu453s2zZMqZNTEwwm8nJSabddNNNLFu2jGkTExPMZnJykmk33XQTZmZmZmY2dzLsbc8//zzTvv71r7N69WpWr17N6tWreeKJJ5jW29vL6tWr+cc//sHSpUtZvHgxY2NjzGZsbIzFixezdOlSli5dyuLFixkbG2M2Y2NjLF68mKVLl2Jm81eRV5iZmdmVLcPedscdd9DT00NPTw89PT309PTQ09PDJz7xCaZ94QtfoKenhyVLljBt/fr1vPzyy7Tbbc7Vbrd56aWXWL9+PWetX7+el19+mXa7zbna7TYvvfQS69evx8zMzMzM5laGvW3r1q309/fT399Pf38//f399Pf3c/vttzOtt7eX/v5+PvrRjzJt8+bNTExMsH//fs61f/9+Jicn2bx5M2dt3ryZiYkJ9u/fz7n279/P5OQkmzdvxuy9KvIKMzMzM/vgZNj7tmXLFlauXMnOnTvZu3cvIyMj7N27l/7+flauXMmWLVs4a8uWLaxcuZKdO3eyd+9eRkZG2Lt3L/39/axcuZItW7Zg9l7VTYldHYq8wszMzK58Gfa+dXR08Pjjj7NmzRoGBgbo7e1lYGCAtWvXMjg4SEdHB2d1dHTw+OOPs2bNGgYGBujt7WVgYIC1a9cyODhIR0cHZjY/FXmFmZmZXR0y7KIiAkls3LiR861YsYKhoSGOHDnCnj17OHz4MENDQ7RaLc63YsUKhoaGOHLkCHv27OHw4cMMDQ3RarUwMzMzM7O5l2EfiOXLl7Nx40ZarRYXs3z5cjZu3Eir1cLM5rcirzAzM7OrR4aZXbWKvMLMzMzMPjgZZnZVK/IKMzMzM/tg3Gm5dQAAIABJREFUZJiZ2YeiyCvMzMzs6pJhZle9Iq8o8gozMzMzuzwZZmZmZmZmNiPDzOaNIq+wK0ORV5iZmdnVJ8PMzMzMzMxmZJjZvFLkFWZmZmb2/mSYmdkHpsgrirzCzMzMrk4ZZmZmZmZmNiPDzOadIq+w/74irzAzM7OrW4aZmZmZmZnNyDCzeanIK8zMzMzsvckwM7PLVuQVZmZmdvXLMDOzy1LkFWZmZjY/ZJiZmZmZmdmMDDObt4q8wj5cRV5hZmZm80eGmZm9L0VeYWZmZvNLhpnNa0VeYWZmZmaXJsPMzN6zIq8wMzOz+SfDzMzMzMzMZmSYmZmZmZnZjAwzm/eKvMI+OEVeYWZmZvNThpktCEVeYZenyCuKvMLMzMzmrwwzMzMzMzObkWFmZhdV5BVmZmY2/2WY2YJR5BVmZmZmdmEZZragFHmFXZoiryjyiiKvMDMzs4Uhw8zMzMzMzGZkmNmCU+QV9u6KvMLMzMwWngwzW5CKvMJmV+QVZmZmtjBlmJnZ24q8wszMzBauDDNbsIq8wszMzMz+nwwzW9CKvML+P0VeYWZmZgtbhpkteEVesdAVeYWZmZlZhpnZ/1XkFQtVkVeYmZmZTcuwi3r99dep65qxsTHONzU1xfj4OOPj44yPjzM+Ps74+Djj4+OcOXOG87XbbUZGRjhw4AAjIyO0223MrhRFXrHQFHmFmZmZ2VkZdlHbt2/nW9/6Fn/5y1843yOPPEJXVxddXV10dXXR1dVFV1cXXV1dPPjgg5zrlVdeoSgKent72bFjB729vRRFwbFjxzC7UhR5xUJR5BVmZmZm58qwd/XLX/6SF198kQt57bXXWLJkCT09PfT09NDT00NPTw89PT189rOf5ayTJ0+ybds2Tp8+ze7duzl69Ci7du3i9OnT3HfffZw6dQozMzMzM5tbGXZBx44d42c/+xkf//jHuZAXXniB22+/nf7+fvr7++nv76e/v5/+/n6+/OUvc9a+fft44403iAg2bdpER0cH3d3d9PX1ceLECQYHBzG7UhR5RZFXzGdFXmFmZmZ2vgyb1ZkzZ9ixYwcbNmzgrrvuYjavvfYaExMTfPKTn+RiDh06RGdnJ93d3ZyrKAo6Ozs5ePAgZleaIq8o8ooirzhXkVcUeUWRVxR5RZFXFHnFla7IK4q8osgrzMzMzGaTYbP60Y9+xN///nd+8pOfcCHHjh1jWldXFy+88AL79u3jt7/9LceOHeNc7Xab0dFR1q1bR5ZlnG/Dhg2Mjo7SbrcxMzMzM7O5k2H/YXh4mCeeeILvfe97tFotLuTo0aNMGxgY4Ctf+Qrf//73eeihh/jSl77E/fffz9TUFNPGx8eZmpri+uuvZzbXXnstU1NTnDlzBrMrVZFXFHlFkVdcSJFXFHnFpSjyiiKvKPKKIq+4HEVeUeQVRV5R5BVFXlHkFUVeUeQVRV5R5BVmZmZmF5Nh7zA2NsbDDz/MF7/4Re6++27ezfHjx5n26U9/mt///vc0TcNvfvMb1q1bx+9+9zt++MMfMu3NN99k2pIlS5jNokWLmHb8+HEuVSJIBIkgESSCUwxjdiUo8ooiryjyiiKvKPKKIq8o8ooiryjyivMVecV7VeQVRV5hZma20JximESQCBJBIkgEdvky7B0efPBBFi1axCOPPMLFbN26lR//+Mc89thjfOpTn+Kaa66hq6uLPXv2cMMNNzA0NMTJkyfp7OzkUmRZxqVq0UeLPlr00aKPFn0s407MrmZFXlHkFUVeUeQVRV5R5BVFXlHkFUVeUeQVRV5R5BVmZmYL1TLupEUfLfpo0UeLPlr0YZcvw97261//mueff56dO3dy3XXXcTG33XYbd999N+dbtmwZd9xxB5OTk7z44ossW7aMaRMTE8xmcnKSaTfddBNmZmZmZjZ3Muxtzz//PNO+/vWvs3r1alavXs3q1at54oknmNbb28vq1av5xz/+wcV0dHQw7d///jdLly5l8eLFjI2NMZuxsTEWL17M0qVLMTMzMzOzuZNhb7vjjjvo6emhp6eHnp4eenp66Onp4ROf+ATTvvCFL9DT08OSJUt46623+OpXv8q3v/1tZjM2Nsa0VatWMW39+vW8/PLLtNttztVut3nppZdYv349ZmZmZmY2tzLsbVu3bqW/v5/+/n76+/vp7++nv7+f22+/nWm9vb309/fz0Y9+lGuuuYa//e1v1HXN8ePHOdfo6CjPP/88a9as4eabb2ba5s2bmZiYYP/+/Zxr//79TE5OsnnzZszMzMzMbG5l2Pv20EMPMTU1xb333svTTz/NyMgITz31FPfeey9LlizhBz/4AWdt2bKFlStXsnPnTvbu3cvIyAh79+6lv7+flStXsmXLFszMzMzMbG5l2PtWFAW7du0iyzIeeOABent7efjhh1m+fDmDg4OsXr2aszo6Onj88cdZs2YNAwMD9Pb2MjAwwNq1axkcHKSjowMzMzMzM5tbGXZREYEkNm7cyPm6u7sZHh7mueeeY8+ePRw+fJhnnnmGtWvXcr4VK1YwNDTEkSNH2LNnD4cPH2ZoaIhWq4WZmZmZmc29DPtArFq1io0bN9JqtbiY5cuXs3HjRlqtFmZmZmZmduXIMDMzMzMzsxkZZmZmZmZmNiPDzMzMzMzMZmSYmZmZmZnZjAwzMzMzMzObkWFmZmZmZmYzMszMzMzMzGxGhpmZmZmZmc3IMDMzMzMzsxkZZmZmZmZmNiPDzMzMzMzMZmSYmZmZmZnZjAwzMzMzMzObkWFmZmZmZmYzMszMzMzMzGxGhpmZmZmZmc3IMDMzMzMzsxkZZmZmZmZmNiPDzMzMzMzMZmSYzVOnGMYu7hTD2KU5xTB2cacYxi7NKYaxizvFMHZpTjGMXdwphjG7kAyzeeqfDGMX90+GsUvzT4axi/snw9il+SfD2MX9k2Hs0vyTYezi/skwZheSYWZmZmZmZjMyzMzMzMzMbEaGmZmZmZmZzcgwMzMzMzOzGRl21VnCzSSCRJAIEkEiSASJIBEkgkSQCBJBIkgEiSARJIJEkAgSQSJIBIkgESSCRJAIEkEiSASJIBEkgkSQCBJBIkgEiSARJIJEkAgSQSJIBIkgESSCRJAIEkEiSASJIBEkgkSQCBJBIkgEiSARJIJEkAgSQSJIBIkgESSCaYkgESSCRJAIEkEiSASJIBEkgkSQCBJBIkgEiSARJIJEkAgSQSJIBIkgESSCRJAIEkEiSASJIBEkgkSQCBJBIkgEiSARJIJEkAgSQSJIBIkgESSCRJAIEkEiSASJIBEkgkSQCBJBIkgEiSARJIJEkAgSQSJIBIlgWiJIBIkgESSCRJAIEkEiSASJIBEkgkSQCBJBIkgEiSARJIJEkAgSQSJIBIkgESSCRJAIEkEiSASJIBEkgkSQCBJBIkgEiSARJIJEkAgSQSJIBIkgESSCRJAIEkEiSASJIBEkgkSQCBJBIkgEiSARJIJEkAgSQSJIBNMSQSJIBIkgESSCRJAIEkEiSASJIBEkgkSQCBJBIkgEiSARJIJEkAgSQSJIBIkgESSCRJAIEkEiSASJIBEkgkSQCBJBIkgEiSARJIJEkAgSQSJIBIkgESSCRJAIEkEiSASJIBEkgkSQCBJBIkgEiSARJIJEkAgSwbREkAgSQSJIBIkgESSCRJAIEkEiSASJIBEkgkSQCBJBIkgEiSARJIJEkAgSQSJIBIkgESSCRJAIEkEiSASJIBEkgkSQCBJBIkgEiSARJIJEkAgSQSJIBIkgESSCRJAIEkEiSASJIBEkgkSQCBJBIkgEiSARJIJEkAimJYJEkAgSQSJIBIkgESSCRJAIEkEiSASJIBEkgkSQCBJBIkgEiSARJIJEkAgSQSJIBIkgESSCRJAIEkEiSASJIBEkgkSQCBJBIkgEiSARJIJEkAgSQSJIBIkgESSCRJAIEkEiSASJIBEkgkSQCBJBIkgEiSARJIJpiSARJIJEkAgSQSJIBIkgESSCRJAIEkEiSASJIBEkgkSQCBJBIkgEiSARJIJEkAgSQSJIBIkgESSCRJAIEkEiSASJIBEkgkSQCBJBIkgEiSARJIJEkAgSQSJIBIkgESSCRJAIEkEiSASJIBEkgkSQCBJBIkgEiSARTEsEiSARJIJEkAgSQSJIBIkgESSCRJAIEkEiSASJIBEkgkSQCBJBIkgEiSARJIJEkAgSQSJIBIkgESSCRJAIEkEiSASJIBEkgkSQCBJBIkgEiSARJIJEkAgSQSJIBIkgESSCRJAIEkEiSASJIBEkgkSQCBJBIkgE0xJBIkgEiSARJIJEkAgSQSJIBIkgESSCRJAIEkEiSASJIBEkgkSQCBJBIkgEiSARJIJEkAgSQSJIBIkgESSCRJAIEkEiSASJIBEkgkSQCBJBIkgEiSARJIIl3Ixdngy76ryiQ0hCEpKQhCQkIQlJSEISkpCEJCQhCUlIQhKSkIQkJCEJSUhCEpKQhCQkIQlJSEISkpCEJCQhCUlIQhKSkIQkJCEJSUhCEpKQhCQkIQlJSEISkpCEJCQhCUlIQhKSkIQkJCEJSUhCEpKQhCQkIQlJSEISkpCEJCQhCUlIQhKSkIQkJCEJSUhCEpKQhCQkIQlJSEISkpCEJCQhCUlIQhKSkIQkJCEJSUhCEpKQhCQkIQlJSEISkpCEJCQhCUlIQhKSkIQkJCEJSUhCEpKQhCQkIQlJSEISkpCEJCQhCUlIQhKSkIQkJCEJSUhCEpKQhCQkIQlJSEISkpCEJCQhCUlIQhKSkIQkJCEJSUhCEpKQhCQkIQlJSEISkpCEJCQhCUlIQhKSkIQkJCEJSUhCEpKQhCQkIQlJSEISkpCEJCQhCUlIQhKSkIQkJCEJSUhCEpKQhCQkIQlJSEISkpCEJCQhCUlIQhKSkIQkJCEJSUhCEpKQhCQkIQlJSEISkpCEJCQhCUlIQhKSkIQkJCEJSUhCEpKQhCQkIQlJSEISkpCEJCQhCUlIQhKSkIQkJCEJSUhCEpKQhCQkIQlJSEISkpCEJCQhCUlIQhKSkIQkJCEJSUhCEpKQhCQkIQlJSEISkpCEJCQhCUlIQhKSkIQkJCEJSUhCEpKQhCQkIQlJSEISkpCEJCQhCUlIQhKSkIQkJCEJSUhCEpKQhCQkIQlJSEISkpCEJCQhCUlIQhKSkIQkJCEJSUhCEpKQhCQkIQlJSEISkpCEJCQhCUlIQhKSkIQkJCEJSUhCEpKQhCQkIQlJSEISkpCEJCQhCUlIQhKSkIQkJCEJSUhCEpKQhCQkIQlJSEISkpCEJCQhCUlIQhKSkIQkJCEJSUhCEpKQhCQkIQlJSEISkpCEJCQhCUlIQhKSkIQkJCEJSUhCEpKQhCQkIQlJSEISkpCEJCQhCUlIQhKSkIQkJCEJSUhCEpKQhCQkIQlJSEISkpCEJCQhCUlIQhKSkIQkJCEJSUhCEpKQhCQkIQlJSEISkpCEJCQhCUlIQhKSkIQkJCEJSUhCEpKQhCQkIQlJSEISkpCEJCQhCUlIQhKSkIQkJCEJSUhCEpKQhCQkIQlJSEISkv5Pe/Af2vZ9J378yceKPx81ntY5M5pTzsp1sPQwtlZnvRQ1VzH2mVS2DgoXgxil9EOHTOtuRS5H16Z4zEhmg3Qjc3EWt42x5ChjSjbuqF2rpL8882HJUWzsgveZ/jEXuhtuLA+f65MVfd47ZBAYo6zh+/3jrNzr8cBxHBzHwXEcHMfBcRwcx8FxHBzHwXEcHMfBcRwcx8FxHBzHwXEcHMfBcRwcx8FxHBzHwXEcHMfBcRwcx8FxHBzHwXEcHMfBcRwcx8FxHBzHwXEcHMfBcRwcx8FxHBzHYcnJI/7/aAghhBBCCCGE2KEhhBBCCCGEEGKHhhBCCCGEEEKIHRpCCCGEEEIIIXZoCCGEEEIIIYTYoSGEEEIIIYQQYoeGEEIIIYQQQogdGkIIIYQQQgghdmgIIYQQQgghhNihIYQQQgghhBBih4YQQgghhBBCiB0aQgghhBBCCCF2aAghhBBCCCGE2KEhxD538+ZNPvjgA6anp3n33XfZ2triVpRS2LbN9PQ0tm2jlOJWlFLYts309DS2baOU4k7yySefcOXKFYrFIvUopbBtm+npaWzbRinFrSilsG2b6elpbNtGKUWjKxQKvP3221y5coVPPvmEW1FKYds209PT2LaNUopbUUph2zbT09PYto1Sikbnui4ffPAB09PTfPDBB7iuy60opbBtm+npaWzbRinFrSilsG2b6elpbNtGKUUjsm2b69evcytKKWzbZnp6Gtu2UUpxK0opbNtmenoa27ZRSnErSils22Z6ehrbtlFKsd/Zts3169e5lZs3b/LBBx8wPT3Nu+++y9bWFreilMK2baanp7FtG6UUt6KUwrZtpqensW0bpRT7mW3bXL9+ndvxySefcOXKFYrFIvUopbBtm+npaWzbRinFrSilsG2b6elpbNtGKcV+Z9s2169f528pFAq8/fbbXLlyhU8++YRbUUph2zbT09PYto1SiltRSmHbNtPT09i2jVIKcWfREGIfu3TpEsePHycej5NIJHj66ad54IEHeO2119hraWkJ0zSxLItEIoFlWZimyfLyMnstLS1hmiaWZZFIJLAsC9M0WV5e5k7x3HPP0d/fzx/+8Af2WlpawjRNLMsikUhgWRamabK8vMxeS0tLmKaJZVkkEgksy8I0TZaXl2lEN27cwLIsHn30Ub7//e/T399POBzmzJkz7LW0tIRpmliWRSKRwLIsTNNkeXmZvZaWljBNE8uySCQSWJaFaZosLy/TqObm5nj44YeJx+MkEgni8TgPP/wwc3Nz7LW0tIRpmliWRSKRwLIsTNNkeXmZvZaWljBNE8uySCQSWJaFaZosLy/TSK5evYplWVy9epV6lpaWME0Ty7JIJBJYloVpmiwvL7PX0tISpmliWRaJRALLsjBNk+XlZfZaWlrCNE0syyKRSGBZFqZpsry8zH519epVLMvi6tWr1HPp0iWOHz9OPB4nkUjw9NNP88ADD/Daa6+x19LSEqZpYlkWiUQCy7IwTZPl5WX2WlpawjRNLMsikUhgWRamabK8vMx+dPXqVSzL4urVq9yO5557jv7+fv7whz+w19LSEqZpYlkWiUQCy7IwTZPl5WX2WlpawjRNLMsikUhgWRamabK8vMx+dfXqVSzL4urVq9Rz48YNLMvi0Ucf5fvf/z79/f2Ew2HOnDnDXktLS5imiWVZJBIJLMvCNE2Wl5fZa2lpCdM0sSyLRCKBZVmYpsny8jLizqEhxD515coVTp06xZEjR7hw4QKLi4v85je/4f777+f06dNks1lqNjY26Ovro1QqMTY2xuLiIiMjI5RKJeLxOJubm9RsbGzQ19dHqVRibGyMxcVFRkZGKJVKxONxNjc3aXTnzp3jww8/pJ6NjQ36+voolUqMjY2xuLjIyMgIpVKJeDzO5uYmNRsbG/T19VEqlRgbG2NxcZGRkRFKpRLxeJzNzU0aieu6WJbFtWvXOHXqFIuLi7z11ls88MADjI6OcvnyZWo2Njbo6+ujVCoxNjbG4uIiIyMjlEol4vE4m5ub1GxsbNDX10epVGJsbIzFxUVGRkYolUrE43E2NzdpNNevX6e/vx9N03j99df56KOPyGQyaJrG008/zcrKCjUbGxv09fVRKpUYGxtjcXGRkZERSqUS8Xiczc1NajY2Nujr66NUKjE2Nsbi4iIjIyOUSiXi8Tibm5s0gmvXrtHf38+tbGxs0NfXR6lUYmxsjMXFRUZGRiiVSsTjcTY3N6nZ2Nigr6+PUqnE2NgYi4uLjIyMUCqViMfjbG5uUrOxsUFfXx+lUomxsTEWFxcZGRmhVCoRj8fZ3Nxkv7l27Rr9/f3cypUrVzh16hRHjhzhwoULLC4u8pvf/Ib777+f06dPk81mqdnY2KCvr49SqcTY2BiLi4uMjIxQKpWIx+Nsbm5Ss7GxQV9fH6VSibGxMRYXFxkZGaFUKhGPx9nc3GQ/uXbtGv39/dyuc+fO8eGHH1LPxsYGfX19lEolxsbGWFxcZGRkhFKpRDweZ3Nzk5qNjQ36+voolUqMjY2xuLjIyMgIpVKJeDzO5uYm+821a9fo7+/nVlzXxbIsrl27xqlTp1hcXOStt97igQceYHR0lMuXL1OzsbFBX18fpVKJsbExFhcXGRkZoVQqEY/H2dzcpGZjY4O+vj5KpRJjY2MsLi4yMjJCqVQiHo+zubmJuDNoCLFPjY6O4vF4OH/+PF/72tfQdZ3Ozk7Gxsb43Oc+x+uvv07N5OQka2trDA4OEg6H0XWdSCTC0NAQq6urZDIZaiYnJ1lbW2NwcJBwOIyu60QiEYaGhlhdXSWTydDIlpeXOXPmDF/4wheoZ3JykrW1NQYHBwmHw+i6TiQSYWhoiNXVVTKZDDWTk5Osra0xODhIOBxG13UikQhDQ0Osrq6SyWRoJBcvXuSPf/wjL7zwAk888QS6rnPvvffy85//HI/Hw4ULF6iZnJxkbW2NwcFBwuEwuq4TiUQYGhpidXWVTCZDzeTkJGtrawwODhIOh9F1nUgkwtDQEKurq2QyGRrNv/7rv1IqlXjhhRf4p3/6Jw4cOMA//uM/curUKcrlMrlcjprJyUnW1tYYHBwkHA6j6zqRSIShoSFWV1fJZDLUTE5Osra2xuDgIOFwGF3XiUQiDA0Nsbq6SiaTYT+7efMmo6OjPPnkk2xvb3Mrk5OTrK2tMTg4SDgcRtd1IpEIQ0NDrK6ukslkqJmcnGRtbY3BwUHC4TC6rhOJRBgaGmJ1dZVMJkPN5OQka2trDA4OEg6H0XWdSCTC0NAQq6urZDIZ9oubN28yOjrKk08+yfb2NrcyOjqKx+Ph/PnzfO1rX0PXdTo7OxkbG+Nzn/scr7/+OjWTk5Osra0xODhIOBxG13UikQhDQ0Osrq6SyWSomZycZG1tjcHBQcLhMLquE4lEGBoaYnV1lUwmw35w8+ZNRkdHefLJJ9ne3uZ2LC8vc+bMGb7whS9Qz+TkJGtrawwODhIOh9F1nUgkwtDQEKurq2QyGWomJydZW1tjcHCQcDiMrutEIhGGhoZYXV0lk8mwX9y8eZPR0VGefPJJtre3uZWLFy/yxz/+kRdeeIEnnngCXde59957+fnPf47H4+HChQvUTE5Osra2xuDgIOFwGF3XiUQiDA0Nsbq6SiaToWZycpK1tTUGBwcJh8Pouk4kEmFoaIjV1VUymQzizqAhxD7V1NTEiRMnuPvuu9ntrrvu4tixY3z88cfU5PN5DMMgEomwm2maGIbBzMwMNfl8HsMwiEQi7GaaJoZhMDMzQ6Pa3t4mkUjQ09PDt771LerJ5/MYhkEkEmE30zQxDIOZmRlq8vk8hmEQiUTYzTRNDMNgZmaGRvLmm29y6NAhHn/8cXZrbW3l/PnzvPDCC9Tk83kMwyASibCbaZoYhsHMzAw1+XwewzCIRCLsZpomhmEwMzNDo/n444+pam1tZbd/+Id/oOrGjRvU5PN5DMMgEomwm2maGIbBzMwMNfl8HsMwiEQi7GaaJoZhMDMzw3727LPPcubMGcLhMC+//DK3ks/nMQyDSCTCbqZpYhgGMzMz1OTzeQzDIBKJsJtpmhiGwczMDDX5fB7DMIhEIuxmmiaGYTAzM8N+8eyzz3LmzBnC4TAvv/wyt9LU1MSJEye4++672e2uu+7i2LFjfPzxx9Tk83kMwyASibCbaZoYhsHMzAw1+XwewzCIRCLsZpomhmEwMzPDfvDss89y5swZwuEwL7/8Mp9le3ubRCJBT08P3/rWt6gnn89jGAaRSITdTNPEMAxmZmaoyefzGIZBJBJhN9M0MQyDmZkZ9otnn32WM2fOEA6Hefnll7mVN998k0OHDvH444+zW2trK+fPn+eFF16gJp/PYxgGkUiE3UzTxDAMZmZmqMnn8xiGQSQSYTfTNDEMg5mZGcSdQUOIfSqXy3Hu3Dn2Ukrx0UcfcfDgQaqUUhQKBbq7u9E0jb16enooFAoopVBKUSgU6O7uRtM09urp6aFQKKCUohH99Kc/5caNG7zyyivUo5SiUCjQ3d2Npmns1dPTQ6FQQCmFUopCoUB3dzeaprFXT08PhUIBpRSNQCnF4uIiDz74IJqm4bouc3Nz2LaN67ocP36c48ePU6WUolAo0N3djaZp7NXT00OhUEAphVKKQqFAd3c3mqaxV09PD4VCAaUUjeShhx6i6t///d/Z7e2336YqGAxSpZSiUCjQ3d2Npmns1dPTQ6FQQCmFUopCoUB3dzeaprFXT08PhUIBpRT71X333ccbb7zB2bNnOXToEPUopSgUCnR3d6NpGnv19PRQKBRQSqGUolAo0N3djaZp7NXT00OhUEAphVKKQqFAd3c3mqaxV09PD4VCAaUU+8F9993HG2+8wdmzZzl06BC3ksvlOHfuHHsppfjoo484ePAgVUopCoUC3d3daJrGXj09PRQKBZRSKKUoFAp0d3ejaRp79fT0UCgUUErxv+2+++7jjTfe4OzZsxw6dIjP8tOf/pQbN27wyiuvUI9SikKhQHd3N5qmsVdPTw+FQgGlFEopCoUC3d3daJrGXj09PRQKBZRS7Af33Xcfb7zxBmfPnuXQoUPUo5RicXGRBx98EE3TcF2Xubk5bNvGdV2OHz/O8ePHqVJKUSgU6O7uRtM09urp6aFQKKCUQilFoVCgu7sbTdPYq6enh0KhgFIK0fg0hGgwExMT3Lhxg97eXqq2trZwXZfW1lbq8fl8uK7L9vY2W1tbuK5La2sr9fh8PlzXZXt7m0bz3nvvceHCBX70ox/h9/upZ2trC9d1aW1tpR6fz4frumxvb7O1tYXrurS2tlKPz+fDdV22t7dpBNevX8d1XXw+HxcvXuTYsWM89dRTWJbF8ePH+e1vf0vN1tYWruvS2tpKPT6fD9d12d7eZmu1Wjs2AAAV4ElEQVRrC9d1aW1tpR6fz4frumxvb9NIHn30UR577DFGR0d57rnnuHz5Mv/yL//C6dOniUajxGIxqra2tnBdl9bWVurx+Xy4rsv29jZbW1u4rktrayv1+Hw+XNdle3ub/SqRSHDixAn+lq2tLVzXpbW1lXp8Ph+u67K9vc3W1hau69La2ko9Pp8P13XZ3t5ma2sL13VpbW2lHp/Ph+u6bG9vsx8kEglOnDjB/6uJiQlu3LhBb28vVVtbW7iuS2trK/X4fD5c12V7e5utrS1c16W1tZV6fD4fruuyvb3N/7ZEIsGJEye4He+99x4XLlzgRz/6EX6/n3q2trZwXZfW1lbq8fl8uK7L9vY2W1tbuK5La2sr9fh8PlzXZXt7m/0gkUhw4sQJ/pbr16/jui4+n4+LFy9y7NgxnnrqKSzL4vjx4/z2t7+lZmtrC9d1aW1tpR6fz4frumxvb7O1tYXrurS2tlKPz+fDdV22t7cRjU9DiAbyu9/9jtOnT3PPPffQ399P1fr6OlXNzc3U09TURNXKygrr6+tUNTc3U09TUxNVKysrNJJiscipU6d45JFH+M53vsOtrK+vU9Xc3Ew9TU1NVK2srLC+vk5Vc3Mz9TQ1NVG1srJCI7h+/TpV7733Hj/5yU+Ix+P88pe/JJVKcfDgQX74wx8yPT1N1fr6OlXNzc3U09TURNXKygrr6+tUNTc3U09TUxNVKysrNJpoNMrf/d3fMTMzw0svvcS//du/8aUvfYl//ud/RtM0qtbX16lqbm6mnqamJqpWVlZYX1+nqrm5mXqampqoWllZoZGtr69T1dzcTD1NTU1UrayssL6+TlVzczP1NDU1UbWyssL6+jpVzc3N1NPU1ETVysoKje53v/sdp0+f5p577qG/v5+q9fV1qpqbm6mnqamJqpWVFdbX16lqbm6mnqamJqpWVlZoFMVikVOnTvHII4/wne98h1tZX1+nqrm5mXqampqoWllZYX19narm5mbqaWpqomplZYVGcf36daree+89fvKTnxCPx/nlL39JKpXi4MGD/PCHP2R6epqq9fV1qpqbm6mnqamJqpWVFdbX16lqbm6mnqamJqpWVlYQjU9DiAZx5coVnnnmGT7/+c9z/vx5fD4fVYZhcDs0TcMwDG6Hpmk0khdffJGmpiZ+/OMf87cYhsHt0DQNwzC4HZqm0Qj++te/UvXnP/+ZX/ziFzzzzDN8/etf5+TJk/zqV7/C4/Fw+vRpqgzD4HZomoZhGNwOTdNoJBcvXuTpp58mEAiQz+dxHId8Ps99991HPB5ncnKSKsMwuB2apmEYBrdD0zQamWEY3A5N0zAMg9uhaRqGYXA7NE2jkV25coVnnnmGz3/+85w/fx6fz0eVYRjcDk3TMAyD26FpGo3ixRdfpKmpiR//+Mf8LYZhcDs0TcMwDG6Hpmk0ir/+9a9U/fnPf+YXv/gFzzzzDF//+tc5efIkv/rVr/B4PJw+fZoqwzC4HZqmYRgGt0PTNETj0xCiAZw7d47+/n7a2tq4dOkSR44coaalpYWqcrlMPZVKhaqOjg5aWlqoKpfL1FOpVKjq6OigUVy8eJH333+f4eFh7r77bv6WlpYWqsrlMvVUKhWqOjo6aGlpoapcLlNPpVKhqqOjg0ag6zpVhw8fJhwOs1t7ezvf+MY3+Pjjj7lx4wYtLS1Ulctl6qlUKlR1dHTQ0tJCVblcpp5KpUJVR0cHjUIpxSuvvMKXvvQlXn31VY4cOULVkSNHGB0d5e///u85ffo0ruvS0tJCVblcpp5KpUJVR0cHLS0tVJXLZeqpVCpUdXR00MhaWlqoKpfL1FOpVKjq6OigpaWFqnK5TD2VSoWqjo4OWlpaqCqXy9RTqVSo6ujooFGdO3eO/v5+2trauHTpEkeOHKGmpaWFqnK5TD2VSoWqjo4OWlpaqCqXy9RTqVSo6ujooBFcvHiR999/n+HhYe6++27+lpaWFqrK5TL1VCoVqjo6OmhpaaGqXC5TT6VSoaqjo4NGoes6VYcPHyYcDrNbe3s73/jGN/j444+5ceMGLS0tVJXLZeqpVCpUdXR00NLSQlW5XKaeSqVCVUdHB6LxaQixz7300kv87Gc/46tf/SqXLl3i8OHD7Ob1evF4PBSLReopFot4PB68Xi9erxePx0OxWKSeYrGIx+PB6/XSKN5//32qvve973H06FGOHj3K0aNHuXDhAlWWZXH06FH+8pe/4PV68Xg8FItF6ikWi3g8HrxeL16vF4/HQ7FYpJ5isYjH48Hr9dII7r//fqq+8pWvUM/BgwepWllZwev14vF4KBaL1FMsFvF4PHi9XrxeLx6Ph2KxSD3FYhGPx4PX66VR/Md//Af/9V//xQMPPIDX62W3pqYmenp6+O///m+uXr2K1+vF4/FQLBapp1gs4vF48Hq9eL1ePB4PxWKReorFIh6PB6/XSyPzer14PB6KxSL1FItFPB4PXq8Xr9eLx+OhWCxST7FYxOPx4PV68Xq9eDweisUi9RSLRTweD16vl0b00ksv8bOf/YyvfvWrXLp0icOHD7Ob1+vF4/FQLBapp1gs4vF48Hq9eL1ePB4PxWKReorFIh6PB6/XSyN4//33qfre977H0aNHOXr0KEePHuXChQtUWZbF0aNH+ctf/oLX68Xj8VAsFqmnWCzi8Xjwer14vV48Hg/FYpF6isUiHo8Hr9dLo7j//vup+spXvkI9Bw8epGplZQWv14vH46FYLFJPsVjE4/Hg9Xrxer14PB6KxSL1FItFPB4PXq8X0fg0hNjHfvCDH3D58mW++c1vkk6naW1tpZ5gMMjCwgJKKXZTSjE/P08wGKQmGAyysLCAUordlFLMz88TDAZpJA899BC9vb309vbS29tLb28vvb29fPnLX6bq4Ycfpre3l+bmZqqCwSALCwsopdhNKcX8/DzBYJCaYDDIwsICSil2U0oxPz9PMBikURw4cIDDhw/z+9//HqUUe3366adUBYNBqoLBIAsLCyil2E0pxfz8PMFgkJpgMMjCwgJKKXZTSjE/P08wGKSR+Hw+qm7evEk9rutS5fV6qQoGgywsLKCUYjelFPPz8wSDQWqCwSALCwsopdhNKcX8/DzBYJA7QTAYZGFhAaUUuymlmJ+fJxgMUhMMBllYWEApxW5KKebn5wkGg9QEg0EWFhZQSrGbUor5+XmCwSCN6Ac/+AGXL1/mm9/8Jul0mtbWVuoJBoMsLCyglGI3pRTz8/MEg0FqgsEgCwsLKKXYTSnF/Pw8wWCQRvHQQw/R29tLb28vvb299Pb20tvby5e//GWqHn74YXp7e2lubqYqGAyysLCAUordlFLMz88TDAapCQaDLCwsoJRiN6UU8/PzBINBGsmBAwc4fPgwv//971FKsdenn35KVTAYpCoYDLKwsIBSit2UUszPzxMMBqkJBoMsLCyglGI3pRTz8/MEg0HEnUFDiH3q7Nmz5PN5vv3tb/Pqq6+i6zq3Eo1GKZfL5HI5dsvlclQqFaLRKDXRaJRyuUwul2O3XC5HpVIhGo3SSJ544gmSySTJZJJkMkkymSSZTPLggw9SZVkWyWSSu+66i6poNEq5XCaXy7FbLpejUqkQjUapiUajlMtlcrkcu+VyOSqVCtFolEby2GOPUSqVyOVy7PanP/2Jd955h2PHjnHgwAGqotEo5XKZXC7HbrlcjkqlQjQapSYajVIul8nlcuyWy+WoVCpEo1EaSWtrK4FAgCtXrvCf//mf7LaxsYFt2xw6dIhgMEhVNBqlXC6Ty+XYLZfLUalUiEaj1ESjUcrlMrlcjt1yuRyVSoVoNMqdIBqNUi6XyeVy7JbL5ahUKkSjUWqi0SjlcplcLsduuVyOSqVCNBqlJhqNUi6XyeVy7JbL5ahUKkSjURrN2bNnyefzfPvb3+bVV19F13VuJRqNUi6XyeVy7JbL5ahUKkSjUWqi0SjlcplcLsduuVyOSqVCNBqlUTzxxBMkk0mSySTJZJJkMkkymeTBBx+kyrIskskkd911F1XRaJRyuUwul2O3XC5HpVIhGo1SE41GKZfL5HI5dsvlclQqFaLRKI3mscceo1Qqkcvl2O1Pf/oT77zzDseOHePAgQNURaNRyuUyuVyO3XK5HJVKhWg0Sk00GqVcLpPL5dgtl8tRqVSIRqOIO4OGEPtQsVhkdHSUqlKpxMDAAAMDAwwMDDAwMMDAwAADAwO4rktVLBYjEAgwPDxMOp3Gtm3S6TTJZJJAIEAsFqMmFosRCAQYHh4mnU5j2zbpdJpkMkkgECAWi3Eni8ViBAIBhoeHSafT2LZNOp0mmUwSCASIxWLUxGIxAoEAw8PDpNNpbNsmnU6TTCYJBALEYjEaiWVZ3HPPPQwNDfHqq68yNzfHm2++yeOPP07Viy++SE0sFiMQCDA8PEw6nca2bdLpNMlkkkAgQCwWoyYWixEIBBgeHiadTmPbNul0mmQySSAQIBaL0WhOnTpFpVLhu9/9LpcvX8a2bd58802++93vsrq6yksvvYSmaVTFYjECgQDDw8Ok02ls2yadTpNMJgkEAsRiMWpisRiBQIDh4WHS6TS2bZNOp0kmkwQCAWKxGHeCWCxGIBBgeHiYdDqNbduk02mSySSBQIBYLEZNLBYjEAgwPDxMOp3Gtm3S6TTJZJJAIEAsFqMmFosRCAQYHh4mnU5j2zbpdJpkMkkgECAWi9FIisUio6OjVJVKJQYGBhgYGGBgYICBgQEGBgYYGBjAdV2qYrEYgUCA4eFh0uk0tm2TTqdJJpMEAgFisRg1sViMQCDA8PAw6XQa27ZJp9Mkk0kCgQCxWIw7VSwWIxAIMDw8TDqdxrZt0uk0yWSSQCBALBajJhaLEQgEGB4eJp1OY9s26XSaZDJJIBAgFovRaCzL4p577mFoaIhXX32Vubk53nzzTR5//HGqXnzxRWpisRiBQIDh4WHS6TS2bZNOp0kmkwQCAWKxGDWxWIxAIMDw8DDpdBrbtkmn0ySTSQKBALFYDHFn0BBiH7p27Rrlcpmqd955h6mpKaamppiammJqaoqpqSmmpqZQSlGl6zoTExN0dnaSSqWwLItUKkVXVxeZTAZd16nRdZ2JiQk6OztJpVJYlkUqlaKrq4tMJoOu69zJdF1nYmKCzs5OUqkUlmWRSqXo6uoik8mg6zo1uq4zMTFBZ2cnqVQKy7JIpVJ0dXWRyWTQdZ1G4vP5+PWvf004HGZkZISnnnqK559/nqrXXnuNrq4uanRdZ2Jigs7OTlKpFJZlkUql6OrqIpPJoOs6NbquMzExQWdnJ6lUCsuySKVSdHV1kclk0HWdRhMOh3njjTdoamripZdewrIsnn/+eT799FPOnDnDo48+So2u60xMTNDZ2UkqlcKyLFKpFF1dXWQyGXRdp0bXdSYmJujs7CSVSmFZFqlUiq6uLjKZDLqucyfQdZ2JiQk6OztJpVJYlkUqlaKrq4tMJoOu69Tous7ExASdnZ2kUiksyyKVStHV1UUmk0HXdWp0XWdiYoLOzk5SqRSWZZFKpejq6iKTyaDrOo3k2rVrlMtlqt555x2mpqaYmppiamqKqakppqammJqaQilFla7rTExM0NnZSSqVwrIsUqkUXV1dZDIZdF2nRtd1JiYm6OzsJJVKYVkWqVSKrq4uMpkMuq5zp9J1nYmJCTo7O0mlUliWRSqVoquri0wmg67r1Oi6zsTEBJ2dnaRSKSzLIpVK0dXVRSaTQdd1Go3P5+PXv/414XCYkZERnnrqKZ5//nmqXnvtNbq6uqjRdZ2JiQk6OztJpVJYlkUqlaKrq4tMJoOu69Tous7ExASdnZ2kUiksyyKVStHV1UUmk0HXdcSdQUOIfeiRRx7BcRwcx8FxHBzHwXEcHMfBcRwcx8FxHA4cOEBNe3s72WyWubk5xsfHmZ2dJZvN4vf72au9vZ1sNsvc3Bzj4+PMzs6SzWbx+/3cKQYHB3Ech1AoxF7t7e1ks1nm5uYYHx9ndnaWbDaL3+9nr/b2drLZLHNzc4yPjzM7O0s2m8Xv99OIvvjFLzI6OsqHH37I+Pg4b731Fu+++y6hUIi92tvbyWazzM3NMT4+zuzsLNlsFr/fz17t7e1ks1nm5uYYHx9ndnaWbDaL3++nUZ04cYIrV66Qz+cZHx8nn8/z3nvv8cgjj7BXe3s72WyWubk5xsfHmZ2dJZvN4vf72au9vZ1sNsvc3Bzj4+PMzs6SzWbx+/00EtM0cRyHkydPUk97ezvZbJa5uTnGx8eZnZ0lm83i9/vZq729nWw2y9zcHOPj48zOzpLNZvH7/ezV3t5ONptlbm6O8fFxZmdnyWaz+P1+9ivTNHEch5MnT7LbI488guM4OI6D4zg4joPjODiOg+M4OI6D4zgcOHCAmvb2drLZLHNzc4yPjzM7O0s2m8Xv97NXe3s72WyWubk5xsfHmZ2dJZvN4vf72Y9M08RxHE6ePMntGBwcxHEcQqEQe7W3t5PNZpmbm2N8fJzZ2Vmy2Sx+v5+92tvbyWazzM3NMT4+zuzsLNlsFr/fz35lmiaO43Dy5Enq+eIXv8jo6Cgffvgh4+PjvPXWW7z77ruEQiH2am9vJ5vNMjc3x/j4OLOzs2SzWfx+P3u1t7eTzWaZm5tjfHyc2dlZstksfr8fcefQEOIO09bWRigUwu/381na2toIhUL4/X7+L2prayMUCuH3+/ksbW1thEIh/H4/d4KWlhZCoRD33nsvn6WtrY1QKITf7+eztLW1EQqF8Pv93CmOHDlCKBTiyJEjfJa2tjZCoRB+v5/P0tbWRigUwu/3cydra2sjFArh9/v5LG1tbYRCIfx+P5+lra2NUCiE3+/n/6K2tjZCoRB+v5/P0tbWRigUwu/3839NW1sboVAIv9/PZ2lrayMUCuH3+7lTtLS0EAqFuPfee/ksbW1thEIh/H4/n6WtrY1QKITf70fceTSEEEIIIYQQQuzQEEIIIYQQQgixQ0MIIYQQQgghxA4NIYQQQgghhBA7NIQQQgghhBBC7NAQQgghhBBCCLFDQwghhBBCCCHEDg0hhBBCCCGEEDs0hBBCCCGEEELs0BBCCCGEEEIIsUNDCCGEEEIIIcQODSGEEEIIIYQQOzSEEEIIIYQQQuzQEEIIIYQQQgixQ0MIIYQQQgghxA4NIYQQQgghhBA7NIQQQgghhBBC7NAQQgghhBBCCLFDQwghhBBCCCHEDg0hhBBCCCGEEDs0hBBCCCGEEELs0BBCCCGEEEIIsUNDCCGEEEIIIcQODSGEEEIIIYQQOzSEEEIIIYQQQuzQEEIIIYQQQgixQ0MIIYQQQgghxA4NIYQQQgghhBA7NIQQQgghhBBC7NAQQgghhBBCCLFDQwghhBBCCCHEDg0hhBBCCCGEEDs0hBBCCCGEEELs0BBCCCGEEEIIsUNDCCGEEEIIIcQODSGEEEIIIYQQOzSEEEIIIYQQQuzQEEIIIYQQQgix438AV68pUUK+PZoAAAAASUVORK5CYII=</figureUri><figureSize type="array"><element>560</element><element>420</element></figureSize><figureId>db171cf3-8b90-498e-97f1-19c4ac079ef3</figureId><regionNumbers type="array"><element>17</element></regionNumbers><originalRegionNumber>17</originalRegionNumber></outputData><lineNumbers type="array"><element>29</element></lineNumbers></element><element><type>figure</type><outputData><lineNumbers type="array"><element>29</element></lineNumbers><figureUri>data:image/png;base64,iVBORw0KGgoAAAANSUhEUgAAA0gAAAJ2CAYAAABl4KKyAAAgAElEQVR4AezBX8jYVWLn/zdfMybZdd0lg4TZBR2Glk+pJ2bj7naKHZCFs8nFUuhFQ4UOnT43ymRkwN60dUqgaTLtxbBQPCh1txWNGwpxti0UqyA7XXd4YNopiudAKLkJyBZG1iOIxCQmT3/k6c/fz9GomfwxyZP367X8oyRJkiRp3YIkSZIkad2CJEmSJGndgiRJkiRp3YIkSZIkad2CJEmSJGndgiRJkiRp3YIkSZIkad2CJEmSJGndgiRJkiRp3YIkSZIkad2CJEmSJGndgiRJkiRp3YIkSZIkad2CJEmSJGndgiRJkiRp3YIkSZIkad2CJEmSJGndgiRJkiRp3YIkSZIkad2CJEmSJGndgiRJkiRp3YIkSZIkad2CJEmSJGndgiRJkiRp3YIkSZIkad2CJEmSJGndgiRJkiRp3YIkSZIkad2CJEmSJGndgiRJkiRp3YIkSZIkad2CJEmSJGndgiRJkiRp3YIkSZIkad2CJEmSJGndgiRJkiRp3YIkSZIkad2CJEmSJGndgiRJkiRp3YIkSZIkad2CJEmSJGndgiRJkiRp3YIkSZIkad2CJEmSJGndgiRJkiRp3YIkSZIkad2Cbjhf/eqXSEISkpCEJCQhCUlIQhKSkIQkJCEJSUhCEpKQhCQkIQlJSEISkpCEJCQhCUlIQhKSkIQkJCEJSUhCEpKQhCQkIQlJSEISkpCEJCQhCUlIQhKSkIQkJCEJSUhCEpKQhCQkIQlJSEISkpCEJCQhCUlIQhKSkIQkJCEJSUhCEpKQhCQkIQlJSEISkpCEJCQhCUlIQhKSkIQkJCEJSUhCEpKQhCQkIQlJSEISkpCEJCQhCUlIQhKSkIQkJCEJSUhCEpKQhCQkIQlJSEISkpCEJCQhCUlIQhKSkIQkJCEJSUhCEpKQhCQkIQlJSEISkpCEJCQhCUlIQhKSkIQkJCEJSUhCEpKQhCQkIQlJSEISkpCEJCQhCUlIQhKSkIQkJCEJSUhCEpKQhCQkIQlJSEISkpCEJCQhCUlIQhKSkIQkJCEJSUhCEpKQhCQkIQlJSEISkpCEJCQhCUlIQhKSkIQkJCEJSUhCEpKQhCQkIQlJSEISkpCEJCQhCUlIQhKSkIQkJCEJSUhCEpKQhCQkIQlJSEISkpCEJCQhCUlIQhKSkIQkJCEJSUhCEpKQhCQkIQlJSEISkpCEJCQhCUlIQhKSkIQkJCEJSUhCEpKQhCQkIQlJSEISkpCEJCQhCUlIQhKSkIQkJCEJSUhCEpKQhCQkIQlJSEISkpCEJCQhCUlIQhKSkIQkJCEJSUhCEpKQhCQkIQlJSEISkpCEJCQhCUlIQhKSkIQkJCEJSUhCEpKQhCQkIQlJSEISkpCEJCQhCUlIQhKSkIQkJCEJSUhCEpKQhCQkIQlJSEISkpCEJCQhCUlIQhKSkIQkJCEJSUhCEpKQhCQkIQlJSEISkpCEJCQhCUlIQhKSkIQkJCEJSUhCEpKQhCQkIQlJSEISkpCEJCQhCUlIQhKSkIQkJCEJSUhCEpKQhCQkIQlJSEISkpCEJCQhCUlIQhKSkIQkJCEJSUhCEpKQhCQkIQlJSEISkpCEJCQhCUlIQhKSkIQkJCEJSUhCEpKQhCQkIQlJSEISkpCEJCQhCUlIQhKSkIQkJCEJSUhCEpKQhCQkIQlJSEISkpCEJCQhCUlIQhKSkIQkJCEJSUhCEpKQhCQkIQlJSEISkpCEJCQhCUlIQhKSkIQkJCEJSUhCEpKQhCQkIQlJSEISkpCEJCQhCUlIQhKSkIQkJCEJSUhCEpKQhCQkIQlJSMJXv/oldHkWdMP527/9HH1M+pj0Melj0sekj0kfkz4mfUz6mPQx6WPSx6SPSR+TPiZ9TPqY9DHpY9LHpI9JH5M+Jn1M+pj0Melj0sekj0kfkz4mfUz6mPQx6WPSx6SPSR+TPiZ9TPqY9DHpY9LHpI9JH5M+Jn1M+pj0Melj0sekj0kfkz4mfUz6mPQx6WPSx6SPSR+TPiZ9TPqY9DHpY9LHpI9JH5M+Jn1Mzutj0sekj0kfkz4mfUz6mPQx6WPSx6SPSR+TPiZ9TPqY9DHpY9LHpI9JH5M+Jn1M+pj0Melj0sekj0kfkz4mfUz6mPQx6WPSx6SPSR+TPiZ9TPqY9DHpY9LHpI9JH5M+Jn1M+pj0Melj0sekj0kfkz4mfUz6mPQx6WPSx6SPSR+TPiZ9TPqY9DHpY9LHpI9JH5M+Jn1M+pj0Meljcl4fkz4mfUz6mPQx6WPSx6SPSR+TPiZ9TPqY9DHpY9LHpI9JH5M+Jn1M+pj0Melj0sekj0kfkz4mfUz6mPQx6WPSx6SPSR+TPiZ9TPqY9DHpY9LHpI9JH5M+Jn1M+pj0Melj0sekj0kfkz4mfUz6mPQx6WPSx6SPSR+TPiZ9TPqY9DHpY9LHpI9JH5M+Jn1M+pj0Melj0sekj0kfkz4m5/Ux6WPSx6SPSR+TPiZ9TPqY9DHpY9LHpI9JH5M+Jn1M+pj0Melj0sekj0kfkz4mfUz6mPQx6WPSx6SPSR+TPiZ9TPqY9DHpY9LHpI9JH5M+Jn1M+pj0Melj0sekj0kfkz4mfUz6mPQx6WPSx6SPSR+TPiZ9TPqY9DHpY9LHpI9JH5M+Jn1M+pj0Melj0sekj0kfkz4mfUz6mPQxOa+PSR+TPiZ9TPqY9DHpY9LHpI9JH5M+Jn1M+pj0Melj0sekj0kfkz4mfUz6mPQx6WPSx6SPSR+TPiZ9TPqY9DHpY9LHpI9JH5M+Jn1M+pj0Melj0sekj0kfkz4mfUz6mPQx6WPSx6SPSR+TPiZ9TPqY9DHpY9LHpI9JH5M+Jn1M+pj0Melj0sekj0kfkz4mfUz6mPQx6WPSx6SPSR+T8/qY9DHpY9LHpI9JH5M+Jn1M+pj0Melj0sekj0kfkz4mfUz6mPQx6WPSx6SPSR+TPiZ9TPqY9DHpY9LHpI9JH5M+Jn1M+pj0Melj0sekj0kfkz4mfUz6mPQx6WPSx6SPSR+TPiZ9TPqY9DHpY9LHpI9JH5M+Jn1M+pj0Melj0sekj0kfkz4mfUz6mPQx6WPSx6SPSR+TPiZ9TPqYnNfHpI9JH5M+Jn1M+pj0Melj0sekj0kfkz4mfUz6mPQx6WPSx6SPSR+TPiZ9TPqY9DHpY9LHpI9JH5M+Jn1M+pj0Melj0sekj0kfkz4mfUz6mPQx6WPSx6SPSR+TPiZ9TPqY9DHpY9LHpI9JH5M+Jn1M+pj0Melj0sekj0kfkz4mfUz6mPQx6WPSx6SPSR+TPiZ9TPqY9DHpY9LHpI/JeX1M+pj0Melj0sekj0kfkz4mfUz6mPQx6WPSx6SPSR+TPiZ9TPqY9DHpY9LHpI9JH5M+Jn1M+pj0Melj0sekj0kfkz4mfUz6mPQx6WPSx6SPSR+TPiZ9TPqY9DHpY9LHpI9JH5M+Jn1M+pj0Melj0sekj0kfkz4mfUz6mPQx6WPSx6SPSR+TPiZ9TPqY9DHpY9LHpI9JH5M+Jn1Mzutj0sekj0kfkz4mfUz6mPQx6WPSx6SPSR+TPiZ9TPqY9DHpY9LHpI9JH5M+Jn1M+pj0Melj0sekj0kfkz4mfUz6mPQx6WPSx6SPSR+TPiZ9TPqY9DHpY9LHpI9JH5M+Jn1M+pj0Melj0sekj0kfkz4mfUz+9m8/hy7PgiRJkiRp3YIkSZIkad2CJEmSJGndgiRJkiRp3YK0QX1937vo031937vo4nx937vo031937vo4nx937vo031937vo4nx937vo031937tIH2dB2qD27XsXfbp9+95FF2ffvnfRp9u37110cfbtexd9un373kUXZ9++d9Gn27fvXaSPsyBJkiRJWrcgSZIkSVq3IEmSJElatyBJkiRJWrcgSZIkSVq3IEmSJElatyBJkiRJWrcgSZIkSVq3IEmSJElatyDdBGpp1NKopVFLo5ZGLY1aGrU0amnU0qilUUujloYkSZJuPgvSBldL41LU0qilUUujlkYtDUmSJG1sC9IGVUujlsaVVEujloYkSZI2pgVJP7FaGpIkSdp4FqQNqJbG1VZLo5aGJEmSNo4FaYOppfFZqqVRS0OSJEk3vgVpA6mlca3U0qilIUmSpBvXgrRB1NKQJEmSLseCJEmSJGndgqQrqpaGJEmSbkwL0g2slkYtjVoa15NaGrU0JEmSdGNZkG5QtTSud7U0JEmSdONYkG5AtTRuFLU0JEmSdGNYkG4wtTRuNLU0JEmSdP1bkG4gtTRuVLU0amnU0pAkSdL1aUG6QdTS2ChqaUiSJOn6syDdAGppbDS1NCRJknR9WZB0zdTSkCRJ0vVjQbrO1dLYyGppSJIk6fqwIF3HamncDGpp1NKQJEnStbUgXadqadxsamlIkiTp2lmQdF2ppSFJkqRrY0G6DtXSuJnV0pAkSdJnb0HSdamWhiRJkj5bC5IkSZKkdQuSJEmSpHULkq5btTRqaUiSJOmzsSBdZ2pp6MfV0qilIUmSpKtrQdINo5aGJEmSrp4FXZZz585x8uRJTp48ycmTJzl58iQnT57k5MmTnD59mg9bW1tjdXWV559/ntXVVdbW1tD/r5aGJEmSdK0s6LL87u/+Lrt27WLXrl3s2rWLXbt2sWvXLnbt2sVv//Zv80G9d2qtrKys8Mgjj7CyskKtlWPHjiFdrFoakiRJujoWdFlef/11br31Vvbu3cvevXvZu3cve/fuZe/evXz5y1/mfW+//TYPPfQQp06d4sknn+S1117jscce49SpUzz44IO88847SBerloYkSZKuvAVdlh/+8If8/M//PAcPHuTgwYMcPHiQgwcPcvDgQX7lV36F9z377LO8+eab7N+/n/vvv5/Nmzeze/duDhw4wBtvvMHhw4eRfhK1NCRJknRlLeiSvf7665w5c4af+qmf4tO8+OKLbNmyhd27d/NBtVa2bNnCCy+8gCRJkqRra0GX7NixY5y3a9cufvjDH/Lss8/y3e9+l2PHjvFBa2trHD9+nHvuuYdlWfiwe++9l+PHj7O2tsbNrJaGfjK1NCRJknTlLOiSvfbaa5x36NAhfvVXf5Xf+73f49FHH+WXfumX+M3f/E3OnTvHeSdPnuTcuXNs27aNC7n99ts5d+4cp0+f5mLtKNvYUbaxo2xjR9nGjrKNxx/fim4+tTRqaUiSpBtLLY1aGrU0amnU0qilUUujlkYtjVoaF/L441vZUbaxo2xjR9nGjrKNHWUbunwLumQnTpzgvJ/92Z/lL//yLxlj8Kd/+qfcc889/Pmf/zl/8Ad/wHlvvfUW5916661cyC233MJ5J06c4GL1Melj0sekj0kfk3373kU3r1oakiRp46mlUUujlsb79u17lz4mfUz6mPQx6WOiy7egS/Zrv/ZrfOc73+GJJ57gp3/6p/nc5z7Hrl27eOqpp/j85z/PkSNHePvtt9myZQsXY1kWpMtRS0OSJF3/amlciloatTR09Szokv3cz/0cv/iLv8iH3XbbbfzCL/wCZ8+e5e/+7u+47bbbOO/MmTNcyNmzZznvzjvvRLpctTQkSdL1q5bG5aqlUUtDV96CrorNmzdz3j/+4z+ydetWNm3axJyTC5lzsmnTJrZu3YokSZI2rloaV1ItjVoaunIWdEnee+89vvrVr/LNb36TC5lzct6XvvQlztu5cyevvvoqa2trfNDa2hqvvPIKO3fu5GZWS0NXTi2NWhqSJOn6UUvjaqmloStjQZfkc5/7HP/wD//ASy+9xIkTJ/ig48eP89d//dfcfffdfPGLX+S8PXv2cObMGY4ePcoHHT16lLNnz7Jnzx4kSZIkXVsLumSPPvoo586d42tf+xp/9md/xurqKs899xxf+9rXuPXWW/n93/993vfAAw9w11138e1vf5tnnnmG1dVVnnnmGQ4ePMhdd93FAw88gHSl1dKQJEnXXi2Nq62Whi7fgi5ZrZXHHnuMZVn4rd/6LVZWVvjWt77FHXfcweHDh0nC+zZv3szTTz/N3XffzaFDh1hZWeHQoUPs2LGDw4cPs3nzZqSroZZGLQ1JknRt1NLQjWNBl2X37t1873vf46/+6q946qmnePnll/mLv/gLduzYwYd94Qtf4MiRI3z/+9/nqaee4uWXX+bIkSNs374d6WqrpSFJkj4btTRqadTS0I1lQVfEl770Je677z62b9/Op7njjju477772L59O5IkSdpYamnoxrUgXWO1NCRJkjaCWhq6sS1IumnU0qilIUmSpAtbkK6hWhr67NXSkCRJV0YtjVoatTR041uQdFOqpSFJkqQftyDpplVLo5aGJEm6NLU0tLEsSJIkSfqJ1dLQxrMg6aZXS6OWhiRJ+nS1NGppaGNakKT/Vy0NSZL08WppaGNbkK6RWhq6/tTSkCRJH1VLQxvfgiRJkqRPVEtDN4cFSfqQWhqSJAlqadTS0M1jQZIuoJaGJEk3q1oatTR081mQJEmSJK1bkK6BWhqSJEnS9WZBkj5GLY1aGpIkbXS1NGpp1NKopaGb14L0GauloRtLLY1aGpIkbQS1NGpp1NKopVFLQ3rfgiRdpFoakiTdyGppSJ9kQZJ+ArU0JEm6EdXSkD7NgiT9hGppSJJ0vaqlUUujlkYtjVoatTSki7EgSZegloYkSddCLY1aGrU0amnU0qilUUujloZ0ORakz1AtDW0ctTQkSfqs1NKopSFdTQuSdBlqaUiSdDXV0qilIX0WFiTpMtXSkCTpUtTSqKVRS6OWRi2NWhq1NGpp1NKQPksL0mekloY2rloakiRdjFoatTRqaUjXmwVJukJqaUiS9HFqadTSkK5nC9JnoJaGJEm6OdXSqKUh3QgWJOkKqqUhSbo51dKopVFLo5ZGLY1aGtKNZEGSrrBaGrU0amlIkm4OtTSkjWBBkiRJkrRuQZIkSbpEtTRqaUgbxYJ0ldXS0M2rlkYtDUnSxlJLo5aGtNEsSJIkSZ+ilkYtjVoatTSkjWpBkj4DtTQkSTemWhrSzWJBkj4jtTQkSTeOWhq1NKSbyYJ0FdXSkD6oloYk6fpXS0O6GS1I0meslkYtDUnS9amWhnSzWtCnWl1d5fXXX+fjrK2tsbq6yvPPP8/q6ipra2t8nLW1NVZXV3n++edZXV1lbW2NjaqWhvRJamnU0pAkSbpeLOgT/eAHP2BlZYUf/OAHXEjvnVorKysrPPLII6ysrFBr5dixY3xY751aKysrKzzyyCOsrKxQa+XYsWNIN7NaGrU0JEnXVi2NWhrSzWxBH+tv/uZv+MY3vsHHefvtt3nooYc4deoUTz75JK+99hqPPfYYp06d4sEHH+Sdd97hfW+//TYPPfQQp06d4sknn+S1117jscce49SpUzz44IO88847SDe7WhqSJEnX0oI+4r333uPxxx/n13/91zl9+jQf59lnn+XNN99k//793H///WzevJndu3dz4MAB3njjDQ4fPsz7nn32Wd58803279/P/fffz+bNm9m9ezcHDhzgjTfe4PDhw0iCWhqSpM9GLY1aGrU0amlIggV9xMMPP8wf/uEfcv/99/M7v/M7fJwXX3yRLVu2sHv3bj6o1sqWLVt44YUXeN+LL77Ili1b2L17Nx9Ua2XLli288MILSPontTRqaUiSLl4tjVoatTRqadTSqKVRS6OWRi2NWhq1NGpp1NKQ9FEL+oif+Zmf4Y//+I954okn+PznP8+FrK2tcfz4ce655x6WZeHD7r33Xo4fP87a2hpra2scP36ce+65h2VZ+LB7772X48ePs7a2xkZRS0O6XLU0JEmfrJZGLQ1JV8aCPuKRRx7hK1/5Cp/k5MmTnDt3jm3btnEht99+O+fOneP06dOcPHmSc+fOsW3bNi7k9ttv59y5c5w+fZqLtaNsY0fZxo6yjR1lGzvKNh5/fCvSRlNLQ5J0YbU0dHN6h+/xI/bzI/bzI/bzI/bzI/ajy7egS/LWW29x3q233sqF3HLLLZx34sQJ3nrrLc679dZbuZBbbrmF806cOMHF6mPSx6SPSR+TPib79r2LtBHV0pAk/ZNaGrU0amno5nUb/5HtHGA7B9jOAbZzgO0cQJdvQZdky5YtXIxlWdiyZQsXY1kWNoJaGtKVVkujlkYtDUna6Gpp1NKopVFLo5ZGLY1aGpKurgVdkttuu43zzpw5w4WcPXuW8+68805uu+02zjtz5gwXcvbsWc678847kSRJknTtLOiSbN26lU2bNjHn5ELmnGzatImtW7eydetWNm3axJyTC5lzsmnTJrZu3YqkT1dLo5aGJN3IamnU0qilUUujlkYtjVoakq6dBV2ynTt38uqrr7K2tsYHra2t8corr7Bz507et3PnTl599VXW1tb4oLW1NV555RV27tzJRlBLQ/qs1NKQpBtRLQ1J16cFXbI9e/Zw5swZjh49ygcdPXqUs2fPsmfPHt63Z88ezpw5w9GjR/mgo0ePcvbsWfbs2YOkn1wtDUm6ntXSqKVRS6OWRi0NSdevBV2yBx54gLvuuotvf/vbPPPMM6yurvLMM89w8OBB7rrrLh544AHe98ADD3DXXXfx7W9/m2eeeYbV1VWeeeYZDh48yF133cUDDzyApEtTS6OWhiR9Vmpp1NKopVFLo5ZGLY1aGrU0amnU0qilIenGsqBLtnnzZp5++mnuvvtuDh06xMrKCocOHWLHjh0cPnyYzZs3877Nmzfz9NNPc/fdd3Po0CFWVlY4dOgQO3bs4PDhw2zevBlJl6eWhiRdbbU0JG1cC/pEtVb+/u//nl/+5V/mQr7whS9w5MgRvv/97/PUU0/x8ssvc+TIEbZv386HfeELX+DIkSN8//vf56mnnuLll1/myJEjbN++nY2gloZ0rdXSkKSroZZGLQ1JG9uCrog77riD++67j+3bt/Np7rjjDu677z62b9+OpCuvlkYtDUm6Empp1NKQdHNYkKQNqpZGLQ1Juli1NGpp1NKopVFLQ9LNZUGSNrhaGrU0JOlCamnU0qilIUkLknSTqKVRS0OSzqulUUtDkj5oQboCamlIN4paGpKuX7U0amnU0qilUUujlkYtjVoatTRqadTSqKVRS6OWRi2NWhq1NGpp1NKopVFLo5ZGLY1aGrU0amlI0oUsSNJNqJaGpOtDLY1aGrU0amlI0rW0IF2mWhrSjaiWRi0NSddGLY1aGpJ0PVmQpJtcLQ1Jn61aGpJ0PVqQJFFLQ9LVUUujlkYtjVoatTQk6Xq1IEmSJElatyBdhloa0kZRS0PSlVVLQ5JuJAuSpP9PLQ1JF6+WRi2NWhq1NGpp1NKopVFLQ5JuNAuSpB9TS0PSp6ulIUkbzYIk6SNqadTSkPRRtTRqaUjSRrQgSfpYtTQk/ZNaGrU0JGkjW5AkfaJaGtLNpJZGLY1aGrU0amnU0pCkm8GCdIlqaUiSNpZaGpJ0M1uQJH2qWhq1NKSNqpZGLQ1JutktSJIuWi2NWhrSRlBLo5ZGLQ1J0j9ZkCT9xGppSDeiWhq1NGppSJI+akG6BLU0pJtdLQ3pRlFLo5aGJOmTLUiSLlktjVoa0vWqlkYtDUnSxVmQJF22Whq1NKTrQS2NWhq1NCRJP5kFSdIVU0tD+qzU0qilUUujlkYtjVoakqRLtyBJuqJqaUhXUy2NWhqSpCtvQZJ0xdXSkK60Whq1NCRJV8+CJEmSJGndgiTpqqilUUtD+iS1NGpp1NKopVFLo5ZGLY1aGrU0amnU0pAkXX0LkqSrqpaGNq5aGrU0amnU0qilUUujlkYtjVoatTRqadTSqKVRS6OWRi0NSdL1ZUGSdNXV0tDGU0tDkrSxLEiSPhO1NGpp6PLU0qilUUujlkYtjVoatTRqadTSqKVRS6OWRi2NWhq1NGpp1NKopVFLo5ZGLY1aGrU0amnU0qilUUujlkYtjVoatTRqadTSqKVRS0OStPEsSD+hWhqSLl0tjY2olkYtjVoatTRqadTSqKVRS6OWRi2NWhq1NGpp1NKopVFLo5ZGLY1aGrU0amnU0qilUUujlkYtDUmSrqYFSdJnrpZGLY1aGjeyWhq1NGppSJK0ESxIkq6pWhqSJOn6sCBJuuZqadxIamnU0pAkaaNZkCRdF2pp1NKopVFLo5ZGLY3rSS2NWhqSJG1UC5Kk61otjWutlkYtDUmSNroFfarV1VVef/11LuTcuXOcPHmSkydPcvLkSU6ePMnJkyc5efIkp0+f5sPW1tZYXV3l+eefZ3V1lbW1NSRJkiRdHxb0iX7wgx+wsrLCD37wAy7kd3/3d9m1axe7du1i165d7Nq1i127drFr1y5++7d/mw/qvVNrZWVlhUceeYSVlRVqrRw7dgxJ+iS1NGpp1NKopVFLo5ZGLY1aGrU0amnU0qilUUujlkYtjVoatTRqadTSqKVRS6OWRi2NWhq1NGpp1NKopVFLo5ZGLY1aGpIk3SwW9LH+5m/+hm984xt8ktdff51bb72VvXv3snfvXvbu3cvevXvZu3cvX/7yl3nf22+/zUMPPcSpU6d48sknee2113jsscc4deoUDz74IO+88w6SJEmSrq0FfcR7773H448/zq//+q9z+vRpPskPf/hDfv7nf56DBw9y8OBBDh48yMGDBzl48CC/8iu/wvueffZZ3nzzTfbv38/999/P5s2b2b17NwcOHOCNN97g8OHDSJIkSbq2FvQRDz/8MH/4h3/I/fffz+/8zu/wcV5//XXOnDnDT/3UT/FpXnzxRbZs2cLu3bv5oForW7Zs4YUXXkCSJEnStbWgj/iZn/kZ/viP/5gnnniCz3/+83ycY8eOcd6uXbv44Q9/yLPPPst3v/tdjh07xgetra1x/Phx7rnnHpZl4cPuvfdejh8/ztraGpIkSZKunQV9xCOPPMJXvvIVPs1rr73GeYcOHeJXf/VX+b3f+z0effRRfumXfonf/M3f5Ny5c5x38uRJzp07x7Zt27iQ22+/nXPnznH69Dr9f2sAACAASURBVGkkSZIkXTsLumQnTpzgvJ/92Z/lL//yLxlj8Kd/+qfcc889/Pmf/zl/8Ad/wHlvvfUW5916661cyC233MJ5J06c4GLtKNvYUbaxo2xjR9nGjrKNxx/fiiRJkja+d/geP2I/P2I/P2I/P2I/P2I/unwLumS/9mu/xne+8x2eeOIJfvqnf5rPfe5z7Nq1i6eeeorPf/7zHDlyhLfffpstW7ZwMZZl4WL1Melj0sekj0kfk3373kWSJEkb3238R7ZzgO0cYDsH2M4BtnMAXb4FXbKf+7mf4xd/8Rf5sNtuu41f+IVf4OzZs/zd3/0dt912G+edOXOGCzl79izn3XnnnUiSJEm6dhZ0VWzevJnz/vEf/5GtW7eyadMm5pxcyJyTTZs2sXXrViRJkiRdOwu6JO+99x5f/epX+eY3v8mFzDk570tf+hLn7dy5k1dffZW1tTU+aG1tjVdeeYWdO3ciSZIk6dpa0CX53Oc+xz/8wz/w0ksvceLECT7o+PHj/PVf/zV33303X/ziFzlvz549nDlzhqNHj/JBR48e5ezZs+zZswdJkiRJ19aCLtmjjz7KuXPn+NrXvsaf/dmfsbq6ynPPPcfXvvY1br31Vn7/93+f9z3wwAPcddddfPvb3+aZZ55hdXWVZ555hoMHD3LXXXfxwAMPIEmSJOnaWtAlq7Xy2GOPsSwLv/Vbv8XKygrf+ta3uOOOOzh8+DBJeN/mzZt5+umnufvuuzl06BArKyscOnSIHTt2cPjwYTZv3owkSZKka2tBn6jWyt///d/zy7/8y1zI7t27+d73vsdf/dVf8dRTT/Hyyy/zF3/xF+zYsYMP+8IXvsCRI0f4/ve/z1NPPcXLL7/MkSNH2L59O5IkSZKuvQVdEV/60pe477772L59O5/mjjvu4L777mP79u1IkiRJun4sSJIkSZLWLUiSJEmS1i1IkiRJktYtSJIkSZLWLUiSJEmS1i1IkiRJktYtSJIkSZLWLUg/oZfGw0iSJEkb0YIkSZIkad2CJEmSJGndgiRJkiRp3YIkSZIkad2CdAleGg8jSZIkbTQLkiRJkqR1C5IkSZKkdQuSJEmSpHULkiRJkqR1C5IkSZKkdQuSJEmSpHULkiRJkqR1C5IkSZKkdQvSJXppPIwkSZK0kSxIkiRJktYtSJIkSZLWLUiSJEmS1i1IkiRJktYtSJIkSZLWLUiSJEmS1i1IkiRJktYtSJIkSZLWLUiSJEmS1i1IkiRJktYtSJIkSZLWLUiX4aXxMJIkSdJGsSBJkiRJWrcgSZIkSVq3oAt67733+F//63/x/PPP8z//5//k5MmTfJy1tTVWV1d5/vnnWV1dZW1tjY+ztrbG6uoqzz//PKurq6ytrSFJkiTp+rCgj3juuef48pe/zIMPPsgjjzzC17/+df7Df/gP/Nf/+l/5sN47tVZWVlZ45JFHWFlZodbKsWPH+LDeO7VWVlZWeOSRR1hZWaHWyrFjx7iRvTQeRpIkSdoIFvRjXnrpJb71rW/xxS9+kf/+3/87r732Gv/jf/wPdu3axXe+8x2OHDnC+95++20eeughTp06xZNPPslrr73GY489xqlTp3jwwQd55513eN/bb7/NQw89xKlTp3jyySd57bXXeOyxxzh16hQPPvgg77zzDpIkSZKurQX9mMcff5xNmzbxJ3/yJ/z7f//v2bx5M3fffTdPPvkk/+Jf/Av+23/7b7zv2Wef5c0332T//v3cf//9bN68md27d3PgwAHeeOMNDh8+zPueffZZ3nzzTfbv38/999/P5s2b2b17NwcOHOCNN97g8OHDSJIkSbq2FvRjbrnlFr7yla/wr/7Vv+KD/tk/+2f8u3/37/g//+f/8L4XX3yRLVu2sHv3bj6o1sqWLVt44YUXeN+LL77Ili1b2L17Nx9Ua2XLli288MILSJIkSbq2FvRjjh49yh/90R/xYWtra4wx+Of//J9z3traGsePH+eee+5hWRY+7N577+X48eOsra2xtrbG8ePHueeee1iWhQ+79957OX78OGtra0iSJEm6dhZ0UZ5++mn+7//9v+zdu5fzTp48yblz59i2bRsXcvvtt3Pu3DlOnz7NyZMnOXfuHNu2beNCbr/9ds6dO8fp06eRJEmSflIvjYd5aTyMLt+CPtX//t//m+985zv8m3/zb/jGN77BeW+99Rbn3XrrrVzILbfcwnknTpzgrbfe4rxbb72VC7nllls478SJE1ysHWUbO8o2dpRt7Cjb2FG28fjjW7lWXhoPI0mSpM/GO3yPH7GfH7GfH7GfHWUbO8o2dPkW9Ileeukl9u3bx7/8l/+SP/mTP+H222/nvC1btnAxlmVhy5YtXIxlWbhYfUz6mPQx6WPSx2TfvneRJEnSxncb/5HtHGA7B+hj0sekj4ku34I+1h/90R/xjW98gzvuuIPnnnuOL37xi7zvtttu47wzZ85wIWfPnuW8O++8k9tuu43zzpw5w4WcPXuW8+68804kSZKki/HSeJiXxsPoylrQBT366KP8l//yX/i3//bf8txzz/Gv//W/5oO2bt3Kpk2bmHNyIXNONm3axNatW9m6dSubNm1izsmFzDnZtGkTW7duRZIkSfo0L42H0dWxoI/45je/yXe/+13+03/6TzzzzDNs27aNC9m5cyevvvoqa2trfNDa2hqvvPIKO3fu5H07d+7k1VdfZW1tjQ9aW1vjlVdeYefOnUiSJEmf5qXxMLp6FvRjnnjiCV588UX+83/+z7TW2Lx5Mx9nz549nDlzhqNHj/JBR48e5ezZs+zZs4f37dmzhzNnznD06FE+6OjRo5w9e5Y9e/Zwo3tpPIwkSZKujpfGw7w0HkZX14L+P3NOHn/8cc47deoUv/Ebv8Fv/D/swW2I3tdh4O1f/3qZmUTrdY8RE+2Cx1ETBNE50o43dlw51BRmpeDFkC+TCBJshha7cQ4xUqF+AxU7M0oK7pai7bjRbis0kqcJctYxRLIEp7GjiPlQbOxqDqiD8kHFbD448e0izFiSZ+48z+h55MryKFKst3n5XdfWrWzdupWtW7eydetWtm7dyvT0NDM2b95MT08P27dvZ2RkhLGxMUZGRhgcHKSnp4fNmzdzzubNm+np6WH79u2MjIwwNjbGyMgIg4OD9PT0sHnzZiRJkqTzlZopNVNqRtdHgz7wT//0T5w5c4YZ//iP/8j+/fvZv38/+/fvZ//+/ezfv5/9+/fTbreZ0dHRwe7du1m7di1DQ0MMDAwwNDRESok9e/bQ0dHBOR0dHezevZu1a9cyNDTEwMAAQ0NDpJTYs2cPHR0dSJIkSTNKzZSa0fXXoA986UtfYmJigomJCSYmJpiYmGBiYoKJiQkmJiaYmJhgYmKCZcuWcc6qVasYHR3lyJEj7Nq1i8OHDzM6Okp3dzcXWrVqFaOjoxw5coRdu3Zx+PBhRkdH6e7uRpIkSZpRakY3ToOuipUrV7Jhwwa6u7u5lJUrV7Jhwwa6u7uRJEmSzik1oxurQZIkSdINVWqm1IxuvAZJkiRJN0ypGc0dDZIkSZKksxqkq6jUjCRJki5PqRnNLQ2SJEmSrqtSM6VmNPc0SFdZqRlJkiT9u1IzpWZKzZSa0dzVIEmSJOmaKDVTakbzR4MkSZKkq67UjOafBkmSJElXVakZzU8NkiRJkq6KUjOlZjR/NUiSJEn6rZWaKTVTaqbUTKkZzX8N0jVQakaSJGmhKjWjhalBkiRJ0mUrNaOFq0GSJEnSJZWaKTWjha1BukZKzUiSJM1npWZKzZSa0eLQIEmSJOkjSs1o8WmQrqFSM5IkSfNNqRktTg2SJEmSKDVTaqbUjBavBkmSJEnSWQ2SJEnSIlVqptRMqRlpRoN0jZWakSRJmmtKzUgXapAkSZIWkVIzpWak2TRI10GpGUmSpBup1EypGek3aZCuk1IzkiRJ10upmVIzpWZKzUiXo0GSJElaQErNlJqRPo4GSZIkaQEoNVNqRroSDdJ1VGpGkiTpaio1U2pGuhoapOus1IwkSdKVKDVTaqbUjHQ1NUiSJEnzRKmZUjPStdIg3QClZiRJki5XqZlSM9K11iBJkiTNUaVmSs1I10uDdIOUmpEkSZpNqZlSM9L11iBJkiTNEaVmSs1IN0qDJEmSNAeUmpFutAbpBio1I0mSFrdSM6VmpLmgQZIkSZJ0VoN0g5WakSRJi0upmVIzpWakuaRBs3r//ff56U9/yoEDB/jJT37C5OQks5menmZycpLJyUkmJyeZnJxkcnKSyclJTp8+zYXa7TZjY2McOHCAsbEx2u02kiRJi0mpGWmuatBHPP/883zhC1/gwQcfZMuWLXzjG9/gjjvu4H/9r//FhZ566il6e3vp7e2lt7eX3t5eent76e3t5fHHH+d84+Pj9PX1MTAwwJYtWxgYGKCvr49jx44hSZK0GJSakeayBn1IKYUnn3yS2267jeeee46jR4/yf/7P/6G3t5dnnnmG0dFRzvfmm2+yfPly+vv76e/vp7+/n/7+fvr7+/nCF77AOSdPnuShhx7i1KlT7Ny5k6NHj7Jjxw5OnTrFgw8+yLvvvstiVmpGkiQtTKVmSs2UmpHmugZ9yPDwMEuXLuXv//7v+fznP09HRwdr165l586d/If/8B/43//7f3O+V199lbvuuovBwUEGBwcZHBxkcHCQwcFBvvrVr3LO3r17efvtt9m2bRv33HMPHR0dbNy4kaeffpq33nqLPXv2IEmStJCUmik1I80nDfqQJUuW8MUvfpGbb76Z833iE5/gv/7X/8r//b//l3PefPNNzpw5w2c+8xku5dChQ3R2drJx40bO19fXR2dnJwcPHmSxKzUjSZIWhlIz0nzUoA/Zt28f3/ve97hQu92m1sonP/lJzjl27Bgzent7efXVV9m7dy8//OEPOXbsGOdrt9scP36cdevW0TQNF7r99ts5fvw47XYbSZKk+a7UjDRfNeiy7N69m1/96lf09/dzztGjR5kxNDTE1772Nb797W/zxBNP8OUvf5lHH32U6elpZkxOTjI9PU0IgdncdNNNTE9Pc/r0aS5XioEUAykGUgykGBge7kKSJOlGKTVTakbX3vBwFykGUgykGEgxkGJAV65Bl/Szn/2MZ555hv/8n/8z3/zmNznnxIkTzPjc5z7Hj3/8Y2qtfP/732fdunX86Ec/4rvf/S4z3nnnHWYsX76c2SxZsoQZJ06c4HKN1xbjtcV4bTFeW4zXFg8//B7zXakZSZI0/5Sa0fXz8MPvMV5bjNcW47XFeG0xXlvoyjXoNyql8PDDD/Mf/+N/5O///u+56aabOOf+++/nmWee4dlnn+Wzn/0sy5Yto7e3l127dnHLLbcwOjrKyZMn6ezs5HI0TYOg1IwkSZofSs2UmpEWigZd1Pe+9z2++c1vsnLlSp5//nluu+02znfnnXdy3333caEVK1Zw9913MzU1xWuvvcaKFSuYcebMGWYzNTXFjFtvvRVJkqT5otSMtNA0aFZPPPEE/+N//A/+y3/5Lzz//PP8p//0n/htdHR0MOPXv/41XV1dLF26lFarxWxarRZLly6lq6sL/X9KzUiSpLmr1Iy0EDXoI771rW/xwx/+kP/23/4bIyMjhBC40Pvvv8/Xv/51vvWtbzGbVqvFjNWrVzNj/fr1vPHGG7Tbbc7Xbrd5/fXXWb9+PZIkSXNdqZlSM9JC1aAPefbZZzl06BD//b//d/7n//yfdHR0MJtly5bxi1/8glIKJ06c4HzHjx/nlVdeYe3atdx2223M2LRpE2fOnGHfvn2cb9++fUxNTbFp0yb0YaVmJEmSpOupQR9otVoMDw8z49SpU2zdupWtW7eydetWtm7dytatW9m6dSvT09PMeOKJJ5ienuaBBx7ghRdeYGxsjOeff54HHniA5cuX853vfIdzNm/eTE9PD9u3b2dkZISxsTFGRkYYHBykp6eHzZs3o48qNSNJkm68UjOlZqSFrkEf+Kd/+ifOnDnDjH/8x39k//797N+/n/3797N//37279/P/v37abfbzOjr62PHjh00TcNjjz3GwMAATz75JCtXrmTPnj2sWbOGczo6Oti9ezdr165laGiIgYEBhoaGSCmxZ88eOjo6kCRJmotKzUiLRYM+8KUvfYmJiQkmJiaYmJhgYmKCiYkJJiYmmJiYYGJigomJCZYtW8Y5Gzdu5OWXX+all15i165dHD58mBdffJGUEhdatWoVo6OjHDlyhF27dnH48GFGR0fp7u5GkiRJ0o3XoKti9erVbNiwge7ubi5l5cqVbNiwge7ubnRppWYkSdL1V2qm1Iy0mDRIkiRJFyg1Iy1GDZIkSdJ5Ss1Ii1WDNA+UmpEkSddWqZlSM9Ji1iDNE6VmJEnS1VdqptSMJGiQ5pFSM5Ik6eopNSPp3zVI80ypGUmSdOVKzUj6sAZpHio1I0mSPr5SM5I+qkGSJEmLRqmZUjOSZtcgzVOlZiRJ0uUrNSPpN2uQ5rFSM5Ik6dJKzUi6tAZpnis1I0mSZldqptSMpMvTIC0ApWYkSdK/KzVTakbSb6dBWiBKzUiSJCg1I+njaZAWkFIzkiQtZqVmJH18DZIkSZKksxqkBabUjCRJi1GpGUlXpkFagErNlJqRJGmxKDUj6co1SJIkad4qNVNqRtLV0SAtYKVmJElaqErNSLq6GqQFrtSMJEkLTakZSVdfg7QIlJopNSNJ0nxXaqbUjKRro0GSJElzXqmZUjOSrq0GaREpNSNJ0nxTakbS9dEgLTKlZkrNSJI0H5SakXT9NEiLVKmZUjOSJM1VpWYkXV8NkiRJmnNKzUi6/hqkRa7UTKkZSZLmglIzpWYk3RgNks4qNSNJ0o1SaqbUjKQbq0GSJEk3TKmZUjOS5oYGSZIkSdJZDZIkSbohSs1ImlsaJEmSJElnNUiSJOm6KTVTaqbUjKS5p0GSJEnXXKmZUjOS5rYGSZIkXVOlZiTNDw2SJEm6ZkrNSJo/GjSr9957j5dffpmDBw/yz//8z/wm7XabsbExDhw4wNjYGO12m4tpt9uMjY1x4MABxsbGaLfbSJKkhafUTKkZSfNLgz7ihRde4Pd///f5kz/5Ex555BG+8pWvcO+99/Lzn/+cC42Pj9PX18fAwABbtmxhYGCAvr4+jh07xoXGx8fp6+tjYGCALVu2MDAwQF9fH8eOHUOSJEnSjdegDxkbG+Oxxx7j05/+NM8//zxHjx7lr/7qr/jlL3/JwMAAk5OTnHPy5EkeeughTp06xc6dOzl69Cg7duzg1KlTPPjgg7z77rucc/LkSR566CFOnTrFzp07OXr0KDt27ODUqVM8+OCDvPvuu+jGKzUjSdKVKjUjaX5q0Ic8++yzLFmyhOHhYVJKdHR0cO+99/LII4/w1ltv8ZOf/IRz9u7dy9tvv822bdu455576OjoYOPGjTz99NO89dZb7Nmzh3P27t3L22+/zbZt27jnnnvo6Ohg48aNPP3007z11lvs2bMHSZI0/5WakTR/NehDvvKVr/DQQw+xatUqzvepT32KGW+++SbnHDp0iM7OTjZu3Mj5+vr66Ozs5ODBg5xz6NAhOjs72bhxI+fr6+ujs7OTgwcPIkmS5q9SM6VmJM1vDfqQ++67j0ceeYQLHT58mBl33HEHM9rtNsePH2fdunU0TcOFbr/9do4fP0673abdbnP8+HHWrVtH0zRc6Pbbb+f48eO0220kSdL8U2pG0sLQoIv6+c9/zoEDB/ijP/ojfvCDH3D//ffz+c9/nhmTk5NMT08TQmA2N910E9PT05w+fZrJyUmmp6cJITCbm266ienpaU6fPs3lSjGQYiDFQIqBFAPDw11IkqTrq9SMdL0ND3eRYiDFQIqBFAMpBnTlGnRRf/d3f8eWLVs4cuQIn/rUp1i/fj3nvPPOO8xYvnw5s1myZAkzTpw4wTvvvMOM5cuXM5slS5Yw48SJE1yu8dpivLYYry3Ga4vx2uLhh99DkiRde6VmSs2UmpFuhIcffo/x2mK8thivLcZri/HaQleuQRf16KOPcuzYMV566SVWr17Nn/7pnzI8PMyMzs5OLkfTNHR2dnI5mqZBkiTNTaVmSs2UmpG0cDXoom6++WaapmH16tX87d/+Lbfccgt/8zd/w/T0NCtWrGDGmTNnmM3U1BQzbr31VlasWMGMM2fOMJupqSlm3HrrrUiSpLmn1IykxaFBl6Wjo4M77riDqakpXnvtNbq6uli6dCmtVovZtFotli5dSldXF11dXSxdupRWq8VsWq0WS5cupaurC0mSJEk3ToM+8P777/OHf/iHfOMb32A2p06dYkZ3dzcz1q9fzxtvvEG73eZ87Xab119/nfXr13PO+vXreeONN2i325yv3W7z+uuvs379eiRJkiTdWA36wLJly/jkJz/JT3/6U/71X/+V8x0/fpyf/exnfPrTn6anp4cZmzZt4syZM+zbt4/z7du3j6mpKTZt2sQ5mzZt4syZM+zbt4/z7du3j6mpKTZt2oQkSZpbSs2UmpG0eDToQx577DGmp6e5//77efHFFxkbG+MHP/gBDzzwAL/zO7/D008/zTmbN2+mp6eH7du3MzIywtjYGCMjIwwODtLT08PmzZs5Z/PmzfT09LB9+3ZGRkYYGxtjZGSEwcFBenp62Lx5M5Ikae4oNSNp8WnQh3zxi19k586dNE3Dn/3ZnzEwMMC2bdtYuXIle/fu5c477+Scjo4Odu/ezdq1axkaGmJgYIChoSFSSuzZs4eOjg7O6ejoYPfu3axdu5ahoSEGBgYYGhoipcSePXvo6OhAkqTFoNRMqZlSM6Vm5qJSM5IWpwZ9xD333MPLL7/MoUOH2LVrF0eOHOHFF1+kt7eXC61atYrR0VGOHDnCrl27OHz4MKOjo3R3d3OhVatWMTo6ypEjR9i1axeHDx9mdHSU7u5uJElarErNzCWlZiQtXg26qNtuu40NGzawcuVKLmXlypVs2LCB7u5uLmXlypVs2LCB7u5uJEkSlJopNXO9lZopNVNqptRMqRlJi1uDJEnSdVJq5jcpNVNqptTMtVRqptSMJF2oQdKHlJqRJF19pWZ+G6VmSs2Umvm4Ss2Umik1U2qm1EypGUm6mAZJkqQFqNSMJP22GiRJkq6xUjNXotRMqZlSM6VmSs2Umik1U2qm1EypmVIzpWZKzUjSx9EgSZJ0DZWakaT5okGSJOkaKTUjSfNJgyRJkiTprAZJkqRroNSMJM03DZIkSZKksxokSZKuslIzkjQfNUiSJF1FpWYkab5qkCRJkiSd1SBJkiRJOqtBkiTpKik1I0nzWYMkSZIk6awGSZKkq6DUjCTNdw2SPqLUjCRJkhafBkmSpCtUakaSFoIGSZKkK1BqRpIWigZJkqSPqdSMJC0kDZIkSZKksxokSZI+hlIzkrTQNEiSJP0WSs2UmpGkhahBkiTpMpWakaSFrEGSJOkylJqRpIWuQZIk6RJKzUjSYtAgSZIkSTqrQZIkSZJ0VoMkSdJFlJopNSNJi0WDJEnSLErNSNJi0yBpVqVmJEmStLg0SJIknafUTKkZSVqMGiRJkv5/pWYkaTFrkCRJ+n+VmpGkxa5BkiQtaqVmSs1IkqBB0kWVmpGkharUTKkZSdK/a9Cs3nvvPV5++WUOHjzIP//zP3Mx09PTTE5OMjk5yeTkJJOTk0xOTjI5Ocnp06e5ULvdZmxsjAMHDjA2Nka73UaSpOut1Iwk6aMa9BEvvPACv//7v8+f/Mmf8Mgjj/CVr3yFe++9l5///Odc6KmnnqK3t5fe3l56e3vp7e2lt7eX3t5eHn/8cc43Pj5OX18fAwMDbNmyhYGBAfr6+jh27BiSJF0vpWYkSbNr0IeMjY3x2GOP8elPf5rnn3+eo0eP8ld/9Vf88pe/ZGBggMnJSc735ptvsnz5cvr7++nv76e/v5/+/n76+/v5whe+wDknT57koYce4tSpU+zcuZOjR4+yY8cOTp06xYMPPsi7776LJElXU6mZUjOlZkrNlJopNSNJurgGfcizzz7LkiVLGB4eJqVER0cH9957L4888ghvvfUWP/nJTzjfq6++yl133cXg4CCDg4MMDg4yODjI4OAgX/3qVzln7969vP3222zbto177rmHjo4ONm7cyNNPP81bb73Fnj17kCTpaig1U2pGkvTba9CHfOUrX+Ghhx5i1apVnO9Tn/oUM958803OefPNNzlz5gyf+cxnuJRDhw7R2dnJxo0bOV9fXx+dnZ0cPHgQSZKuVKkZSdLH16APue+++3jkkUe40OHDh5lxxx13cM6xY8eY0dvby6uvvsrevXv54Q9/yLFjxzhfu93m+PHjrFu3jqZpuNDtt9/O8ePHabfbSJL0cZSaKTUjSboyDbqon//85xw4cIA/+qM/4gc/+AH3338/n//85znn6NGjzBgaGuJrX/sa3/72t3niiSf48pe/zKOPPsr09DQzJicnmZ6eJoTAbG666Samp6c5ffo0lyvFQIqBFAMpBlIMDA93oauv1IwkzUWlZkrNlJqRtLgMD3eRYiDFQIqBFAMpBnTlGnRRf/d3f8eWLVs4cuQIn/rUp1i/fj3nO3HiBDM+97nP8eMf/5haK9///vdZt24dP/rRj/jud7/LjHfeeYcZy5cvZzZLlixhxokTJ7hc47XFeG0xXluM1xbjtcXDD7+HJGnhKzVTakbS4vXww+8xXluM1xbjtcV4bTFeW+jKNeiiHn30UY4dO8ZLL73E6tWr+dM//VOGh4c55/777+eZZ57h2Wef5bOf/SzLli2jt7eXXbt2ccsttzA6OsrJkyfp7OzkcjRNgyRJkqQbp0EXdfPNN9M0DatXr+Zv//ZvueWWW/ibv/kbpqenmXHnnXdy3333caEVK1Zw9913MzU1xWuvvcaKFSuYcebMGWYzNTXFjFtvvRVJkn6TUjOSpGun3wyQ1wAAIABJREFUQZelo6ODO+64g6mpKV577TUupaOjgxm//vWv6erqYunSpbRaLWbTarVYunQpXV1dSJI0m1IzpWYkSddWgz7w/vvv84d/+Id84xvfYDanTp1iRnd3N++//z5f//rX+da3vsVsWq0WM1avXs2M9evX88Ybb9Butzlfu93m9ddfZ/369UiSdL5SM6VmSs1Ikq6PBn1g2bJlfPKTn+SnP/0p//qv/8r5jh8/zs9+9jM+/elP09PTw7Jly/jFL35BKYUTJ05wvuPHj/PKK6+wdu1abrvtNmZs2rSJM2fOsG/fPs63b98+pqam2LRpE5IkzSg1U2pGknT9NehDHnvsMaanp7n//vt58cUXGRsb4wc/+AEPPPAAv/M7v8PTTz/NOU888QTT09M88MADvPDCC4yNjfH888/zwAMPsHz5cr7zne9wzubNm+np6WH79u2MjIwwNjbGyMgIg4OD9PT0sHnzZjR3lZqRpGut1EypGUnSjdOgD/niF7/Izp07aZqGP/uzP2NgYIBt27axcuVK9u7dy5133sk5fX197Nixg6ZpeOyxxxgYGODJJ59k5cqV7NmzhzVr1nBOR0cHu3fvZu3atQwNDTEwMMDQ0BApJfbs2UNHRweSpMWp1EypGUnSjdegj7jnnnt4+eWXOXToELt27eLIkSO8+OKL9Pb2cqGNGzfy8ssv89JLL7Fr1y4OHz7Miy++SEqJC61atYrR0VGOHDnCrl27OHz4MKOjo3R3dyNJWlxKzZSaKTUjSZo7GnRRt912Gxs2bGDlypVcyurVq9mwYQPd3d1cysqVK9mwYQPd3d1o/ig1I0lXqtRMqRlJ0tzUIEmSrotSM5Kkua1BkiRdU6VmSs1Ikua+BkmSdM2UmpEkzR8NkiTpqio1U2qm1IwkaX5pkHTZSs1I0m9SakaSNH81SJKkj6XUTKmZUjOlZkrNSJLmtwZJkvQRpWZKzZSaKTVTaqbUTKmZUjOlZiRJC0+DJEmLVKmZUjOlZkrNlJopNVNqRpK0ODVIkiRJks5qkPRbKTUjaf4rNSNJ0oUaJEm6CkrNlJopNVNqptRMqZkbrdRMqZlSM6VmSs2UmpEkaTYNkn5rpWak+aTUTKmZUjOlZkrNlJopNVNqptRMqZlSM6VmSs2Umik1U2qm1EypmVIzpWZKzZSaKTVTaqbUzMWUmik1U2rmeio1U2pGkqTfRoMkaUErNTNXlJopNVNqptRMqZlSM6VmSs2Umik1U2qm1EypmVIzpWZKzZSaKTVTaqbUTKmZUjOlZkrNlJopNVNqRpKkj6NBkiRJknRWgyRpwSo1I0mSLl+DJGnBKTVTakaSJP12GiR9LKVmpLmo1IwkSfp4GiRJkiRJZzVIkhaMUjOSJOnja5AkzXulZkrNSJKkK9Mg6WMrNSPdaKVmJEnS1dEgSZIkSTqrQZIkSZJ0VoOkK1JqRrpRSs1IkqSrp0GSJEmSdFaDJEmSJOmsBknSvFRqRpIkXV0Nkq5YqRlJkiTNfw2SropSM9L1UmpGkiRdfQ2SpHml1IwkSbo2GiRdNaVmJEmSNH81SJIkSZLOapB0VZWaka6VUjOSJOnaaZAkSZIkndUgSZoXSs1IkqRrq0HSVVdqRpIkSfNPgy7pl7/8JaUUWq0Ws2m324yNjXHgwAHGxsZot9tcTLvdZmxsjAMHDjA2Nka73UaSLqXUjCRJuvYadEmPPPII3/zmN/mXf/kXLjQ+Pk5fXx8DAwNs2bKFgYEB+vr6OHbsGBcaHx+nr6+PgYEBtmzZwsDAAH19fRw7dgwtPKVmJEmSNL806Df63ve+x2uvvcZsTp48yUMPPcSpU6fYuXMnR48eZceOHZw6dYoHH3yQd999l3NOnjzJQw89xKlTp9i5cydHjx5lx44dnDp1igcffJB3330XSZIkSTdWgy7q2LFj/PVf/zW/+7u/y2z27t3L22+/zbZt27jnnnvo6Ohg48aNPP3007z11lvs2bOHc/bu3cvbb7/Ntm3buOeee+jo6GDjxo08/fTTvPXWW+zZswctPKVmpCtVakaSJF0fDZrV6dOn2bJlC7fffjv33nsvszl06BCdnZ1s3LiR8/X19dHZ2cnBgwc559ChQ3R2drJx40bO19fXR2dnJwcPHkSSLlRqRpIkXT8NmtVf/MVf8Ktf/Yq//Mu/ZDbtdpvjx4+zbt06mqbhQrfffjvHjx+n3W7Tbrc5fvw469ato2kaLnT77bdz/Phx2u02kiRJkm6cBn3Eyy+/zHPPPcef//mf093dzWwmJyeZnp4mhMBsbrrpJqanpzl9+jSTk5NMT08TQmA2N910E9PT05w+fRotPKVmpI+j1IwkSbq+GvQhrVaLJ598ki996Uvcd999XMw777zDjOXLlzObJUuWMOPEiRO88847zFi+fDmzWbJkCTNOnDjB5UoxkGIgxUCKgRQDw8NdSJIkaeEbHu4ixUCKgRQDKQZSDOjKNehDHn/8cZYsWcJTTz3Fb9LZ2cnlaJqGzs5OLkfTNFyu8dpivLYYry3Ga4vx2uLhh99Dc1OpmVIz0uUqNSNJ0sU8/PB7jNcW47XFeG0xXluM1xa6cg36wD/8wz/wyiuvsH37dm6++WZ+kxUrVjDjzJkzzGZqaooZt956KytWrGDGmTNnmM3U1BQzbr31VrSwlZqRLqXUjCRJujEa9IFXXnmFGX/8x3/MmjVrWLNmDWvWrOG5555jxsDAAGvWrOHf/u3f6OrqYunSpbRaLWbTarVYunQpXV1ddHV1sXTpUlqtFrNptVosXbqUrq4uJEmSJN04DfrA3XffTX9/P/39/fT399Pf309/fz+/93u/x4w/+IM/oL+/n+XLlzNj/fr1vPHGG7Tbbc7Xbrd5/fXXWb9+PeesX7+eN954g3a7zfna7Tavv/4669evR4tDqRnpYkrNSJKkG6dBH7j//vsZHBxkcHCQwcFBBgcHGRwc5K677mLGwMAAg4ODfOITn2DGpk2bOHPmDPv27eN8+/btY2pqik2bNnHOpk2bOHPmDPv27eN8+/btY2pqik2bNqHFo9RMqRlJkiTNLQ362DZv3kxPTw/bt29nZGSEsbExRkZGGBwcpKenh82bN3PO5s2b6enpYfv27YyMjDA2NsbIyAiDg4P09PSwefNmtPiUmik1I80oNSNJkm6sBn1sHR0d7N69m7Vr1zI0NMTAwABDQ0OklNizZw8dHR2c09HRwe7du1m7di1DQ0MMDAwwNDRESok9e/bQ0dGBFq9SM1rcSs1IkqQbr0GXtG3bNiYmJtiwYQMXWrVqFaOjoxw5coRdu3Zx+PBhRkdH6e7u5kKrVq1idHSUI0eOsGvXLg4fPszo6Cjd3d1IpWYkSZJ0YzXoqli5ciUbNmygu7ubS1m5ciUbNmygu7sb6XylZkrNaHEpNSNJkuaGBklzTqmZUjOSJEm6vhokzVmlZrSwlZqRJElzR4MkSZIk6awGSXNaqZlSM5IkSbr2GiRJkiRJZzVImhdKzWhhKTUjSZLmlgZJ0nVXakaSJM09DZIkSZKksxokzRulZiRJknTtNEiaV0rNaH4rNSNJkuamBknSdVNqRpIkzV0NkuadUjOSJEm6+hokSddFqRlJkjS3NUial0rNSJIk6epqkCRdc6VmJEnS3NcgSZIkSTqrQdK8VWpGkiRJV0+DpHmt1IzmtlIzkiRpfmiQJF0zpWYkSdL80SBp3is1I0mSpCvXIEm6JkrNSJKk+aVBkiRJknRWg6QFodSMJEmSrkyDpAWj1IzmhlIzkiRp/mmQJEmSJJ3VIGlBKTWjG6vUjCRJmp8aJElXTakZSZI0fzVIWnBKzZSakSRJ0m+nQZJ0VZSakSRJ81uDpAWr1IwkSZIuX4OkBa3UjCRJki5Pg6QFr9SMrq1SM5Ikaf5rkCRdkVIzkiRpYWiQtCiUmpEkSdJv1iBp0Sg1o6ur1IwkSVo4GiQtKqVmSs1IkiTpoxp0Sb/85S8ppdBqtbjQ9PQ0k5OTTE5OMjk5yeTkJJOTk0xOTnL69Gku1G63GRsb48CBA4yNjdFut5EkSZI0NzTokh555BG++c1v8i//8i9c6KmnnqK3t5fe3l56e3vp7e2lt7eX3t5eHn/8cc43Pj5OX18fAwMDbNmyhYGBAfr6+jh27BjS9VZqRpIkSR/WoN/oe9/7Hq+99hoX8+abb7J8+XL6+/vp7++nv7+f/v5++vv7+cIXvsA5J0+e5KGHHuLUqVPs3LmTo0ePsmPHDk6dOsWDDz7Iu+++iyRJkqQbq0EXdezYMf76r/+a3/3d3+ViXn31Ve666y4GBwcZHBxkcHCQwcFBBgcH+epXv8o5e/fu5e2332bbtm3cc889dHR0sHHjRp5++mneeust9uzZg3S9lZopNaPfXqmZUjOSJGlhadCsTp8+zZYtW7j99tu59957mc2bb77JmTNn+MxnPsOlHDp0iM7OTjZu3Mj5+vr66Ozs5ODBg0g3SqkZSZIkQYNm9Rd/8Rf86le/4i//8i+5mGPHjjGjt7eXV199lb179/LDH/6QY8eOcb52u83x48dZt24dTdNwodtvv53jx4/TbreRNPeVmpEkSQtTgz7i5Zdf5rnnnuPP//zP6e7u5mKOHj3KjKGhIb72ta/x7W9/myeeeIIvf/nLPProo0xPTzNjcnKS6elpQgjM5qabbmJ6eprTp08j3SilZkrNSJIkLWYN+pBWq8WTTz7Jl770Je677z5+kxMnTjDjc5/7HD/+8Y+ptfL973+fdevW8aMf/Yjvfve7zHjnnXeYsXz5cmazZMkSZpw4cYLLlWIgxUCKgRQDKQaGh7uQrlSpmVIzml2pGUmSbrTh4S5SDKQYSDGQYiDFgK5cgz7k8ccfZ8mSJTz11FNcyv33388zzzzDs88+y2c/+1mWLVtGb28vu3bt4pZbbmF0dJSTJ0/S2dnJ5Wiahss1XluM1xbjtcV4bTFeWzz88HtIV0upmVIz+nelZiRJmgsefvg9xmuL8dpivLYYry3GawtduQZ94B/+4R945ZVX2L59OzfffDOXcuedd3LfffdxoRUrVnD33XczNTXFa6+9xooVK5hx5swZZjM1NcWMW2+9FWmuKTUjSZK0WDToA6+88goz/viP/5g1a9awZs0a1qxZw3PPPceMgYEB1qxZw7/9279xKR0dHcz49a9/TVdXF0uXLqXVajGbVqvF0qVL6erqQpqLSs2Umik1U2pmMSo1I0mSFr4GfeDuu++mv7+f/v5++vv76e/vp7+/n9/7vd9jxh/8wR/Q39/P8uXLef/99/n617/Ot771LWbTarWYsXr1amasX7+eN954g3a7zfna7Tavv/4669evR5IkSdKN1aAP3H///QwODjI4OMjg4CCDg4MMDg5y1113MWNgYIDBwUE+8YlPsGzZMn7xi19QSuHEiROc7/jx47zyyiusXbuW2267jRmbNm3izJkz7Nu3j/Pt27ePqakpNm3ahDRflJopNVNqptTMQldqRpIkLQ4N+tieeOIJpqeneeCBB3jhhRcYGxvj+eef54EHHmD58uV85zvf4ZzNmzfT09PD9u3bGRkZYWxsjJGREQYHB+np6WHz5s1I81WpGUmSpIWgQR9bX18fO3bsoGkaHnvsMQYGBnjyySdZuXIle/bsYc2aNZzT0dHB7t27Wbt2LUNDQwwMDDA0NERKiT179tDR0YE0n5WaWYhKzUiSpMWjQZe0bds2JiYm2LBhAxfauHEjL7/8Mi+99BK7du3i8OHDvPjii6SUuNCqVasYHR3lyJEj7Nq1i8OHDzM6Okp3dzfSQlBqptRMqZn5rNRMqZlSM5IkaXFp0FWxevVqNmzYQHd3N5eycuVKNmzYQHd3N9JCVWqm1Mx8U2pGkiQtXg2SpLNKzUiSpMWtQZIkSZJ0VoMkXUOlZkrNlJopNVNqZi4pNVNqptSMJElSgyRdZ6VmbrRSM6VmJEmSztcgSTdAqZlSM6VmSs2Umik1U2qm1EypmVIzpWZKzZSaKTVTaqbUTKmZUjOlZkrNlJopNVNqptRMqZlSM6VmSs2Umik1U2qm1IwkSdJsGiRJkiRJZzVIkiRJks5qkCRJkiSd1SBJkiRJOqtBkiRJknRWgyRJkiTprAZJkiRJ0lkNkiRJkqSzGiRJkiRJZzVIkiRJks5qkCRJkiSd1SBJkiRJOqtBkiRJknRWgyRJkiTprAZpgRoe7kKXNjzchS7P8HAXurTh4S50eYaHu9ClDQ93ocszPNyFLm14uAvpYhqkBerZ4S50ac8Od6HL8+xwF7q0Z4e70OV5drgLXdqzw13o8jw73IUu7dnhLqSLaZAkSZIkndUgSZIkSTqrQZIkSZJ0VoMkSZIk6awGzTt33PE+KQZSDKQYSDGQYiDFQIqBFAMpBlIMpBhIMZBiIMVAioEUAykGUgykGEgxkGIgxUCKgRQDKQZSDKQYSDGQYiDFQIqBFAMpBlIMpBhIMZBiIMVAioEUAykGUgykGEgxkGIgxUCKgRQDKQZSDKQYSDGQYiDFQIqBFAMpBlIMpBhIMZBiIMVAioEUAykGUgykGEgxkGIgxUCKgRQDKQZmpBhIMZBiIMVAioEUAykGUgykGEgxkGIgxUCKgRQDKQZSDKQYSDGQYiDFQIqBFAMpBlIMpBhIMZBiIMVAioEUAykGUgykGEgxkGIgxUCKgRQDKQZSDKQYSDGQYiDFQIqBFAMpBlIMpBhIMZBiIMVAioEUAykGUgykGEgxkGIgxUCKgRQDKQZSDKQYSDGQYiDFQIqBFAMpBlIMpBiYkWIgxUCKgRQDKQZSDKQYSDGQYiDFQIqBFAMpBlIMpBhIMZBiIMVAioEUAykGUgykGEgxkGIgxUCKgRQDKQZSDKQYSDGQYiDFQIqBFAMpBlIMpBhIMZBiIMVAioEUAykGUgykGEgxkGIgxUCKgRQDKQZSDKQYSDGQYiDFQIqBFAMpBlIMpBhIMZBiIMVAioEUAykGUgykGEgxkGIgxcCMFAMpBlIMpBhIMZBiIMVAioEUAykGUgykGEgxkGIgxUCKgRQDKQZSDKQYSDGQYiDFQIqBFAMpBlIMpBhIMZBiIMVAioEUAykGUgykGEgxkGIgxUCKgRQDKQZSDKQYSDGQYiDFQIqBFAMpBlIMpBhIMZBiIMVAioEUAykGUgykGEgxkGIgxUCKgRQDKQZSDKQYSDGQYiDFQIqBFAMzUgykGEgxkGIgxUCKgRQDKQZSDKQYSDGQYiDFQIqBFAMpBlIMpBhIMZBiIMVAioEUAykGUgykGEgxkGIgxUCKgRQDKQZSDKQYSDGQYiDFQIqBFAMpBlIMpBhIMZBiIMVAioEUAykGUgykGEgxkGIgxUCKgRQDKQZSDKQYSDGQYiDFQIqBFAMpBlIMpBhIMZBiIMVAioEUAykGUgykGJiRYiDFQIqBFAMpBlIMpBhIMZBiIMVAioEUAykGUgykGEgxkGIgxUCKgRQDKQZSDKQYSDGQYiDFQIqBFAMpBlIMpBhIMZBiIMVAioEUAykGUgykGEgxkGIgxUCKgRQDKQZSDKQYSDGQYiDFQIqBFAMpBlIMpBhIMZBiIMVAioEUAykGUgykGEgxkGIgxUCKgRQDKQZSDKQYSDGQYmBGioEUAykGUgykGEgxkGIgxUCKgRQDKQZSDKQYSDGQYiDFQIqBFAMpBlIMpBhIMZBiIP0/7cF/aGR3of//JyfTzEwbc+upYUzLzeyt4PaSczI2tXdL7G0Qx5miFYTbhUFK6aGS0G5VsnKp7ZaIIRMUVmVN2drUNmQmOxWnVe6lmyay/RXD4O6lJCRCfDnwIdylXkk3E8mNuZPpzPHLBAZCmLXl+/njs9n7fjwcG9excR0b17FxHRvXsXEdG9excR0b17FxHRvXsXEdG9excR0b17FxHRvXsXEdG9excR0b17FxHRvXsXEdG9excR0b17FxHRvXsXEdG9excR0b17FxHRvXsXEdG9excR0b17FxHRvXsXEdG9excR0b17FxHRvXsXEdG9excR2bOtexcR0b17FxHRvXsXEdG9excR0b17FxHRvXsXEdG9excR0b17FxHRvXsXEdG9excR0b17FxHRvXsXEdG9excR0b17FxHRvXsXEdG9excR0b17FxHRvXsXEdG9excR0b17FxHRvXsXEdG9excR0b17FxHRvXsXEdG9excR0b17FxHRvXsXEdG9excR0b17FxHRvXsXEdG9excR0b17FxHRvXsXEdG9excR0b17FxHRvXsXEdG9exqXMdG9excR0b17FxHRvXsXEdG9excR0b17FxHRvXsXEdG9excR0b17FxHRvXsXEdG9excR0b17FxHRvXsXEdG9excR0b17FxHRvXsXEdG9excR0b17FxHRvXsXEdG9excR0b17FxHRvXsXEdG9excR0b17FxHRvXsXEdG9excR0b17FxHRvXsbn77g8w/u9YGIfO9PT/QRKSkIQkJCEJSUhCEpKQhCQkIQlJSEISkpCEJCQhCUlIQhKSkIQkJCEJSUhCEpKQhCQkIQlJSEISkpCEJCQhCUlIQhKSkIQkJCEJSUhCEpKQhCQkIQlJSEISkpCEJCQhCUlIQhKSkIQkJCEJSUhCEpKQhCQkIQlJSEISkpCEJCQhCUlIQhKSkIQkJCEJSUhCEpKQhCQkIQlJSEISkpCEJCQhCUlIQhKSkIQkJCEJSUhCEpKQhCQkIQlJSEISkpCEJCQhCUlIQhKSkIQkJCEJSUhCEpKQhCQkIQlJSEISkpCEJCQhCUlIQhKSkIQkJCEJSUhCEpKQhCQkIQlJSEISkpCEJCQhCUlIQhKSkIQkJCEJSUhCEpKQhCQkIQlJSEISkpCEJCQhCUlIQhKSkIQkJCEJSUhCEpKQhCQkIQlJSEISkpCEJCQhCUlIQhKSkIQkJCEJSUhCEpKQhCQkIQlJSEISkpCEJCQhCUlIQhKSkIQkJCEJSUhCEpKQhCQkIQlJSEISkpCEJCQhCUlIQhKSkIQkJCEJSUhCEpKQhCQkIQlJSEISkpCEJCQhCUlIQhKSkIQkJCEJSUhCEpKQhCQkIQlJSEISkpCEJCQhCUlIQhKSkIQkJCEJSUhCEpKQhCQkIQlJSEISkpCEJCQhCUlIQhKSkIQkJCEJSUhCEpKQhCQkIQlJSEISkpCEJCQhCUlIQhKSkIQkJCEJSUhCEpKQhCQkIQlJSEISkpCEJCQhCUlIQhKSkIQkJCEJSUhCEpKQhCQkIQlJSEISkpCEJCQhCUlIQhKSkIQkJCEJSUhCEpKQhCQkIQlJSEISkpCEJCQhCUlIQhKSkIQkJCEJSUhCEpKQhCQkIQlJSEISkpCEJCQhCUlIQhKSkIQkJCEJSUhCEpKQhCQkIQlJSEISkpCEJCQhCUlIQhKSkIQkJCEJSUhCEpKQhCQkIQlJSEISkpCEJCQhCUlIQhKSkIQkJCEJSUhCEpKQhCQkIQlJSEISkpCEJCQhCUlIQhKSkIQkJCEJSUhCEpKQhCQkIQlJSEISkpCEJCQhCUlIQhKSkIQkJCEJSUhCEpKQhCQkIQlJSEISkpCEJCQhCUlIQhKSkIQkJCEJSUhCEpKQhCQkIQlJSEISkpCEJCQhCUlIQhKSkIQkJCEJSUhCEpKQhCQkIQlJSEISkpCEJCQhCUlIQhLT0/8H4/+OhWEYhmEYhmEYhrHHwjAMwzAMwzAMw9hjYRiGYRiGYRiGYeyxMAzDMAzDMAzDMPZYGIZhGIZhGIZhGHssDMMwDMMwDMMwjD0WhmEYhmEYhmEYxh4LwzAMwzAMwzAMY4+FYRiGYRiGYRiGscfCMAzDMAzDMAzD2GNhGIZhGIZhGIZh7LEwDMMwDMMwDMMw9lgYhmEYhmEYhmEYeywM4xr3wQcf8M477zAzM8Obb77Jzs4OV+P7PoVCgZmZGQqFAr7vczW+71MoFJiZmaFQKOD7PteT999/nwsXLlAqlWjG930KhQIzMzMUCgV83+dqfN+nUCgwMzNDoVDA930Ou2KxyK9//WsuXLjA+++/z9X4vk+hUGBmZoZCoYDv+1yN7/sUCgVmZmYoFAr4vs9hV6vVeOedd5iZmeGdd96hVqtxNb7vUygUmJmZoVAo4Ps+V+P7PoVCgZmZGQqFAr7vcxgVCgUuX77M1fi+T6FQYGZmhkKhgO/7XI3v+xQKBWZmZigUCvi+z9X4vk+hUGBmZoZCoYDv+1zrCoUCly9f5mo++OAD3nnnHWZmZnjzzTfZ2dnhanzfp1AoMDMzQ6FQwPd9rsb3fQqFAjMzMxQKBXzf51pWKBS4fPkyH8X777/PhQsXKJVKNOP7PoVCgZmZGQqFAr7vczW+71MoFJiZmaFQKOD7Pte6QqHA5cuX+VuKxSK//vWvuXDhAu+//z5X4/s+hUKBmZkZCoUCvu9zNb7vUygUmJmZoVAo4Ps+xvXFwjCuYa+88grHjh1jYGCAoaEhHnvsMe6++25eeOEFDlpZWSEej+N5HkNDQ3ieRzweZ3V1lYNWVlaIx+N4nsfQ0BCe5xGPx1ldXeV68a1vfYsTJ07w+9//noNWVlaIx+N4nsfQ0BCe5xGPx1ldXeWglZUV4vE4nucxNDSE53nE43FWV1c5jK5cuYLneTzwwAN84xvf4MSJE/T393PmzBkOWllZIR6P43keQ0NDeJ5HPB5ndXWVg1ZWVojH43iex9DQEJ7nEY/HWV1d5bBaWFjgvvvuY2BggKGhIQYGBrjvvvtYWFjgoJWVFeLxOJ7nMTQ0hOd5xONxVldXOWhlZYV4PI7neQwNDeF5HvF4nNXVVQ6Tixcv4nkeFy9epJmVlRXi8Tie5zE0NITnecTjcVZXVzloZWWFeDyO53kMDQ3heR7xeJzV1VUOWllZIR6P43keQ0NDeJ5HPB5ndXWVa9XFixfxPI+LFy/SzCuvvMKxY8cYGBhgaGgKF/dlAAAgAElEQVSIxx57jLvvvpsXXniBg1ZWVojH43iex9DQEJ7nEY/HWV1d5aCVlRXi8Tie5zE0NITnecTjcVZXV7kWXbx4Ec/zuHjxIh/Ft771LU6cOMHvf/97DlpZWSEej+N5HkNDQ3ieRzweZ3V1lYNWVlaIx+N4nsfQ0BCe5xGPx1ldXeVadfHiRTzP4+LFizRz5coVPM/jgQce4Bvf+AYnTpygv7+fM2fOcNDKygrxeBzP8xgaGsLzPOLxOKurqxy0srJCPB7H8zyGhobwPI94PM7q6irG9cPCMK5RFy5c4NSpUxw5coRz586xvLzML3/5S+68805Onz5NLpejYWtri8HBQcrlMhMTEywvLzM+Pk65XGZgYIDt7W0atra2GBwcpFwuMzExwfLyMuPj45TLZQYGBtje3uawe/7553n33XdpZmtri8HBQcrlMhMTEywvLzM+Pk65XGZgYIDt7W0atra2GBwcpFwuMzExwfLyMuPj45TLZQYGBtje3uYwqdVqeJ7HpUuXOHXqFMvLy7z++uvcfffdnD17lldffZWGra0tBgcHKZfLTExMsLy8zPj4OOVymYGBAba3t2nY2tpicHCQcrnMxMQEy8vLjI+PUy6XGRgYYHt7m8Pm8uXLnDhxAsuy+NnPfsbvfvc7stkslmXx2GOPsba2RsPW1haDg4OUy2UmJiZYXl5mfHyccrnMwMAA29vbNGxtbTE4OEi5XGZiYoLl5WXGx8cpl8sMDAywvb3NYXDp0iVOnDjB1WxtbTE4OEi5XGZiYoLl5WXGx8cpl8sMDAywvb1Nw9bWFoODg5TLZSYmJlheXmZ8fJxyuczAwADb29s0bG1tMTg4SLlcZmJiguXlZcbHxymXywwMDLC9vc215tKlS5w4cYKruXDhAqdOneLIkSOcO3eO5eVlfvnLX3LnnXdy+vRpcrkcDVtbWwwODlIul5mYmGB5eZnx8XHK5TIDAwNsb2/TsLW1xeDgIOVymYmJCZaXlxkfH6dcLjMwMMD29jbXkkuXLnHixAk+queff553332XZra2thgcHKRcLjMxMcHy8jLj4+OUy2UGBgbY3t6mYWtri8HBQcrlMhMTEywvLzM+Pk65XGZgYIDt7W2uNZcuXeLEiRNcTa1Ww/M8Ll26xKlTp1heXub111/n7rvv5uzZs7z66qs0bG1tMTg4SLlcZmJiguXlZcbHxymXywwMDLC9vU3D1tYWg4ODlMtlJiYmWF5eZnx8nHK5zMDAANvb2xjXBwvDuEadPXuWQCDASy+9xGc/+1mCwSDd3d1MTEzwsY99jJ/97Gc0TE9Ps7GxwfDwMP39/QSDQRKJBCMjI6yvr5PNZmmYnp5mY2OD4eFh+vv7CQaDJBIJRkZGWF9fJ5vNcpitrq5y5swZPv7xj9PM9PQ0GxsbDA8P09/fTzAYJJFIMDIywvr6Otlslobp6Wk2NjYYHh6mv7+fYDBIIpFgZGSE9fV1stksh8nLL7/MH/7wB5588kkefvhhgsEgt99+Oz/+8Y8JBAKcO3eOhunpaTY2NhgeHqa/v59gMEgikWBkZIT19XWy2SwN09PTbGxsMDw8TH9/P8FgkEQiwcjICOvr62SzWQ6bf/u3f6NcLvPkk0/yz//8z9xwww380z/9E6dOnaJSqZDP52mYnp5mY2OD4eFh+vv7CQaDJBIJRkZGWF9fJ5vN0jA9Pc3GxgbDw8P09/cTDAZJJBKMjIywvr5ONpvlWvbBBx9w9uxZHnnkEXZ3d7ma6elpNjY2GB4epr+/n2AwSCKRYGRkhPX1dbLZLA3T09NsbGwwPDxMf38/wWCQRCLByMgI6+vrZLNZGqanp9nY2GB4eJj+/n6CwSCJRIKRkRHW19fJZrNcKz744APOnj3LI488wu7uLldz9uxZAoEAL730Ep/97GcJBoN0d3czMTHBxz72MX72s5/RMD09zcbGBsPDw/T39xMMBkkkEoyMjLC+vk42m6VhenqajY0NhoeH6e/vJxgMkkgkGBkZYX19nWw2y7Xggw8+4OzZszzyyCPs7u7yUayurnLmzBk+/vGP08z09DQbGxsMDw/T399PMBgkkUgwMjLC+vo62WyWhunpaTY2NhgeHqa/v59gMEgikWBkZIT19XWy2SzXig8++ICzZ8/yyCOPsLu7y9W8/PLL/OEPf+DJJ5/k4YcfJhgMcvvtt/PjH/+YQCDAuXPnaJienmZjY4Ph4WH6+/sJBoMkEglGRkZYX18nm83SMD09zcbGBsPDw/T39xMMBkkkEoyMjLC+vk42m8W4PlgYxjWqpaWFe++9l5tvvpn9brzxRu666y7ee+89Gubm5giFQiQSCfaLx+OEQiFmZ2dpmJubIxQKkUgk2C8ejxMKhZidneWw2t3dZWhoiN7eXr70pS/RzNzcHKFQiEQiwX7xeJxQKMTs7CwNc3NzhEIhEokE+8XjcUKhELOzsxwmr732GrfccgsPPfQQ+9m2zUsvvcSTTz5Jw9zcHKFQiEQiwX7xeJxQKMTs7CwNc3NzhEIhEokE+8XjcUKhELOzsxw27733HnW2bbPfP/7jP1J35coVGubm5giFQiQSCfaLx+OEQiFmZ2dpmJubIxQKkUgk2C8ejxMKhZidneVa9sQTT3DmzBn6+/t55plnuJq5uTlCoRCJRIL94vE4oVCI2dlZGubm5giFQiQSCfaLx+OEQiFmZ2dpmJubIxQKkUgk2C8ejxMKhZidneVa8cQTT3DmzBn6+/t55plnuJqWlhbuvfdebr75Zva78cYbueuuu3jvvfdomJubIxQKkUgk2C8ejxMKhZidnaVhbm6OUChEIpFgv3g8TigUYnZ2lmvBE088wZkzZ+jv7+eZZ57hw+zu7jI0NERvby9f+tKXaGZubo5QKEQikWC/eDxOKBRidnaWhrm5OUKhEIlEgv3i8TihUIjZ2VmuFU888QRnzpyhv7+fZ555hqt57bXXuOWWW3jooYfYz7ZtXnrpJZ588kka5ubmCIVCJBIJ9ovH44RCIWZnZ2mYm5sjFAqRSCTYLx6PEwqFmJ2dxbg+WBjGNSqfz/P8889zkO/7/O53v+Omm26izvd9isUiPT09WJbFQb29vRSLRXzfx/d9isUiPT09WJbFQb29vRSLRXzf5zD6wQ9+wJUrV/jhD39IM77vUywW6enpwbIsDurt7aVYLOL7Pr7vUywW6enpwbIsDurt7aVYLOL7PoeB7/ssLy9zzz33YFkWtVqNhYUFCoUCtVqNY8eOcezYMep836dYLNLT04NlWRzU29tLsVjE931836dYLNLT04NlWRzU29tLsVjE930Ok8997nPU/cd//Af7/frXv6YuFotR5/s+xWKRnp4eLMvioN7eXorFIr7v4/s+xWKRnp4eLMvioN7eXorFIr7vc6264447ePHFF3nuuee45ZZbaMb3fYrFIj09PViWxUG9vb0Ui0V838f3fYrFIj09PViWxUG9vb0Ui0V838f3fYrFIj09PViWxUG9vb0Ui0V83+dacMcdd/Diiy/y3HPPccstt3A1+Xye559/noN83+d3v/sdN910E3W+71MsFunp6cGyLA7q7e2lWCzi+z6+71MsFunp6cGyLA7q7e2lWCzi+z7/r91xxx28+OKLPPfcc9xyyy18mB/84AdcuXKFH/7whzTj+z7FYpGenh4sy+Kg3t5eisUivu/j+z7FYpGenh4sy+Kg3t5eisUivu9zLbjjjjt48cUXee6557jllltoxvd9lpeXueeee7Asi1qtxsLCAoVCgVqtxrFjxzh27Bh1vu9TLBbp6enBsiwO6u3tpVgs4vs+vu9TLBbp6enBsiwO6u3tpVgs4vs+xuFnYRiHzNTUFFeuXOH48ePU7ezsUKvVsG2bZtrb26nVauzu7rKzs0OtVsO2bZppb2+nVquxu7vLYfPWW29x7tw5vvvd7xKJRGhmZ2eHWq2Gbds0097eTq1WY3d3l52dHWq1GrZt00x7ezu1Wo3d3V0Og8uXL1Or1Whvb+fll1/mrrvu4tFHH8XzPI4dO8avfvUrGnZ2dqjVati2TTPt7e3UajV2d3fZ2dmhVqth2zbNtLe3U6vV2N3d5TB54IEH+OpXv8rZs2f51re+xauvvsq//uu/cvr0aZLJJKlUirqdnR1qtRq2bdNMe3s7tVqN3d1ddnZ2qNVq2LZNM+3t7dRqNXZ3d7lWDQ0Nce+99/K37OzsUKvVsG2bZtrb26nVauzu7rKzs0OtVsO2bZppb2+nVquxu7vLzs4OtVoN27Zppr29nVqtxu7uLteCoaEh7r33Xv7/mpqa4sqVKxw/fpy6nZ0darUatm3TTHt7O7Vajd3dXXZ2dqjVati2TTPt7e3UajV2d3f5f21oaIh7772Xj+Ktt97i3LlzfPe73yUSidDMzs4OtVoN27Zppr29nVqtxu7uLjs7O9RqNWzbppn29nZqtRq7u7tcC4aGhrj33nv5Wy5fvkytVqO9vZ2XX36Zu+66i0cffRTP8zh27Bi/+tWvaNjZ2aFWq2HbNs20t7dTq9XY3d1lZ2eHWq2Gbds0097eTq1WY3d3F+PwszCMQ+Q3v/kNp0+f5rbbbuPEiRPUbW5uUtfa2kozLS0t1K2trbG5uUlda2srzbS0tFC3trbGYVIqlTh16hT3338/X/nKV7iazc1N6lpbW2mmpaWFurW1NTY3N6lrbW2lmZaWFurW1tY4DC5fvkzdW2+9xfe//30GBgb46U9/Sjqd5qabbuI73/kOMzMz1G1ublLX2tpKMy0tLdStra2xublJXWtrK820tLRQt7a2xmGTTCb5+7//e2ZnZ3n66af593//dz75yU/yL//yL1iWRd3m5iZ1ra2tNNPS0kLd2toam5ub1LW2ttJMS0sLdWtraxxmm5ub1LW2ttJMS0sLdWtra2xublLX2tpKMy0tLdStra2xublJXWtrK820tLRQt7a2xmH3m9/8htOnT3Pbbbdx4sQJ6jY3N6lrbW2lmZaWFurW1tbY3NykrrW1lWZaWlqoW1tb47AolUqcOnWK+++/n6985StczebmJnWtra0009LSQt3a2hqbm5vUtba20kxLSwt1a2trHBaXL1+m7q233uL73/8+AwMD/PSnPyWdTnPTTTfxne98h5mZGeo2Nzepa21tpZmWlhbq1tbW2NzcpK61tZVmWlpaqFtbW8M4/CwM45C4cOECjz/+OH/3d3/HSy+9RHt7O3WhUIiPwrIsQqEQH4VlWRwmTz31FC0tLXzve9/jbwmFQnwUlmURCoX4KCzL4jD461//St2f/vQnfvKTn/D444/z+c9/ngcffJCf//znBAIBTp8+TV0oFOKjsCyLUCjER2FZFofJyy+/zGOPPUY0GmVubg5JzM3NcccddzAwMMD09DR1oVCIj8KyLEKhEB+FZVkcZqFQiI/CsixCoRAfhWVZhEIhPgrLsjjMLly4wOOPP87f/d3f8dJLL9He3k5dKBTio7Asi1AoxEdhWRaHxVNPPUVLSwvf+973+FtCoRAfhWVZhEIhPgrLsjgs/vrXv1L3pz/9iZ/85Cc8/vjjfP7zn+fBBx/k5z//OYFAgNOnT1MXCoX4KCzLIhQK8VFYloVx+FkYxiHw/PPPc+LECTo6OnjllVc4cuQIDW1tbdRVKhWaqVar1HV1ddHW1kZdpVKhmWq1Sl1XVxeHxcsvv8zbb7/N2NgYN998M39LW1sbdZVKhWaq1Sp1XV1dtLW1UVepVGimWq1S19XVxWEQDAapu/XWW+nv72e/zs5OvvCFL/Dee+9x5coV2traqKtUKjRTrVap6+rqoq2tjbpKpUIz1WqVuq6uLg4L3/f54Q9/yCc/+UmeffZZjhw5Qt2RI0c4e/Ys//AP/8Dp06ep1Wq0tbVRV6lUaKZarVLX1dVFW1sbdZVKhWaq1Sp1XV1dHGZtbW3UVSoVmqlWq9R1dXXR1tZGXaVSoZlqtUpdV1cXbW1t1FUqFZqpVqvUdXV1cVg9//zznDhxgo6ODl555RWOHDlCQ1tbG3WVSoVmqtUqdV1dXbS1tVFXqVRoplqtUtfV1cVh8PLLL/P2228zNjbGzTffzN/S1tZGXaVSoZlqtUpdV1cXbW1t1FUqFZqpVqvUdXV1cVgEg0Hqbr31Vvr7+9mvs7OTL3zhC7z33ntcuXKFtrY26iqVCs1Uq1Xqurq6aGtro65SqdBMtVqlrqurC+PwszCMa9zTTz/Nj370Iz7zmc/wyiuvcOutt7JfOBwmEAhQKpVoplQqEQgECIfDhMNhAoEApVKJZkqlEoFAgHA4zGHx9ttvU/f1r3+do0ePcvToUY4ePcq5c+eo8zyPo0eP8uc//5lwOEwgEKBUKtFMqVQiEAgQDocJh8MEAgFKpRLNlEolAoEA4XCYw+DOO++k7tOf/jTN3HTTTdStra0RDocJBAKUSiWaKZVKBAIBwuEw4XCYQCBAqVSimVKpRCAQIBwOc1j853/+J//93//N3XffTTgcZr+WlhZ6e3v5n//5Hy5evEg4HCYQCFAqlWimVCoRCAQIh8OEw2ECgQClUolmSqUSgUCAcDjMYRYOhwkEApRKJZoplUoEAgHC4TDhcJhAIECpVKKZUqlEIBAgHA4TDocJBAKUSiWaKZVKBAIBwuEwh9HTTz/Nj370Iz7zmc/wyiuvcOutt7JfOBwmEAhQKpVoplQqEQgECIfDhMNhAoEApVKJZkqlEoFAgHA4zGHw9ttvU/f1r3+do0ePcvToUY4ePcq5c+eo8zyPo0eP8uc//5lwOEwgEKBUKtFMqVQiEAgQDocJh8MEAgFKpRLNlEolAoEA4XCYw+LOO++k7tOf/jTN3HTTTdStra0RDocJBAKUSiWaKZVKBAIBwuEw4XCYQCBAqVSimVKpRCAQIBwOYxx+FoZxDfvmN7/Jq6++yhe/+EUymQy2bdNMLBZjaWkJ3/fZz/d9FhcXicViNMRiMZaWlvB9n/1832dxcZFYLMZh8rnPfY7jx49z/Phxjh8/zvHjxzl+/Dif+tSnqLvvvvs4fvw4ra2t1MViMZaWlvB9n/1832dxcZFYLEZDLBZjaWkJ3/fZz/d9FhcXicViHBY33HADt956K7/97W/xfZ+D/vKXv1AXi8Woi8ViLC0t4fs++/m+z+LiIrFYjIZYLMbS0hK+77Of7/ssLi4Si8U4TNrb26n74IMPaKZWq1EXDoepi8ViLC0t4fs++/m+z+LiIrFYjIZYLMbS0hK+77Of7/ssLi4Si8W4HsRiMZaWlvB9n/1832dxcZFYLEZDLBZjaWkJ3/fZz/d9FhcXicViNMRiMZaWlvB9n/1832dxcZFYLMZh9M1vfpNXX32VL37xi2QyGWzbpplYLMbS0hK+77Of7/ssLi4Si8VoiMViLC0t4fs++/m+z+LiIrFYjMPic5/7HMePH+f48eMcP36c48ePc/z4cT71qU9Rd99993H8+HFaW1upi8ViLC0t4fs++/m+z+LiIrFYjIZYLMbS0hK+77Of7/ssLi4Si8U4TG644QZuvfVWfvvb3+L7Pgf95S9/oS4Wi1EXi8VYWlrC9332832fxcVFYrEYDbFYjKWlJXzfZz/f91lcXCQWi2FcHywM4xr13HPPMTc3x5e//GWeffZZgsEgV5NMJqlUKuTzefbL5/NUq1WSySQNyWSSSqVCPp9nv3w+T7VaJZlMcpg8/PDDjI6OMjo6yujoKKOjo4yOjnLPPfdQ53keo6Oj3HjjjdQlk0kqlQr5fJ798vk81WqVZDJJQzKZpFKpkM/n2S+fz1OtVkkmkxwmX/3qVymXy+Tzefb74x//yBtvvMFdd93FDTfcQF0ymaRSqZDP59kvn89TrVZJJpM0JJNJKpUK+Xye/fL5PNVqlWQyyWFi2zbRaJQLFy7wX//1X+y3tbVFoVDglltuIRaLUZdMJqlUKuTzefbL5/NUq1WSySQNyWSSSqVCPp9nv3w+T7VaJZlMcj1IJpNUKhXy+Tz75fN5qtUqyWSShmQySaVSIZ/Ps18+n6darZJMJmlIJpNUKhXy+Tz75fN5qtUqyWSSw+a5555jbm6OL3/5yzz77LMEg0GuJplMUqlUyOfz7JfP56lWqySTSRqSySSVSoV8Ps9++XyearVKMpnksHj44YcZHR1ldHSU0dFRRkdHGR0d5Z577qHO8zxGR0e58cYbqUsmk1QqFfL5PPvl83mq1SrJZJKGZDJJpVIhn8+zXz6fp1qtkkwmOWy++tWvUi6Xyefz7PfHP/6RN954g7vuuosbbriBumQySaVSIZ/Ps18+n6darZJMJmlIJpNUKhXy+Tz75fN5qtUqyWQS4/pgYRjXoFKpxNmzZ6krl8ucPHmSkydPcvLkSU6ePMnJkyc5efIktVqNulQqRTQaZWxsjEwmQ6FQIJPJMDo6SjQaJZVK0ZBKpYhGo4yNjZHJZCgUCmQyGUZHR4lGo6RSKa5nqVSKaDTK2NgYmUyGQqFAJpNhdHSUaDRKKpWiIZVKEY1GGRsbI5PJUCgUyGQyjI6OEo1GSaVSHCae53HbbbcxMjLCs88+y8LCAq+99hoPPfQQdU899RQNqVSKaDTK2NgYmUyGQqFAJpNhdHSUaDRKKpWiIZVKEY1GGRsbI5PJUCgUyGQyjI6OEo1GSaVSHDanTp2iWq3yta99jVdffZVCocBrr73G1772NdbX13n66aexLIu6VCpFNBplbGyMTCZDoVAgk8kwOjpKNBollUrRkEqliEajjI2NkclkKBQKZDIZRkdHiUajpFIprgepVIpoNMrY2BiZTIZCoUAmk2F0dJRoNEoqlaIhlUoRjUYZGxsjk8lQKBTIZDKMjo4SjUZJpVI0pFIpotEoY2NjZDIZCoUCmUyG0dFRotEoqVSKw6RUKnH27FnqyuUyJ0+e5OTJk5w8eZKTJ09y8uRJTp48Sa1Woy6VShGNRhkbGyOTyVAoFMhkMoyOjhKNRkmlUjSkUimi0ShjY2NkMhkKhQKZTIbR0VGi0SipVIrrVSqVIhqNMjY2RiaToVAokMlkGB0dJRqNkkqlaEilUkSjUcbGxshkMhQKBTKZDKOjo0SjUVKpFIeN53ncdtttjIyM8Oyzz7KwsMBrr73GQw89RN1TTz1FQyqVIhqNMjY2RiaToVAokMlkGB0dJRqNkkqlaEilUkSjUcbGxshkMhQKBTKZDKOjo0SjUVKpFMb1wcIwrkGXLl2iUqlQ98Ybb3D+/HnOnz/P+fPnOX/+POfPn+f8+fP4vk9dMBhkamqK7u5u0uk0nueRTqdxXZdsNkswGKQhGAwyNTVFd3c36XQaz/NIp9O4rks2myUYDHI9CwaDTE1N0d3dTTqdxvM80uk0ruuSzWYJBoM0BINBpqam6O7uJp1O43ke6XQa13XJZrMEg0EOk/b2dn7xi1/Q39/P+Pg4jz76KN/+9repe+GFF3Bdl4ZgMMjU1BTd3d2k02k8zyOdTuO6LtlslmAwSEMwGGRqaoru7m7S6TSe55FOp3Fdl2w2SzAY5LDp7+/nxRdfpKWlhaeffhrP8/j2t7/NX/7yF86cOcMDDzxAQzAYZGpqiu7ubtLpNJ7nkU6ncV2XbDZLMBikIRgMMjU1RXd3N+l0Gs/zSKfTuK5LNpslGAxyPQgGg0xNTdHd3U06ncbzPNLpNK7rks1mCQaDNASDQaampuju7iadTuN5Hul0Gtd1yWazBINBGoLBIFNTU3R3d5NOp/E8j3Q6jeu6ZLNZgsEgh8mlS5eoVCrUvfHGG5w/f57z589z/vx5zp8/z/nz5zl//jy+71MXDAaZmpqiu7ubdDqN53mk02lc1yWbzRIMBmkIBoNMTU3R3d1NOp3G8zzS6TSu65LNZgkGg1yvgsEgU1NTdHd3k06n8TyPdDqN67pks1mCwSANwWCQqakpuru7SafTeJ5HOp3GdV2y2SzBYJDDpr29nV/84hf09/czPj7Oo48+yre//W3qXnjhBVzXpSEYDDI1NUV3dzfpdBrP80in07iuSzabJRgM0hAMBpmamqK7u5t0Oo3neaTTaVzXJZvNEgwGMa4PFoZxDbr//vuRhCQkIQlJSEISkpDEDTfcQENnZye5XI6FhQUmJyeZn58nl8sRiUQ4qLOzk1wux8LCApOTk8zPz5PL5YhEIlwvhoeHkURfXx8HdXZ2ksvlWFhYYHJykvn5eXK5HJFIhIM6OzvJ5XIsLCwwOTnJ/Pw8uVyOSCTCYfSJT3yCs2fP8u677zI5Ocnrr7/Om2++SV9fHwd1dnaSy+VYWFhgcnKS+fl5crkckUiEgzo7O8nlciwsLDA5Ocn8/Dy5XI5IJMJhde+993LhwgXm5uaYnJxkbm6Ot956i/vvv5+DOjs7yeVyLCwsMDk5yfz8PLlcjkgkwkGdnZ3kcjkWFhaYnJxkfn6eXC5HJBLhMInH40jiwQcfpJnOzk5yuRwLCwtMTk4yPz9PLpcjEolwUGdnJ7lcjoWFBSYnJ5mfnyeXyxGJRDios7OTXC7HwsICk5OTzM/Pk8vliEQiXKvi8TiSePDBB9nv/vvvRxKSkIQkJCEJSUhCEjfccAMNnZ2d5HI5FhYWmJycZH5+nlwuRyQS4aDOzk5yuRwLCwtMTk4yPz9PLpcjEolwLYrH40jiwQcf5KMYHh5GEn19fRzU2dlJLpdjYWGByclJ5ufnyeVyRCIRDurs7CSXy7GwsMDk5CTz8/PkcjkikQjXqng8jiQefPBBmvnEJz7B2bNneffdd5mcnOT111/nzTffpK+vj4M6OzvJ5XIsLCwwOTnJ/Pw8uVyOSCTCQZ2dneRyORYWFpicnGR+fp5cLkckEsG4flgYxnWmo6ODvr4+IpEIH6ajo4O+vj4ikQj/G3V0dNDX10ckEuHDdHR00NfXRyQS4XrQ1tZGX18ft99+Ox+mo6ODvr4+IpEIH6ajo4O+vvVl7X8AAAJjSURBVD4ikQjXiyNHjtDX18eRI0f4MB0dHfT19RGJRPgwHR0d9PX1EYlEuJ51dHTQ19dHJBLhw3R0dNDX10ckEuHDdHR00NfXRyQS4X+jjo4O+vr6iEQifJiOjg76+vqIRCL8b9PR0UFfXx+RSIQP09HRQV9fH5FIhOtFW1sbfX193H777XyYjo4O+vr6iEQifJiOjg76+vqIRCIY1x8LwzAMwzAMwzAMY4+FYRiGYRiGYRiGscfCMAzDMAzDMAzD2GNhGIZhGIZhGIZh7LEwDMMwDMMwDMMw9lgYhmEYhmEYhmEYeywMwzAMwzAMwzCMPRaGYRiGYRiGYRjGHgvDMAzDMAzDMAxjj4VhGIZhGIZhGIaxx8IwDMMwDMMwDMPYY2EYhmEYhmEYhmHssTAMwzAMwzAMwzD2WBiGYRiGYRiGYRh7LAzDMAzDMAzDMIw9FoZhGIZhGIZhGMYeC8MwDMMwDMMwDGOPhWEYhmEYhmEYhrHHwjAMwzAMwzAMw9hjYRiGYRiGYRiGYeyxMAzDMAzDMAzDMPZYGIZhGIZhGIZhGHssDMMwDMMwDMMwjD0WhmEYhmEYhmEYxh4LwzAMwzAMwzAMY4+FYRiGYRiGYRiGscfCMAzDMAzDMAzD2GNhGIZhGIZhGIZh7LEwDMMwDMMwDMMw9lgYhmEYhmEYhmEYeywMwzAMwzAMwzCMPRaGYRiGYRiGYRjGHgvDMAzDMAzDMAxjj4VhGIZhGIZhGIaxx8IwDMMwDMMwDMPYY2EYhmEYhmEYhmHssTAMwzAMwzAMwzD2WBiGYRiGYRiGYRh7/j/7zo+6ZNsqzwAAAABJRU5ErkJggg==</figureUri><figureSize type="array"><element>560</element><element>420</element></figureSize><figureId>326a9609-8fa0-4d8c-95be-5ee2e7686f4f</figureId><regionNumbers type="array"><element>18</element></regionNumbers><originalRegionNumber>18</originalRegionNumber></outputData><lineNumbers type="array"><element>30</element></lineNumbers></element><element><type>figure</type><outputData><lineNumbers type="array"><element>44</element></lineNumbers><figureUri>data:image/png;base64,iVBORw0KGgoAAAANSUhEUgAAA0gAAAJ2CAYAAABl4KKyAAAgAElEQVR4AezBX2if52H34Q+PHUvePG04GJMN4pC34jtqYk/Z1pSk4BPNDrSGHkzU0NJMJ/6xZQTkk67pCDSVsx6E3QyPhNvbavxnpuBk62jj2ZBtXZYKWlISnIDxq/fAJawHYVHgdhCWIv36ogc8XNdpMqeduuxzXd2PJEmSJEm9DkmSJElSr0OSJEmS1OuQJEmSJPU6JEmSJEm9DkmSJElSr0OSJEmS1OuQJEmSJPU6JEmSJEm9DkmSJElSr0OSJEmS1OuQJEmSJPU6JEmSJEm9DkmSJElSr0OSJEmS1OuQJEmSJPU6JEmSJEm9DkmSJElSr0OSJEmS1OuQJEmSJPU6JEmSJEm9DkmSJElSr0OSJEmS1OuQJEmSJPU6JEmSJEm9DkmSJElSr0OSJEmS1OuQJEmSJPU6JEmSJEm9DkmSJElSr0OSJEmS1OuQJEmSJPU6JEmSJEm9DkmSJElSr0OSJEmS1OuQJEmSJPU6JEmSJEm9DkmSJElSr0OSJEmS1OuQJEmSJPU6JEmSJEm9DkmSJElSr0OSJEmS1OuQJEmSJPU6JEmSJEm9DkmSJElSr0OSJEmS1OvQ/zj/Z/8nSUISkpCEJCQhCUlIQhKSkIQkJCEJSUhCEpKQhCQkIQlJSEISkpCEJCQhCUlIQhKSkIQkJCEJSUhCEpKQhCQkIQlJSEISkpCEJCQhCUlIQhKSkIQkJCEJSUhCEpKQhCQkIQlJSEISkpCEJCQhCUlIQhKSkIQkJCEJSUhCEpKQhCQkIQlJSEISkpCEJCQhCUlIQhKSkIQkJCEJSUhCEpKQhCQkIQlJSEISkpCEJCQhCUlIQhKSkIQkJCEJSUhCEpKQhCQkIQlJSEISkpCEJCQhCUlIQhKSkIQkJCEJSUhCEpKQhCQkIQlJSEISkpCEJCQhCUlIQhKSkIQkJCEJSUhCEpKQhCQkIQlJSEISkpCEJCQhCUlIQhKSkIQkJCEJSUhCEpKQhCQkIQlJSEISkpCEJCQhCUlIQhKSkIQkJCEJSUhCEpKQhCQkIQlJSEISkpCEJCQhCUlIQhKSkIQkJCEJSUhCEpKQhCQkIQlJSEISkpCEJCQhCUlIQhKSkIQkJCEJSUhCEpKQhCQkIQlJSEISkpCEJCQhCUlIQhKSkIQkJCEJSUhCEpKQhCQkIQlJSEISkpCEJCQhCUlIQhKSkIQkJCEJSUhCEpKQhCQkIQlJSEISkpCEJCQhCUlIQhKSkIQkJCEJSUhCEpKQhCQkIQlJSEISkpCEJCQhCUlIQhKSkIQkJCEJSUhCEpKQhCQkIQlJSEISkpCEJCQhCUlIQhKSkIQkJCEJSUhCEpKQhCQkIQlJSEISkpCEJCQhCUlIQhKSkIQkJCEJSUhCEpKQhCQkIQlJSEISkpCEJCQhCUlIQhKSkIQkJCEJSUhCEpKQhCQkIQlJSEISkpCEJCQhCUlIQhKSkIQkJCEJSUhCEpKQhCQkIQlJSEISkpCEJCQhCUlIQhKSkIQkJCEJSUhCEpKQhCQkIQlJSEISkpCEJCQhCUlIQhKSkIQkJCEJSUhCEpKQhCQkIQlJSEISkpCEJCQhCUlIQhKSkIQkJCEJSUhCEpKQhCQkIQlJSEISkpCEJCQhCUlIQhKSkIQkJCEJSUhCEpKQhCQkIQlJSEISkpCEJCQhCUlIQhKSkIQkJCEJSUhCEpKQhCQkIQlJSEISkpCEJCQhCUlIQhKSkIQkJCEJSUhCEpKQhCQkIQlJSEISkpCEJCQhCUlIQhKSkIQkJCEJSUhCEpKQhCQkIQlJSML/2f9J9MF06H+cjf/3/9FqodVCq4VWC60WWi20Wmi10Gqh1UKrhVYLrRZaLbRaaLXQaqHVQquFVgutFlottFpotdBqodVCq4VWC60WWi20Wmi10Gqh1UKrhVYLrRZaLbRaaLXQaqHVQquFVgutFlottFpotdBqodVCq4VWC60WWi20Wmi10Gqh1UKrhVYLrRZaLbRaaLXQaqHVQquFVgutFlottFpotdBqYU2rhVYLrRZaLbRaaLXQaqHVQquFVgutFlottFpotdBqodVCq4VWC60WWi20Wmi10Gqh1UKrhVYLrRZaLbRaaLXQaqHVQquFVgutFlottFpotdBqodVCq4VWC60WWi20Wmi10Gqh1UKrhVYLrRZaLbRaaLXQaqHVQquFVgutFlottFpotdBqodVCq4VWC60WWi20Wmi10Gqh1UKrhTWtFlottFpotdBqodVCq4VWC60WWi20Wmi10Gqh1UKrhVYLrRZaLbRaaLXQaqHVQquFVgutFlottFpotdBqodVCq4VWC60WWi20Wmi10Gqh1UKrhVYLrRZaLbRaaLXQaqHVQquFVgutFlottFpotdBqodVCq4VWC60WWi20Wmi10Gqh1UKrhVYLrRZaLbRaaLXQaqHVQquFVgutFlotrGm10Gqh1UKrhVYLrRZaLbRaaLXQaqHVQquFVgutFlottFpotdBqodVCq4VWC60WWi20Wmi10Gqh1UKrhVYLrRZaLbRaaLXQaqHVQquFVgutFlottFpotdBqodVCq4VWC60WWi20Wmi10Gqh1UKrhVYLrRZaLbRaaLXQaqHVQquFVgutFlottFpotdBqodVCq4VWC60WWi20Wmi1sKbVQquFVgutFlottFpotdBqodVCq4VWC60WWi20Wmi10Gqh1UKrhVYLrRZaLbRaaLXQaqHVQquFVgutFlottFpotdBqodVCq4VWC60WWi20Wmi10Gqh1UKrhVYLrRZaLbRaaLXQaqHVQquFVgutFlottFpotdBqodVCq4VWC60WWi20Wmi10Gqh1UKrhVYLrRZaLbRaaLXQaqHVQquFNa0WWi20Wmi10Gqh1UKrhVYLrRZaLbRaaLXQaqHVQquFVgutFlottFpotdBqodVCq4VWC60WWi20Wmi10Gqh1UKrhVYLrRZaLbRaaLXQaqHVQquFVgutFlottFpotdBqodVCq4VWC60WWi20Wmi10Gqh1UKrhVYLrRZaLbRaaLXQaqHVQquFVgutFlottFpotdBqodVCq4VWC60W1rRaaLXQaqHVQquFVgutFlottFpotdBqodVCq4VWC60WWi20Wmi10Gqh1UKrhVYLrRZaLbRaaLXQaqHVQquFVgutFlottFpotdBqodVCq4VWC60WWi20Wmi10Gqh1UKrhVYLrRZaLbRaaLXQaqHVQquFVgutFlottFpotdBqodVCq4VWC60WWi20Wmi10Gqh1UKrhVYLrRZaLbRaaLWwptVCq4VWC60WWi20Wmi10Gqh1UKrhVYLrRZaLbRaaLXQaqHVQquFVgutFlottFpotdBqodVCq4VWC60WWi20Wmi10Gqh1UKrhVYLrRZaLbRaaLXQaqHVQquFVgutFlottFpotdBqodVCq4VWC60WWi20Wmi10Gqh1UKrhVYLrRZaLbRaaLXQaqHVQquFVgutFlottFpotdBqodXCmlYLrRZaLbRaaLXQaqHVQquFVgutFlottFpotdBqodVCq4VWC60WWi20Wmi10Gqh1UKrhVYLrRZaLbRaaLXQaqHVQquFVgutFlottFpotdBqodVCq4VWC60WWi20Wmi10Gqh1UKrhVYLrRZaLbRaaLXQamHj//1/6IPpkCRJkiT1OiRJkiRJvQ5JkiRJUq9DkiRJktTrkD6klj61D723pU/tQ+/P0qf2ofe29Kl96P1Z+tQ+9N6WPrUPvT9Ln9qH3tvSp/YhvZsO6UNqaf+D6L0t7X8QvT9L+x9E721p/4Po/Vna/yB6b0v7H0Tvz9L+B9F7W9r/INK76ZAkSZIk9TokSZIkSb0OSZIkSVKvQ5IkSZLU65AkSZIk9TokSZIkSb0OSZIkSVKvQ5IkSZLU65AkSZIk9TokSZIkSb0OSZIkSVKvQ5IkSZLU65AkSZIk9TokSZIkSb0OSZIkSVKvQ5IkSZLU65AkSZIk9TokSZIkSb0OSZIkSVKvQ5IkSZLU65AkSZIk9TokSZIkSb0OSZIkSVKvQ5IkSZLU65AkSZIk9TokSZIkSb0OSZIkSVKvQ5IkSZLU65AkSZIk9TokSZIkSb0OSZIkSVKvQ5IkSZLU65AkSZIk9TokSZIkSb0OSZIkSVKvQ5IkSZLU65AkSZIk9TokSZIkSb0OfSCrq6ssLi6yuLjI4uIii4uLLC4usri4yNLSEjcaDofMzc1x9uxZ5ubmGA6HSJIkSfrF0KEP5Mtf/jITExNMTEwwMTHBxMQEExMTTExM8MUvfpHrvfrqq0xOTjI9Pc3MzAzT09NMTk5y8eJFJEmSJK2/Dn0gr7/+Ops2bWJqaoqpqSmmpqaYmppiamqK++67j2taawwGA65evcrRo0e5cOECR44c4erVqxw8eJC3334bSZIkSeurQx/ISy+9xMc//nFmZ2eZnZ1ldnaW2dlZZmdn+cxnPsM1p06d4s033+Sxxx5jz549jIyMsHfvXh5//HHeeOMNTp48iSRJkqT11aFb9vrrr7O8vMxHPvIR3sv58+cZHR1l7969XG9ycpLR0VHOnTuHJEmSpPXVoVt28eJF1kxMTPDSSy9x6tQpnn32WS5evMj1hsMh8/Pz7Nq1i67ruNG9997L/Pw8w+EQSZIkSeunQ7fswoULrDl8+DCf/exn+cpXvsKjjz7Kpz/9ab7whS+wurrKmsXFRVZXV9m6dSs3MzY2xurqKktLS7xfY4MZxgYzjA1mGBvMMDaYYeSb55AkSdKH38g3zzE2mGFsMMPYYIaxwQxjgxn0wXXoll2+fJk1H/3oR/nWt77Fa6+9xte//nV27drFN77xDb761a+y5q233mLNpk2buJkNGzaw5vLly7xfrRZaLbRaaLXQamFp/4NIkiTpw29p/4O0Wmi10Gqh1UKrBX1wHbpln//853nyySd5+umnGR8f57bbbmNiYoJjx45x++23c/r0aVprjI6O8n50XYckSZKk9dOhW/axj32M/fv3c6MtW7bwwAMPsLKywve//322bNnCmuXlZW5mZWWFNXfeeSeSJEmS1k+Hfi5GRkZY86Mf/YjNmzezceNGFhYWuJmFhQU2btzI5s2bkSRJkrR+OnRL3nnnHT73uc/xyCOPcDMLCwusufvuu1mze/duXnnlFYbDIdcbDoe8/PLL7N69G0mSJEnrq0O35LbbbuOHP/whzz//PJcvX+Z68/PzfPvb32bnzp3cddddrNm3bx/Ly8ucOXOG6505c4aVlRX27duHJEmSpPXVoVv26KOPsrq6ykMPPcTf//3fMzc3xzPPPMNDDz3Epk2b+LM/+zOuOXDgADt27OCJJ57gxIkTzM3NceLECWZnZ9mxYwcHDhxAkiRJ0vrq0C2bnJzkyJEjdF3Hn/zJnzA9Pc2XvvQltm3bxsmTJ0nCNSMjIxw/fpydO3dy+PBhpqenOXz4MPfccw8nT55kZGQESZIkSeurQx/I3r17+Zd/+Rf+8R//kWPHjvHCCy/wD//wD9xzzz3c6I477uD06dO8+OKLHDt2jBdeeIHTp0+zfft2JEmSJK2/Dv1M3H333dx///1s376d97Jt2zbuv/9+tm/fjiRJkqRfHB2SJEmSpF6HJEmSJKnXIUmSJEnqdUiSJEmSeh2SJEmSpF6HJEmSJKnXIUmSJEnqdUiSJEmSeh2SJEmSpF6HJEmSJKnXIUmSJEnqdUiSJEmSeh2SJEmSpF6HJEmSJKnXIUmSJEnqdUiSJEmSeh2SJEmSpF6HJEmSJKnXIUmSJEnqdUiSJEmSeh2SJEmSpF6HJEmSJKnXIUmSJEnqdUiSJEmSeh2SJEmSpF6HJEmSJKnXIUmSJEnqdUiSJEmSeh2SJEmSpF6HJEmSJKnXIUmSJEnqdUiSJEmSeh2SJEmSpF6HJEmSJKnXIUmSJEnqdUiSJEmSeh16T3Nzc7z++uu8m+FwyNzcHGfPnmVubo7hcMi7GQ6HzM3NcfbsWebm5hgOh0iSJEn6xdChn+q73/0u09PTfPe73+VmXn31VSYnJ5menmZmZobp6WkmJye5ePEiN3r11VeZnJxkenqamZkZpqenmZyc5OLFi0iSJElafx16V9/73vd4+OGHeTetNQaDAVevXuXo0aNcuHCBI0eOcPXqVQ4ePMjbb7/NNa01BoMBV69e5ejRo1y4cIEjR45w9epVDh48yNtvv40kSZKk9dWhn/DOO+/w1FNP8Qd/8AcsLS3xbk6dOsWbb77JY489xp49exgZGWHv3r08/vjjvPHGG5w8eZJrTp06xZtvvsljjz3Gnj17GBkZYe/evTz++OO88cYbnDx5EkmSJEnrq0M/4Y//+I/5i7/4C/bs2cOf/umf8m7Onz/P6Ogoe/fu5XqTk5OMjo5y7tw5rjl//jyjo6Ps3buX601OTjI6Osq5c+eQJEmStL469BN+8zd/k7/5m7/h6aef5vbbb+dmhsMh8/Pz7Nq1i67ruNG9997L/Pw8w+GQ4XDI/Pw8u3btous6bnTvvfcyPz/PcDhEkiRJ0vrp0E+YmZnhE5/4BD/N4uIiq6urbN26lZsZGxtjdXWVpaUlFhcXWV1dZevWrdzM2NgYq6urLC0t8X6NDWYYG8wwNphhbDDD2GCGkW+eQ5IkSR9+I988x9hghrHBDGODGcYGM4wNZtAH16Fb8tZbb7Fm06ZN3MyGDRtYc/nyZd566y3WbNq0iZvZsGEDay5fvsz71Wqh1UKrhVYLrRaW9j+IJEmSPvyW9j9Iq4VWC60WWi20WtAH16FbMjo6yvvRdR2jo6O8H13XIUmSJGn9dOiWbNmyhTXLy8vczMrKCmvuvPNOtmzZwprl5WVuZmVlhTV33nknkiRJktZPh27J5s2b2bhxIwsLC9zMwsICGzduZPPmzWzevJmNGzeysLDAzSwsLLBx40Y2b96MJEmSpPXToVu2e/duXnnlFYbDIdcbDoe8/PLL7N69m2t2797NK6+8wnA45HrD4ZCXX36Z3bt3I0mSJGl9deiW7du3j+XlZc6cOcP1zpw5w8rKCvv27eOaffv2sby8zJkzZ7jemTNnWFlZYd++fUiSJElaXx26ZQcOHGDHjh088cQTnDhxgrm5OU6cOMHs7Cw7duzgwIEDXHPgwAF27NjBE088wYkTJ5ibm+PEiRPMzs6yY8cODhw4gCRJkqT11aFbNjIywvHjx9m5cyeHDx9menqaw4cPc88993Dy5ElGRka4ZmRkhOPHj7Nz504OHz7M9PQ0hw8f5p577uHkyZOMjIwgSZIkaX116KeanJzk0qVL/P7v/z43c8cdd3D69GlefPFFjh07xgsvvMDp06fZvn07N7rjjjs4ffo0L774IseOHeOFF17g9OnTbN++HUmSJEnrr0M/E9u2beP+++9n+/btvJdt27Zx//33s337diRJkiT94uiQJEmSJPU6JEmSJEm9DkmSJElSr0OSJEmS1OuQJEmSJPU6JEmSJEm9DkmSJElSr0OSJEmS1OuQJEmSJPU6JEmSJEm9DkmSJElSr0OSJEmS1OuQJEmSJPU6JEmSJEm9DkmSJElSr0OSJEmS1OuQJEmSJPU6JEmSJEm9DkmSJElSr0OSJEmS1OuQJEmSJPU6JEmSJEm9DkmSJElSr0OSJEmS1OuQJEmSJPU6JEmSJEm9DkmSJElSr0OSJEmS1OuQJEmSJPU6JEmSJEm9DkmSJElSr0OSJEmS1OuQJEmSJPU6JEmSJEm9DkmSJElSr0OSJEmS1OvQe5qbm+P111/nZlZXV1lcXGRxcZHFxUUWFxdZXFxkcXGRpaUlbjQcDpmbm+Ps2bPMzc0xHA6RJEmS9IuhQz/Vd7/7Xaanp/nud7/LzXz5y19mYmKCiYkJJiYmmJiYYGJigomJCb74xS9yvVdffZXJyUmmp6eZmZlhenqayclJLl68iCRJkqT116F39b3vfY+HH36Yn+b1119n06ZNTE1NMTU1xdTUFFNTU0xNTXHfffdxTWuNwWDA1atXOXr0KBcuXODIkSNcvXqVgwcP8vbbbyNJkiRpfXXoJ7zzzjs89dRT/MEf/AFLS0v8NC+99BIf//jHmZ2dZXZ2ltnZWWZnZ5mdneUzn/kM15w6dYo333yTxx57jD179jAyMsLevXt5/PHHeeONNzh58iSSJEmS1leHfsIf//Ef8xd/8Rfs2bOHP/3TP+XdvP766ywvL/ORj3yE93L+/HlGR0fZu3cv15ucnGR0dJRz584hSZIkaX116Cf85m/+Jn/zN3/D008/ze233867uXjxImsmJiZ46aWXOHXqFM8++ywXL17kesPhkPn5eXbt2kXXddzo3nvvZX5+nuFwiCRJkqT106GfMDMzwyc+8Qney4ULF1hz+PBhPvvZz/KVr3yFRx99lE9/+tN84QtfYHV1lTWLi4usrq6ydetWbmZsbIzV1VWWlpaQJEmStH46dMsuX77Mmo9+9KN861vf4rXXXuPrX/86u3bt4hvf+AZf/epXWfPWW2+xZtOmTdzMhg0bWHP58mXer7HBDGODGcYGM4wNZhgbzDDyzXNIkiTpw2/km+cYG8wwNphhbDDD2GCGscEM+uA6dMs+//nP8+STT/L0008zPj7ObbfdxsTEBMeOHeP222/n9OnTtNYYHR3l/ei6jver1UKrhVYLrRZaLSztfxBJkiR9+C3tf5BWC60WWi20Wmi1oA+uQ7fsYx/7GPv37+dGW7Zs4YEHHmBlZYXvf//7bNmyhTXLy8vczMrKCmvuvPNOJEmSJK2fDv1cjIyMsOZHP/oRmzdvZuPGjSwsLHAzCwsLbNy4kc2bNyNJkiRp/XTolrzzzjt87nOf45FHHuFmFhYWWHP33XezZvfu3bzyyisMh0OuNxwOefnll9m9ezeSJEmS1leHbsltt93GD3/4Q55//nkuX77M9ebn5/n2t7/Nzp07ueuuu1izb98+lpeXOXPmDNc7c+YMKysr7Nu3D0mSJEnrq0O37NFHH2V1dZWHHnqIv//7v2dubo5nnnmGhx56iE2bNvFnf/ZnXHPgwAF27NjBE088wYkTJ5ibm+PEiRPMzs6yY8cODhw4gCRJkqT11aFbNjk5yZEjR+i6jj/5kz9henqaL33pS2zbto2TJ0+ShGtGRkY4fvw4O3fu5PDhw0xPT3P48GHuueceTp48ycjICJIkSZLWV4d+qsnJSS5dusTv//7vczN79+7lX/7lX/jHf/xHjh07xgsvvMA//MM/cM8993CjO+64g9OnT/Piiy9y7NgxXnjhBU6fPs327duRJEmStP469DNx9913c//997N9+3bey7Zt27j//vvZvn07kiRJkn5xdEiSJEmSeh2SJEmSpF6HJEmSJKnXIUmSJEnqdUiSJEmSeh2SJEmSpF6HJEmSJKnXIUmSJEnqdUiSJEmSeh2SJEmSpF6HJEmSJKnXIUmSJEnqdUiSJEmSeh2SJEmSpF6HJEmSJKnXIUmSJEnqdUiSJEmSeh2SJEmSpF6HJEmSJKnXIUmSJEnqdUiSJEmSeh2SJEmSpF6HJEmSJKnXIUmSJEnqdUiSJEmSeh2SJEmSpF6HJEmSJKnXIUmSJEnqdUiSJEmSeh2SJEmSpF6HJEmSJKnXIUmSJEnqdUiSJEmSeh2SJEmSpF6HJEmSJKnXIUmSJEnqdeim3nnnHf71X/+Vs2fP8s///M8sLi7ybobDIXNzc5w9e5a5uTmGwyHvZjgcMjc3x9mzZ5mbm2M4HCJJkiTpF0OHfsIzzzzDfffdx8GDB5mZmeEP//AP+d3f/V3+6q/+ihu9+uqrTE5OMj09zczMDNPT00xOTnLx4kVu9OqrrzI5Ocn09DQzMzNMT08zOTnJxYsXkSRJkrT+OvRjnn/+eb70pS9x11138bd/+7dcuHCBv/u7v2NiYoInn3yS06dPc01rjcFgwNWrVzl69CgXLlzgyJEjXL16lYMHD/L2229zTWuNwWDA1atXOXr0KBcuXODIkSNcvXqVgwcP8vbbbyNJkiRpfXXoxzz11FNs3LiRr33ta/zO7/wOIyMj7Ny5k6NHj/Irv/Ir/PVf/zXXnDp1ijfffJPHHnuMPXv2MDIywt69e3n88cd54403OHnyJNecOnWKN998k8cee4w9e/YwMjLC3r17efzxx3njjTc4efIkkiRJktZXh37Mhg0b+MQnPsGv/dqvcb1f+qVf4rd/+7f593//d645f/48o6Oj7N27l+tNTk4yOjrKuXPnuOb8+fOMjo6yd+9erjc5Ocno6Cjnzp1DkiRJ0vrq0I85c+YMtVZuNBwOee211/jlX/5l1gyHQ+bn59m1axdd13Gje++9l/n5eYbDIcPhkPn5eXbt2kXXddzo3nvvZX5+nuFwiCRJkqT106H35fjx4/zHf/wHU1NTrFlcXGR1dZWtW7dyM2NjY6yurrK0tMTi4iKrq6ts3bqVmxkbG2N1dZWlpSUkSZIkrZ8Ovad/+7d/48knn+Q3fuM3ePjhh1nz1ltvsWbTpk3czIYNG1hz+fJl3nrrLdZs2rSJm9mwYQNrLl++zPs1NphhbDDD2GCGscEMY4MZRr55DkmSJH34jXzzHGODGcYGM4wNZhgbzDA2mEEfXId+queff54/+qM/4ld/9Vf52te+xtjYGGtGR0d5P7quY3R0lPej6zrer1YLrRZaLbRaaLWwtP9BJEmS9OG3tP9BWi20Wmi10Gqh1YI+uA69q1orDz/8MNu2beOZZ57hrrvu4potW7awZnl5mZtZWVlhzZ133smWLVtYs7y8zM2srKyw5s4770SSJEnS+unQTT366KP8+Z//Ob/1W7/FM888w6//+q9zvc2bN7Nx40YWFha4mYWFBTZu3MjmzZvZvHkzGzduZGFhgZtZWFhg48aNbN68GUmSJEnrp0M/4ZFHHuHZZ5/l937v9zhx4gRbt27lZnbv3s0rr7zCcDjkesPhkJdffpndu3dzzQFM8JkAACAASURBVO7du3nllVcYDodcbzgc8vLLL7N7924kSZIkra8O/Zinn36a8+fP88lPfpK//Mu/ZGRkhHezb98+lpeXOXPmDNc7c+YMKysr7Nu3j2v27dvH8vIyZ86c4XpnzpxhZWWFffv2IUmSJGl9deg/LSws8NRTT7Hm6tWrHDp0iEOHDnHo0CEOHTrEoUOHOHToEKurq6w5cOAAO3bs4IknnuDEiRPMzc1x4sQJZmdn2bFjBwcOHOCaAwcOsGPHDp544glOnDjB3NwcJ06cYHZ2lh07dnDgwAEkSZIkra8O/afvfe97LC8vs+af/umfeO6553juued47rnneO6553juued47rnnGA6HrBkZGeH48ePs3LmTw4cPMz09zeHDh7nnnns4efIkIyMjXDMyMsLx48fZuXMnhw8fZnp6msOHD3PPPfdw8uRJRkZGkCRJkrS+OvSfHnzwQS5dusSlS5e4dOkSly5d4tKlS1y6dIlLly5x6dIlLl26xG233cY1d9xxB6dPn+bFF1/k2LFjvPDCC5w+fZrt27dzozvuuIPTp0/z4osvcuzYMV544QVOnz7N9u3bkSRJkrT+OvQzsW3bNu6//362b9/Oe9m2bRv3338/27dvR5IkSdIvjg5JkiRJUq9DkiRJktTrkCRJkiT1OiRJkiRJvQ5JkiRJUq9DkiRJktTrkCRJkiT1OiRJkiRJvQ5JkiRJUq9DkiRJktTrkCRJkiT1OiRJkiRJvQ5JkiRJUq9DkiRJktTrkCRJkiT1OiRJkiRJvQ5JkiRJUq9DkiRJktTrkCRJkiT1OiRJkiRJvQ5JkiRJUq9DkiRJktTrkCRJkiT1OiRJkiRJvQ5JkiRJUq9DkiRJktTrkCRJkiT1OiRJkiRJvQ5JkiRJUq9DkiRJktTrkCRJkiT1OiRJkiRJvQ5JkiRJUq9DkiRJktTrkCRJkiT1OiRJkiRJvQ5JkiRJUq9DN/XOO+/wr//6r5w9e5Z//ud/ZnFxkZtZXV1lcXGRxcVFFhcXWVxcZHFxkcXFRZaWlrjRcDhkbm6Os2fPMjc3x3A4RJIk/Xz84IGHkKT/ig79hGeeeYb77ruPgwcPMjMzwx/+4R/yu7/7u/zVX/0VN/ryl7/MxMQEExMTTExMMDExwcTEBBMTE3zxi1/keq+++iqTk5NMT08zMzPD9PQ0k5OTXLx4EUmS9LO34zvHkaT/ig79mOeff54vfelL3HXXXfzt3/4tFy5c4O/+7u+YmJjgySef5PTp01zv9ddfZ9OmTUxNTTE1NcXU1BRTU1NMTU1x3333cU1rjcFgwNWrVzl69CgXLlzgyJEjXL16lYMHD/L2228jSZLe3Q8eeAhJ+nnr0I956qmn2LhxI1/72tf4nd/5HUZGRti5cydHjx7lV37lV/jrv/5rrvfSSy/x8Y9/nNnZWWZnZ5mdnWV2dpbZ2Vk+85nPcM2pU6d48803eeyxx9izZw8jIyPs3buXxx9/nDfeeIOTJ08iSZLe3Y7vHEeSft469GM2bNjAJz7xCX7t136N6/3SL/0Sv/3bv82///u/c83rr7/O8vIyH/nIR3gv58+fZ3R0lL1793K9yclJRkdHOXfuHJIkSZLWV4d+zJkzZ6i1cqPhcMhrr73GL//yL3PNxYsXWTMxMcFLL73EqVOnePbZZ7l48SLXGw6HzM/Ps2vXLrqu40b33nsv8/PzDIdDJEmSJK2fDr0vx48f5z/+4z+YmprimgsXLrDm8OHDfPazn+UrX/kKjz76KJ/+9Kf5whe+wOrqKmsWFxdZXV1l69at3MzY2Birq6ssLS3xfo0NZhgbzDA2mGFsMMPYYIaRb55DkqT/TX7wwENI/xuNfPMcY4MZxgYzjA1mGBvMMDaYQR9ch97Tv/3bv/Hkk0/yG7/xGzz88MNcc/nyZdZ89KMf5Vvf+havvfYaX//619m1axff+MY3+OpXv8qat956izWbNm3iZjZs2MCay5cv8361Wmi10Gqh1UKrhaX9DyJ9GIwPrjA+uML44ArjgyuMD64wPrjC+OAK44MrjA+uMD64wvjgCuODK4wPrjA+uML44ArjgyuMD64wPriCpA+/Hd85jvS/0dL+B2m10Gqh1UKrhVYL+uA69FM9//zz/NEf/RG/+qu/yte+9jXGxsa45vOf/zxPPvkkTz/9NOPj49x2221MTExw7Ngxbr/9dk6fPk1rjdHRUd6PruuQbtUPHniID4PxwRV+VsYHV5AkSfqv6NC7qrXy8MMPs23bNp555hnuuusurvexj32M/fv3c6MtW7bwwAMPsLKywve//322bNnCmuXlZW5mZWWFNXfeeSfSrdrxneP8TzM+uML44ArjgyuMD64wPrjCz9r44ArjgyuMD64g6b/fDx54iB888BA3+sEDD/Hz8oMHHkKSblWHburRRx/lz//8z/mt3/otnnnmGX7913+d/4qRkRHW/OhHP2Lz5s1s3LiRhYUFbmZhYYGNGzeyefNmpA+78cEVxgdXGB9c4b/b+OAK44MrjA+uIOm/x47vHOdmdnznOD8vO75zHEm6VR36CY888gjPPvssv/d7v8eJEyfYunUrN3rnnXf43Oc+xyOPPMLNLCwssObuu+9mze7du3nllVcYDodcbzgc8vLLL7N7926kD6vxwRXGB1cYH1zhF8X44ArjgyuMD64g6edrx3eO8/PygwceQpJ+ljr0Y55++mnOnz/PJz/5Sf7yL/+SkZERbua2227jhz/8Ic8//zyXL1/mevPz83z7299m586d3HXXXazZt28fy8vLnDlzhuudOXOGlZUV9u3bh/RhND64wi+68cEVJP3P8oMHHmLNju8c51b94IGHkKQbdeg/LSws8NRTT7Hm6tWrHDp0iEOHDnHo0CEOHTrEoUOHOHToEKurq6x59NFH/z978B9a9X33//++t9YTN1+ha5HUf5rW7fUR5qUSWbvOjMkgaCkI+ye7hA1D2OhrYx8mYbD+Akdd4jbYkOG1ds/CkBjrVuzoSlur0Gt2TvPHRUs7O3Dy7B9KYX/YNR15lUxtcva9jh9Ov6dZYqLG5JyTx+3GxMQEPT09PPfccwwPD/Pss8/S09PDsmXL+PGPf0zV9u3baW9vZ8+ePRw4cIDh4WEOHDhAf38/7e3tbN++HZF6FVMmpkxMmZgyMWViysSUiSkzWUyZmDIxZeqJW6DCLeAWqBVTRkRuzPnOHm628509VLSfGmQq5zt7mK32U4OIiExWIB/5n//5Hy5fvkzFf//3f/PSSy/x0ksv8dJLL/HSSy/x0ksv8dJLL1Eul6no6upi3759FEXBww8/TG9vL4899hgrV65kaGiINWvWUFUqlRgcHGTt2rUMDAzQ29vLwMAA69atY2hoiFKphEg9iikzk5gyMWViysSUaRRuAbdAhVsgpkxMmZgyInLt2k8NcrO1nxrkepzv7EFEZDYK5CP3338/Z8+e5ezZs5w9e5azZ89y9uxZzp49y9mzZzl79ixnz57llltuoWrLli0cP36cl19+mf3793PixAmef/551q1bx2SrVq3i0KFDnDx5kv3793PixAkOHTpEW1sbIiIiIiKy8ApkTqxevZpNmzbR1tbGTFauXMmmTZtoa2tDROaHW6DCLTCZW2CymDIxZUTk+pzv7GEhtJ8apNb5zh4q2k8NIiIyGwUiIotATJnrEVNGRK5d+6lB6kH7qUFERK5FgYjINGLKNCq3QC23wEzcAlOJKRNTJqZMTJmYMjFlYsrElIkpE1MmpkxMmZgyMWViysSUiSkTUyamjIiIiNS3AhGRSWLKxJRpZDFlKtwCsxVT5maLKRNTJqZMTBkRmdn5zh5EROZLgYg0pfOdPVyPmDLNJKbMbLkF5ltMmZgyMWViyog0s/OdPVyP9lODnO/sQURkPhSISFNqPzXItYop02zcAm6BRhFTRqTRne/sYSrtpwa5Xu2nBhERmQ8FIiL/K6ZMo3MLVLkFrodbYKHFlIkpI7JYnO/sQUSkXhSIyKIWUyamTL1yC9RyC0wnpkwtt8D1cAvUg5gyMWViysSUiSkTU0ak3rWfGuRatJ8aZCrnO3uoOt/Zw/nOHkREbrYCEZE6FlOmVkyZWm6BxSamjMhi035qEBGR+VAgIotWTJlG4BaYTkyZydwCN8otUM9iysSUEWkk5zt7qDjf2cNstJ8apFb7qUFERG62AhGROuYWiCnjFpjMLeAWqOUWWExiysSUiSkTUyamTEwZkXrUfmqQivZTg4iI1KsCEVmUYso0gpgyVW4Bt4BbwC0wmVtA/p+YMjFlRObT+c4epnK+s4eZnO/sQUSkHhSIiNQht0CVWyCmzGQxZSrcAm6BueYWcAtUuAUq3AJugUYRUyamTEwZkZut/dQgU2k/NchM2k8NIiJSDwpEROpQTJkKt0CFWyCmTC23wHyJKeMWaGQxZUREROTqCkRk0Ykp0yhiylS5BRaCW8At0AxiysSUiSkTUyamjIiIiPz/CkREREREROSKAhFpeOc7e5D55RZoFjFlYsrElIkpE1MmpkxMmZgyMWViysSUEbma8509iIg0ugIRaXjtpwZpNm6BqpgyUh9iysSUEZlK+6lBREQaXYGISB2KKVPhFnAL1CO3gIiIiDSXAhFZVGLKiNyomDIxZWLKxJSJKRNTZi6d7+xBRERkvhWIiNQpt4BMzy1Qb2LKxJSJKRNTJqZMTJmYMjFlYsrElIkpE1MmpkxMmZgyMWViysSUqWg/NchMznf2ICIiMpcKRESkIcWUaQZugcliysSUqYgpE1MmpkxMmZgyMWViynT9x38RUyamTEyZmDIxZWLKxJSJKRNTJqZMTJmYMjFlYsqIiIhMpUBEpM64BdwC9S6mjNy4mDK13AJVMWWuxi3gFpiKW+BqYsqIiIhMViAiUmdiyjQCt4BbQG4Ot8DVuAUqYspMJabMTGLKxJSJKRNTJqZMTJmYMjFlYsrElIkpIyIii0OBiCwaMWUaRUyZRhBTRuaOWyCmTEVMmauJKRNT5mrcAm6BuRBTRkREml+BiEgdcgs0AreAW6CZuQXmS0wZt8BccAvElIkpM1diysSUiSkjIiLNqUBEpI64BdwCjcYt0KxiysynmDJzIaZMLbfAzXC+swcREWkeBSIidSSmTEVMmUYSU0bqW0yZ+XS+swcREWk8BSIidcgt0EjcAnJt3AK13AKNJKZMTJmu//gvptJ+ahAREWk8BSIic8wt4BZwC7gF3AIik8WUqRVTplHFlBERkeZQICIyD9wCs+EWEGlE5zt7EBGRxlcgIjJH3AJugcliysSUEblZ3AILres//ouYMhXnO3sQEZHGVCAiIiIiIiJXFIjIohBT5mZyC0wlpszVuAWq3AJSH9wCjcAtUBFTpp60nxpEREQaU4GIyAJzC0h9iSkj1yemTEwZERFpTAUiIjeRW2A23AIi18Mt0AjOd/YgIiL1r0BERKTOuQXcAlOJKdMI2k8NIiIi9a9ApvTPf/6T48ePc/ToUf785z9zNeVymeHhYY4cOcLw8DDlcpnplMtlhoeHOXLkCMPDw5TLZUSaQUyZqcSUuZqYMiIziSkTU2aymDL1KqaMiIg0ngL5N8899xxf/OIX+fa3v83OnTv52te+xgMPPMDbb7/NZG+99RZdXV309vbS19dHb28vXV1dnDlzhsneeusturq66O3tpa+vj97eXrq6ujhz5gwijc4tcK3cAm4BkWvhFnALuAXcAiIiInOpQD5meHiYhx9+mLvvvptnn32W06dPs3fvXt599116e3sZGxujanR0lJQSFy9e5KmnnuL06dPs27ePixcv8uCDD/LBBx9QNTo6SkqJixcv8tRTT3H69Gn27dvHxYsXefDBB/nggw8QaQYxZWq5BdwC04kpI3K9Ysq4BUREROZKgXzMk08+yZIlS3jiiSdYt24dpVKJBx54gJ07d3LhwgX+8Ic/UHXw4EHee+89du3axebNmymVSmzZsoXdu3dz4cIFhoaGqDp48CDvvfceu3btYvPmzZRKJbZs2cLu3bu5cOECQ0NDiDQqt0CVW6AqpkxMmZgyFW4Bt4BbwC3QTGLKyPyIKVMrpky9iikjIiKNpUA+5mtf+xopJVatWkWtO+64g4p33nmHqmPHjtHS0sKWLVuo1dXVRUtLC0ePHqXq2LFjtLS0sGXLFmp1dXXR0tLC0aNHEWkGMWWmE1NmKjFlYsrI7LkF3AKLhVugVkwZERGRm6FAPmbbtm3s3LmTyU6cOEHFPffcQ0W5XMbdWb9+PUVRMNnGjRtxd8rlMuVyGXdn/fr1FEXBZBs3bsTdKZfLiDSDmDJTcQs0K7eA3DwxZWq5BWLKiIiIzLUCmdbbb7/NkSNH+OY3v8kzzzzDjh07+PznP0/F2NgYExMT3HbbbUyltbWViYkJLl26xNjYGBMTE9x2221MpbW1lYmJCS5dusRstaY+WlMframP1tRHa+qj9MJRRKYSU+ZmcQvUcgtUxJSp5RaYilugwi3QyGLKNDq3QCNwC8SUcQu4BUREFqPSC0dpTX20pj5aUx+tqY/W1IfcuAKZ1q9//Wv6+vo4efIkd9xxBxs2bKDq/fffp2LZsmVMZcmSJVScO3eO999/n4ply5YxlSVLllBx7tw5ZmvU9jJqexm1vYzaXkZtL5e23Y9IPXILTCemjFsgpkxMmYqYMvJxboG54haYSkyZ+eIWuBFugZgyMWXcAvUspoyIyFy7tO1+Rm0vo7aXUdvLqO1l1PYiN65ApvXQQw9x5swZXn75ZVavXs33v/99nnjiCSpaWlqYjaIoaGlpYTaKokCkkbgFZuIWuBq3QEyZCrdAhVug2bgFrpdbYLKYMjFlrkdMmYUWU+ZGuQXcAiIiInOpQKZ16623UhQFq1ev5le/+hW33347v/zlL5mYmGDFihVUXL58mamMj49Tceedd7JixQoqLl++zFTGx8epuPPOOxFpFm4Bt8BsuAUaWUyZ2XALuAXk2rkFqmLKxJSJKRNTJqaMiIjIXCmQWSmVStxzzz2Mj4/z+uuvs3z5cpYuXcrIyAhTGRkZYenSpSxfvpzly5ezdOlSRkZGmMrIyAhLly5l+fLliDSSmDLTiSlzLdwCIiIiIgutQD7y4Ycf8pWvfIXvfOc7TOXixYtUtLW1UbFhwwbefPNNyuUytcrlMm+88QYbNmygasOGDbz55puUy2Vqlctl3njjDTZs2ICIiIiIiCysAvnILbfcwqc+9Sn++Mc/cv78eWq5O3/605+4++67aW9vp2Lr1q1cvnyZw4cPU+vw4cOMj4+zdetWqrZu3crly5c5fPgwtQ4fPsz4+Dhbt25F5GaIKXOzuAWm4hZwC9SKKbMYuQXkxsWUERERmQ8F8jEPP/wwExMT7Nixg+eff57h4WGeeeYZenp6+MQnPsHu3bup2r59O+3t7ezZs4cDBw4wPDzMgQMH6O/vp729ne3bt1O1fft22tvb2bNnDwcOHGB4eJgDBw7Q399Pe3s727dvR6TeuQXcAtfDLdCMYspcTUwZt8CNiCkTU2axcQuIiIjMtwL5mC996Us89dRTFEXBD37wA3p7e9m1axcrV67k4MGD3HvvvVSVSiUGBwdZu3YtAwMD9Pb2MjAwwLp16xgaGqJUKlFVKpUYHBxk7dq1DAwM0Nvby8DAAOvWrWNoaIhSqYRIo3ALXKuYMs3ILSA3R0wZt8DVuAXcAiIiInOlQP7N5s2bOX78OMeOHWP//v2cPHmS559/no6ODiZbtWoVhw4d4uTJk+zfv58TJ05w6NAh2tramGzVqlUcOnSIkydPsn//fk6cOMGhQ4doa2tDZCG4Ba5HTBm3wHRiytSKKdOsYsrcLG6BxS6mzNXElIkpIyIiMlcKZFp33XUXmzZtYuXKlcxk5cqVbNq0iba2NmaycuVKNm3aRFtbGyILKabMtYgpE1PmamLKTOYWcAvItYkpI1fnFqjlFpiKW0BERGQ2CkREJnELTMUtMBO3gMhccQu4BWYrpoxbYLKYMiIiIrNRICJNK6bM9Ygpc71iyiwmbgG5eWLKxJSZTkyZWm6B6bgFREREZlIgIjJLMWVm4hZwCywmboHJ3AJVMWWqYspUuQVkam6BuRZTRkREZCYFIiLXIaaMQEyZmDK13AKTxZSJKSOzE1PmWrgFKmLKiIiI3IgCEZFZcgtUuQUE3ALTcQtUuQXk5okpUxVTRkRE5HoViIjMglugwi1QEVNGIKbMdGLK1HILuAVkcXELiIhI4ygQEblGbgG3gMyOW0BEREQaQ4GINKWYMnMppozMTkyZmDJX4xaYLbdAs3MLNCO3gIiINJYCERG5adwCU4kpE1PmatwCFTFlml1MmWbjFhARkcZTICJNJ6bMXHMLyMfFlJlJTBm5fm6BueAWmE9uARERaUwFIiLTcAu4BeT6uQWuV0yZxS6mzLVyC4iIiFyvAhEREREREbmiQERkGjFlYsq4BeT6xJSR+RVTZrKYMvPFLSAiIo2rQERkGm4Bt4D8u5gyIiIi0nwKRESmEVNGpJ64BeqVW8AtICIija1ARERuCreAW0DmTkyZeuQWEBGR5lAgIk0lpozcXDFlrkVMmYqYMjFlREREpH4ViIj8L7eAW2CymDIiMjW3gFtARESaR4GILGpugYqYMjFl3AK13AJyY9wCMWVERESk/hWIyKLgFqjlFqiIKVPhFqiIKVPhFhCZb26BRuEWEBGR5lMgIotSTJlaMWUq3AJugZgybgGR+RRTpt65BdwCIiLSnApEZFFyC1S4BSrcAlUxZWR6boEKt8B03AJTcQtI43ILiIhIcysQkUUhpkytmDIVMWXcApO5BWLKxJSRj4sp4xaYjZgytWLKSONxC7gFRESk+RWISNOIKTMVt0CFW6CWW8AtUOUWiClTyy0gH+cWuBYxZURERKQxFIhI04spU+UWqHALxJSpFVOmllugnsWUqYopIzIX3AJuAbeAW8AtICIii0eBiDQdt8BkboEqt0BMmauJKVPPYspUxZRxC8SUmW9ugenElJHG4BZwC7gFRERkcSsQkaYQU6YqpsxkMWViytRyC9RyC1S4BdwC9c4tUBVTxi0gMplbwC3gFnALuAXcAm4Bt4BbQEREpKpARERERERErigQkabiFqhyC7gFKtwCboGYMhVugenElKl3boGKmDJVMWXqRUwZERERaTwFItJUYsrUiinjFogpE1PGLTATt0BMmXoXU2aymDIxZeaTW8AtIPXBLeAWcAu4BURERK5FgYg0FbeAW8AtUOEWqHALuAWmE1OmllugXsWUqXIL1HILVMSUmU8xZRYjt4BbwC3gFnALuAXcAm4Bt4BbwC3gFnALuAXcAm4Bt4BbwC3gFnALuAXcAm4Bt4BbwC3gFnALuAXcAm4Bt4BbwC3gFnALiIiI3IgCEWk6MWViylwLt0CFW6CRxJSpcAvUcgvMJ7fAYuIWcAuIiIg0mwIRaXgxZWq5BRabmDIVMWUWiltgMXALiIiINKsCEWk6MWXcAjFlJosp0wxiykzmFnALyM3hFnALiIiINLMCEWkqMWUqYsq4BSZzCzQTt0CtmDIVMWUWilug0bkF3AJuAbeAW0BERGQxKBCRpuMWcAs0K7dAVUyZydwCMjtuAbeAW8At4BZwC4iIiCxWBTKlf/7znxw/fpyjR4/y5z//melMTEwwNjbG2NgYY2NjjI2NMTY2xtjYGJcuXWKycrnM8PAwR44cYXh4mHK5jMhciynTzGLKXE1MGbfAQnALxJRpBG4BERER+bgC+TfPPfccX/ziF/n2t7/Nzp07+drXvsYDDzzA22+/zWSPP/44HR0ddHR00NHRQUdHBx0dHXR0dPDII49Q66233qKrq4ve3l76+vro7e2lq6uLM2fOIDKX3AKLlVvALRBTZr7FlIkpU+/cAm4BERER+XcF8jHDw8M8/PDD3H333Tz77LOcPn2avXv38u6779Lb28vY2Bi13nnnHZYtW0Z3dzfd3d10d3fT3d1Nd3c3X/jCF6gaHR0lpcTFixd56qmnOH36NPv27ePixYs8+OCDfPDBB4hcj5gyUh/cAm6BeuYWEBERkekVyMc8+eSTLFmyhCeeeIJ169ZRKpV44IEH2LlzJxcuXOAPf/gDtV577TXuu+8++vv76e/vp7+/n/7+fvr7+/nP//xPqg4ePMh7773Hrl272Lx5M6VSiS1btrB7924uXLjA0NAQInLt3AIVboF6EFOmHrkF3AIiIiJydQXyMV/72tdIKbFq1Spq3XHHHVS88847VL3zzjtcvnyZz372s8zk2LFjtLS0sGXLFmp1dXXR0tLC0aNHEZkLboGKmDLNzC1QEVOmIqZMLbfAQnALuAXqiVtAREREZqdAPmbbtm3s3LmTyU6cOEHFPffcQ9WZM2eo6Ojo4LXXXuPgwYP87ne/48yZM9Qql8u4O+vXr6coCibbuHEj7k65XEbkWsSUmSymTIVboFm5BWLK1HIL1IOYMjFl6oFbwC0gIiIis1cg03r77bc5cuQI3/zmN3nmmWfYsWMHn//856k6ffo0FQMDA3z961/nRz/6EY8++ihf/epXeeihh5iYmKBibGyMiYkJbrvtNqbS2trKxMQEly5dYrZaUx+tqY/W1Edr6qM19VF64SgiboHFwC0gIiKyWJVeOEpr6qM19dGa+mhNfbSmPuTGFci0fv3rX9PX18fJkye544472LBhA7XOnTtHxec+9zlefPFF/vKXv/Db3/6W9evX8/vf/56f/OQnVLz//vtULFu2jKksWbKEinPnzjFbo7aXUdvLqO1l1PYyanu5tO1+ZHFyCyx2MWUWWkyZheYWcAu4BUREpHld2nY/o7aXUdvLqO1l1PYyanuRG1cg03rooYc4c+YML7/8MqtXr+b73/8+TzzxBFU7duzgZz/7GU8++SQxRm655RY6OjrYv38/+fZA4gAAIABJREFUt99+O4cOHWJ0dJSWlhZmoygKRERERERk4RTItG699VaKomD16tX86le/4vbbb+eXv/wlExMTVNx7771s27aNyVasWEFnZyfj4+O8/vrrrFixgorLly8zlfHxcSruvPNORK5HTBm3gFtgsYgpIyIiIjLXCmRWSqUS99xzD+Pj47z++uvMpFQqUfGvf/2L5cuXs3TpUkZGRpjKyMgIS5cuZfny5YhI43ILLCS3gIiIiNyYAvnIhx9+yFe+8hW+853vMJWLFy9S0dbWxocffsg3vvENvve97zGVkZERKlavXk3Fhg0bePPNNymXy9Qql8u88cYbbNiwARGZPbeAW6BexJSJKbMQ3AJuAREREblxBfKRW265hU996lP88Y9/5Pz589Ryd/70pz9x9913097ezi233MLf/vY3XnnlFc6dO0ctd+fVV19l7dq13HXXXVRs3bqVy5cvc/jwYWodPnyY8fFxtm7diohcm5gyboEKt8BCcguIiIhI4yuQj3n44YeZmJhgx44dPP/88wwPD/PMM8/Q09PDJz7xCXbv3k3Vo48+ysTEBD09PTz33HMMDw/z7LPP0tPTw7Jly/jxj39M1fbt22lvb2fPnj0cOHCA4eFhDhw4QH9/P+3t7Wzfvh0RuTZugZgyFTFlFlJMGREREWl8BfIxX/rSl3jqqacoioIf/OAH9Pb2smvXLlauXMnBgwe59957qerq6mLfvn0URcHDDz9Mb28vjz32GCtXrmRoaIg1a9ZQVSqVGBwcZO3atQwMDNDb28vAwADr1q1jaGiIUqmEiFybmDJuAbeAW2ChxJRZKG4BERERmTsF8m82b97M8ePHOXbsGPv37+fkyZM8//zzdHR0MNmWLVs4fvw4L7/8Mvv37+fEiRM8//zzrFu3jslWrVrFoUOHOHnyJPv37+fEiRMcOnSItrY2RG5UTJnFxi2wmLkFREREZG4VyLTuuusuNm3axMqVK5nJ6tWr2bRpE21tbcxk5cqVbNq0iba2NkTmilugWcSUmUlMmZgyIiIiInOpQEQamlugIqZMs3ALxJS5GrdARUyZaxVTptG5BURERGTuFYhIQ4opUxFTxi3gFmgmboGYMnMtpoxboCKmTCNyC4iIiMjNUSAiTSGmTLOIKRNTxi1wNW6BipgyFTFlYspcjVsgpkxMGbfAjYopIyIiIs2jQEQallvALdCsYsrElLkat0BFTBm3wNXElIkp4xaoiClzo9wC88ktICIiIjdPgYg0rJgyVW6BZuIWcAu4BaYTUyamTIVboCqmTEyZ6cSUmSsxZURERKR5FIhIQ4sp06xiylyNW8AtUBFTppZboFZMmUbnFhAREZGbq0BEGppboBnElKmIKTNZTJnpxJRxC7gFYspUxZSZjZgyFTFlYspci5gyIiIi0lwKRKShxZRpNDFlqmLKxJRxC8SUmSymzNW4BSpiykwWUyamTEyZ6bgFYsrUO7eAiIiI3HwFIiIiIiIickWBiDS8mDKNJqZMTJmqmDK1Ysq4BSrcAjdLTJlaMWViylxNTBkRERFpTgUi0vDcAo3ELTAdt0BVTJmriSlTEVPGLTCXYsrElJlOTBkRERFpPgUi0rDcAo0opkwtt0BVTJnJYspMxS0QU6YipsxccgvUiilTEVNmPrkF3AIiIiIyPwpEpGHFlHEL1LuYMlUxZdwCVW6BmbgF5ltMmYqYMjFlKmLKiIiISHMrEBG5ydwCVW6BKrdATJmYMlcTU0ZERERkPhSISEOLKdMoYspUxJRxC1yrmDIVMWViylS5BZqRW0BERETmV4GINCy3QCNxC0zmFnALzCSmjFugwi3gFogpU+UWEBEREblRBSLS8GLKNBK3wLVyC1TFlIkpUxVTJqZMM3ELiIiIyPwrEJGGFVOmwi3QyGLKXCu3gIiIiMhcKxARaQAxZWLKxJSpiCkjIiIiMtcKRETmUUyZydwCM3ELLBZuAREREVkYBSLS8GLKxJSpdzFl3AKTxZSZSUyZWm6BCreAW6DCLSAiIiJyIwpEpCm4BeqdWyCmTFVMmZgy18otEFOmIqZMTJkqt0AjcwuIiIjIwikQEZlHboGKmDJugQq3wNW4BSrcAhUxZaYSU0ZERETkRhSIiCwgt0BMmauJKVMRU8YtUOEWqOUWqIgpIyIiInK9CkREREREROSKAhFpGjFlGoVbIKZMhVtgtmLKVMSUqRVTptG5BURERGRhFYhIU4gp02jcAhUxZWbLLTAX3AJuAREREZFaBSIiC8wtMFsxZdwC18ItICIiIjIbBSIiCyymzLWIKVPhFpiJW6CWW6AeuQVERERk4RWISFOKKdMIYsq4BdwC1yqmTJVbYDK3QC23QEwZERERkekUiEhTiSnTSNwCMWViylwrt0BVTJnpxJRxC1S4BURERESmUyAiTcUtUOEWaHYxZarcApPFlKmKKVPlFogpE1OmHrgFREREpD4UiEhTiSlTEVNmMYkpM5WYMlNxC4iIiIhMViAisgjFlKkHbgERERGpHwUi0nRiyrgFGoVbQERERKQeFIhIU4op0yhiysyHmDIxZWLKiIiIiEylQGb07rvv8sorrzAyMsJUyuUyw8PDHDlyhOHhYcrlMtMpl8sMDw9z5MgRhoeHKZfLiNwMbgGpb24BERERqS8FMqOdO3fy3e9+l7/+9a9M9tZbb9HV1UVvby99fX309vbS1dXFmTNnmOytt96iq6uL3t5e+vr66O3tpaurizNnziAy12LKNIKYMouRW0BERETqT4FclZnx+uuvM5XR0VFSSly8eJGnnnqK06dPs2/fPi5evMiDDz7IBx98QNXo6CgpJS5evMhTTz3F6dOn2bdvHxcvXuTBBx/kgw8+QGQxcgu4BURERETqQYFM68yZM/ziF7/g05/+NFM5ePAg7733Hrt27WLz5s2USiW2bNnC7t27uXDhAkNDQ1QdPHiQ9957j127drF582ZKpRJbtmxh9+7dXLhwgaGhIUSuhVvgatwCjcYtICIiIrKQCmRKly5doq+vj40bN/LAAw8wlWPHjtHS0sKWLVuo1dXVRUtLC0ePHqXq2LFjtLS0sGXLFmp1dXXR0tLC0aNHEZlLMWUqYsrUu5gyFTFlbga3QD1xC4iIiEh9KpAp/fSnP+Xvf/87P//5z5lKuVzG3Vm/fj1FUTDZxo0bcXfK5TLlchl3Z/369RRFwWQbN27E3SmXy4iIiIiIyMIpkH9z/Phxnn76aX74wx/S1tbGVMbGxpiYmOC2225jKq2trUxMTHDp0iXGxsaYmJjgtttuYyqtra1MTExw6dIlROZSTBm3QL1zC9xMMWVEREREZqNAPmZkZITHHnuM+++/n23btjGd999/n4ply5YxlSVLllBx7tw53n//fSqWLVvGVJYsWULFuXPnmK3W1Edr6qM19dGa+mhNfZReOIpILbdAI4gpIyIiIrNXeuEoramP1tRHa+qjNfXRmvqQG1cgH/PII4+wZMkSHn/8ca6mpaWF2SiKgpaWFmajKApma9T2Mmp7GbW9jNpeRm0vl7bdj0itmDKNwC2wWLgFREREbtSlbfczansZtb2M2l5GbS+jthe5cQXykd/85je8+uqr7Nmzh1tvvZWrWbFiBRWXL19mKuPj41TceeedrFixgorLly8zlfHxcSruvPNORBajmDIiIiIi9aBAPvLqq69S8a1vfYs1a9awZs0a1qxZw9NPP01Fb28va9as4R//+AfLly9n6dKljIyMMJWRkRGWLl3K8uXLWb58OUuXLmVkZISpjIyMsHTpUpYvX47IYhNTZrFwC4iIiEh9K5CPdHZ20t3dTXd3N93d3XR3d9Pd3c1nPvMZKr785S/T3d3NsmXLqNiwYQNvvvkm5XKZWuVymTfeeIMNGzZQtWHDBt58803K5TK1yuUyb7zxBhs2bEBEFpZbQERERBa3AvnIjh076O/vp7+/n/7+fvr7++nv7+e+++6jore3l/7+fj75yU9SsXXrVi5fvszhw4epdfjwYcbHx9m6dStVW7du5fLlyxw+fJhahw8fZnx8nK1btyJyrdwCzcItICIiIrLQCuS6bd++nfb2dvbs2cOBAwcYHh7mwIED9Pf3097ezvbt26navn077e3t7NmzhwMHDjA8PMyBAwfo7++nvb2d7du3I3KtYso0i5gyzcwtICIiIvWvQK5bqVRicHCQtWvXMjAwQG9vLwMDA6xbt46hoSFKpRJVpVKJwcFB1q5dy8DAAL29vQwMDLBu3TqGhoYolUqIyMKKKXMzuAVERESkMRTIjHbt2sXZs2fZtGkTk61atYpDhw5x8uRJ9u/fz4kTJzh06BBtbW1MtmrVKg4dOsTJkyfZv38/J06c4NChQ7S1tSEiIiIiIguvQObEypUr2bRpE21tbcxk5cqVbNq0iba2NkRutpgysnDcAiIiItI4CkSkYbkFpuMWqHcxZURERETqSYGINDS3wFRiytQ7t4CIiIhIPSkQkaYXU6YexZSZL26B+eYWEBERkcZSICINzy3gFriamDL1xi0gIiIiUk8KRERERERE5IoCEWkaboGpuAXcAjJ/3AIiIiLSeApEROqQW0BERERkvhWISFNxC0wWUyamTD1yC1S4BWrFlJkLbgG3QEwZERERkZkUiMiiEVNmMXELzDe3gFtAREREGlOBiEidcAtUuAXcAjfCLSAiIiJyrQpEpOm4BRpdTJlG4xYQERGRxlYgIrLA3AKTuQXcAjcipoyIiIjItSgQkabkFmhEboGqmDLXK6ZMRUyZmDIiIiIis1EgIotKTJlG4RZYSG4Bt4BbYCZuAREREWl8BSIidcwtsFBiysSUmYlbQERERJpDgYiIXFVMGREREVkcCkSkabkFphJTJqaMXJ1bwC1wNW4BERERaR4FIiJyXdwCIiIi0lwKRKSpuQWamVvgZoopIyIiIotHgYhIg3IL3EwxZabjFhAREZHmUyAii1ZMmUblFqhyC4iIiIjMhQIRERERERG5okBEmp5bQOaOW0BERESaU4GILApugUYUU2YqMWXmm1vALSAiIiLNq0BEFrWYMiIiIiLy/xSIyKLmFqhXMWXqhVtAREREml+BiCwaboHJYsrUK7eAiIiIyHwqEJFFxS0wWUyZehJTZjZiytxMbgG3gFtAREREFocCEZE64xaIKRNTRkRERGQ+FYjIouMWqEcxZSpiylyLmDJzzS0gIiIii0+BiCxKboFaMWUWmlsgpsxCcwuIiIjI4lQgIlInYspcq5gyc8ktICIiIotXgYgsWm6BWjFlGoVbYDK3gIiIiMiNKBCRRc0tUCumzEJxC9yImDJugevlFhAREZHFrUBEFj23QCNxC1S4BWq5Ba6XW0BERESkQETkf7kF6oFbYCYxZa7GLXAt3AIiIiIiFQUyo3fffZdXXnmFkZERJpuYmGBsbIyxsTHGxsYYGxtjbGyMsbExLl26xGTlcpnh4WGOHDnC8PAw5XIZkXrhFmgEboEqt0CtmDIxZWbLLSAiIiJSVSAz2rlzJ9/97nf561//ymSPP/44HR0ddHR00NHRQUdHBx0dHXR0dPDII49Q66233qKrq4ve3l76+vro7e2lq6uLM2fOIFIv3AIxZWLKxJSJKTNXYsrUE7eAiIiISK0CuSoz4/XXX2c677zzDsuWLaO7u5vu7m66u7vp7u6mu7ubL3zhC1SNjo6SUuLixYs89dRTnD59mn379nHx4kUefPBBPvjgA0REREREZGEVyLTOnDnDL37xCz796U8znddee4377ruP/v5++vv76e/vp7+/n/7+fv7zP/+TqoMHD/Lee++xa9cuNm/eTKlUYsuWLezevZsLFy4wNDSESL1wC7gFqmLK3KiYMnMlpsxUYsrMlltAREREZLICmdKlS5fo6+tj48aNPPDAA0zlnXfe4fLly3z2s59lJseOHaOlpYUtW7ZQq6uri5aWFo4ePYpIvXELvPKX/8srf/m/1Drf2cP5zh7Od/ZQcb6zh/OdPcxGTJlaMWVuREyZ2XILuAXcAiIiIiJTKZAp/fSnP+Xvf/87P//5z5nOmTNnqOjo6OC1117j4MGD/O53v+PMmTPUKpfLuDvr16+nKAom27hxI+5OuVxGpN60nxqk/dQgMWUmaz81yPnOHmYSU6ZWTJnJYspUxJSpcguIiIiIzKcC+TfHjx/n6aef5oc//CFtbW1M5/Tp01QMDAzw9a9/nR/96Ec8+uijfPWrX+Whhx5iYmKCirGxMSYmJrjtttuYSmtrKxMTE1y6dAmReuUWmMn5zh7Od/ZQK6bMVM539lDhFjjf2YNbYLKYMrPhFnALuAXcAm4Bt4BbwC3gFnALiIiIiMykQD5mZGSExx57jPvvv59t27ZxNefOnaPic5/7HC+++CJ/+ctf+O1vf8v69ev5/e9/z09+8hMq3n//fSqWLVvGVJYsWULFuXPnmK3W1Edr6qM19dGa+mhNfZReOIrIfGg/NUj7qUGmc76zhyq3gFvALeAWcAu4BdpPDVLVfmqQ8509XIuYMhVuARERkcWm9MJRWlMframP1tRHa+qjNfUhN65APuaRRx5hyZIlPP7448xkx44d/OxnP+PJJ58kxsgtt9xCR0cH+/fv5/bbb+fQoUOMjo7S0tLCbBRFwWyN2l5GbS+jtpdR28uo7eXStvsRmW/tpwZpPzVIRfupQSraTw1yvdwCbgG3gFvALeAWcAu4BdwCbgG3gIiIyGJ1adv9jNpeRm0vo7aXUdvLqO1FblyBfOQ3v/kNr776Knv27OHWW29lJvfeey/btm1jshUrVtDZ2cn4+Divv/46K1asoOLy5ctMZXx8nIo777wTkUbVfmqQivZTg4iIiIg0qgL5yKuvvkrFt771LdasWcOaNWtYs2YNTz/9NBW9vb2sWbOGf/zjH8ykVCpR8a9//Yvly5ezdOlSRkZGmMrIyAhLly5l+fLliCxW7acGEREREVloBfKRzs5Ouru76e7upru7m+7ubrq7u/nMZz5DxZe//GW6u7tZtmwZH374Id/4xjf43ve+x1RGRkaoWL16NRUbNmzgzTffpFwuU6tcLvPGG2+wYcMGRERERERkYRXIR3bs2EF/fz/9/f309/fT399Pf38/9913HxW9vb309/fzyU9+kltuuYW//e1vvPLKK5w7d45a7s6rr77K2rVrueuuu6jYunUrly9f5vDhw9Q6fPgw4+PjbN26FRERERERWVgFct0effRRJiYm6Onp4bnnnmN4eJhnn32Wnp4eli1bxo9//GOqtm/fTnt7O3v27OHAgQMMDw9z4MAB+vv7aW9vZ/v27YiIiIiIyMIqkOvW1dXFvn37KIqChx9+mN7eXh577DFWrlzJ0NAQa9asoapUKjE4OMjatWsZGBigt7eXgYEB1q1bx9DQEKVSCRERERERWVgFMqNdu3Zx9uxZNm3axGRbtmzh+PHjvPzyy+zfv58TJ07w/PPPs27dOiZbtWoVhw4d4uTJk+zfv58TJ05w6NAh2traEBERERGRhVcgc2L16tVs2rSJtrY2ZrJy5Uo2bdpEW1sbIiIiIiJSPwpERERERETkigIRERERERG5okBERERERESuKBAREREREZErCkREREREROSKAhEREREREbmiQERERERERK4oEBERERERkSsKRERERERE5IoCERERERERuaJARERERERErigQERERERGRKwpERERERETkigIRERERERG5okBERERERESuKBAREREREZErCkREREREROSKAhEREREREbmiQERERERERK4oEGlSpReOIjMrvXAUmZ3SC0eRmZVeOIrMTumFo8jMSi8cRWan9MJRZGalF44iMp0CkSZVevEYMrPSi8eQ2Sm9eAyZWenFY8jslF48hsys9OIxZHZKLx5DZlZ68Rgi0ykQERERERGRKwpERERERETkigIRERERERG5okBERERERESuKJCGM/5/Pktr6qM19dGa+mhNfbSmPlpTH62pj9bUR2vqozX18f+xB/+hkd+Fvv+fTKaZmTa+ralLTMvJ9OjF7SEkY1N7tsSeBnGcKVpBOF0YpJR+qORNu1V5rxxquyViyASFqqwpWxttQ2ayU3Fa5ZzbTRPZ/ophcPdQEhIhvhwuhLPUI+lmIjkxZzKd+fhlCoEQslq+94+72fN5PIx1GOsw1mGsw1iHsQ5jHcY6jHUY6zDWYazDWIexDmMdxjqMdRjrMNZhrMNYh7EOYx3GOox1GOsw1mGsw1iHsQ5jHcY6jHUY6zDWYazDWIexDmMdxjqMdRjrMNZhrMNYh7EOYx3GOox1GOsw1mGsw1iHsQ5jHcY6jHUY6zDWYazDWIexDmMdTcY6jHUY6zDWYazDWIexDmMdxjqMdRjrMNZhrMNYh7EOYx3GOox1GOsw1mGsw1iHsQ5jHcY6jHUY6zDWYazDWIexDmMdxjqMdRjrMNZhrMNYh7EOYx3GOox1GOsw1mGsw1iHsQ5jHcY6jHUY6zDWYazDWIexDmMdxjqMdRjrMNZhrMNYh7EOYx3GOox1GOsw1mGsw1iHsQ5jHcY6mox1GOsw1mGsw1iHsQ5jHcY6jHUY6zDWYazDWIexDmMdxjqMdRjrMNZhrMNYh7EOYx3GOox1GOsw1mGsw1iHsQ5jHcY6jHUY6zDWYazDWIexDmMdxjqMdRjrMNZhrMNYh7EOYx3GOox1GOsw1mGsw1iHsQ5jHcY6jHUY6zDWYazDWIexDmMdxjqMdRjrMNZhrMNYh7EOYx3GOox1GOtoMtZhrMNYh7EOYx3GOox1GOsw1mGsw1iHsQ5jHcY6jHUY6zDWYazDWIexDmMdxjqMdRjrMNZhrMNYh7EOYx3GOox1GOsw1mGsw1iHsQ5jHcY6jHUY6zDWYazDWIexDmMdxjqMdRjrMNZhrMNYh7EOYx3GOox1GOsw1mGsw1iHsQ5jHcY6jHUY6zDWYazDWIexDmMdxjqMdRjrMNbRZKzDWIexDmMdxjqMdRjrMNZhrMNYh7EOYx3GOox1GOsw1mGsw1iHsQ5jHcY6jHUY6zDWYazDWIexDmMdxjqMdRjrMNZhrMNYh7EOYx3GOox1GOsw1mGsw1iHsQ5jHcY6jHUY6zDWYazDWIexDmMdxjqMdRjrMNZhrMNYh7EOYx3GOox1GOsw1mGsw1iHsQ5jHcY6jHUY6zDWYazDWEeTsQ5jHcY6jHUY6zDWYazDWIexDmMdxjqMdRjrMNZhrMNYh7EOYx3GOox1GOsw1mGsw1iHsQ5jHcY6jHUY6zDWYazDWIexDmMdxjqMdRjrMNZhrMNYh7EOYx3GOox1GOsw1mGsw1iHsQ5jHcY6jHUY6zDWYazDWIexDmMdxjqMdRjrMNZhrMNYh7EOYx3GOox1GOsw1mGsw1iHsY4mYx3GOox1GOsw1mGsw1iHsQ5jHcY6jHUY6zDWYazDWIexDmMdxjqMdRjrMNZhrMNYh7EOYx3GOox1GOsw1mGsw1iHsQ5jHcY6jHUY6zDWYazDWIexDmMdxjqMdRjrMNZhrMNYh7EOYx3GOox1GOsw1mGsw1iHsQ5jHcY6jHUY6zDWYazDWIexDmMdxjqMdRjrMNZhrMNYh7EOYx3GOpqMdRjrMNZhrMNYh7EOYx3GOox1GOsw1mGsw1iHsQ5jHcY6jHUY6zDWYazDWIexDmMdxjqMdRjrMNZhrMNYh7EOYx3GOox1GOsw1mGsw1iHsQ5jHcY6jHUY6zDWYazDWIexDmMdxjqMdRjrMNZhrMNYh7EOYx3GOox1GOsw1mGsw1iHsQ5jHcY6jHUY6zDWYazDWIexDmMdxjqMdTQZ6zDWYazDWIexDmMdxjqMdRjrMNZhrMNYh7EOYx3GOox1GOsw1mGsw1iHsQ5jHcY6jHUY6zDWYazDWIexDmMdxjqMdRjrMNZhrMNYh7EOYx3GOox1GOsw1mGsw1iHsQ5jHcY6jHUY6zDWYazDWIexDmMd9U/+LwL/d0IEDp3/87/PIQlJSEISkpCEJCQhCUlIQhKSkIQkJCEJSUhCEpKQhCQkIQlJSEISkpCEJCQhCUlIQhKSkIQkJCEJSUhCEpKQhCQkIQlJSEISkpCEJCQhCUlIQhKSkIQkJCEJSUhCEpKQhCQkIQlJSEISkpCEJCQhCUlIQhKSkIQkJCEJSUhCEpKQhCQkIQlJSEISkpCEJCQhCUlIQhKSkIQkJCEJSUhCEpKQhCQkIQlJSEISkpCEJCQhCUlIQhKSkIQkJCEJSUhCEpKQhCQkIQlJSEISkpCEJCQhCUlIQhKSkIQkJCEJSUhCEpKQhCQkIQlJSEISkpCEJCQhCUlIQhKSkIQkJCEJSUhCEpKQhCQkIQlJSEISkpCEJCQhCUlIQhKSkIQkJCEJSUhCEpKQhCQkIQlJSEISkpCEJCQhCUlIQhKSkIQkJCEJSUhCEpKQhCQkIQlJSEISkpCEJCQhCUlIQhKSkIQkJCEJSUhCEpKQhCQkIQlJSEISkpCEJCQhCUlIQhKSkIQkJCEJSUhCEpKQhCQkIQlJSEISkpCEJCQhCUlIQhKSkIQkJCEJSUhCEpKQhCQkIQlJSEISkpCEJCQhCUlIQhKSkIQkJCEJSUhCEpKQhCQkIQlJSEISkpCEJCQhCUlIQhKSkIQkJCEJSUhCEpKQhCQkIQlJSEISkpCEJCQhCUlIQhKSkIQkJCEJSUhCEpKQhCQkIQlJSEISkpCEJCQhCUlIQhKSkIQkJCEJSUhCEpKQhCQkIQlJSEISkpCEJCQhCUlIQhKSkIQkJCEJSUhCEpKQhCQkIQlJSEISkpCEJCQhCUlIQhKSkIQkJCEJSUhCEpKQhCQkIQlJSEISkpCEJCQhCUlIQhKSkIQkJCEJSUhCEpKQhCQkIQlJSEISkpCEJCQhCUlIQhKSkIQkJCEJSUhCEpKQhCQkIQlJSEISkpCEJCQhCUlIQhK965n+AAAgAElEQVSSkIQkJCEJSUhCEpKQhCQkIQlJSEISkpCEJCQhCUlIQhKSkIQkJCEJSUhCEpKQhCQkIQlJSEISkpCEJCQhCUlIQhKSkIQkJCEJSUhCEpKQhCQkIQlJSEISkpCEJCQhCUlIQhKSkIQkJCEJSUhCEpKQhCQkIQlJSEISkpCEJCQhCUlIQhKSkIQkJCEJSUhCEpKQhCQkIQlJSEISkpCEJCQhCUlIQhKSkIQkJCEJSUhCEpKQhCQkIYn/87/PEfi/EyIQCAQCgUAgEAgEAu8LEQgEAoFAIBAIBAKB94UIBAKBQCAQCAQCgcD7QgQCgUAgEAgEAoFA4H0hAoFAIBAIBAKBQCDwvhCBQCAQCAQCgUAgEHhfiEAgEAgEAoFAIBAIvC9EIBAIBAKBQCAQCATeFyIQCAQCgUAgEAgEAu8LEQgEAoFAIBAIBAKB94UIBAKBQCAQCAQCgcD7QgQCgUAgEAgEAoFA4H0hAoFAIBAIBAKBQCDwvhCBwFXuvffe46233mJ6eprXX3+d7e1trsT3fUqlEtPT05RKJXzf50p836dUKjE9PU2pVML3fa4l7777LufPn6dSqXAQ3/cplUpMT09TKpXwfZ8r8X2fUqnE9PQ0pVIJ3/c57MrlMr/61a84f/487777Llfi+z6lUonp6WlKpRK+73Mlvu9TKpWYnp6mVCrh+z6HXaPR4K233mJ6epq33nqLRqPBlfi+T6lUYnp6mlKphO/7XInv+5RKJaanpymVSvi+z2FUKpW4dOkSV+L7PqVSienpaUqlEr7vcyW+71MqlZienqZUKuH7Plfi+z6lUonp6WlKpRK+73O1K5VKXLp0iSt57733eOutt5ienub1119ne3ubK/F9n1KpxPT0NKVSCd/3uRLf9ymVSkxPT1MqlfB9n6tZqVTi0qVLfBDvvvsu58+fp1KpcBDf9ymVSkxPT1MqlfB9nyvxfZ9SqcT09DSlUgnf97nalUolLl26xF9TLpf51a9+xfnz53n33Xe5Et/3KZVKTE9PUyqV8H2fK/F9n1KpxPT0NKVSCd/3CVxbQgQCV7GXXnqJY8eOMTg4iHOORx55hDvvvJOf/OQn7Le8vEwymcTzPJxzeJ5HMplkZWWF/ZaXl0kmk3ieh3MOz/NIJpOsrKxwrfjGN77BiRMn+N3vfsd+y8vLJJNJPM/DOYfneSSTSVZWVthveXmZZDKJ53k45/A8j2QyycrKCofR5cuX8TyP++67j6997WucOHGCgYEBTp8+zX7Ly8skk0k8z8M5h+d5JJNJVlZW2G95eZlkMonneTjn8DyPZDLJysoKh9X8/Dz33HMPg4ODOOcYHBzknnvuYX5+nv2Wl5dJJpN4nodzDs/zSCaTrKyssN/y8jLJZBLP83DO4XkeyWSSlZUVDpMLFy7geR4XLlzgIMvLyySTSTzPwzmH53kkk0lWVlbYb3l5mWQyied5OOfwPI9kMsnKygr7LS8vk0wm8TwP5xye55FMJllZWeFqdeHCBTzP48KFCxzkpZde4tixYwwODuKc45FHHuHOO+/kJz/5CfstLy+TTCbxPA/nHJ7nkUwmWVlZYb/l5WWSySSe5+Gcw/M8kskkKysrXI0uXLiA53lcuHCBD+Ib3/gGJ06c4He/+x37LS8vk0wm8TwP5xye55FMJllZWWG/5eVlkskknufhnMPzPJLJJCsrK1ytLly4gOd5XLhwgYNcvnwZz/O47777+NrXvsaJEycYGBjg9OnT7Le8vEwymcTzPJxzeJ5HMplkZWWF/ZaXl0kmk3ieh3MOz/NIJpOsrKwQuHaECASuUufPn+fUqVPceuutnD17lqWlJX7xi19w++238/TTT1MoFNi1ubmJtZZqtcr4+DhLS0uMjY1RrVYZHBxka2uLXZubm1hrqVarjI+Ps7S0xNjYGNVqlcHBQba2tjjsnnvuOd5++20Osrm5ibWWarXK+Pg4S0tLjI2NUa1WGRwcZGtri12bm5tYa6lWq4yPj7O0tMTY2BjVapXBwUG2trY4TBqNBp7ncfHiRU6dOsXS0hKvvvoqd955J2fOnOHll19m1+bmJtZaqtUq4+PjLC0tMTY2RrVaZXBwkK2tLXZtbm5iraVarTI+Ps7S0hJjY2NUq1UGBwfZ2trisLl06RInTpwgFArx05/+lN/+9rfk83lCoRCPPPIIq6ur7Nrc3MRaS7VaZXx8nKWlJcbGxqhWqwwODrK1tcWuzc1NrLVUq1XGx8dZWlpibGyMarXK4OAgW1tbHAYXL17kxIkTXMnm5ibWWqrVKuPj4ywtLTE2Nka1WmVwcJCtrS12bW5uYq2lWq0yPj7O0tISY2NjVKtVBgcH2draYtfm5ibWWqrVKuPj4ywtLTE2Nka1WmVwcJCtrS2uNhcvXuTEiRNcyfnz5zl16hS33norZ8+eZWlpiV/84hfcfvvtPP300xQKBXZtbm5iraVarTI+Ps7S0hJjY2NUq1UGBwfZ2tpi1+bmJtZaqtUq4+PjLC0tMTY2RrVaZXBwkK2tLa4mFy9e5MSJE3xQzz33HG+//TYH2dzcxFpLtVplfHycpaUlxsbGqFarDA4OsrW1xa7NzU2stVSrVcbHx1laWmJsbIxqtcrg4CBbW1tcbS5evMiJEye4kkajged5XLx4kVOnTrG0tMSrr77KnXfeyZkzZ3j55ZfZtbm5ibWWarXK+Pg4S0tLjI2NUa1WGRwcZGtri12bm5tYa6lWq4yPj7O0tMTY2BjVapXBwUG2trYIXBtCBAJXqTNnzhAOh3nhhRf49Kc/TSQSobu7m/HxcT70oQ/x05/+lF1TU1Osr68zNDTEwMAAkUiEVCrF8PAwa2tr5PN5dk1NTbG+vs7Q0BADAwNEIhFSqRTDw8Osra2Rz+c5zFZWVjh9+jQf+chHOMjU1BTr6+sMDQ0xMDBAJBIhlUoxPDzM2toa+XyeXVNTU6yvrzM0NMTAwACRSIRUKsXw8DBra2vk83kOkxdffJHf//73PP744zz44INEIhE+/vGP88Mf/pBwOMzZs2fZNTU1xfr6OkNDQwwMDBCJREilUgwPD7O2tkY+n2fX1NQU6+vrDA0NMTAwQCQSIZVKMTw8zNraGvl8nsPmX//1X6lWqzz++OP80z/9E9dddx3/+I//yKlTp6jVahSLRXZNTU2xvr7O0NAQAwMDRCIRUqkUw8PDrK2tkc/n2TU1NcX6+jpDQ0MMDAwQiURIpVIMDw+ztrZGPp/navbee+9x5swZHnroIXZ2driSqakp1tfXGRoaYmBggEgkQiqVYnh4mLW1NfL5PLumpqZYX19naGiIgYEBIpEIqVSK4eFh1tbWyOfz7JqammJ9fZ2hoSEGBgaIRCKkUimGh4dZW1sjn89ztXjvvfc4c+YMDz30EDs7O1zJmTNnCIfDvPDCC3z6058mEonQ3d3N+Pg4H/rQh/jpT3/KrqmpKdbX1xkaGmJgYIBIJEIqlWJ4eJi1tTXy+Ty7pqamWF9fZ2hoiIGBASKRCKlUiuHhYdbW1sjn81wN3nvvPc6cOcNDDz3Ezs4OH8TKygqnT5/mIx/5CAeZmppifX2doaEhBgYGiEQipFIphoeHWVtbI5/Ps2tqaor19XWGhoYYGBggEomQSqUYHh5mbW2NfD7P1eK9997jzJkzPPTQQ+zs7HAlL774Ir///e95/PHHefDBB4lEInz84x/nhz/8IeFwmLNnz7JramqK9fV1hoaGGBgYIBKJkEqlGB4eZm1tjXw+z66pqSnW19cZGhpiYGCASCRCKpVieHiYtbU18vk8gWtDiEDgKtXS0sLdd9/NjTfeyF7XX389d9xxB++88w67ZmdniUajpFIp9komk0SjUWZmZtg1OztLNBollUqxVzKZJBqNMjMzw2G1s7ODc46+vj6+8IUvcJDZ2Vmi0SipVIq9kskk0WiUmZkZds3OzhKNRkmlUuyVTCaJRqPMzMxwmLzyyivcdNNNPPDAA+zV3t7OCy+8wOOPP86u2dlZotEoqVSKvZLJJNFolJmZGXbNzs4SjUZJpVLslUwmiUajzMzMcNi88847NLW3t7PXP/zDP9B0+fJlds3OzhKNRkmlUuyVTCaJRqPMzMywa3Z2lmg0SiqVYq9kMkk0GmVmZoar2WOPPcbp06cZGBjgqaee4kpmZ2eJRqOkUin2SiaTRKNRZmZm2DU7O0s0GiWVSrFXMpkkGo0yMzPDrtnZWaLRKKlUir2SySTRaJSZmRmuFo899hinT59mYGCAp556iitpaWnh7rvv5sYbb2Sv66+/njvuuIN33nmHXbOzs0SjUVKpFHslk0mi0SgzMzPsmp2dJRqNkkql2CuZTBKNRpmZmeFq8Nhjj3H69GkGBgZ46qmn+Ft2dnZwztHX18cXvvAFDjI7O0s0GiWVSrFXMpkkGo0yMzPDrtnZWaLRKKlUir2SySTRaJSZmRmuFo899hinT59mYGCAp556iit55ZVXuOmmm3jggQfYq729nRdeeIHHH3+cXbOzs0SjUVKpFHslk0mi0SgzMzPsmp2dJRqNkkql2CuZTBKNRpmZmSFwbQgRCFylisUizz33HPv5vs9vf/tbbrjhBpp836dcLtPb20soFGK/vr4+yuUyvu/j+z7lcpne3l5CoRD79fX1US6X8X2fw+h73/sely9f5vvf/z4H8X2fcrlMb28voVCI/fr6+iiXy/i+j+/7lMtlent7CYVC7NfX10e5XMb3fQ4D3/dZWlrirrvuIhQK0Wg0mJ+fp1Qq0Wg0OHbsGMeOHaPJ933K5TK9vb2EQiH26+vro1wu4/s+vu9TLpfp7e0lFAqxX19fH+VyGd/3OUw+85nP0PTv//7v7PWrX/2KpkQiQZPv+5TLZXp7ewmFQuzX19dHuVzG931836dcLtPb20soFGK/vr4+yuUyvu9ztbrtttt4/vnnefbZZ7nppps4iO/7lMtlent7CYVC7NfX10e5XMb3fXzfp1wu09vbSygUYr++vj7K5TK+7+P7PuVymd7eXkKhEPv19fVRLpfxfZ+rwW233cbzzz/Ps88+y0033cSVFItFnnvuOfbzfZ/f/va33HDDDTT5vk+5XKa3t5dQKMR+fX19lMtlfN/H933K5TK9vb2EQiH26+vro1wu4/s+/6/ddtttPP/88zz77LPcdNNN/C3f+973uHz5Mt///vc5iO/7lMtlent7CYVC7NfX10e5XMb3fXzfp1wu09vbSygUYr++vj7K5TK+73M1uO2223j++ed59tlnuemmmziI7/ssLS1x1113EQqFaDQazM/PUyqVaDQaHDt2jGPHjtHk+z7lcpne3l5CoRD79fX1US6X8X0f3/cpl8v09vYSCoXYr6+vj3K5jO/7BA6/EIHAITM5Ocnly5c5fvw4Tdvb2zQaDdrb2zmIMYZGo8HOzg7b29s0Gg3a29s5iDGGRqPBzs4Oh80bb7zB2bNn+fa3v01HRwcH2d7eptFo0N7ezkGMMTQaDXZ2dtje3qbRaNDe3s5BjDE0Gg12dnY4DC5dukSj0cAYw4svvsgdd9zBww8/jOd5HDt2jF/+8pfs2t7eptFo0N7ezkGMMTQaDXZ2dtje3qbRaNDe3s5BjDE0Gg12dnY4TO677z6+/OUvc+bMGb7xjW/w8ssv8y//8i88/fTTpNNpMpkMTdvb2zQaDdrb2zmIMYZGo8HOzg7b29s0Gg3a29s5iDGGRqPBzs4OVyvnHHfffTd/zfb2No1Gg/b2dg5ijKHRaLCzs8P29jaNRoP29nYOYoyh0Wiws7PD9vY2jUaD9vZ2DmKModFosLOzw9XAOcfdd9/N/1+Tk5NcvnyZ48eP07S9vU2j0aC9vZ2DGGNoNBrs7Oywvb1No9Ggvb2dgxhjaDQa7Ozs8P+ac467776bD+KNN97g7NmzfPvb36ajo4ODbG9v02g0aG9v5yDGGBqNBjs7O2xvb9NoNGhvb+cgxhgajQY7OztcDZxz3H333fw1ly5dotFoYIzhxRdf5I477uDhhx/G8zyOHTvGL3/5S3Ztb2/TaDRob2/nIMYYGo0GOzs7bG9v02g0aG9v5yDGGBqNBjs7OwQOvxCBwCHy61//mqeffppbbrmFEydO0LSxsUFTa2srB2lpaaFpdXWVjY0NmlpbWzlIS0sLTaurqxwmlUqFU6dOce+99/KlL32JK9nY2KCptbWVg7S0tNC0urrKxsYGTa2trRykpaWFptXVVQ6DS5cu0fTGG2/w3e9+l8HBQX784x+TzWa54YYb+Na3vsX09DRNGxsbNLW2tnKQlpYWmlZXV9nY2KCptbWVg7S0tNC0urrKYZNOp/m7v/s7ZmZmePLJJ/m3f/s3Pvaxj/HP//zPhEIhmjY2NmhqbW3lIC0tLTStrq6ysbFBU2trKwdpaWmhaXV1lcNsY2ODptbWVg7S0tJC0+rqKhsbGzS1trZykJaWFppWV1fZ2NigqbW1lYO0tLTQtLq6ymH361//mqeffppbbrmFEydO0LSxsUFTa2srB2lpaaFpdXWVjY0NmlpbWzlIS0sLTaurqxwWlUqFU6dOce+99/KlL32JK9nY2KCptbWVg7S0tNC0urrKxsYGTa2trRykpaWFptXVVQ6LS5cu0fTGG2/w3e9+l8HBQX784x+TzWa54YYb+Na3vsX09DRNGxsbNLW2tnKQlpYWmlZXV9nY2KCptbWVg7S0tNC0urpK4PALEQgcEufPn+fRRx/lwx/+MC+88ALGGJqi0SgfRCgUIhqN8kGEQiEOkyeeeIKWlha+853v8NdEo1E+iFAoRDQa5YMIhUIcBn/5y19o+uMf/8iPfvQjHn30UT772c9y//3387Of/YxwOMzTTz9NUzQa5YMIhUJEo1E+iFAoxGHy4osv8sgjjxCPx5mdnUUSs7Oz3HbbbQwODjI1NUVTNBrlgwiFQkSjUT6IUCjEYRaNRvkgQqEQ0WiUDyIUChGNRvkgQqEQh9n58+d59NFH+fCHP8wLL7yAMYamaDTKBxEKhYhGo3wQoVCIw+KJJ56gpaWF73znO/w10WiUDyIUChGNRvkgQqEQh8Vf/vIXmv74xz/yox/9iEcffZTPfvaz3H///fzsZz8jHA7z9NNP0xSNRvkgQqEQ0WiUDyIUChE4/EIEAofAc889x4kTJzhy5AgvvfQSt956K7va2tpoqtVqHKRer9PU1dVFW1sbTbVajYPU63Waurq6OCxefPFF3nzzTUZHR7nxxhv5a9ra2miq1WocpF6v09TV1UVbWxtNtVqNg9TrdZq6uro4DCKRCE0333wzAwMD7NXZ2cnnPvc53nnnHS5fvkxbWxtNtVqNg9TrdZq6urpoa2ujqVarcZB6vU5TV1cXh4Xv+3z/+9/nYx/7GM888wy33norTbfeeitnzpzh7//+73n66adpNBq0tbXRVKvVOEi9Xqepq6uLtrY2mmq1Ggep1+s0dXV1cZi1tbXRVKvVOEi9Xqepq6uLtrY2mmq1Ggep1+s0dXV10dbWRlOtVuMg9Xqdpq6uLg6r5557jhMnTnDkyBFeeuklbr31Vna1tbXRVKvVOEi9Xqepq6uLtrY2mmq1Ggep1+s0dXV1cRi8+OKLvPnmm4yOjnLjjTfy17S1tdFUq9U4SL1ep6mrq4u2tjaaarUaB6nX6zR1dXVxWEQiEZpuvvlmBgYG2Kuzs5PPfe5zvPPOO1y+fJm2tjaaarUaB6nX6zR1dXXR1tZGU61W4yD1ep2mrq4uAodfiEDgKvfkk0/ygx/8gE996lO89NJL3HzzzewVi8UIh8NUKhUOUqlUCIfDxGIxYrEY4XCYSqXCQSqVCuFwmFgsxmHx5ptv0vTVr36Vo0ePcvToUY4ePcrZs2dp8jyPo0eP8qc//YlYLEY4HKZSqXCQSqVCOBwmFosRi8UIh8NUKhUOUqlUCIfDxGIxDoPbb7+dpk9+8pMc5IYbbqBpdXWVWCxGOBymUqlwkEqlQjgcJhaLEYvFCIfDVCoVDlKpVAiHw8RiMQ6L//iP/+C//uu/uPPOO4nFYuzV0tJCX18f//3f/82FCxeIxWKEw2EqlQoHqVQqhMNhYrEYsViMcDhMpVLhIJVKhXA4TCwW4zCLxWKEw2EqlQoHqVQqhMNhYrEYsViMcDhMpVLhIJVKhXA4TCwWIxaLEQ6HqVQqHKRSqRAOh4nFYhxGTz75JD/4wQ/41Kc+xUsvvcTNN9/MXrFYjHA4TKVS4SCVSoVwOEwsFiMWixEOh6lUKhykUqkQDoeJxWIcBm+++SZNX/3qVzl69ChHjx7l6NGjnD17libP8zh69Ch/+tOfiMVihMNhKpUKB6lUKoTDYWKxGLFYjHA4TKVS4SCVSoVwOEwsFuOwuP3222n65Cc/yUFuuOEGmlZXV4nFYoTDYSqVCgepVCqEw2FisRixWIxwOEylUuEglUqFcDhMLBYjcPiFCASuYl//+td5+eWX+fznP08ul6O9vZ2DJBIJFhcX8X2fvXzfZ2FhgUQiwa5EIsHi4iK+77OX7/ssLCyQSCQ4TD7zmc9w/Phxjh8/zvHjxzl+/DjHjx/nE5/4BE333HMPx48fp7W1laZEIsHi4iK+77OX7/ssLCyQSCTYlUgkWFxcxPd99vJ9n4WFBRKJBIfFddddx80338xvfvMbfN9nvz//+c80JRIJmhKJBIuLi/i+z16+77OwsEAikWBXIpFgcXER3/fZy/d9FhYWSCQSHCbGGJree+89DtJoNGiKxWI0JRIJFhcX8X2fvXzfZ2FhgUQiwa5EIsHi4iK+77OX7/ssLCyQSCS4FiQSCRYXF/F9n71832dhYYFEIsGuRCLB4uIivu+zl+/7LCwskEgk2JVIJFhcXMT3ffbyfZ+FhQUSiQSH0de//nVefvllPv/5z5PL5Whvb+cgiUSCxcVFfN9nL9/3WVhYIJFIsCuRSLC4uIjv++zl+z4LCwskEgkOi8985jMcP36c48ePc/z4cY4fP87x48f5xCc+QdM999zD8ePHaW1tpSmRSLC4uIjv++zl+z4LCwskEgl2JRIJFhcX8X2fvXzfZ2FhgUQiwWFy3XXXcfPNN/Ob3/wG3/fZ789//jNNiUSCpkQiweLiIr7vs5fv+ywsLJBIJNiVSCRYXFzE93328n2fhYUFEokEgWtDiEDgKvXss88yOzvLF7/4RZ555hkikQhXkk6nqdVqFItF9ioWi9TrddLpNLvS6TS1Wo1ischexWKRer1OOp3mMHnwwQcZGRlhZGSEkZERRkZGGBkZ4a677qLJ8zxGRka4/vrraUqn09RqNYrFInsVi0Xq9TrpdJpd6XSaWq1GsVhkr2KxSL1eJ51Oc5h8+ctfplqtUiwW2esPf/gDr732GnfccQfXXXcdTel0mlqtRrFYZK9isUi9XiedTrMrnU5Tq9UoFovsVSwWqdfrpNNpDpP29nbi8Tjnz5/nP//zP9lrc3OTUqnETTfdRCKRoCmdTlOr1SgWi+xVLBap1+uk02l2pdNparUaxWKRvYrFIvV6nXQ6zbUgnU5Tq9UoFovsVSwWqdfrpNNpdqXTaWq1GsVikb2KxSL1ep10Os2udDpNrVajWCyyV7FYpF6vk06nOWyeffZZZmdn+eIXv8gzzzxDJBLhStLpNLVajWKxyF7FYpF6vU46nWZXOp2mVqtRLBbZq1gsUq/XSafTHBYPPvggIyMjjIyMMDIywsjICCMjI9x11100eZ7HyMgI119/PU3pdJparUaxWGSvYrFIvV4nnU6zK51OU6vVKBaL7FUsFqnX66TTaQ6bL3/5y1SrVYrFInv94Q9/4LXXXuOOO+7guuuuoymdTlOr1SgWi+xVLBap1+uk02l2pdNparUaxWKRvYrFIvV6nXQ6TeDaECIQuApVKhXOnDlDU7Va5eTJk5w8eZKTJ09y8uRJTp48ycmTJ2k0GjRlMhni8Tijo6PkcjlKpRK5XI6RkRHi8TiZTIZdmUyGeDzO6OgouVyOUqlELpdjZGSEeDxOJpPhWpbJZIjH44yOjpLL5SiVSuRyOUZGRojH42QyGXZlMhni8Tijo6PkcjlKpRK5XI6RkRHi8TiZTIbDxPM8brnlFoaHh3nmmWeYn5/nlVde4YEHHqDpiSeeYFcmkyEejzM6Okoul6NUKpHL5RgZGSEej5PJZNiVyWSIx+OMjo6Sy+UolUrkcjlGRkaIx+NkMhkOm1OnTlGv1/nKV77Cyy+/TKlU4pVXXuErX/kKa2trPPnkk4RCIZoymQzxeJzR0VFyuRylUolcLsfIyAjxeJxMJsOuTCZDPB5ndHSUXC5HqVQil8sxMjJCPB4nk8lwLchkMsTjcUZHR8nlcpRKJXK5HCMjI8TjcTKZDLsymQzxeJzR0VFyuRylUolcLsfIyAjxeJxMJsOuTCZDPB5ndHSUXC5HqVQil8sxMjJCPB4nk8lwmFQqFc6cOUNTtVrl5MmTnDx5kpMnT3Ly5ElOnjzJyZMnaTQaNGUyGeLxOKOjo+RyOUqlErlcjpGREeLxOJlMhl2ZTIZ4PM7o6Ci5XI5SqUQul2NkZIR4PE4mk+FalclkiMfjjI6OksvlKJVK5HI5RkZGiMfjZDIZdmUyGeLxOKOjo+RyOUqlErlcjpGREeLxOJlMhsPG8zxuueUWhoeHeeaZZ5ifn+eVV17hgQceoOmJJ55gVyaTIR6PMzo6Si6Xo1QqkcvlGBkZIR6Pk8lk2JXJZIjH44yOjpLL5SiVSuRyOUZGRojH42QyGQLXhhCBwFXo4sWL1Go1ml577TXOnTvHuXPnOHfuHOfOnePcuXOcO3cO3/dpikQiTE5O0t3dTTabxfM8stksPT095PN5IpEIuyKRCJOTk3R3d5PNZvE8j2w2S09PD/l8nkgkwrUsEokwOTlJd3c32WwWz/PIZrP09PSQz+eJRCLsikQiTE5O0t3dTTabxS57+2UAAAX/SURBVPM8stksPT095PN5IpEIh4kxhp///OcMDAwwNjbGww8/zDe/+U2afvKTn9DT08OuSCTC5OQk3d3dZLNZPM8jm83S09NDPp8nEomwKxKJMDk5SXd3N9lsFs/zyGaz9PT0kM/niUQiHDYDAwM8//zztLS08OSTT+J5Ht/85jf585//zOnTp7nvvvvYFYlEmJycpLu7m2w2i+d5ZLNZenp6yOfzRCIRdkUiESYnJ+nu7iabzeJ5Htlslp6eHvL5PJFIhGtBJBJhcnKS7u5ustksnueRzWbp6ekhn88TiUTYFYlEmJycpLu7m2w2i+d5ZLNZenp6yOfzRCIRdkUiESYnJ+nu7iabzeJ5Htlslp6eHvL5PJFIhMPk4sWL1Go1ml577TXOnTvHuXPnOHfuHOfOnePcuXOcO3cO3/dpikQiTE5O0t3dTTabxfM8stksPT095PN5IpEIuyKRCJOTk3R3d5PNZvE8j2w2S09PD/l8nkgkwrUqEokwOTlJd3c32WwWz/PIZrP09PSQz+eJRCLsikQiTE5O0t3dTTabxfM8stksPT095PN5IpEIh40xhp///OcMDAwwNjbGww8/zDe/+U2afvKTn9DT08OuSCTC5OQk3d3dZLNZPM8jm83S09NDPp8nEomwKxKJMDk5SXd3N9lsFs/zyGaz9PT0kM/niUQiBK4NIQKBq9C9996LJCQhCUlIQhKSkIQkrrvuOnZ1dnZSKBSYn59nYmKCubk5CoUCHR0d7NfZ2UmhUGB+fp6JiQnm5uYoFAp0dHRwrRgaGkIS/f397NfZ2UmhUGB+fp6JiQnm5uYoFAp0dHSwX2dnJ4VCgfn5eSYmJpibm6NQKNDR0cFh9NGPfpQzZ87w9ttvMzExwauvvsrrr79Of38/+3V2dlIoFJifn2diYoK5uTkKhQIdHR3s19nZSaFQYH5+nomJCebm5igUCnR0dHBY3X333Zw/f57Z2VkmJiaYnZ3ljTfe4N5772W/zs5OCoUC8/PzTExMMDc3R6FQoKOjg/06OzspFArMz88zMTHB3NwchUKBjo4ODpNkMokk7r//fg7S2dlJoVBgfn6eiYkJ5ubmKBQKdHR0sF9nZyeFQoH5+XkmJiaYm5ujUCjQ0dHBfp2dnRQKBebn55mYmGBubo5CoUBHRwdXq2QyiSTuv/9+9rr33nuRhCQkIQlJSEISkpDEddddx67Ozk4KhQLz8/NMTEwwNzdHoVCgo6OD/To7OykUCszPzzMxMcHc3ByFQoGOjg6uRslkEkncf//9fBBDQ0NIor+/n/06OzspFArMz88zMTHB3NwchUKBjo4O9uvs7KRQKDA/P8/ExARzc3MUCgU6Ojq4WiWTSSRx//33c5CPfvSjnDlzhrfffpuJiQleffVVXn/9dfr7+9mvs7OTQqHA/Pw8ExMTzM3NUSgU6OjoYL/Ozk4KhQLz8/NMTEwwNzdHoVCgo6ODwLUjRCBwjTly5Aj9/f10dHTwtxw5coT+/n46Ojr4n+jIkSP09/fT0dHB33LkyBH6+/vp6OjgWtDW1kZ/fz8f//jH+VuOHDlCf38/HR0d/C1Hjhyhv7+fjo4OrhW33nor/f393HrrrfwtR44cob+/n46ODv6WI0eO0N/fT0dHB9eyI0eO0N/fT0dHB3/LkSNH6O/vp6Ojg7/lyJEj9Pf309HRwf9ER44cob+/n46ODv6WI0eO0N/fT0dHB//THDny/7UHx7YNwAAMwATNWQ3vOcP/H1ZAD2QvSJ6893LvzS/nnLz3cu/Nf/H5fPLey/f7zS/nnLz3cu/NL+ecvPdy7w3/TwMAAMA0AAAATAMAAMA0AAAATAMAAMA0AAAATAMAAMA0AAAATAMAAMA0AAAATAMAAMA0AAAATAMAAMA0AAAATAMAAMA0AAAATAMAAMA0AAAATAMAAMA0AAAATAMAAMA0AAAATAMAAMA0AAAATAMAAMA0AAAATAMAAMA0AAAATAMAAMA0AAAATAMAAMA0AAAATAMAAMA0AAAATAMAAMA0AAAATAMAAMA0AAAAzB9XqqHYYegG+wAAAABJRU5ErkJggg==</figureUri><figureSize type="array"><element>560</element><element>420</element></figureSize><figureId>ee113ad4-ef1f-4a59-b9ca-2251c35b2c83</figureId><regionNumbers type="array"><element>25</element></regionNumbers><originalRegionNumber>25</originalRegionNumber></outputData><lineNumbers type="array"><element>45</element></lineNumbers></element><element><type>figure</type><outputData><lineNumbers type="array"><element>47</element></lineNumbers><figureUri>data:image/png;base64,iVBORw0KGgoAAAANSUhEUgAAA0gAAAJ2CAYAAABl4KKyAAAgAElEQVR4AezBX2jfd6H/8SefZk3qYo90lDdTWMdQXmJta+afSR2UQkx+IIIXBguKMzcdujFob9ROAr5NphdDkI6NVV1pUoOQzj9g6wrVaR2BjclGVyglN4WikOEyKCWkWfL1Rz7QQ+0y19Mp8ew8H4/m75IkSZKkVoMkSZIkqdUgSZIkSWo1SJIkSZJaDZIkSZKkVoMkSZIkqdUgSZIkSWo1SJIkSZJaDZIkSZKkVoMkSZIkqdUgSZIkSWo1SJIkSZJaDZIkSZKkVoMkSZIkqdUgSZIkSWo1SJIkSZJaDZIkSZKkVoMkSZIkqdUgSZIkSWo1SJIkSZJaDZIkSZKkVoMkSZIkqdUgSZIkSWo1SJIkSZJaDZIkSZKkVoMkSZIkqdUgSZIkSWo1SJIkSZJaDZIkSZKkVoMkSZIkqdUgSZIkSWo1SJIkSZJaDZIkSZKkVoMkSZIkqdUgSZIkSWo1SJIkSZJaDZIkSZKkVoMkSZIkqdUgSZIkSWo1SJIkSZJaDZIkSZKkVoMkSZIkqdUgSZIkSWo1SJIkSZJaDZIkSZKkVoMkSZIkqdUgSZIkSWo16H+dbRkkCUlIQhKSkIQkJCEJSUhCEpKQhCQkIQlJSEISkpCEJCQhCUlIQhKSkIQkJCEJSUhCEpKQhCQkIQlJSEISkpCEJCQhCUlIQhKSkIQkJCEJSUhCEpKQhCQkIQlJSEISkpCEJCQhCUlIQhKSkIQkJCEJSUhCEpKQhCQkIQlJSEISkpCEJCQhCUlIQhKSkIQkJCEJSUhCEpKQhCQkIQlJSEISkpCEJCQhCUlIQhKSkIQkJCEJSUhCEpKQhCQkIQlJSEISkpCEJCQhCUlIQhKSkIQkJCEJSUhCEpKQhCQkIQlJSEISkpCEJCQhCUlIQhKSkIQkJCEJSUhCEpKQhCQkIQlJSEISkpCEJCQhCUlIQhKSkIQkJCEJSUhCEpKQhCQkIQlJSEISkpCEJCQhCUlIQhKSkIQkJCEJSUhCEpKQhCQkIQlJSEISkpCEJCQhCUlIQhKSkIQkJCEJSUhCEpKQhCQkIQlJSEISkpCEJCQhCUlIQhKSkIQkJCEJSUhCEpKQhCQkIQlJSEISkpCEJCQhCUlIQhKSkIQkJCEJSUhCEpKQhCQkIQlJSEISkpCEJCQhCUlIQhKSkIQkJCEJSUhCEpKQhCQkIQlJSEISkpCEJCQhCUlIQhKSkIQkJCEJSUhCEpKQhCQkIQlJSEISkpCEJCQhCUlIQhKSkIQkJCEJSUhCEpKQhCQkIQlJSEISkpCEJCQhCUlIQhKSkIQkJCEJSUhCEpKQhCQkIQlJSEISkpCEJCQhCUlIQhKSkIQkJCEJSUhCEpKQhCQkIQlJSEISkpCEJCQhCUlIQhKSkIQkJCEJSUhCEpKQhCQkIQlJSEISkpCEJCQhCUlIQhKSkIQkJCEJSUhCEpKQhCQkIQlJSEISkpCEJCQhCUlIQhKSkIQkJCEJSUhCEpKQhCQkIQlJSEISkpCEJCQhCUlIQhKSkIQkJCEJSUhCEpKQhCQkIQlJSEISkpCEJCQhCUlIQhKSkIQkJCEJSUhCEpKQhCQkIQlJSEISkpCEJCQhCUlIQhKSkIQkJCEJSUhCEpKQhCQkIQlJSEISkpCEJCQhCUlIQhKSkIQkJCEJSUhCEpKQhCQkIQlJSEISkpCEJCQhCUlIQhKSkIQkJCEJSUhCEpKQhCQkIQlJSEISkpCEJCQhCUlIQhKSkIQkJCEJSUhCEpKQhCQkIQlJSEISkpCEJCQhCdsyiN6ZBv2vs8gFCpVCpVApVAqVQqVQKVQKlUKlUClUCpVCpVApVAqVQqVQKVQKlUKlUClUCpVCpVApVAqVQqVQKVQKlUKlUClUCpVCpVApVAqVQqVQKVQKlUKlUClUCpVCpVApVAqVQqVQKVQKlUKlUClUCpVCpVApVAqVQqVQKVQKlUKlUClUCpUVhUqhUqgUKoVKoVKoFCqFSqFSqBQqhUqhUqgUKoVKoVKoFCqFSqFSqBQqhUqhUqgUKoVKoVKoFCqFSqFSqBQqhUqhUqgUKoVKoVKoFCqFSqFSqBQqhUqhUqgUKoVKoVKoFCqFSqFSqBQqhUqhUqgUKoVKoVKoFCqFSqFSqBQqhcqKQqVQKVQKlUKlUClUCpVCpVApVAqVQqVQKVQKlUKlUClUCpVCpVApVAqVQqVQKVQKlUKlUClUCpVCpVApVAqVQqVQKVQKlUKlUClUCpVCpVApVAqVQqVQKVQKlUKlUClUCpVCpVApVAqVQqVQKVQKlUKlUClUCpVCpVApVAqVQqVQWVGoFCqFSqFSqBQqhUqhUqgUKoVKoVKoFCqFSqFSqBQqhUqhUqgUKoVKoVKoFCqFSqFSqBQqhUqhUqgUKoVKoVKoFCqFSqFSqBQqhUqhUqgUKoVKoVKoFCqFSqFSqBQqhUqhUqgUKoVKoVKoFCqFSqFSqBQqhUqhUqgUKoVKoVKorChUCpVCpVApVAqVQqVQKVQKlUKlUClUCpVCpVApVAqVQqVQKVQKlUKlUClUCpVCpVApVAqVQqVQKVQKlUKlUClUCpVCpVApVAqVQqVQKVQKlUKlUClUCpVCpVApVAqVQqVQKVQKlUKlUClUCpVCpVApVAqVQqVQKVQKlUKlUClUCpUVhUqhUqgUKoVKoVKoFCqFSqFSqBQqhUqhUqgUKoVKoVKoFCqFSqFSqBQqhUqhUqgUKoVKoVKoFCqFSqFSqBQqhUqhUqgUKoVKoVKoFCqFSqFSqBQqhUqhUqgUKoVKoVKoFCqFSqFSqBQqhUqhUqgUKoVKoVKoFCqFSqFSqBQqhcqKQqVQKVQKlUKlUClUCpVCpVApVAqVQqVQKVQKlUKlUClUCpVCpVApVAqVQqVQKVQKlUKlUClUCpVCpVApVAqVQqVQKVQKlUKlUClUCpVCpVApVAqVQqVQKVQKlUKlUClUCpVCpVApVAqVQqVQKVQKlUKlUClUCpVCpVApVAqVQqVQWVGoFCqFSqFSqBQqhUqhUqgUKoVKoVKoFCqFSqFSqBQqhUqhUqgUKoVKoVKoFCqFSqFSqBQqhUqhUqgUKoVKoVKoFCqFSqFSqBQqhUqhUqgUKoVKoVKoFCqFSqFSqBQqhUqhUqgUKoVKoVKoFCqFSqFSqBQqhUqhUqgUKoVKoVKorChUCpVCpVApVAqVQqVQKVQKlUKlUClUCpVCpVApVAqVQqVQKVQKlUKlUClUCpVCpVApVAqVQqVQKVQKlUKlUClUCpVCpVApVAqVQqVQKVQKlUKlUClUCpVCpVApVAqVRS6gd6ZBkiRJktRqkCRJkiS1GiRJkiRJrQZJkiRJUqtBepe6ld3o7d3KbnRjbmU3enu3shvdmFvZjd7erexGN+ZWdqO3dyu7kd5Kg/Qu1ctu9PZ62Y1uTC+70dvrZTe6Mb3sRm+vl93oxvSyG729XnYjvZUGSZIkSVKrQZIkSZLUapAkSZIktRokSZIkSa0GSZIkSVKrQZIkSZLUapAkSZIktRokSZIkSa0GSZIkSVKrQZIkSZLUapAkSZIktRokSZIkSa0GSZIkSVKrQZIkSZLUapAkSZIktRokSZIkSa0GSZIkSVKrQZIkSZLUapAkSZIktRokSZIkSa0GSZIkSVKrQZIkSZLUapAkSZIktRokSZIkSa0GSZIkSVKrQZIkSZLUapAkSZIktRokSZIkSa0GSZIkSVKrQZIkSZLUapAkSZIktRokSZIkSa0GSZIkSVKrQZIkSZLUapAkSZIktRokSZIkSa0GSZIkSVKrQZIkSZLUatA7sry8zPz8PPPz88zPzzM/P8/8/Dzz8/NcuXKF63U6Haanpzlx4gTT09N0Oh0kSZIk/Wdo0Dvy3e9+l76+Pvr6+ujr66Ovr4++vj76+vr49re/zbVeeeUV+vv7GR4eZt++fQwPD9Pf38+5c+eQJEmStPYa9I5cvHiR9evXMzQ0xNDQEENDQwwNDTE0NMQ999zDVZcuXeL+++9nYWGBQ4cOcebMGQ4ePMjCwgJ79+7l8uXLSJIkSVpbDXpHXnzxRT796U8zOjrK6Ogoo6OjjI6OMjo6ype+9CWuOnr0KK+99hojIyPs2rWL7u5uBgYGqLXy6quvMjExgSRJkqS11aCbdvHiRRYXF/ngBz/I2zl58iQ9PT0MDAxwrf7+fnp6enjmmWeQJEmStLYadNPOnTvHir6+Pl588UWOHj3K008/zblz57hWp9NhZmaG7du30zQN17v77ruZmZmh0+kgSZIkae006KadOXOGFWNjY3z5y1/me9/7HgcOHOALX/gC3/zmN1leXmbF/Pw8y8vLbNq0idVs3LiR5eVlrly5wo2aZYRZRphlhFlGmGWEyzyLJEmS3v0u8yyzjDDLCLOMMMsIs4ygd65BN+3ChQus+MhHPsJvfvMbzp49y89//nO2b9/Or371K37wgx+w4vXXX2fF+vXrWc26detYceHCBW5UoVKoFCqFSqHSy24kSZL07tfLbgqVQqVQKVQKFb1zDbppX/3qV3n00Ud54okn+NCHPsQtt9xCX18fhw8f5rbbbmNycpJLly7R09PDjWiaBkmSJElrp0E37VOf+hSf//znuV5vby+f+cxnWFpa4s9//jO9vb2sWFxcZDVLS0usuOOOO5AkSZK0dhr0b9Hd3c2Kv//972zYsIGuri7m5uZYzdzcHF1dXWzYsAFJkiRJa6dBN+WNN97gK1/5Cg899BCrmZubY8Vdd93Fih07dvDyyy/T6XS4VqfT4aWXXmLHjh1IkiRJWlsNuim33HILf/3rXzl16hQXLlzgWjMzM/zhD39g69at3HnnnawYHBxkcXGRqakprjU1NcXS0hKDg4NIkiRJWlsNumkHDhxgeXmZ++67j1/+8pdMT09z7Ngx7rvvPtavX8/3v/99rtqzZw9btmzhkUceYXx8nOnpacbHxxkdHWXLli3s2bMHSZIkSWurQTetv7+fgwcP0jQN3/rWtxgeHubhhx9m8+bNTExMkISruru7OXLkCFu3bmVsbIzh4WHGxsbYtm0bExMTdHd3I0mSJGltNegdGRgY4Nlnn+W3v/0thw8f5vTp0/z6179m27ZtXO/2229ncnKS5557jsOHD3P69GkmJycppSBJkiRp7TXoX+Kuu+5i586dlFJ4O5s3b2bnzp2UUpAkSZL0n6NBkiRJktRqkCRJkiS1GiRJkiRJrQZJkiRJUqtBkiRJktRqkCRJkiS1GiRJkiRJrQZJkiRJUqtBkiRJktRqkCRJkiS1GiRJkiRJrQZJkiRJUqtBkiRJktRqkCRJkiS1GiRJkiRJrQZJkiRJUqtBkiRJktRqkCRJkiS1GiRJkiRJrQZJkiRJUqtBkiRJktRqkCRJkiS1GiRJkiRJrQZJkiRJUqtBkiRJktRqkCRJkiS1GiRJkiRJrQZJkiRJUqtBkiRJktRqkCRJkiS1GiRJkiRJrQZJkiRJUqtBkiRJktRqkCRJkiS1GiRJkiRJrQZJkiRJUqtBb2t6epqLFy/yVjqdDtPT05w4cYLp6Wk6nQ5vpdPpMD09zYkTJ5ienqbT6SBJkiTpP0OD/qnnn3+e4eFhnn/+eVbzyiuv0N/fz/DwMPv27WN4eJj+/n7OnTvH9V555RX6+/sZHh5m3759DA8P09/fz7lz55AkSZK09hr0ll544QUeeOAB3sqlS5e4//77WVhY4NChQ5w5c4aDBw+ysLDA3r17uXz5MlddunSJ+++/n4WFBQ4dOsSZM2c4ePAgCwsL7N27l8uXLyNJkiRpbTXoTd544w0ef/xxvva1r3HlyhXeytGjR3nttdcYGRlh165ddHd3MzAwQK2VV199lYmJCa46evQor732GiMjI+zatYvu7m4GBgaotfLqq68yMTGBJEmSpLXVoDd58MEH+dGPfsSuXbv4zne+w1s5efIkPT09DAwMcK3+/n56enp45plnuOrkyZP09PQwMDDAtfr7++np6eGZZ55BkiRJ0tpq0Jt8+MMf5qc//SlPPPEEt912G6vpdDrMzMywfft2mqbhenfffTczMzN0Oh06nQ4zMzNs376dpmm43t13383MzAydTgdJkiRJa6dBb7Jv3z7uvfde/pn5+XmWl5fZtGkTq9m4cSPLy8tcuXKF+fl5lpeX2bRpE6vZuHEjy8vLXLlyhRs1ywizjDDLCLOMMMsIl3kWSZIkvftd5llmGWGWEWYZYZYRZhlB71yDbsrrr7/OivXr17OadevWseLChQu8/vrrrFi/fj2rWbduHSsuXLjAjSpUCpVCpVApVHrZjSRJkt79etlNoVKoFCqFSqGid65BN6Wnp4cb0TQNPT093IimaZAkSZK0dhp0U3p7e1mxuLjIapaWllhxxx130Nvby4rFxUVWs7S0xIo77rgDSZIkSWunQTdlw4YNdHV1MTc3x2rm5ubo6upiw4YNbNiwga6uLubm5ljN3NwcXV1dbNiwAUmSJElrp0E3bceOHbz88st0Oh2u1el0eOmll9ixYwdX7dixg5dffplOp8O1Op0OL730Ejt27ECSJEnS2mrQTRscHGRxcZGpqSmuNTU1xdLSEoODg1w1ODjI4uIiU1NTXGtqaoqlpSUGBweRJEmStLYadNP27NnDli1beOSRRxgfH2d6eprx8XFGR0fZsmULe/bs4ao9e/awZcsWHnnkEcbHx5menmZ8fJzR0VG2bNnCnj17kCRJkrS2GnTTuru7OXLkCFu3bmVsbIzh4WHGxsbYtm0bExMTdHd3c1V3dzdHjhxh69atjI2NMTw8zNjYGNu2bWNiYoLu7m4kSZIkra0G/VP9/f2cP3+eL37xi6zm9ttvZ3Jykueee47Dhw9z+vRpJicnKaVwvdtvv53JyUmee+45Dh8+zOnTp5mcnKSUgiRJkqS116B/ic2bN7Nz505KKbydzZs3s3PnTkopSJIkSfrP0SBJkiRJajVIkiRJkloNkiRJkqRWgyRJkiSp1SBJkiRJajVIkiRJkloNkiRJkqRWgyRJkiSp1SBJkiRJajVIkiRJkloNkiRJkqRWgyRJkiSp1SBJkiRJajVIkiRJkloNkiRJkqRWgyRJkiSp1SBJkiRJajVIkiRJkloNkiRJkqRWgyRJkiSp1SBJkiRJajVIkiRJkloNkiRJkqRWgyRJkiSp1SBJkiRJajVIkiRJkloNkiRJkqRWgyRJkiSp1SBJkiRJajVIkiRJkloNkiRJkqRWgyRJkiSp1SBJkiRJajVIkiRJkloNkiRJkqRWgyRJkiSp1aC3NT09zcWLF1nN8vIy8/PzzM/PMz8/z/z8PPPz88zPz3PlyhWu1+l0mJ6e5sSJE0xPT9PpdJAkSZL0n6FB/9Tzzz/P8PAwzz//PKv57ne/S19fH319ffT19dHX10dfXx99fX18+9vf5lqvvPIK/f39DA8Ps2/fPoaHh+nv7+fcuXNIkiRJWnsNeksvvPACDzzwAP/MxYsXWb9+PUNDQwwNDTE0NMTQ0BBDQ0Pcc889XHXp0iXuv/9+FhYWOHToEGfOnOHgwYMsLCywd+9eLl++jCRJkqS11aA3eeONN3j88cf52te+xpUrV/hnXnzxRT796U8zOjrK6Ogoo6OjjI6OMjo6ype+9CWuOnr0KK+99hojIyPs2rWL7u5uBgYGqLXy6quvMjExgSRJkqS11aA3efDBB/nRj37Erl27+M53vsNbuXjxIouLi3zwgx/k7Zw8eZKenh4GBga4Vn9/Pz09PTzzzDNIkiRJWlsNepMPf/jD/PSnP+WJJ57gtttu462cO3eOFX19fbz44oscPXqUp59+mnPnznGtTqfDzMwM27dvp2karnf33XczMzNDp9NBkiRJ0tpp0Jvs27ePe++9l7dz5swZVoyNjfHlL3+Z733vexw4cIAvfOELfPOb32R5eZkV8/PzLC8vs2nTJlazceNGlpeXuXLlCpIkSZLWToNu2oULF1jxkY98hN/85jecPXuWn//852zfvp1f/epX/OAHP2DF66+/zor169ezmnXr1rHiwoUL3KhZRphlhFlGmGWEWUa4zLNIkiTp3e8yzzLLCLOMMMsIs4wwywh65xp007761a/y6KOP8sQTT/ChD32IW265hb6+Pg4fPsxtt93G5OQkly5doqenhxvRNA03qlApVAqVQqVQ6WU3kiRJevfrZTeFSqFSqBQqhYreuQbdtE996lN8/vOf53q9vb185jOfYWlpiT//+c/09vayYnFxkdUsLS2x4o477kCSJEnS2mnQv0V3dzcr/v73v7Nhwwa6urqYm5tjNXNzc3R1dbFhwwYkSZIkrZ0G3ZQ33niDr3zlKzz00EOsZm5ujhV33XUXK3bs2MHLL79Mp9PhWp1Oh5deeokdO3YgSZIkaW016Kbccsst/PWvf+XUqVNcuHCBa83MzPCHP/yBrVu3cuedd7JicHCQxcVFpqamuNbU1BRLS0sMDg4iSZIkaW016KYdOHCA5eVl7rvvPn75y18yPT3NsWPHuO+++1i/fj3f//73uWrPnj1s2bKFRx55hPHxcaanpxkfH2d0dJQtW7awZ88eJEmSJK2tBt20/v5+Dh48SNM0fOtb32J4eJiHH36YzZs3MzExQRKu6u7u5siRI2zdupWxsTGGh4cZGxtj27ZtTExM0N3djSRJkqS11aB/qr+/n/Pnz/PFL36R1QwMDPDss8/y29/+lsOHD3P69Gl+/etfs23bNq53++23Mzk5yXPPPcfhw4c5ffo0k5OTlFKQJEmStPYa9C9x1113sXPnTkopvJ3Nmzezc+dOSilIkiRJ+s/RIEmSJElqNUiSJEmSWg2SJEmSpFaDJEmSJKnVIEmSJElqNUiSJEmSWg2SJEmSpFaDJEmSJKnVIEmSJElqNUiSJEmSWg2SJEmSpFaDJEmSJKnVIEmSJElqNUiSJEmSWg2SJEmSpFaDJEmSJKnVIEmSJElqNUiSJEmSWg2SJEmSpFaDJEmSJKnVIEmSJElqNUiSJEmSWg2SJEmSpFaDJEmSJKnVIEmSJElqNUiSJEmSWg2SJEmSpFaDJEmSJKnVIEmSJElqNUiSJEmSWg2SJEmSpFaDJEmSJKnVIEmSJElqNUiSJEmSWg2SJEmSpFaDJEmSJKnVoFW98cYb/PGPf+TEiRP8/ve/Z35+nrfS6XSYnp7mxIkTTE9P0+l0eCudTofp6WlOnDjB9PQ0nU4HSZIkSf8ZGvQmx44d45577mHv3r3s27ePr3/963zyk5/kxz/+Mdd75ZVX6O/vZ3h4mH379jE8PEx/fz/nzp3jeq+88gr9/f0MDw+zb98+hoeH6e/v59y5c0iSJElaew36B6dOneLhhx/mzjvv5Gc/+xlnzpzhF7/4BX19fTz66KNMTk5y1aVLl7j//vtZWFjg0KFDnDlzhoMHD7KwsMDevXu5fPkyV126dIn777+fhYUFDh06xJkzZzh48CALCwvs3buXy5cvI0mSJGltNegfPP7443R1dfHUU0/xiU98gu7ubrZu3cqhQ4d473vfy09+8hOuOnr0KK+99hojIyPs2rWL7u5uBgYGqLXy6quvMjExwVVHjx7ltddeY2RkhF27dtHd3c3AwAC1Vl599VUmJiaQJEmStLYa9A/WrVvHvffey/ve9z6u9Z73vIePf/zj/OUvf+GqkydP0tPTw8DAANfq7++np6eHZ555hqtOnjxJT08PAwMDXKu/v5+enh6eeeYZJEmSJK2tBv2DqakpnnzySa7X6XQ4e/Yst956Kys6nQ4zMzNs376dpmm43t13383MzAydTodOp8PMzAzbt2+naRqud/fddzMzM0On00GSJEnS2mnQDTly5Ah/+9vfGBoaYsX8/DzLy8ts2rSJ1WzcuJHl5WWuXLnC/Pw8y8vLbNq0idVs3LiR5eVlrly5giRJkqS106C39ac//YlHH32UD3zgAzzwwAOseP3111mxfv16VrNu3TpWXLhwgddff50V69evZzXr1q1jxYULF7hRs4wwywizjDDLCLOMcJlnkSRJ0rvfZZ5llhFmGWGWEWYZYZYR9M416J86deoU3/jGN/iv//ovnnrqKTZu3MiKnp4ebkTTNPT09HAjmqbhRhUqhUqhUqgUKr3sRpIkSe9+veymUClUCpVCpVDRO9egt/Tkk0/ywAMPsHnzZo4dO8add97JVb29vaxYXFxkNUtLS6y444476O3tZcXi4iKrWVpaYsUdd9yBJEmSpLXToFUdOHCAH/7wh3zsYx/j2LFjvP/97+daGzZsoKuri7m5OVYzNzdHV1cXGzZsYMOGDXR1dTE3N8dq5ubm6OrqYsOGDUiSJElaOw16k4ceeoinn36az372s4yPj7Np0yZWs2PHDl5++WU6nQ7X6nQ6vPTSS+zYsYOrduzYwcsvv0yn0+FanU6Hl156iR07diBJkiRpbTXoHzzxxBOcPHmSz33uczz22GN0d3fzVgYHB1lcXGRqaoprTU1NsbS0xODgIFcNDg6yuLjI1NQU15qammJpaYnBwUEkSZIkra0G/be5uTkef/xxViwsLLB//37279/P/v372b9/P/v372f//v0sLy+zYs+ePWzZsoVHHnmE8fFxpqenGR8fZ3R0lC1btrBnzx6u2rNnD1u2bOGRRx5hfHyc6elpxsfHGR0dZcuWLezZswdJkiRJa6tB/+2FF15gcXGRFb/73e84fvw4x48f5/jx4xw/fpzjx49z/PhxOp0OK7q7uzly5Ahbt25lbGyM4eFhxsbG2LZtGxMTE3R3d3NVd3c3R44cYevWrYyNjTE8PMzY2Bjbtm1jYmKC7u5uJEmSJK2tBv23//f//h/nz5/n/PnznD9/nvPnz3P+/HnOnz/P+fPnOX/+POfPn+eWW27hqttvv53JyUmee+45Dh8+zOnTp5mcnKSUwvVuv/12Jicnee655zh8+DCnT/dHoH0AACAASURBVJ9mcnKSUgqSJEmS1l6D/iU2b97Mzp07KaXwdjZv3szOnTsppSBJkiTpP0eDJEmSJKnVIEmSJElqNUiSJEmSWg2SJEmSpFaDJEmSJKnVIEmSJElqNUiSJEmSWg2SJEmSpFaDJEmSJKnVIEmSJElqNUiSJEmSWg2SJEmSpFaDJEmSJKnVIEmSJElqNUiSJEmSWg2SJEmSpFaDJEmSJKnVIEmSJElqNUiSJEmSWg2SJEmSpFaDJEmSJKnVIEmSJElqNUiSJEmSWg2SJEmSpFaDJEmSJKnVIEmSJElqNUiSJEmSWg2SJEmSpFaDJEmSJKnVIEmSJElqNUiSJEmSWg2SJEmSpFaDJEmSJKnVIEmSJElqNUiSJEmSWg2SJEmSpFaDJEmSJKnVoFW98cYb/PGPf+TEiRP8/ve/Z35+ntUsLy8zPz/P/Pw88/PzzM/PMz8/z/z8PFeuXOF6nU6H6elpTpw4wfT0NJ1OB0mS9O9x6uyDSNL/RIPe5NixY9xzzz3s3buXffv28fWvf51PfvKT/PjHP+Z63/3ud+nr66Ovr4++vj76+vro6+ujr6+Pb3/721zrlVdeob+/n+HhYfbt28fw8DD9/f2cO3cOSZL0r9f/0ceQpP+JBv2DU6dO8fDDD3PnnXfys5/9jDNnzvCLX/yCvr4+Hn30USYnJ7nWxYsXWb9+PUNDQwwNDTE0NMTQ0BBDQ0Pcc889XHXp0iXuv/9+FhYWOHToEGfOnOHgwYMsLCywd+9eLl++jCRJemunzj6IJP27NegfPP7443R1dfHUU0/xiU98gu7ubrZu3cqhQ4d473vfy09+8hOu9eKLL/LpT3+a0dFRRkdHGR0dZXR0lNHRUb70pS9x1dGjR3nttdcYGRlh165ddHd3MzAwQK2VV199lYmJCSRJ0lvr/+hjSNK/W4P+wbp167j33nt53/vex7Xe85738PGPf5y//OUvXHXx4kUWFxf54Ac/yNs5efIkPT09DAwMcK3+/n56enp45plnkCRJkrS2GvQPpqamePLJJ7lep9Ph7Nmz3HrrrVx17tw5VvT19fHiiy9y9OhRnn76ac6dO8e1Op0OMzMzbN++naZpuN7dd9/NzMwMnU4HSZIkSWunQTfkyJEj/O1vf2NoaIirzpw5w4qxsTG+/OUv873vfY8DBw7whS98gW9+85ssLy+zYn5+nuXlZTZt2sRqNm7cyPLyMleuXOFGzTLCLCPMMsIsI8wywmWeRZKk/0tOnX0Q6f+iyzzLLCPMMsIsI8wywiwj6J1r0Nv605/+xKOPPsoHPvABHnjgAa66cOECKz7ykY/wm9/8hrNnz/Lzn/+c7du386tf/Yof/OAHrHj99ddZsX79elazbt06Vly4cIEbVagUKoVKoVKo9LIbSZL+L+n/6GNI/xf1sptCpVApVAqVQkXvXIP+qVOnTvGNb3yD//qv/+Kpp55i48aNXPXVr36VRx99lCeeeIIPfehD3HLLLfT19XH48GFuu+02JicnuXTpEj09PdyIpmmQbtapsw8iSZKkd6ZBb+nJJ5/kgQceYPPmzRw7dow777yTa33qU5/i85//PNfr7e3lM5/5DEtLS/z5z3+mt7eXFYuLi6xmaWmJFXfccQfSzer/6GNI0n+aU2cf5NTZB7neqbMP8u9y6uyDSNLNatCqDhw4wA9/+EM+9rGPcezYMd7//vfzP9Hd3c2Kv//972zYsIGuri7m5uZYzdzcHF1dXWzYsAFJkt5N+j/6GKvp/+hj/Lv0f/QxJOlmNehNHnroIZ5++mk++9nPMj4+zqZNm7jeG2+8wVe+8hUeeughVjM3N8eKu+66ixU7duzg5ZdfptPpcK1Op8NLL73Ejh07kCTp3aj/o4/x73Lq7INI0r9Sg/7BE088wcmTJ/nc5z7HY489Rnd3N6u55ZZb+Otf/8qpU6e4cOEC15qZmeEPf/gDW7du5c4772TF4OAgi4uLTE1Nca2pqSmWlpYYHBxEkiTdmFNnH2RF/0cf42adOvsgknS9Bv23ubk5Hn/8cVYsLCywf/9+9u/fz/79+9m/fz/79+9n//79LC8vs+LAgQMsLy9z33338ctf/pLp6WmOHTvGfffdx/r16/n+97/PVXv27GHLli088sgjjI+PMz09zfj4OKOjo2zZsoU9e/YgSdL/ZqfOPsi/26mzD7Ki/6OPsZpTZx/kRvV/9DEk6XoN+m8vvPACi4uLrPjd737H8ePHOX78OMePH+f48eMcP36c48eP0+l0WNHf38/BgwdpmoZvfetbDA8P8//Zg+NQq+/D/v/PfjTeayehS5FT/4mp2xCqRm5Y2s6OSuCgJSywf24nrCQcOsxK3OQyaNMG3qO317SDjVHi2i1jSNS6FTO6wLiJ49KbWDkQaEjmFW5f3P5hEQrvpLkpwd6p8X724x4wGHutftuu1+T3fDwee+wx1q9fz5EjR9i8eTNXDA0N8dRTT7FlyxYOHDhAr9fjwIEDbNu2jSNHjjA0NIQkSe9m3a0H+b/W3XqQX8bUmX1I0s1o0Ns+9alPkYQkJCEJSUhCEpKQhNtuu40rdu3axfT0NM8++yyHDh3i5MmTPPPMM2zbto1rbdiwgWPHjnHq1CkOHTrEyZMnOXbsGJ1OB0mSJEkrr0G/Fps2bWLHjh10Oh1uZP369ezYsYNOp4MkSe9FU2f2sRK6Ww9ytakz+1jS3XoQSboZDZIkSb9m3a0HuRV0tx5Ekv5fNEiSJEmSBhokSZJuYVNn9iFJvykNkt6Tps7sQ5JuJVNn9vHL6G49yNSZfUjSb0KDpPek7taDSNJKmDqzj+V0tx7kl9XdehBJ+k1okCRJWkFTZ/YhSbeKBkmSpF+j7taD/L/obj3IcqbO7OOKqTP7mDqzD0n6v9YgSZJ0i+tuPYgk/SY0SJIk/QZMndnHkqkz+7gZ3a0HuVp360Ek6f9agyRJ0m9Ad+tBlnS3HkSSblUNkiRJvwZTZ/axnKkz+7iRqTP7kKRbQYMkSdKvQXfrQZbT3XqQG+luPYgk3QoaJEmSJEkDDZIkSZKkgQZJkiRJ0kCDpHe9qTP7kKSVNnVmH5L0btcg6V2vu/UgkrTSulsPIknvdg2SJEmSpIEGSZJuQVNn9iFJ0m9agyRJt6Du1oPcyNSZfUiS9OvUIEnSu1R360EkSfp1apAkSZIkDTRIkiRJkgYaJEmSJEkDDZIkSZKkgQZJkvRLmzqzD0nSe0eDJEn6tZs6sw9J0rtPgyRJ+qV1tx5kOd2tB5Ekvfs0SJIkSZIGGiRJ0q9s6sw+JEnvfg2SJOlX1t16kCumzuxDkvTu1CBJkiRJGmiQJEm/Vt2tB5EkvTs1SJIkSZIGGiRJ0v+5qTP7kCTd+hokSdL/ue7Wg0iSbn0NWtb//M//MD09zXPPPcd///d/84u0bUu/32dycpJ+v0/btlxP27b0+30mJyfp9/u0bYskSZKkW0ODfs53vvMd/uAP/oA///M/Z//+/Xz605/m/vvv54c//CHXmpmZodvt0uv1GBsbo9fr0e12mZ2d5VozMzN0u116vR5jY2P0ej263S6zs7NIkiRJWnkNeod+v8+jjz7Khz/8YZ5++mlOnz7N3//93/Paa6/R6/VYWFjgijfffJOHH36YCxcu8OSTT3L69GmeeOIJLly4wN69ezl//jxXvPnmmzz88MNcuHCBJ598ktOnT/PEE09w4cIF9u7dy/nz55EkSZK0shr0Dt/85jdZtWoV3/jGN9i2bRtDQ0Pcf//97N+/n1dffZXvfve7XHH06FFef/11Sins3LmToaEhdu3axfj4OK+++ipHjhzhiqNHj/L6669TSmHnzp0MDQ2xa9cuxsfHefXVVzly5AiSJEmSVlaD3uHTn/40Dz/8MBs2bOBqH/rQh1hy7tw5rjhx4gTDw8Ps2rWLq3W7XYaHh3nuuee44sSJEwwPD7Nr1y6u1u12GR4e5rnnnkOSJEnSymrQOzzwwAPs37+fa508eZIl9957L0vatmVubo67776bpmm41j333MPc3Bxt29K2LXNzc9x99900TcO17rnnHubm5mjbFkmSJEkrp0HX9cMf/pDJyUk++9nP8u1vf5sHH3yQ3//932fJwsICi4uL3HHHHSzn9ttvZ3FxkYsXL7KwsMDi4iJ33HEHy7n99ttZXFzk4sWL3KxKoVKoFCqFSuE800iSJOm97zzTVAqVQqVQKVQK+tU16Lr+5V/+hbGxMU6dOsWHPvQhtm/fzhVvvPEGS9asWcNyVq1axZKzZ8/yxhtvsGTNmjUsZ9WqVSw5e/YsN6vDOB3G6TBOh3E6jLOO+5AkSdJ73zruo8M4HcbpME6HcTqMo19dg67rC1/4ArOzszz77LNs2rSJv/qrv+Ib3/gGS4aHh7kZTdMwPDzMzWiaBkmSJEkrp0HX9YEPfICmadi0aRP/+I//yAc/+EH+4R/+gcXFRdatW8eSS5cusZzLly+z5M4772TdunUsuXTpEsu5fPkyS+68804kSZIkrZwG3ZShoSHuvfdeLl++zEsvvcTatWtZvXo18/PzLGd+fp7Vq1ezdu1a1q5dy+rVq5mfn2c58/PzrF69mrVr1yJJkiRp5TTobW+99Rb33Xcfn/vc51jOhQsXWNLpdFiyfft2XnnlFdq25Wpt2/Lyyy+zfft2rti+fTuvvPIKbdtytbZtefnll9m+fTuSJEmSVlaD3nbbbbfxW7/1W7zwwgv86Ec/4mpzc3N873vf48Mf/jAbN25kye7du7l06RLHjx/nasePH+fy5cvs3r2bK3bv3s2lS5c4fvw4Vzt+/DiXL19m9+7dSJIkSVpZDXqHRx99lMXFRR588EGeeeYZ+v0+3/72t3nooYd43/vex/j4OFfs2bOHjRs38vjjj3P48GH6/T6HDx9mYmKCjRs3smfPHq7Ys2cPGzdu5PHHH+fw4cP0+30OHz7MxMQEGzduZM+ePUiSJElaWQ16hz/8wz/kySefpGkaPv/5z9Pr9SilsH79eo4ePcpHP/pRrhgaGuKpp55iy5YtHDhwgF6vx4EDB9i2bRtHjhxhaGiIK4aGhnjqqafYsmULBw4coNfrceDAAbZt28aRI0cYGhpCkiRJ0spq0M/ZuXMn09PTnDhxgkOHDnHq1CmeeeYZRkZGuNaGDRs4duwYp06d4tChQ5w8eZJjx47R6XS41oYNGzh27BinTp3i0KFDnDx5kmPHjtHpdJAkSZK08hp0XXfddRc7duxg/fr13Mj69evZsWMHnU6HG1m/fj07duyg0+kgSZIk6dbRIEmSJEkaaJAkSZIkDTRIkiRJkgYaJEmSJEkDDZIkSZKkgQZJkiRJ0kCDJEmSJGmgQZIkSZI00CBJkiRJGmiQJEmSJA00SJIkSZIGGiRJkiRJAw2SJEmSpIEGSZIkSdJAgyRJkiRpoEGSJEmSNNAgSZIkSRpokCRJkiQNNEiSJEmSBhokSZIkSQMNkiRJkqSBBkmSJEnSQIMkSZIkaaBBkiRJkjTQIEmSJEkaaJAkSZIkDTRIkiRJkgYaJEmSJEkDDZIkSZKkgQZJkiRJ0kCDJEmSJGmgQZIkSZI00CBJkiRJGmiQJEmSJA00SJIkSZIGGiRJkiRJAw1a1v/8z/8wPT3Nc889x3//939zPYuLiywsLLCwsMDCwgILCwssLCywsLDAxYsXuVbbtvT7fSYnJ+n3+7RtiyRJkqRbQ4N+zne+8x3+4A/+gD//8z9n//79fPrTn+b+++/nhz/8Idf68pe/zMjICCMjI4yMjDAyMsLIyAgjIyN88Ytf5GozMzN0u116vR5jY2P0ej263S6zs7NIkiRJWnkNeod+v8+jjz7Khz/8YZ5++mlOnz7N3//93/Paa6/R6/VYWFjgaufOnWPNmjWMjo4yOjrK6Ogoo6OjjI6O8rGPfYwr3nzzTR5++GEuXLjAk08+yenTp3niiSe4cOECe/fu5fz580iSJElaWQ16h29+85usWrWKb3zjG2zbto2hoSHuv/9+9u/fz6uvvsp3v/tdrvb973+fj3/840xMTDAxMcHExAQTExNMTEzwJ3/yJ1xx9OhRXn/9dUop7Ny5k6GhIXbt2sX4+DivvvoqR44cQZIkSdLKatA7fPrTn+bhhx9mw4YNXO1DH/oQS86dO8cV586d49KlS/zu7/4uN3LixAmGh4fZtWsXV+t2uwwPD/Pcc88hSZIkaWU16B0eeOAB9u/fz7VOnjzJknvvvZcrZmdnWTIyMsL3v/99jh49yr//+78zOzvL1dq2ZW5ujrvvvpumabjWPffcw9zcHG3bIkmSJGnlNOi6fvjDHzI5OclnP/tZvv3tb/Pggw/y+7//+1xx+vRplhw4cIA//dM/5Stf+Qpf+tKX+OM//mO+8IUvsLi4yJKFhQUWFxe54447WM7tt9/O4uIiFy9e5GZVCpVCpVApVArnmUaSJEnvfeeZplKoFCqFSqFS0K+uQdf1L//yL4yNjXHq1Ck+9KEPsX37dq529uxZlnzkIx/hP//zPzlz5gz/9m//xt13381//Md/8LWvfY0lb7zxBkvWrFnDclatWsWSs2fPcrM6jNNhnA7jdBinwzjruA9JkiS9963jPjqM02GcDuN0GKfDOPrVNei6vvCFLzA7O8uzzz7Lpk2b+Ku/+iu+8Y1vcMWDDz7I3/7t3/LNb36T3/u93+O2225jZGSEQ4cO8cEPfpBjx47x5ptvMjw8zM1omgZJkiRJK6dB1/WBD3yApmnYtGkT//iP/8gHP/hB/uEf/oHFxUWWfPSjH+WBBx7gWuvWreMTn/gEly9f5qWXXmLdunUsuXTpEsu5fPkyS+68804kSZIkrZwG3ZShoSHuvfdeLl++zEsvvcSNDA0NseR///d/Wbt2LatXr2Z+fp7lzM/Ps3r1atauXYskSZKkldOgt7311lvcd999fO5zn2M5Fy5cYEmn0+Gtt97iM5/5DH/5l3/Jcubn51myadMmlmzfvp1XXnmFtm25Wtu2vPzyy2zfvh1JkiRJK6tBb7vtttv4rd/6LV544QV+9KMfcbW5uTm+973v8eEPf5iNGzdy22238eMf/5ipqSnOnj3L1ebm5nj++efZsmULd911F0t2797NpUuXOH78OFc7fvw4ly9fZvfu3UiSJElaWQ16h0cffZTFxUUefPBBnnnmGfr9Pt/+9rd56KGHeN/73sf4+DhXfOlLX2JxcZGHHnqI73znO/T7fZ5++mkeeugh1qxZw1e/+lWu2LNnDxs3buTxxx/n8OHD9Pt9Dh8+zMTEBBs3bmTPnj1IkiRJWlkNeoc//MM/5Mknn6RpGj7/+c/T6/UopbB+/XqOHj3KRz/6Ua7odrs88cQTNE3Do48+Sq/X47HHHmP9+vUcOXKEzZs3c8XQ0BBPPfUUW7Zs4cCBA/R6PQ4cOMC2bds4cuQIQ0NDSJIkSVpZDfo5O3fuZHp6mhMnTnDo0CFOnTrFM888w8jICNfatWsX09PTPPvssxw6dIiTJ0/yzDPPsG3bNq61YcMGjh07xqlTpzh06BAnT57k2LFjdDodJEmSJK28Bl3XXXfdxY4dO1i/fj03smnTJnbs2EGn0+FG1q9fz44dO+h0OkiSJEm6dTRIkiRJkgYaJEmSJEkDDZIkSZKkgQZJkiRJ0kCDJEmSJGmgQZIkSZI00CBJkiRJGmiQJEmSJA00SJIkSZIGGiRJkiRJAw2SJEmSpIEGSZIkSdJAgyRJkiRpoEGSJEmSNNAgSZIkSRpokCRJkiQNNEiSJEmSBhokSZIkSQMNkiRJkqSBBkmSJEnSQIMkSZIkaaBBkiRJkjTQIEmSJEkaaJAkSZIkDTRIkiRJkgYaJEmSJEkDDZIkSZKkgQZJkiRJ0kCDJEmSJGmgQZIkSZI00CBJkiRJGmiQJEmSJA00SJIkSZIGGiRJkiRJAw2SJEmSpIEGSZIkSdJAg27otddeY2pqivn5eZbTti39fp/JyUn6/T5t23I9bdvS7/eZnJyk3+/Tti2SJEmSbg0NuqH9+/fzyCOP8IMf/IBrzczM0O126fV6jI2N0ev16Ha7zM7Ocq2ZmRm63S69Xo+xsTF6vR7dbpfZ2VkkSZIkrbwG/UL/9E//xEsvvcRy3nzzTR5++GEuXLjAk08+yenTp3niiSe4cOECe/fu5fz581zx5ptv8vDDD3PhwgWefPJJTp8+zRNPPMGFCxfYu3cv58+fR5IkSdLKatB1zc7O8vWvf53f/u3fZjlHjx7l9ddfp5TCzp07GRoaYteuXYyPj/Pqq69y5MgRrjh69Civv/46pRR27tzJ0NAQu3btYnx8nFdffZUjR44gSZIkaWU1aFkXL15kbGyMe+65h/vvv5/lnDhxguHhYXbt2sXVut0uw8PDPPfcc1xx4sQJhoeH2bVrF1frdrsMDw/z3HPPIUmSJGllNWhZf/M3f8NPfvIT/u7v/o7ltG3L3Nwcd999N03TcK177rmHubk52ralbVvm5ua4++67aZqGa91zzz3Mzc3Rti2SJEmSVk6Dfs709DTf+ta3+Ou//ms6nQ7LWVhYYHFxkTvuuIPl3H777SwuLnLx4kUWFhZYXFzkjjvuYDm33347i4uLXLx4EUmSJEkrp0HvMD8/z2OPPcanPvUpHnjgAa7njTfeYMmaNWtYzqpVq1hy9uxZ3njjDZasWbOG5axatYolZ8+e5WZVCpVCpVApVArnmUaSJEnvfeeZplKoFCqFSqFS0K+uQe/wxS9+kVWrVvHlL3+ZX2R4eJib0TQNw8PD3IymabhZHcbpME6HcTqM02GcddyHJEmS3vvWcR8dxukwTodxOozTYRz96hr0tn/913/l+eef5/HHH+cDH/gAv8i6detYcunSJZZz+fJlltx5552sW7eOJZcuXWI5ly9fZsmdd96JJEmSpJXToLc9//zzLPmzP/szNm/ezObNm9m8eTPf+ta3WNLr9di8eTM//elPWbt2LatXr2Z+fp7lzM/Ps3r1atauXcvatWtZvXo18/PzLGd+fp7Vq1ezdu1aJEmSJK2cBr3tE5/4BKOjo4yOjjI6Osro6Cijo6P8zu/8Dks++clPMjo6ypo1a1iyfft2XnnlFdq25Wpt2/Lyyy+zfft2rti+fTuvvPIKbdtytbZtefnll9m+fTuSJEmSVlaD3vbggw8yMTHBxMQEExMTTExMMDExwcc//nGW9Ho9JiYmeP/738+S3bt3c+nSJY4fP87Vjh8/zuXLl9m9ezdX7N69m0uXLnH8+HGudvz4cS5fvszu3buRJEmStLIa9Evbs2cPGzdu5PHHH+fw4cP0+30OHz7MxMQEGzduZM+ePVyxZ88eNm7cyOOPP87hw4fp9/scPnyYiYkJNm7cyJ49e5AkSZK0shr0SxsaGuKpp55iy5YtHDhwgF6vx4EDB9i2bRtHjhxhaGiIK4aGhnjqqafYsmULBw4coNfrceDAAbZt28aRI0cYGhpCkiRJ0spq0A2VUkjCjh07uNaGDRs4duwYp06d4tChQ5w8eZJjx47R6XS41oYNGzh27BinTp3i0KFDnDx5kmPHjtHpdJAkSZK08hr0a7F+/Xp27NhBp9PhRtavX8+OHTvodDpIkiRJunU0SJIkSZIGGiRJkiRJAw2SJEmSpIEGSZIkSdJAgyRJkiRpoEGSJEmSNNAgSZIkSRpokCRJkiQNNEiSJEmSBhokSZIkSQMNkiRJkqSBBkmSJEnSQIMkSZIkaaBBkiRJkjTQIEmSJEkaaJAkSZIkDTRIkiRJkgYaJEmSJEkDDZIkSZKkgQZJkiRJ0kCDJEmSJGmgQZIkSZI00CBJkiRJGmiQJEmSJA00SJIkSZIGGiRJkiRJAw2SJEmSpIEGSZIkSdJAgyRJkiRpoEGSJEmSNNAgSZIkSRpokCRJkiQNNEiSJEmSBhokSZIkSQMNkiRJkqSBBkmSJEnSQINu6LXXXmNqaor5+Xmutbi4yMLCAgsLCywsLLCwsMDCwgILCwtcvHiRa7VtS7/fZ3Jykn6/T9u2SJIkSbo1NOiG9u/fzyOPPMIPfvADrvXlL3+ZkZERRkZGGBkZYWRkhJGREUZGRvjiF7/I1WZmZuh2u/R6PcbGxuj1enS7XWZnZ5EkSZK08hr0C/3TP/0TL730Etdz7tw51qxZw+joKKOjo4yOjjI6Osro6Cgf+9jHuOLNN9/k4Ycf5sKFCzz55JOcPn2aJ554ggsXLrB3717Onz+PJEmSpJXVoOuanZ3l61//Or/927/N9Xz/+9/n4x//OBMTE0xMTDAxMcHExAQTExP8yZ/8CVccPXqU119/nVIKO3fuZGhoiF27djE+Ps6rr77KkSNHkCRJkrSyGrSsixcvMjY2xj333MP999/Pcs6dO8elS5f43d/9XW7kxIkTDA8Ps2vXLq7W7XYZHh7mueeeQ7oVTZ3Zx9SZfVxt6sw+ps7sY+rMPpZMndnH1Jl9SJIkvds1aFl/8zd/w09+8hP+7u/+juuZnZ1lycjICN///vc5evQo//7v/87s7CxXa9uWubk57r77bpqm4Vr33HMPc3NztG2LdKvpbj1Id+tBltPdepCpM/uQJEl6r2jQz5menuZb3/oWf/3Xf02n0+F6Tp8+zZIDBw7wp3/6p3zlK1/hS1/6En/8x3/MF77wBRYXF1mysLDA4uIid9xxB8u5/fbbWVxc5OLFi0jvZlNn9jF1Zh83Y+rMPq6YOrMPSZKkW0GD3mF+fp7HHnuMT33qUzzwwAP8ImfPnmXJRz7yEf7zP/+TM2fO8G//9m/cfffd/Md//Adf+9rXWPLGG2+wZM2aNSxn1apVLDl79iw3q1KoFCqFSqFSOM800m9Cd+tBulsPcj1TZ/ZxI92tB7miu/UgU2f2IUmSbs55pqkUKoVKoVKoFPSra9A7fPGLX2TVqlV8+ctf5kYefPBB/vZv/5ZvfvOb+/7pmgAAIABJREFU/N7v/R633XYbIyMjHDp0iA9+8IMcO3aMN998k+HhYW5G0zTcrA7jdBinwzgdxukwzjruQ/pN6249SHfrQZZ0tx5kSXfrQSRJ0v+dddxHh3E6jNNhnA7jdBhHv7oGve1f//Vfef7553n88cf5wAc+wI189KMf5YEHHuBa69at4xOf+ASXL1/mpZdeYt26dSy5dOkSy7l8+TJL7rzzTqR3q+7Wgyzpbj2IJEnSu1WD3vb888+z5M/+7M/YvHkzmzdvZvPmzXzrW99iSa/XY/Pmzfz0pz/lRoaGhljyv//7v6xdu5bVq1czPz/Pcubn51m9ejVr165F+v+r7taDSJIkrbQGve0Tn/gEo6OjjI6OMjo6yujoKKOjo/zO7/wOSz75yU8yOjrKmjVreOutt/jMZz7DX/7lX7Kc+fl5lmzatIkl27dv55VXXqFtW67Wti0vv/wy27dvR5IkSdLKatDbHnzwQSYmJpiYmGBiYoKJiQkmJib4+Mc/zpJer8fExATvf//7ue222/jxj3/M1NQUZ8+e5Wpzc3M8//zzbNmyhbvuuoslu3fv5tKlSxw/fpyrHT9+nMuXL7N7924kSZIkrawG/dK+9KUvsbi4yEMPPcR3vvMd+v0+Tz/9NA899BBr1qzhq1/9Klfs2bOHjRs38vjjj3P48GH6/T6HDx9mYmKCjRs3smfPHiRJkiStrAb90rrdLk888QRN0/Doo4/S6/V47LHHWL9+PUeOHGHz5s1cMTQ0xFNPPcWWLVs4cOAAvV6PAwcOsG3bNo4cOcLQ0BCSJEmSVlaDbqiUQhJ27NjBtXbt2sX09DTPPvsshw4d4uTJkzzzzDNs27aNa23YsIFjx45x6tQpDh06xMmTJzl27BidTgdJkiRJK69BvxabNm1ix44ddDodbmT9+vXs2LGDTqeDJEmSpFtHgyRJkiRpoEGSJEmSNNAgSZIkSRpokCRJkiQNNEiSJEmSBhokSZIkSQMNkiRJkqSBBkmSJEnSQIMkSZIkaaBBkiRJkjTQIEmSJEkaaJAkSZIkDTRIkiRJkgYaJEmSJEkDDZIkSZKkgQZJkiRJ0kCDJEmSJGmgQZIkSZI00CBJkiRJGmiQ3qPOM41u7DzT6OacZxrd2Hmm0c05zzS6sfNMo5tznml0Y+eZRrqeBuk96mdMoxv7GdPo5vyMaXRjP2Ma3ZyfMY1u7GdMo5vzM6bRjf2MaaTraZAkSZIkDTRIkiRJkgYaJEmSJEkDDZIkSZKkgQa966zhLiqFSqFSqBQqhUqhUqgUKoVKoVKoFCqFSqFSqBQqhUqhUqgUKoVKoVKoFCqFSqFSqBQqhUqhUqgUKoVKoVKoFCqFSqFSqBQqhUqhUqgUKoVKoVKoFCqFSqFSqBQqhUqhUqgUKoVKoVKoFCqFSqFSqBQqhUqhUqgUKoVKoVKoFCqFJZVCpVApVAqVQqVQKVQKlUKlUClUCpVCpVApVAqVQqVQKVQKlUKlUClUCpVCpVApVAqVQqVQKVQKlUKlUClUCpVCpVApVAqVQqVQKVQKlUKlUClUCpVCpVApVAqVQqVQKVQKlUKlUClUCpVCpVApVAqVQqVQKVQKlUKlUClUCpXCkkqhUqgUKoVKoVKoFCqFSqFSqBQqhUqhUqgUKoVKoVKoFCqFSqFSqBQqhUqhUqgUKoVKoVKoFCqFSqFSqBQqhUqhUqgUKoVKoVKoFCqFSqFSqBQqhUqhUqgUKoVKoVKoFCqFSqFSqBQqhUqhUqgUKoVKoVKoFCqFSqFSqBQqhUqhUlhSKVQKlUKlUClUCpVCpVApVAqVQqVQKVQKlUKlUClUCpVCpVApVAqVQqVQKVQKlUKlUClUCpVCpVApVAqVQqVQKVQKlUKlUClUCpVCpVApVAqVQqVQKVQKlUKlUClUCpVCpVApVAqVQqVQKVQKlUKlUClUCpVCpVApVAqVQqVQKSypFCqFSqFSqBQqhUqhUqgUKoVKoVKoFCqFSqFSqBQqhUqhUqgUKoVKoVKoFCqFSqFSqBQqhUqhUqgUKoVKoVKoFCqFSqFSqBQqhUqhUqgUKoVKoVKoFCqFSqFSqBQqhUqhUqgUKoVKoVKoFCqFSqFSqBQqhUqhUqgUKoVKoVKoFCqFJZVCpVApVAqVQqVQKVQKlUKlUClUCpVCpVApVAqVQqVQKVQKlUKlUClUCpVCpVApVAqVQqVQKVQKlUKlUClUCpVCpVApVAqVQqVQKVQKlUKlUClUCpVCpVApVAqVQqVQKVQKlUKlUClUCpVCpVApVAqVQqVQKVQKlUKlUClUCpXCkkqhUqgUKoVKoVKoFCqFSqFSqBQqhUqhUqgUKoVKoVKoFCqFSqFSqBQqhUqhUqgUKoVKoVKoFCqFSqFSqBQqhUqhUqgUKoVKoVKoFCqFSqFSqBQqhUqhUqgUKoVKoVKoFCqFSqFSqBQqhUqhUqgUKoVKoVKoFCqFSqFSqBQqhUqhUlhSKVQKlUKlUClUCpVCpVApVAqVQqVQKVQKlUKlUClUCpVCpVApVAqVQqVQKVQKlUKlUClUCpVCpVApVAqVQqVQKVQKlUKlUClUCpVCpVApVAqVQqVQKVQKlUKlUClUCpVCpVApVAqVQqVQKVQKlUKlUClUCpVCpVApVAqVQqVQKSypFCqFSqFSqBQqhUqhUqgUKoVKoVKoFCqFSqFSqBQqhUqhUqgUKoVKoVKoFCqFSqFSqBQqhUqhUqgUKoVKoVKoFCqFSqFSqBQqhUqhUqgUKoVKoVKoFCqFSqFSqBQqhTXchX41DXrXmckJkpCEJCQhCUlIQhKSkIQkJCEJSUhCEpKQhCQkIQlJSEISkpCEJCQhCUlIQhKSkIQkJCEJSUhCEpKQhCQkIQlJSEISkpCEJCQhCUlIQhKSkIQkJCEJSUhCEpKQhCQkIQlJSEISkpCEJCQhCUlIQhKSkIQkJCEJSUhCEpKQhCQkIQlJSEISkpCEJCQhCUlIQhKSkIQkJCEJSUhCEpKQhCQkIQlJSEISkpCEJCQhCUlIQhKSkIQkJCEJSUhCEpKQhCQkIQlJSEISkpCEJCQhCUlIQhKSkIQkJCEJSUhCEpKQhCQkIQlJSEISkpCEJCQhCUlIQhKSkIQkJCEJSUhCEpKQhCQkIQlJSEISkpCEJCQhCUlIQhKSkIQkJCEJSUhCEpKQhCQkIQlJSEISkpCEJCQhCUlIQhKSkIQkJCEJSUhCEpKQhCQkIQlJSEISkpCEJCQhCUlIQhKSkIQkJCEJSUhCEpKQhCQkIQlJSEISkpCEJCQhCUlIQhKSkIQkJCEJSUhCEpKQhCQkIQlJSEISkpCEJCQhCUlIQhKSkIQkJCEJSUhCEpKQhCQkIQlJSEISkpCEJCQhCUlIQhKSkIQkJCEJSUhCEpKQhCQkIQlJSEISkpCEJCQhCUlIQhKSkIQkJCEJSUhCEpKQhCQkIQlJSEISkpCEJCQhCUlIQhKSkIQkJCEJSUhCEpKQhCQkIQlJSEISkpCEJCQhCUlIQhKSkIQkJCEJSUhCEpKQhCQkIQlJSEISkpCEJCQhCUlIQhKSkIQkJCEJSUhCEpKQhCQkIQlJSEISkpCEJCQhCUlIQhKSkIQkJCEJSUhCEpKQhCQkIQlJSEISkpCEJCQhCUlIQhKSkIQkJCEJSUhCEpKQhCQkIQlJSEISkpCEJCQhCUlIQhKSkIQkJCEJSUhCEpKQhCQkIQlJSEISkpCEJCQhCUlIQhKSkIQkJCEJSUhCEpKQhCQkIQlJSEISkpCEJCQhCUlIQhKSkIQkJCEJSUhCEpKQhCQkIQlJSEISkpCEJCQhCUlIQhKSkIQkJCEJSUhCEpKQhCQkIQlJSEISkpCEJCQhCUlIQhKSkIQkJCEJSUhCEpKQhCQkIQlJSEISkpCEJCQhCUlIQhKSkIQkJCEJSUhCEpKQhCQkIQlJSEISkpCEJCQhCUlIQhKSkIQkJCEJSUhCEpKQhCQkIQlJSEISkjCTE+hX0yBJkiRJGmiQJEmSJA00SJIkSZIGGiRJkiRJAw2SJEmSpIEGSZIkSdJAgyRJkiRpoEGSJEmSNNAgSZIkSRpokCRJkiQNNEiSJEmSBhokSZIkSQMNkiRJkqSBBukW99Zbb/HCCy8wOTnJd7/7XRYWFrietm3p9/tMTk7S7/dp25braduWfr/P5OQk/X6ftm15L3nttdeYmppifn6e5bRtS7/fZ3Jykn6/T9u2XE/btvT7fSYnJ+n3+7Rty7vd3Nwc//Vf/8XU1BSvvfYa19O2Lf1+n8nJSfr9Pm3bcj1t29Lv95mcnKTf79O2Le92i4uLvPDCC0xOTvLCCy+wuLjI9bRtS7/fZ3Jykn6/T9u2XE/btvT7fSYnJ+n3+7Rty7tRv9/n3LlzXE/btvT7fSYnJ+n3+7Rty/W0bUu/32dycpJ+v0/btlxP27b0+30mJyfp9/u0bcutrt/vc+7cOa7nrbfe4oUXXmBycpLvfve7LCwscD1t29Lv95mcnKTf79O2LdfTti39fp/JyUn6/T5t23Ir6/f7nDt3jpvx2muvMTU1xfz8PMtp25Z+v8/k5CT9fp+2bbmetm3p9/tMTk7S7/dp25ZbXb/f59y5c/wic3Nz/Nd//RdTU1O89tprXE/btvT7fSYnJ+n3+7Rty/W0bUu/32dycpJ+v0/btui9pUG6hT399NN87GMfY+/evYyNjfG5z32Oe++9l3/+53/mWjMzM3S7XXq9HmNjY/R6PbrdLrOzs1xrZmaGbrdLr9djbGyMXq9Ht9tldnaW94r9+/fzyCOP8IMf/IBrzczM0O126fV6jI2N0ev16Ha7zM7Ocq2ZmRm63S69Xo+xsTF6vR7dbpfZ2VnejX7yk5/Q6/X4oz/6I/7iL/6CRx55hJ07d/L1r3+da83MzNDtdun1eoyNjdHr9eh2u8zOznKtmZkZut0uvV6PsbExer0e3W6X2dlZ3q1OnTrFJz/5Sfbu3cvY2Bh79+7lk5/8JKdOneJaMzMzdLtder0eY2Nj9Ho9ut0us7OzXGtmZoZut0uv12NsbIxer0e322V2dpZ3kxdffJFer8eLL77IcmZmZuh2u/R6PcbGxuj1enS7XWZnZ7nWzMwM3W6XXq/H2NgYvV6PbrfL7Ows15qZmaHb7dLr9RgbG6PX69HtdpmdneVW9eKLL9Lr9XjxxRdZztNPP83HPvYx9u7dy9jYGJ/73Oe49957+ed//meuNTMzQ7fbpdfrMTY2Rq/Xo9vtMjs7y7VmZmbodrv0ej3Gxsbo9Xp0u11mZ2e5Fb344ov0ej1efPFFbsb+/ft55JFH+MEP/r/24Di0zcNO+PiXR0/8PGo8rVNmNKecletgyWFsrcp6KWpuYkyTwtZB4WIQo5SKDpnVvR12ObImxWNGMhukG5mDs3hNhCVHGXuajTvi1TrSpXhCrDmKjVrIq+kfcSG7YWJ5+FyfpOh59vIYBMKoS3j/ea3c7/P5P+z24YcfEgqFiMVijI+PE4vFCIVC3L59m90+/PBDQqEQsViM8fFxYrEYoVCI27dvs1e9//77xGIx3n//fTq5d+8esViM5557jn/6p39ibGyMYDDIuXPn2O3DDz8kFAoRi8UYHx8nFosRCoW4ffs2u3344YeEQiFisRjj4+PEYjFCoRC3b99GPDoUhNijbty4wZkzZzh06BBXrlyhWCzyq1/9iqeeeoqzZ8+SzWZp2dzcZHR0lFqtxtzcHMVikZmZGWq1GvF4nK2tLVo2NzcZHR2lVqsxNzdHsVhkZmaGWq1GPB5na2uLbnfx4kU++OADOtnc3GR0dJRarcbc3BzFYpGZmRlqtRrxeJytrS1aNjc3GR0dpVarMTc3R7FYZGZmhlqtRjweZ2tri25imiaxWIxbt25x5swZisUi77zzDk8//TSzs7Ncu3aNls3NTUZHR6nVaszNzVEsFpmZmaFWqxGPx9na2qJlc3OT0dFRarUac3NzFItFZmZmqNVqxONxtra26DZ37txhbGwMRVF46623+Oijj8hkMiiKwne+8x0qlQotm5ubjI6OUqvVmJubo1gsMjMzQ61WIx6Ps7W1Rcvm5iajo6PUajXm5uYoFovMzMxQq9WIx+NsbW3RDW7dusXY2BifZHNzk9HRUWq1GnNzcxSLRWZmZqjVasTjcba2tmjZ3NxkdHSUWq3G3NwcxWKRmZkZarUa8Xicra0tWjY3NxkdHaVWqzE3N0exWGRmZoZarUY8Hmdra4u95tatW4yNjfFJbty4wZkzZzh06BBXrlyhWCzyq1/9iqeeeoqzZ8+SzWZp2dzcZHR0lFqtxtzcHMVikZmZGWq1GvF4nK2tLVo2NzcZHR2lVqsxNzdHsVhkZmaGWq1GPB5na2uLveTWrVuMjY3xsC5evMgHH3xAJ5ubm4yOjlKr1Zibm6NYLDIzM0OtViMej7O1tUXL5uYmo6Oj1Go15ubmKBaLzMzMUKvViMfjbG1tsdfcunWLsbExPolpmsRiMW7dusWZM2coFou88847PP3008zOznLt2jVaNjc3GR0dpVarMTc3R7FYZGZmhlqtRjweZ2tri5bNzU1GR0ep1WrMzc1RLBaZmZmhVqsRj8fZ2tpCPBoUhNijZmdnUVWVy5cv86UvfQlN0xgcHGRubo5PfepTvPXWW7QsLCywvr7O5OQkwWAQTdMIh8NMTU2xtrZGJpOhZWFhgfX1dSYnJwkGg2iaRjgcZmpqirW1NTKZDN3s9u3bnDt3js985jN0srCwwPr6OpOTkwSDQTRNIxwOMzU1xdraGplMhpaFhQXW19eZnJwkGAyiaRrhcJipqSnW1tbIZDJ0k6tXr/KHP/yBU6dO8eKLL6JpGk8++SQ/+clPUFWVK1eu0LKwsMD6+jqTk5MEg0E0TSMcDjM1NcXa2hqZTIaWhYUF1tfXmZycJBgMomka4XCYqakp1tbWyGQydJt//dd/pVarcerUKf7hH/6Bffv28fd///ecOXOGRqOBYRi0LCwssL6+zuTkJMFgEE3TCIfDTE1Nsba2RiaToWVhYYH19XUmJycJBoNomkY4HGZqaoq1tTUymQx72f3795mdneWll16iXq/zSRYWFlhfX2dycpJgMIimaYTDYaamplhbWyOTydCysLDA+vo6k5OTBINBNE0jHA4zNTXF2toamUyGloWFBdbX15mcnCQYDKJpGuFwmKmpKdbW1shkMuwV9+/fZ3Z2lpdeeol6vc4nmZ2dRVVVLl++zJe+9CU0TWNwcJC5uTk+9alP8dZbb9GysLDA+vo6k5OTBINBNE0jHA4zNTXF2toamUyGloWFBdbX15mcnCQYDKJpGuFwmKmpKdbW1shkMuwF9+/fZ3Z2lpdeeol6vc7DuH37NufOneMzn/kMnSwsLLC+vs7k5CTBYBBN0wiHw0xNTbG2tkYmk6FlYWGB9fV1JicnCQaDaJpGOBxmamqKtbU1MpkMe8X9+/eZnZ3lpZdeol6v80muXr3KH/7wB06dOsWLL76Ipmk8+eST/OQnP0FVVa5cuULLwsIC6+vrTE5OEgwG0TSNcDjM1NQUa2trZDIZWhYWFlhfX2dycpJgMIimaYTDYaamplhbWyOTySAeDQpC7FEOh4Pjx4/z+OOP0+6xxx7j6NGj3L17l5ZcLoeu64TDYdqFQiF0XWdpaYmWXC6HruuEw2HahUIhdF1naWmJblWv1xkfH8fv9/P1r3+dTnK5HLquEw6HaRcKhdB1naWlJVpyuRy6rhMOh2kXCoXQdZ2lpSW6yfXr1zlw4AAvvPAC7dxuN5cvX+bUqVO05HI5dF0nHA7TLhQKoes6S0tLtORyOXRdJxwO0y4UCqHrOktLS3Sbu3fvYnO73bT7u7/7O2z37t2jJZfLoes64XCYdqFQCF3XWVpaoiWXy6HrOuFwmHahUAhd11laWmIve/XVVzl37hzBYJA33niDT5LL5dB1nXA4TLtQKISu6ywtLdGSy+XQdZ1wOEy7UCiErussLS3Rksvl0HWdcDhMu1AohK7rLC0tsVe8+uqrnDt3jmAwyBtvvMEncTgcHD9+nMcff5x2jz32GEePHuXu3bu05HI5dF0nHA7TLhQKoes6S0tLtORyOXRdJxwO0y4UCqHrOktLS+wFr776KufOnSMYDPLGG2/wIPV6nfHxcfx+P1//+tfpJJfLoes64XCYdqFQCF3XWVpaoiWXy6HrOuFwmHahUAhd11laWmKvePXVVzl37hzBYJA33niDT3L9+nUOHDjACy+8QDu3283ly5c5deoULblcDl3XCYfDtAuFQui6ztLSEi25XA5d1wmHw7QLhULous7S0hLi0aAgxB5lGAYXL15kN8uy+Oijj9i/fz82y7Iol8sMDw+jKAq7+f1+yuUylmVhWRblcpnh4WEURWE3v99PuVzGsiy60Y9+9CPu3bvHm2++SSeWZVEulxkeHkZRFHbz+/2Uy2Usy8KyLMrlMsPDwyiKwm5+v59yuYxlWXQDy7IoFos888wzKIqCaZrk83kKhQKmaXLs2DGOHTuGzbIsyuUyw8PDKIrCbn6/n3K5jGVZWJZFuVxmeHgYRVHYze/3Uy6XsSyLbvLss89i+4//+A/a/fu//zs2n8+HzbIsyuUyw8PDKIrCbn6/n3K5jGVZWJZFuVxmeHgYRVHYze/3Uy6XsSyLverIkSNcunSJCxcucODAATqxLItyuczw8DCKorCb3++nXC5jWRaWZVEulxkeHkZRFHbz+/2Uy2Usy8KyLMrlMsPDwyiKwm5+v59yuYxlWewFR44c4dKlS1y4cIEDBw7wSQzD4OLFi+xmWRYfffQR+/fvx2ZZFuVymeHhYRRFYTe/30+5XMayLCzLolwuMzw8jKIo7Ob3+ymXy1iWxf9vR44c4dKlS1y4cIEDBw7wID/60Y+4d+8eb775Jp1YlkW5XGZ4eBhFUdjN7/dTLpexLAvLsiiXywwPD6MoCrv5/X7K5TKWZbEXHDlyhEuXLnHhwgUOHDhAJ5ZlUSwWeeaZZ1AUBdM0yefzFAoFTNPk2LFjHDt2DJtlWZTLZYaHh1EUhd38fj/lchnLsrAsi3K5zPDwMIqisJvf76dcLmNZFqL7KQjRZebn57l37x4jIyPYtre3MU0Tt9tNJy6XC9M0qdfrbG9vY5ombrebTlwuF6ZpUq/X6TY3b97kypUrfP/738fj8dDJ9vY2pmnidrvpxOVyYZom9Xqd7e1tTNPE7XbTicvlwjRN6vU63eDOnTuYponL5eLq1ascPXqUl19+mVgsxrFjx/j1r39Ny/b2NqZp4na76cTlcmGaJvV6ne3tbUzTxO1204nL5cI0Ter1Ot3kueee4/nnn2d2dpZ//ud/5tq1a/zLv/wLZ8+eJRKJEI1GsW1vb2OaJm63m05cLhemaVKv19ne3sY0TdxuN524XC5M06Rer7NXjY+Pc/z4cf6a7e1tTNPE7XbTicvlwjRN6vU629vbmKaJ2+2mE5fLhWma1Ot1tre3MU0Tt9tNJy6XC9M0qdfr7AXj4+McP36c/1fz8/Pcu3ePkZERbNvb25imidvtphOXy4VpmtTrdba3tzFNE7fbTSculwvTNKnX6/z/Nj4+zvHjx3kYN2/e5MqVK3z/+9/H4/HQyfb2NqZp4na76cTlcmGaJvV6ne3tbUzTxO1204nL5cI0Ter1OnvB+Pg4x48f56+5c+cOpmnicrm4evUqR48e5eWXXyYWi3Hs2DF+/etf07K9vY1pmrjdbjpxuVyYpkm9Xmd7exvTNHG73XTicrkwTZN6vY7ofgpCdJHf/e53nD17lieeeIKxsTFsGxsb2Hp6eujE4XBgq1QqbGxsYOvp6aETh8OBrVKp0E2q1SpnzpzhxIkTfPOb3+STbGxsYOvp6aETh8OBrVKpsLGxga2np4dOHA4HtkqlQje4c+cOtps3b/LDH/6QeDzOz372M5LJJPv37+d73/sev/nNb7BtbGxg6+npoROHw4GtUqmwsbGBraenh04cDge2SqVCt4lEIvzN3/wNS0tLnD59mn/7t3/jc5/7HP/4j/+IoijYNjY2sPX09NCJw+HAVqlU2NjYwNbT00MnDocDW6VSoZttbGxg6+npoROHw4GtUqmwsbGBraenh04cDge2SqXCxsYGtp6eHjpxOBzYKpUK3e53v/sdZ8+e5YknnmBsbAzbxsYGtp6eHjpxOBzYKpUKGxsb2Hp6eujE4XBgq1QqdItqtcqZM2c4ceIE3/zmN/kkGxsb2Hp6eujE4XBgq1QqbGxsYOvp6aETh8OBrVKp0C3u3LmD7ebNm/zwhz8kHo/zs5/9jGQyyf79+/ne977Hb37zG2wbGxvYenp66MThcGCrVCpsbGxg6+npoROHw4GtUqkgup+CEF3ixo0bvPLKK3z605/m8uXLuFwubLqu8zAURUHXdR6Goih0k9dffx2Hw8EPfvAD/hpd13kYiqKg6zoPQ1EUusFf/vIXbH/605/46U9/yiuvvMJXvvIVTp48yS9+8QtUVeXs2bPYdF3nYSiKgq7rPAxFUegmV69e5Tvf+Q5er5dcLkepVCKXy3HkyBHi8TgLCwvYdF3nYSiKgq7rPAxFUehmuq7zMBRFQdd1HoaiKOi6zsNQFIVuduPGDV555RU+/elPc/nyZVwuFzZd13kYiqKg6zoPQ1EUusXrr7+Ow+HgBz/4AX+Nrus8DEVR0HWdh6EoCt3iL3/5C7Y//elP/PSnP+WVV17hK1/5CidPnuQXv/gFqqpy9uxZbLqu8zAURUHXdR6GoiiI7qcgRBe4ePEiY2Nj9PX18fbbb3Po0CFaent7sTUaDTppNpvYBgYG6O3txdZoNOik2WxiGxgYoFtcvXqV9957j+npaR5//HH+mt7eXmyNRoNOms0mtoGBAXp7e7E1Gg06aTab2AYGBugGmqZhO3jwIMFgkHb9/f189atf5e7du9ysT0BWAAAQ5UlEQVS7d4/e3l5sjUaDTprNJraBgQF6e3uxNRoNOmk2m9gGBgboFpZl8eabb/K5z32O8+fPc+jQIWyHDh1idnaWv/3bv+Xs2bOYpklvby+2RqNBJ81mE9vAwAC9vb3YGo0GnTSbTWwDAwN0s97eXmyNRoNOms0mtoGBAXp7e7E1Gg06aTab2AYGBujt7cXWaDTopNlsYhsYGKBbXbx4kbGxMfr6+nj77bc5dOgQLb29vdgajQadNJtNbAMDA/T29mJrNBp00mw2sQ0MDNANrl69ynvvvcf09DSPP/44f01vby+2RqNBJ81mE9vAwAC9vb3YGo0GnTSbTWwDAwN0C03TsB08eJBgMEi7/v5+vvrVr3L37l3u3btHb28vtkajQSfNZhPbwMAAvb292BqNBp00m01sAwMDiO6nIMQed/r0aX784x/zxS9+kbfffpuDBw/Szul0oqoq1WqVTqrVKqqq4nQ6cTqdqKpKtVqlk2q1iqqqOJ1OusV7772H7dvf/jaHDx/m8OHDHD58mCtXrmCLxWIcPnyYP//5zzidTlRVpVqt0km1WkVVVZxOJ06nE1VVqVardFKtVlFVFafTSTd46qmnsH3hC1+gk/3792OrVCo4nU5UVaVardJJtVpFVVWcTidOpxNVValWq3RSrVZRVRWn00m3+M///E/++7//m6effhqn00k7h8OB3+/nf/7nf3j//fdxOp2oqkq1WqWTarWKqqo4nU6cTieqqlKtVumkWq2iqipOp5Nu5nQ6UVWVarVKJ9VqFVVVcTqdOJ1OVFWlWq3SSbVaRVVVnE4nTqcTVVWpVqt0Uq1WUVUVp9NJNzp9+jQ//vGP+eIXv8jbb7/NwYMHaed0OlFVlWq1SifVahVVVXE6nTidTlRVpVqt0km1WkVVVZxOJ93gvffew/btb3+bw4cPc/jwYQ4fPsyVK1ewxWIxDh8+zJ///GecTieqqlKtVumkWq2iqipOpxOn04mqqlSrVTqpVquoqorT6aRbPPXUU9i+8IUv0Mn+/fuxVSoVnE4nqqpSrVbppFqtoqoqTqcTp9OJqqpUq1U6qVarqKqK0+lEdD8FIfaw7373u1y7do2vfe1rpNNp3G43nfh8PlZXV7Esi3aWZbGysoLP56PF5/OxurqKZVm0syyLlZUVfD4f3eTZZ59lZGSEkZERRkZGGBkZYWRkhM9//vPYvvzlLzMyMkJPTw82n8/H6uoqlmXRzrIsVlZW8Pl8tPh8PlZXV7Esi3aWZbGysoLP56Nb7Nu3j4MHD/L73/8ey7LY7eOPP8bm8/mw+Xw+VldXsSyLdpZlsbKygs/no8Xn87G6uoplWbSzLIuVlRV8Ph/dxOVyYbt//z6dmKaJzel0YvP5fKyurmJZFu0sy2JlZQWfz0eLz+djdXUVy7JoZ1kWKysr+Hw+HgU+n4/V1VUsy6KdZVmsrKzg8/lo8fl8rK6uYlkW7SzLYmVlBZ/PR4vP52N1dRXLsmhnWRYrKyv4fD660Xe/+12uXbvG1772NdLpNG63m058Ph+rq6tYlkU7y7JYWVnB5/PR4vP5WF1dxbIs2lmWxcrKCj6fj27x7LPPMjIywsjICCMjI4yMjDAyMsLnP/95bF/+8pcZGRmhp6cHm8/nY3V1FcuyaGdZFisrK/h8Plp8Ph+rq6tYlkU7y7JYWVnB5/PRTfbt28fBgwf5/e9/j2VZ7Pbxxx9j8/l82Hw+H6urq1iWRTvLslhZWcHn89Hi8/lYXV3FsizaWZbFysoKPp8P8WhQEGKPunDhArlcjm984xucP38eTdP4JJFIhEajgWEYtDMMg2azSSQSoSUSidBoNDAMg3aGYdBsNolEInSTF198kUQiQSKRIJFIkEgkSCQSPPPMM9hisRiJRILHHnsMWyQSodFoYBgG7QzDoNlsEolEaIlEIjQaDQzDoJ1hGDSbTSKRCN3k+eefp1arYRgG7f74xz/y7rvvcvToUfbt24ctEonQaDQwDIN2hmHQbDaJRCK0RCIRGo0GhmHQzjAMms0mkUiEbuJ2u/F6vdy4cYP/+q//ot3m5iaFQoEDBw7g8/mwRSIRGo0GhmHQzjAMms0mkUiElkgkQqPRwDAM2hmGQbPZJBKJ8CiIRCI0Gg0Mw6CdYRg0m00ikQgtkUiERqOBYRi0MwyDZrNJJBKhJRKJ0Gg0MAyDdoZh0Gw2iUQidJsLFy6Qy+X4xje+wfnz59E0jU8SiURoNBoYhkE7wzBoNptEIhFaIpEIjUYDwzBoZxgGzWaTSCRCt3jxxRdJJBIkEgkSiQSJRIJEIsEzzzyDLRaLkUgkeOyxx7BFIhEajQaGYdDOMAyazSaRSISWSCRCo9HAMAzaGYZBs9kkEonQbZ5//nlqtRqGYdDuj3/8I++++y5Hjx5l37592CKRCI1GA8MwaGcYBs1mk0gkQkskEqHRaGAYBu0Mw6DZbBKJRBCPBgUh9qBqtcrs7Cy2Wq3GxMQEExMTTExMMDExwcTEBBMTE5imiS0ajeL1epmeniadTlMoFEin0yQSCbxeL9FolJZoNIrX62V6epp0Ok2hUCCdTpNIJPB6vUSjUR5l0WgUr9fL9PQ06XSaQqFAOp0mkUjg9XqJRqO0RKNRvF4v09PTpNNpCoUC6XSaRCKB1+slGo3STWKxGE888QRTU1OcP3+efD7P9evXeeGFF7C9/vrrtESjUbxeL9PT06TTaQqFAul0mkQigdfrJRqN0hKNRvF6vUxPT5NOpykUCqTTaRKJBF6vl2g0Src5c+YMzWaTb33rW1y7do1CocD169f51re+xdraGqdPn0ZRFGzRaBSv18v09DTpdJpCoUA6nSaRSOD1eolGo7REo1G8Xi/T09Ok02kKhQLpdJpEIoHX6yUajfIoiEajeL1epqenSafTFAoF0uk0iUQCr9dLNBqlJRqN4vV6mZ6eJp1OUygUSKfTJBIJvF4v0WiUlmg0itfrZXp6mnQ6TaFQIJ1Ok0gk8Hq9RKNRukm1WmV2dhZbrVZjYmKCiYkJJiYmmJiYYGJigomJCUzTxBaNRvF6vUxPT5NOpykUCqTTaRKJBF6vl2g0Sks0GsXr9TI9PU06naZQKJBOp0kkEni9XqLRKI+qaDSK1+tlenqadDpNoVAgnU6TSCTwer1Eo1FaotEoXq+X6elp0uk0hUKBdDpNIpHA6/USjUbpNrFYjCeeeIKpqSnOnz9PPp/n+vXrvPDCC9hef/11WqLRKF6vl+npadLpNIVCgXQ6TSKRwOv1Eo1GaYlGo3i9Xqanp0mn0xQKBdLpNIlEAq/XSzQaRTwaFITYg27dukWj0cD27rvvsri4yOLiIouLiywuLrK4uMji4iKWZWHTNI35+XkGBwdJJpPEYjGSySRDQ0NkMhk0TaNF0zTm5+cZHBwkmUwSi8VIJpMMDQ2RyWTQNI1HmaZpzM/PMzg4SDKZJBaLkUwmGRoaIpPJoGkaLZqmMT8/z+DgIMlkklgsRjKZZGhoiEwmg6ZpdBOXy8Uvf/lLgsEgMzMzvPzyy7z22mvYfv7znzM0NESLpmnMz88zODhIMpkkFouRTCYZGhoik8mgaRotmqYxPz/P4OAgyWSSWCxGMplkaGiITCaDpml0m2AwyKVLl3A4HJw+fZpYLMZrr73Gxx9/zLlz53juuedo0TSN+fl5BgcHSSaTxGIxkskkQ0NDZDIZNE2jRdM05ufnGRwcJJlMEovFSCaTDA0Nkclk0DSNR4GmaczPzzM4OEgymSQWi5FMJhkaGiKTyaBpGi2apjE/P8/g4CDJZJJYLEYymWRoaIhMJoOmabRomsb8/DyDg4Mkk0lisRjJZJKhoSEymQyaptFNbt26RaPRwPbuu++yuLjI4uIii4uLLC4usri4yOLiIpZlYdM0jfn5eQYHB0kmk8RiMZLJJENDQ2QyGTRNo0XTNObn5xkcHCSZTBKLxUgmkwwNDZHJZNA0jUeVpmnMz88zODhIMpkkFouRTCYZGhoik8mgaRotmqYxPz/P4OAgyWSSWCxGMplkaGiITCaDpml0G5fLxS9/+UuCwSAzMzO8/PLLvPbaa9h+/vOfMzQ0RIumaczPzzM4OEgymSQWi5FMJhkaGiKTyaBpGi2apjE/P8/g4CDJZJJYLEYymWRoaIhMJoOmaYhHg4IQe9CJEycolUqUSiVKpRKlUolSqUSpVKJUKlEqlSiVSuzbt4+W/v5+stks+XyeVCrF8vIy2WwWj8fDbv39/WSzWfL5PKlUiuXlZbLZLB6Ph0fF5OQkpVKJQCDAbv39/WSzWfL5PKlUiuXlZbLZLB6Ph936+/vJZrPk83lSqRTLy8tks1k8Hg/d6LOf/Syzs7N88MEHpFIp3nnnHX77298SCATYrb+/n2w2Sz6fJ5VKsby8TDabxePxsFt/fz/ZbJZ8Pk8qlWJ5eZlsNovH46FbHT9+nBs3bpDL5UilUuRyOW7evMmJEyfYrb+/n2w2Sz6fJ5VKsby8TDabxePxsFt/fz/ZbJZ8Pk8qlWJ5eZlsNovH46GbhEIhSqUSJ0+epJP+/n6y2Sz5fJ5UKsXy8jLZbBaPx8Nu/f39ZLNZ8vk8qVSK5eVlstksHo+H3fr7+8lms+TzeVKpFMvLy2SzWTweD3tVKBSiVCpx8uRJ2p04cYJSqUSpVKJUKlEqlSiVSpRKJUqlEqVSiVKpxL59+2jp7+8nm82Sz+dJpVIsLy+TzWbxeDzs1t/fTzabJZ/Pk0qlWF5eJpvN4vF42ItCoRClUomTJ0/yMCYnJymVSgQCAXbr7+8nm82Sz+dJpVIsLy+TzWbxeDzs1t/fTzabJZ/Pk0qlWF5eJpvN4vF42KtCoRClUomTJ0/SyWc/+1lmZ2f54IMPSKVSvPPOO/z2t78lEAiwW39/P9lslnw+TyqVYnl5mWw2i8fjYbf+/n6y2Sz5fJ5UKsXy8jLZbBaPx4N4dCgI8Yjp6+sjEAjg8Xh4kL6+PgKBAB6Ph/+N+vr6CAQCeDweHqSvr49AIIDH4+FR0NvbSyAQ4Mknn+RB+vr6CAQCeDweHqSvr49AIIDH4+FRcejQIQKBAIcOHeJB+vr6CAQCeDweHqSvr49AIIDH4+FR1tfXRyAQwOPx8CB9fX0EAgE8Hg8P0tfXRyAQwOPx8L9RX18fgUAAj8fDg/T19REIBPB4PPxv09fXRyAQwOPx8CB9fX0EAgE8Hg+Pit7eXgKBAE8++SQP0tfXRyAQwOPx8CB9fX0EAgE8Hg/i0aMghBBCCCGEEGKHghBCCCGEEEKIHQpCCCGEEEIIIXYoCCGEEEIIIYTYoSCEEEIIIYQQYoeCEEIIIYQQQogdCkIIIYQQQgghdigIIYQQQgghhNihIIQQQgghhBBih4IQQgghhBBCiB0KQgghhBBCCCF2KAghhBBCCCGE2KEghBBCCCGEEGKHghBCCCGEEEKIHQpCCCGEEEIIIXYoCCGEEEIIIYTYoSCEEEIIIYQQYoeCEEIIIYQQQogdCkIIIYQQQgghdigIIYQQQgghhNihIIQQQgghhBBih4IQQgghhBBCiB0KQgghhBBCCCF2KAghhBBCCCGE2KEghBBCCCGEEGKHghBCCCGEEEKIHQpCCCGEEEIIIXYoCCGEEEIIIYTYoSCEEEIIIYQQYoeCEEIIIYQQQogdCkIIIYQQQgghdigIIYQQQgghhNihIIQQQgghhBBih4IQQgghhBBCiB0KQgghhBBCCCF2KAghhBBCCCGE2KEghBBCCCGEEGKHghBCCCGEEEKIHf8XjaUEM+OQNTQAAAAASUVORK5CYII=</figureUri><figureSize type="array"><element>560</element><element>420</element></figureSize><figureId>19a98fea-9973-4e09-b3a2-b69b0a6ca6ff</figureId><regionNumbers type="array"><element>27</element></regionNumbers><originalRegionNumber>27</originalRegionNumber></outputData><lineNumbers type="array"><element>48</element></lineNumbers></element><element><type>figure</type><outputData><lineNumbers type="array"><element>59</element></lineNumbers><figureUri>data:image/png;base64,iVBORw0KGgoAAAANSUhEUgAAA0gAAAJ2CAYAAABl4KKyAAAgAElEQVR4AezBXYjf12Hn/zdfK5rRRke7OJhDdsEOoeZTamzteHeb4gaMYVZaKIFeVNTQ0HRuLLYpAfWmrVMEPZXSXoQNxUvMcR+MJVcU5PSBFteG0HS9YSAlxUYOiHJuBKYFmbUMshkkWfPLMr/+tX/Fli1FD5Y0er9e0w8lSZIkSXMTkiRJkqS5CUmSJEnS3IQkSZIkaW5CkiRJkjQ3IUmSJEmam5AkSZIkzU1IkiRJkuYmJEmSJElzE5IkSZKkuQlJkiRJ0tyEJEmSJGluQpIkSZI0NyFJkiRJmpuQJEmSJM1NSJIkSZLmJiRJkiRJcxOSJEmSpLkJSZIkSdLchCRJkiRpbkKSJEmSNDchSZIkSZqbkCRJkiTNTUiSJEmS5iYkSZIkSXMTkiRJkqS5CUmSJEnS3IQkSZIkaW5CkiRJkjQ3IUmSJEmam5AkSZIkzU1IkiRJkuYmJEmSJElzE5IkSZKkuQlJkiRJ0tyEJEmSJGluQpIkSZI0NyFJkiRJmpuQJEmSJM1NSJIkSZLmJiRJkiRJcxOSJEmSpLkJSZIkSdLchCRJkiRpbkKSJEmSNDchSZIkSZqbkCRJkiTNTei282B2k4QkJCEJSUhCEpKQhCQkIQlJSEISkpCEJCQhCUlIQhKSkIQkJCEJSUhCEpKQhCQkIQlJSEISkpCEJCQhCUlIQhKSkIQkJCEJSUhCEpKQhCQkIQlJSEISkpCEJCQhCUlIQhKSkIQkJCEJSUhCEpKQhCQkIQlJSEISkpCEJCQhCUlIQhKSkIQkJCEJSUhCEpKQhCQkIQlJSEISkpCEJCQhCUlIQhKSkIQkJCEJSUhCEpKQhCQkIQlJSEISkpCEJCQhCUlIQhKSkIQkJCEJSUhCEpKQhCQkIQlJSEISkpCEJCQhCUlIQhKSkIQkJCEJSUhCEpKQhCQkIQlJSEISkpCEJCQhCUlIQhKSkIQkJCEJSUhCEpKQhCQkIQlJSEISkpCEJCQhCUlIQhKSkIQkJCEJSUhCEpKQhCQkIQlJSEISkpCEJCQhCUlIQhKSkIQkJCEJSUhCEpKQhCQkIQlJSEISkpCEJCQhCUlIQhKSkIQkJCEJSUhCEpKQhCQkIQlJSEISkpCEJCQhCUlIQhKSkIQkJCEJSUhCEpKQhCQkIQlJSEISkpCEJCQhCUlIQhKSkIQkJCEJSUhCEpKQhCQkIQlJSEISkpCEJCQhCUlIQhKSkIQkJCEJSUhCEpKQhCQkIQlJSEISkpCEJCQhCUlIQhKSkIQkJCEJSUhCEpKQhCQkIQlJSEISkpCEJCQhCUlIQhKSkIQkJCEJSUhCEpKQhCQkIQlJSEISkpCEJCQhCUlIQhKSkIQkJCEJSUhCEpKQhCQkIQlJSEISkpCEJCQhCUlIQhKSkIQkJCEJSUhCEpKQhCQkIQlJSEISkpCEJCQhCUlIQhKSkIQkJCEJSUhCEpKQhCQkIQlJSEISkpCEJCQhCUlIQhKSkIQkJCEJSUhCEpKQhCQkIQlJSEISkpCEJCQhCUlIQhKSkIQkJCEJSUhCEpKQhCQkIQlJSEISkpCEJCQhCUlIQhKSkIQkJCEJSUhCEpKQhCQkIQlJSEISkpCEJCQhCUlIQhKSkIQkJCEJSUhCEpKQhCQkIQlJSEISkpCEJCQhCUlIQhKSkIQkJCEJSUhCEpKQhCQkIQlJSEISkpCEJCQhCUlIQhKSkIQkJCEJSUhCEpKQhCQkIQlJSEISkpCEJCQhCUlIQhKSkIQkJCEJSUhCEpKQhCQkIQlJSEISkpCEJCQhCUlIQhKSkIQHsxtdmwndds5xgkqj0qg0Ko1Ko9KoNCqNSqPSqDQqjUqj0qg0Ko1Ko9KoNCqNSqPSqDQqjUqj0qg0Ko1Ko9KoNCqNSqPSqDQqjUqj0qg0Ko1Ko9KoNCqNSqPSqDQqjUqj0qg0Ko1Ko9KoNCqNSqPSqDQqjUqj0qg0Ko1Ko9KoNCqNSqPSqDQqjUpjQ6VRaVQalUalUWlUGpVGpVFpVBqVRqVRaVQalUalUWlUGpVGpVFpVBqVRqVRaVQalUalUWlUGpVGpVFpVBqVRqVRaVQalUalUWlUGpVGpVFpVBqVRqVRaVQalUalUWlUGpVGpVFpVBqVRqVRaVQalUalUWlUGpVGpVFpVBqVRqWxodKoNCqNSqPSqDQqjUqj0qg0Ko1Ko9KoNCqNSqPSqDQqjUqj0qg0Ko1Ko9KoNCqNSqPSqDQqjUqj0qg0Ko1Ko9KoNCqNSqPSqDQqjUqj0qg0Ko1Ko9KoNCqNSqPSqDQqjUqj0qg0Ko1Ko9KoNCqNSqPSqDQqjUqj0qg0Ko1Ko9KoNDZUGpVGpVFpVBqVRqVRaVQalUalUWlUGpVGpVFpVBqVRqVRaVQalUalUWlUGpVGpVFpVBqVRqVRaVQalUalUWlUGpVGpVFpVBqVRqVRaVQalUalUWlUGpVGpVFpVBqVRqVRaVQalUalUWlUGpVGpVFpVBqVRqVRaVQalUalUWlUGhsqjUqj0qg0Ko1Ko9KoNCqNSqPSqDQqjUqj0qg0Ko1Ko9KoNCqNSqPSqDQqjUqj0qg0Ko1Ko9KoNCqNSqPSqDQqjUqj0qg0Ko1Ko9KoNCqNSqPSqDQqjUqj0qg0Ko1Ko9KoNCqNSqPSqDQqjUqj0qg0Ko1Ko9KoNCqNSqPSqDQqjUpjQ6VRaVQalUalUWlUGpVGpVFpVBqVRqVRaVQalUalUWlUGpVGpVFpVBqVRqVRaVQalUalUWlUGpVGpVFpVBqVRqVRaVQalUalUWlUGpVGpVFpVBqVRqVRaVQalUalUWlUGpVGpVFpVBqVRqVRaVQalUalUWlUGpVGpVFpVBqVRqWxodKoNCqNSqPSqDQqjUqj0qg0Ko1Ko9KoNCqNSqPSqDQqjUqj0qg0Ko1Ko9KoNCqNSqPSqDQqjUqj0qg0Ko1Ko9KoNCqNSqPSqDQqjUqj0qg0Ko1Ko9KoNCqNSqPSqDQqjUqj0qg0Ko1Ko9KoNCqNSqPSqDQqjUqj0qg0Ko1Ko9KoNDZUGpVGpVFpVBqVRqVRaVQalUalUWlUGpVGpVFpVBqVRqVRaVQalUalUWlUGpVGpVFpVBqVRqVRaVQalUalUWlUGpVGpVFpVBqVRqVRaVQalUalUWlUGpVGpVFpVBqVRqVRaVQalUalUWlUGpVGpVFpVBqVRqVRaVQalUalUWlUGhsqjUqj0qg0Ko1Ko9KoNCqNSqPSqDQqjUqj0qg0Ko1Ko9KoNCqNSqPSqDQqjUqj0qg0Ko1Ko9KoNCqNSqPSqDQqjUqj0qg0Ko1Ko9KoNCqNSqPSqDQqjUqj0qg0Ko1K4xwn0LWZkCRJkiTNTUiSJEmS5iYkSZIkSXMTkiRJkqS5CWmT+iSPocv7JI+hK/NJHkOX90keQ1fmkzyGLu+TPIauzCd5DF3eJ3kM6cNMSJvUdh5Dl7edx9CV2c5j6PK28xi6Mtt5DF3edh5DV2Y7j6HL285jSB9mQpIkSZI0NyFJkiRJmpuQJEmSJM1NSJIkSZLmJiRJkiRJcxOSJEmSpLkJSZIkSdLchCRJkiRpbkKSJEmSNDch3QFGL4xeGL0wemH0wuiF0QujF0YvjF4YvTB6YfSCJEmS7jwT0iY3euFqjF4YvTB6YfTC6AVJkiRtbhPSJjV6YfTC9TR6YfSCJEmSNqcJST+20QuSJEnafCakTWj0wo02emH0giRJkjaPCWmTGb3wcRq9MHpBkiRJt78JaRMZvXCzjF4YvSBJkqTb14S0SYxekCRJkq7FhCRJkiRpbkLSdTV6QZIkSbenCek2Nnph9MLohVvJ6IXRC5IkSbq9TEi3qdELt7rRC5IkSbp9TEi3odELt4vRC5IkSbo9TEi3mdELt5vRC5IkSbr1TUi3kdELt6vRC6MXRi9IkiTp1jQh3SZGL2wWoxckSZJ065mQbgOjFzab0QuSJEm6tUxIumlGL0iSJOnWMSHd4kYvbGajFyRJknRrmJBuYaMX7gSjF0YvSJIk6eaakG5RoxfuNKMXJEmSdPNMSLqljF6QJEnSzTEh3YJGL9zJRi9IkiTp4zch6ZY0ekGSJEkfrwlJkiRJ0tyEJEmSJGluQtIta/TC6AVJkiR9PCakW8zoBf2o0QujFyRJknRjTUi6bYxekCRJ0o0zoWuyvr7O2toaa2trrK2tsba2xtraGmtra5w9e5b3m81mrK6u8uKLL7K6uspsNkP/v9ELkiRJ0s0yoWvyO7/zOywtLbG0tMTS0hJLS0ssLS2xtLTEb/3Wb3Gx119/neXlZVZWVti3bx8rKyssLy9z/PhxpCs1ekGSJEk3xoSuyRtvvMHWrVvZs2cPe/bsYc+ePezZs4c9e/bwuc99jgtOnz7N3r17OXPmDM888wzHjh3jqaee4syZMzzxxBO8++67SFdq9IIkSZKuvwldk+9///v8zM/8DAcOHODAgQMcOHCAAwcOcODAAX7xF3+RC55//nneeust9u/fz6OPPsrCwgK7du2itcabb77J4cOHkX4coxckSZJ0fU3oqr3xxhucO3eOn/iJn+ByXn75ZRYXF9m1axcXW15eZnFxkZdeeglJkiRJN9eErtrx48fZsLS0xPe//32ef/55vvWtb3H8+HEuNpvNGGPw0EMPMU0T7/fwww8zxmA2m3EnG72gH8/oBUmSJF0/E7pqx44dY8PBgwf5pV/6JX73d3+XJ598kp//+Z/nN37jN1hfX2fD2toa6+vr3H333VzKjh07WF9f5+zZs1ypk+znJPs5yX5Osp+T7OddvoPuPKMXRi9IkqTby+iF0QujF0YvjF4YvTB6YfTC6IXRC5fyLt/hJPs5yX5Osp+T7Ock+9G1m9BVO3HiBBt+6qd+ir/5m7/hBz/4AX/2Z3/GQw89xF/+5V/y+7//+2x4++232bB161Yu5a677mLDiRMnuFKVRqVRaVQalcZ2HkN3rtELkiRp8xm9MHph9MIF23mMSqPSqDQqjUpD125CV+2Xf/mX+frXv87TTz/N/fffzyc+8QmWlpZ49tln+dSnPsWRI0c4ffo0i4uLXIlpmpCuxegFSZJ06xu9cDVGL4xe0I0zoav20z/903zhC1/g/bZv387P/uzPcv78ef7xH/+R7du3s+HcuXNcyvnz59lw7733Il2r0QuSJOnWNXrhWo1eGL2g629CN8TCwgIbfvjDH7Jt2za2bNnCqVOnuJRTp06xZcsWtm3bhiRJkjav0QvX0+iF0Qu6fiZ0Vd577z2++MUv8pWvfIVLOXXqFBs++9nPsmHnzp289tprzGYzLjabzXj11VfZuXMnd7LRC7p+Ri+MXpAkSbeO0Qs3yugFXR8Tuiqf+MQn+Jd/+Re+/e1vc+LECS42xuDv//7veeCBB/jMZz7Dht27d3Pu3DmOHj3KxY4ePcr58+fZvXs3kiRJkm6uCV21J598kvX1db70pS/xF3/xF6yurvLCCy/wpS99ia1bt/J7v/d7XPD4449z33338bWvfY1Dhw6xurrKoUOHOHDgAPfddx+PP/440vU2ekGSJN18oxdutNELunYTumrLy8s89dRTTNPEb/7mb7KyssJXv/pV7rnnHg4fPkwSLlhYWOC5557jgQce4ODBg6ysrHDw4EEefPBBDh8+zMLCAtKNMHph9IIkSbo5Ri/o9jGha7Jr1y6+853v8Ld/+7c8++yzvPLKK/zVX/0VDz74IO/36U9/miNHjvDd736XZ599lldeeYUjR45Qa0W60UYvSJKkj8fohdELoxd0e5nQdfHZz36WRx55hForl3PPPffwyCOPUGtFkiRJm8voBd2+JqSbbPSCJEnSZjB6Qbe3CUl3jNELoxckSZJ0aRPSTTR6QR+/0QuSJOn6GL0wemH0gm5/E5LuSKMXJEmS9KMmJN2xRi+MXpAkSVdn9II2lwlJkiRJP7bRC9p8JiTd8UYvjF6QJEmXN3ph9II2pwlJ+v+MXpAkSR9u9II2twnpJhm9oFvP6AVJkvRBoxe0+U1IkiRJ+kijF3RnmJCk9xm9IEmSYPTC6AXdOSYk6RJGL0iSdKcavTB6QXeeCUmSJEnS3IR0E4xekCRJkm41E5L0IUYvjF6QJGmzG70wemH0wugF3bkmpI/Z6AXdXkYvjF6QJGkzGL0wemH0wuiF0QvSBROSdIVGL0iSdDsbvSB9lAlJ+jGMXpAk6XY0ekG6nAlJ+jGNXpAk6VY1emH0wuiF0QujF0YvSFdiQpKuwugFSZJuhtELoxdGL4xeGL0wemH0wugF6VpMSB+j0QvaPEYvSJL0cRm9MHpBupEmJOkajF6QJOlGGr0wekH6OExI0jUavSBJ0tUYvTB6YfTC6IXRC6MXRi+MXhi9IH2cJqSPyegFbV6jFyRJuhKjF0YvjF6QbjUTknSdjF6QJOnDjF4YvSDdyiakj8HoBUmSdGcavTB6QbodTEjSdTR6QZJ0Zxq9MHph9MLohdELoxek28mEJF1noxdGL4xekCTdGUYvSJvBhCRJkiRpbkKSJEm6SqMXRi9Im8WEdIONXtCda/TC6AVJ0uYyemH0grTZTEiSJEmXMXph9MLohdEL0mY1IUkfg9ELkqTb0+gF6U4xIUkfk9ELkqTbx+iF0QvSnWRCuoFGL0gXG70gSbr1jV6Q7kQTkvQxG70wekGSdGsavSDdqSZ0Waurq7zxxht8mNlsxurqKi+++CKrq6vMZjM+zGw2Y3V1lRdffJHV1VVmsxmb1egF6aOMXhi9IEmSdKuY0Ef63ve+x8rKCt/73ve4lNdff53l5WVWVlbYt28fKysrLC8vc/z4cd7v9ddfZ3l5mZWVFfbt28fKygrLy8scP34c6U42emH0giTp5hq9MHpBupNN6EP9wz/8A1/+8pf5MKdPn2bv3r2cOXOGZ555hmPHjvHUU09x5swZnnjiCd59910uOH36NHv37uXMmTM888wzHDt2jKeeeoozZ87wxBNP8O677yLd6UYvSJIk3UwT+oD33nuPb37zm/zKr/wKZ8+e5cM8//zzvPXWW+zfv59HH32UhYUFdu3aRWuNN998k8OHD3PB888/z1tvvcX+/ft59NFHWVhYYNeuXbTWePPNNzl8+DCSYPSCJOnjMXph9MLohdELkmBCH/Brv/Zr/MEf/AGPPvoov/3bv82Hefnll1lcXGTXrl1cbHl5mcXFRV566SUuePnll1lcXGTXrl1cbHl5mcXFRV566SUk/avRC6MXJElXbvTC6IXRC6MXRi+MXhi9MHph9MLohdELoxdGL0j6oAl9wE/+5E/yx3/8xzz99NN86lOf4lJmsxljDB566CGmaeL9Hn74YcYYzGYzZrMZYwweeughpmni/R5++GHGGMxmMzaL0QvStRq9IEn6aKMXRi9Iuj4m9AH79u3j85//PB9lbW2N9fV17r77bi5lx44drK+vc/bsWdbW1lhfX+fuu+/mUnbs2MH6+jpnz57lSp1kPyfZz0n2c5L9nGQ/7/IdpM1m9IIk6dJGL+jOtPDXL7Fj7z527N3Hjr372LF3Hzv27kPXbkJX5e2332bD1q1buZS77rqLDSdOnODtt99mw9atW7mUu+66iw0nTpzgSlUalUalUWlUGtt5DGkzGr0gSfpXoxdGL4xe0J3r7Bf+G6f7Nzjdv8Hp/g1O929wun8DXbsJXZXFxUWuxDRNLC4uciWmaWIzGL0gXW+jF0YvjF6QpM1u9MLohdELoxdGL4xeGL0g6caa0FXZvn07G86dO8elnD9/ng333nsv27dvZ8O5c+e4lPPnz7Ph3nvvRZIkSdLNM6Grsm3bNrZs2cKpU6e4lFOnTrFlyxa2bdvGtm3b2LJlC6dOneJSTp06xZYtW9i2bRuSLm/0wugFSbqdjV4YvTB6YfTC6IXRC6MXJN08E7pqO3fu5LXXXmM2m3Gx2WzGq6++ys6dO7lg586dvPbaa8xmMy42m8149dVX2blzJ5vB6AXp4zJ6QZJuR6MXJN2aJnTVdu/ezblz5zh69CgXO3r0KOfPn2f37t1csHv3bs6dO8fRo0e52NGjRzl//jy7d+9G0o9v9IIk3cpGL4xeGL0wemH0gqRb14Su2uOPP859993H1772NQ4dOsTq6iqHDh3iwIED3HfffTz++ONc8Pjjj3Pffffxta99jUOHDrG6usqhQ4c4cOAA9913H48//jiSrs7ohdELkvRxGb0wemH0wuiF0QujF0YvjF4YvTB6YfSCpNvLhK7awsICzz33HA888AAHDx5kZWWFgwcP8uCDD3L48GEWFha4YGFhgeeee44HHniAgwcPsrKywsGDB3nwwQc5fPgwCwsLSLo2oxck6UYbvSBp85rQR1peXuaf/umf+IVf+AUu5dOf/jRHjhzhu9/9Ls8++yyvvPIKR44codbK+33605/myJEjfPe73+XZZ5/llVde4ciRI9Ra2QxGL0g32+gFSboRRi+MXpC0uU3ourjnnnt45JFHqLVyOffccw+PPPIItVYkXX+jF0YvSNL1MHph9IKkO8OEJG1SoxdGL0jSlRq9MHph9MLohdELku4sE5K0yY1eGL0gSZcyemH0wugFSZqQpDvE6IXRC5K0YfTC6AVJutiEdB2MXpBuF6MXJN26Ri+MXhi9MHph9MLohdELoxdGL4xeGL0wemH0wuiF0QujF0YvjF4YvTB6YfTC6IXRC6MXRi+MXpCkS5mQpDvQ6AVJt4bRC6MXRi+MXpCkm2lCukajF6Tb0eiF0QuSbo7RC6MXJOlWMiFJd7jRC5I+XqMXJOlWNCFJYvSCpBtj9MLohdELoxdGL0jSrWpCkiRJkjQ3IV2D0QvSZjF6QdL1NXpBkm4nE5Kk/2f0gqQrN3ph9MLohdELoxdGL4xeGL0gSbebCUnSjxi9IOnyRi9I0mYzIUn6gNELoxckfdDohdELkrQZTUiSPtToBUn/avTC6AVJ2swmJEkfafSCdCcZvTB6YfTC6IXRC6MXJOlOMCFdpdELkqTNZfSCJN3JJiRJlzV6YfSCtFmNXhi9IEl3uglJ0hUbvTB6QdoMRi+MXhi9IEn6VxOSpB/b6AXpdjR6YfTC6AVJ0gdNSFdh9IJ0pxu9IN0uRi+MXpAkfbQJSdJVG70wekG6VY1eGL0gSboyE5KkazZ6YfSCdCsYvTB6YfSCJOnHMyFJum5GL0gfl9ELoxdGL4xeGL0wekGSdPUmJEnX1egF6UYavTB6QZJ0/U1Ikq670QvS9TZ6YfSCJOnGmZAkSZIkzU1Ikm6I0QujF6SPMnph9MLohdELoxdGL4xeGL0wemH0wugFSdKNNyFJuqFGL2jzGr0wemH0wuiF0QujF0YvjF4YvTB6YfTC6IXRC6MXRi+MXpAk3VomJEk33OgFbT6jFyRJm8uEJOljMXph9IKuzeiF0QujF0YvjF4YvTB6YfTC6IXRC6MXRi+MXhi9MHph9MLohdELoxdGL4xeGL0wemH0wuiF0QujF0YvjF4YvTB6YfTC6IXRC6MXJEmbz4T0Yxq9IOnqjV7YjEYvjF4YvTB6YfTC6IXRC6MXRi+MXhi9MHph9MLohdELoxdGL4xeGL0wemH0wuiF0QujF0YvjF6QJOlGmpAkfexGL4xeGL1wOxu9MHph9IIkSZvBhCTpphq9IEmSbg0TkqSbbvTC7WT0wugFSZI2mwlJ0i1h9MLohdELoxdGL4xeuJWMXhi9IEnSZjUhSbqljV642UYvjF6QJGmzm9Blra6u8sYbb3Ap6+vrrK2tsba2xtraGmtra6ytrbG2tsbZs2d5v9lsxurqKi+++CKrq6vMZjMkSZIk3Rom9JG+973vsbKywve+9z0u5Xd+53dYWlpiaWmJpaUllpaWWFpaYmlpid/6rd/iYq+//jrLy8usrKywb98+VlZWWF5e5vjx40jSRxm9MHph9MLohdELoxdGL4xeGL0wemH0wuiF0QujF0YvjF4YvTB6YfTC6IXRC6MXRi+MXhi9MHph9MLohdELoxdGL4xekCTpTjGhD/UP//APfPnLX+ajvPHGG2zdupU9e/awZ88e9uzZw549e9izZw+f+9znuOD06dPs3buXM2fO8Mwzz3Ds2DGeeuopzpw5wxNPPMG7776LJEmSpJtrQh/w3nvv8c1vfpNf+ZVf4ezZs3yU73//+/zMz/wMBw4c4MCBAxw4cIADBw5w4MABfvEXf5ELnn/+ed566y3279/Po48+ysLCArt27aK1xptvvsnhw4eRJEmSdHNN6AN+7dd+jT/4gz/g0Ucf5bd/+7f5MG+88Qbnzp3jJ37iJ7icl19+mcXFRXbt2sXFlpeXWVxc5KWXXkKSJEnSzTWhD/jJn/xJ/viP/5inn36aT33qU3yY48ePs2FpaYnvf//7PP/883zrW9/i+PHjXGw2mzHG4KGHHmKaJt7v4YcfZozBbDZDkiRJ0s0zoQ/Yt28fn//857mcY8eOseHgwYP80i/9Er/7u7/Lk08+yc///M/zG7/xG6yvr7NhbW2N9fV17r77bi5lx44drK+vc/bsWSRJkiTdPBO6aidOnGDDT/3UT/E3f/M3/OAHP+DP/uzPeOihh/jLv/xLfv/3f58Nb7/9Nhu2bt3Kpdx1111sOHHiBFfqJPs5yX5Osp+T7Ock+3mX7yBJkqTNb+GvX2LH3n3s2LuPHXv3sWPvPnbs3Yeu3YSu2i//8i/z9a9/naeffpr777+fT3ziEywtLfHss8/yqU99iiNHjnD69GkWFxe5EtM0caUqjUqj0qg0Ko3tPIYkSZI2v7Nf+G+c7t/gdP8Gp/s3ON2/wen+DXTtJnTVfvqnf5ovfOELvN/27dv52Z/9Wc6fP88//uM/sn37djacO3eOSzl//jwb7r33XiRJkiTdPBO6IRYWFtjwwx/+kG3btrFlyxZOnTrFpZw6dYotW7awbds2JEmSJN08E7oq7733Hl/84hf5yle+wqWcOnWKDbeMsXwAACAASURBVJ/97GfZsHPnTl577TVmsxkXm81mvPrqq+zcuRNJkiRJN9eErsonPvEJ/uVf/oVvf/vbnDhxgouNMfj7v/97HnjgAT7zmc+wYffu3Zw7d46jR49ysaNHj3L+/Hl2796NJEmSpJtrQlftySefZH19nS996Uv8xV/8Baurq7zwwgt86UtfYuvWrfze7/0eFzz++OPcd999fO1rX+PQoUOsrq5y6NAhDhw4wH333cfjjz+OJEmSpJtrQldteXmZp556imma+M3f/E1WVlb46le/yj333MPhw4dJwgULCws899xzPPDAAxw8eJCVlRUOHjzIgw8+yOHDh1lYWECSJEnSzTWhj7S8vMw//dM/8Qu/8Atcyq5du/jOd77D3/7t3/Lss8/yyiuv8Fd/9Vc8+OCDvN+nP/1pjhw5wne/+12effZZXnnlFY4cOUKtFUmSJEk334Sui89+9rM88sgj1Fq5nHvuuYdHHnmEWiuSJEmSbh0TkiRJkqS5CUmSJEnS3IQkSZIkaW5CkiRJkjQ3IUmSJEmam5AkSZIkzU1IkiRJkuYmpB/T/XvfQZIkSdqMJiRJkiRJcxOSJEmSpLkJSZIkSdLchCRJkiRpbkK6CvfvfQdJkiRps5mQJEmSJM1NSJIkSZLmJiRJkiRJcxOSJEmSpLkJSZIkSdLchCRJkiRpbkKSJEmSNDchSZIkSZqbkK7S/XvfQZIkSdpMJiRJkiRJcxOSJEmSpLkJSZIkSdLchCRJkiRpbkKSJEmSNDchSZIkSZqbkCRJkiTNTUiSJEmS5iYkSZIkSXMTkiRJkqS5CUmSJEnS3IR0De7f+w6SJEnSZjEhSZIkSZqbkCRJkiTNTeiS3nvvPf7X//pfvPjii/zd3/0da2trfJjZbMbq6iovvvgiq6urzGYzPsxsNmN1dZUXX3yR1dVVZrMZkiRJkm4NE/qAF154gc997nM88cQT7Nu3j//+3/87/+W//Bf+8A//kPd7/fXXWV5eZmVlhX379rGyssLy8jLHjx/n/V5//XWWl5dZWVlh3759rKyssLy8zPHjx7md3b/3HSRJkqTNYEI/4tvf/jZf/epX+cxnPsOf/umfcuzYMf78z/+cpaUlvv71r3PkyBEuOH36NHv37uXMmTM888wzHDt2jKeeeoozZ87wxBNP8O6773LB6dOn2bt3L2fOnOGZZ57h2LFjPPXUU5w5c4YnnniCd999F0mSJEk314R+xDe/+U22bNnCn/zJn/Cf//N/ZmFhgQceeIBnnnmGUgp/9Ed/xAXPP/88b731Fvv37+fRRx9lYWGBXbt20VrjzTff5PDhw1zw/PPP89Zbb7F//34effRRFhYW2LVrF6013nzzTQ4fPowkSZKkm2tCP+Kuu+7i85//PP/u3/07LvZv/s2/4T/9p//EP//zP3PByy+/zOLiIrt27eJiy8vLLC4u8tJLL3HByy+/zOLiIrt27eJiy8vLLC4u8tJLLyFJkiTp5prQjzh69Ci9d95vNpvxgx/8gE9+8pNsmM1mjDF46KGHmKaJ93v44YcZYzCbzZjNZowxeOihh5imifd7+OGHGWMwm82QJEmSdPNM6Io899xz/J//83/Ys2cPG9bW1lhfX+fuu+/mUnbs2MH6+jpnz55lbW2N9fV17r77bi5lx44drK+vc/bsWSRJkqQf1/173+H+ve+gazehy/rf//t/8/Wvf53/8B/+A1/+8pfZ8Pbbb7Nh69atXMpdd93FhhMnTvD222+zYevWrVzKXXfdxYYTJ05wpU6yn5Ps5yT7Ocl+TrKfd/kON8v9e99BkiRJH4+Fv36JHXv3sWPvPnbs3cdJ9nOS/ejaTegjffvb3+ZXf/VX+bf/9t/yJ3/yJ+zYsYMNi4uLXIlpmlhcXORKTNPElao0Ko1Ko9KoNLbzGJIkSdr8zn7hv3G6f4PT/RtUGpVGpaFrN6EP1Xvny1/+Mvfccw8vvPACn/nMZ7hg+/btbDh37hyXcv78eTbce++9bN++nQ3nzp3jUs6fP8+Ge++9F0mSJOlK3L/3He7f+w66viZ0SU8++ST/43/8D/7jf/yPvPDCC/z7f//vudi2bdvYsmULp06d4lJOnTrFli1b2LZtG9u2bWPLli2cOnWKSzl16hRbtmxh27ZtSJIkSZdz/9530I0xoQ/4yle+wre+9S3+63/9rxw6dIi7776bS9m5cyevvfYas9mMi81mM1599VV27tzJBTt37uS1115jNptxsdlsxquvvsrOnTuRJEmSLuf+ve+gG2dCP+Lpp5/m5Zdf5ud+7uf4n//zf7KwsMCH2b17N+fOnePo0aNc7OjRo5w/f57du3dzwe7duzl37hxHjx7lYkePHuX8+fPs3r2b2939e99BkiRJN8b9e9/h/r3voBtrQv/PqVOn+OY3v8mGM2fO8Ou//uv8+v9lD+5D8z4PQ+9/9/OL5NYnJ0sQd70DuVOvF4Ya25PXpJlVZgI6dskh0H/UClosxEaudYUGe7C8wTWi3nI7yM4YPktWn7MZSY7W4vSkgdqxIatS19IfIyGZU9CE+odFWOHnNsrw5WqyIt19Hvl5lDmOHDt+09v389m3j3379rFv3z727dvHvn37mJmZYVZ7ezvVapX9+/fT29vL0NAQvb291Go1qtUq7e3tzGlvb6darbJ//356e3sZGhqit7eXWq1GtVqlvb0dSZIk6VIhZkLMhJjR7VGg9/3zP/8zU1NTzPqnf/onjh49ytGjRzl69ChHjx7l6NGjHD16lHq9zqyGhgZ6enrYvHkz3d3ddHZ20t3dzZYtW+jr66OhoYE5DQ0N9PT0sHnzZrq7u+ns7KS7u5stW7bQ19dHQ0MDkiRJ0qwQMyFmdPsV6H1f/OIXGRkZYWRkhJGREUZGRhgZGWFkZISRkRFGRkYYGRlhzZo1zNmwYQP9/f2cOnWKQ4cOcfLkSfr7+6lUKlxuw4YN9Pf3c+rUKQ4dOsTJkyfp7++nUqkgSZIkzQoxo4VToJuiqamJHTt2UKlUuJqmpiZ27NhBpVJBkiRJmhNiRgurQJIkSdKCCjETYkYLr0CSJEnSggkxo8WjQJIkSZJ0UYF0E4WYkSRJ0rUJMaPFpUCSJEnSbRViJsSMFp8C6SYLMSNJkqT/FGImxEyImRAzWrwKJEmSJN0SIWZCzGjpKJAkSZJ004WY0dJTIEmSJOmmCjGjpalAkiRJ0k0RYibEjJauAkmSJEkfW4iZEDMhZkLMhJjR0lcg3QIhZiRJkparEDNangokSZIkXbMQM1q+CiRJkiRdVYiZEDNa3gqkWyTEjCRJ0lIWYibETIgZrQwFkiRJkj4kxIxWngLpFgoxI0mStNSEmNHKVCBJkiSJEDMhZkLMaOUqkCRJkiRdVCBJkiStUCFmQsyEmJFmFUi3WIgZSZKkxSbEjHS5AkmSJGkFCTETYkaaT4F0G4SYkSRJWkghZkLMSB+lQLpNQsxIkiTdLiFmQsyEmAkxI12LAkmSJGkZCTETYka6HgWSJEnSMhBiJsSMdCMKpNsoxIwkSdLNFGImxIx0MxRIt1mIGUmSpBsRYibETIgZ6WYqkCRJkpaIEDMhZqRbpUBaACFmJEmSrlWImRAz0q1WIEmSJC1SIWZCzEi3S4G0QELMSJIkzSfETIgZ6XYrkCRJkhaJEDMhZqSFUiBJkiQtAiFmpIVWIC2gEDOSJGllCzETYkZaDAokSZIkSRcVSAssxIwkSVpZQsyEmAkxIy0mBZrXe++9x09+8hOOHTvGj3/8YyYmJpjPzMwMExMTTExMMDExwcTEBBMTE0xMTHDhwgUuV6/XGRoa4tixYwwNDVGv15EkSbfGWEsHWnxCzEiLVYE+5IUXXuDzn/88jzzyCHv37uXrX/869913H//7f/9vLvf000/T3NxMc3Mzzc3NNDc309zcTHNzM0888QSXeuutt2htbaWzs5O9e/fS2dlJa2srw8PDSJKkm6862IMWlxAz0mJWoA945ZVXeOqpp7j33nt5/vnnOX36NP/3//5fmpubeeaZZ+jv7+dSb7/9NmvXrqWtrY22tjba2tpoa2ujra2Nz3/+88w5d+4cMUYmJyc5ePAgp0+f5sCBA0xOTvLII49w/vx5VrIQM5IkfZSxlg60NIWYCTETYkZa7Ar0Ac8++yyrV6/mH/7hH/jc5z5HQ0MDmzdv5uDBg/yX//Jf+D//5/9wqddee40HHniAWq1GrVajVqtRq9Wo1Wp85StfYc7hw4d55513SCmxc+dOGhoa2LVrF11dXZw9e5a+vj4kSdKVVQd70NISYibEjLSUFOgDVq1axRe+8AXuvPNOLvWJT3yC3//93+ff/u3fmPP2228zNTXFZz7zGa7mxIkTNDY2smvXLi7V2tpKY2Mjx48fZ6ULMSNJkpaHEDPSUlSgDzhy5Ajf/e53uVy9XudnP/sZn/zkJ5kzPDzMrObmZl577TUOHz7MD37wA4aHh7lUvV5ndHSUrVu3UhQFl9u+fTujo6PU63UkSZKWuhAz0lJVoGvS09PDr371K9ra2phz+vRpZnV3d/PVr36Vb33rWzz55JN86Utf4rHHHmNmZoZZExMTzMzMcNdddzGfO+64g5mZGS5cuMC1KkmUJEoSJYmSxHkGkCRpJRlr6UCLR4iZEDO69c4zQEmiJFGSKEmUJHTjCnRVP/3pT3nmmWf4b//tv/GNb3yDOWfOnGHWZz/7WX70ox/xs5/9jO9973ts3bqVH/7wh3znO99h1rvvvsustWvXMp9Vq1Yx68yZM1yrCl1U6KJCFxW6qNDFeh5kqQsxI0nStaoO9qDFIcSMbp/1PEiFLip0UaGLCl1U6EI3rkAf6ZVXXuFP//RP+a//9b/yD//wD9xxxx3M2bNnD8888wzPPfccIQTWrFlDc3Mzhw4d4u6776a/v59z587R2NjItSiKAkGIGX18Yy0dSJJ0u4WYCTEjLRcFuqLvfve7fOMb36CpqYkXXniBe++9l0vdf//9PPzww1xu/fr1tLS0MD09zeuvv8769euZNTU1xXymp6eZdc899yBdr+pgD5K02Iy1dDDW0sHlxlo6uFXGWjrQ7RFiRlpuCjSvJ598kv/5P/8nv/d7v8cLL7zA7/zO7/BxNDQ0MOs3v/kN69atY/Xq1YyPjzOf8fFxVq9ezbp169D/J8SMJGnpqw72MJ/qYA+3SnWwB916IWak5ahAH/LNb36TH/zgB/z3//7f6e3t5a677uJy7733Hl/72tf45je/yXzGx8eZtXHjRmZt27aNN998k3q9zqXq9TpvvPEG27ZtQ5Kk5ag62MOtMtbSgW6vEDMhZqTlqkAf8Nxzz3HixAn+x//4H/yv//W/aGhoYD5r1qzhF7/4Ba+88gpnzpzhUqOjo7z66qts3ryZe++9l1m7d+9mamqKI0eOcKkjR44wPT3N7t270QeFmJEkaT5jLR3Mqg72cL3GWjqQpMsV6H3j4+M8++yzzJqcnGTfvn3s27ePffv2sW/fPvbt28e+ffuYmZlh1pNPPsnMzAwdHR28+OKLDA0N8cILL9DR0cHatWv59re/zZz29naq1Sr79++nt7eXoaEhent7qdVqVKtV2tvb0YeFmJEkLQ1jLR3camMtHcyqDvYwn7GWDq5VdbAHXbsQMyFmpOWuQO/753/+Z6amppj1T//0Txw9epSjR49y9OhRjh49ytGjRzl69Cj1ep1Zra2tHDhwgKIoePzxx+ns7OSpp56iqamJvr4+Nm3axJyGhgZ6enrYvHkz3d3ddHZ20t3dzZYtW+jr66OhoQFJkpay6mAPt1p1sIfrMdbSga5fiBlppSjQ+774xS8yMjLCyMgIIyMjjIyMMDIywsjICCMjI4yMjDAyMsKaNWuYs2vXLgYGBnj55Zc5dOgQJ0+e5KWXXmLLli1cbsOGDfT393Pq1CkOHTrEyZMn6e/vp1KpIEmSJGnhFeim2LhxIzt27KBSqXA1TU1N7Nixg0qlgq4uxIwkaWkZa+lgIVQHe7jUWEsHs6qDPejjCzETYkZaSQokSZJusupgD4tBdbAHXZ8QM9JKVCBJkiRdIsSMtFIVSEtAiBlJ0so01tKBbo8QMyFmpJWsQFoiQszo2o21dCBJi8lYSwfXozrYw1hLB7p1QsyEmJEEBdISEmJG16Y62IMkLYSxlg7mUx3s4XpVB3vQrRFiRtJ/KpCWmBAzkqTlY6ylAy2MEDOSPqhAWoJCzEiSFqfqYA8fR3Wwh/mMtXQwZ6ylg7GWDnTzhJiR9GEFkiRJi1x1sAfdHCFmQsxIml+BtESFmJEkLR1jLR3MGmvp4FpUB3u4VHWwB92YEDOSPlqBtISFmJEkLQ3VwR5mVQd70O0XYkbS1RVIS1yIGUnSwhtr6WA+Yy0dXM1YSwe6NULMhJiRdG0KpGUgxIwkaWFVB3uYT3Wwh6upDvagmyvETIgZSR9PgbRMhJiRJEkQYkbS9SmQlpEQM5IkrWQhZiRdvwJJkiRJ0kUF0jITYmalGWvpQJIW2lhLB1pYIWYk3ZgCaRkKMRNiZqWoDvYgSQutOtiDFk6IGUk3rkCSJElLVoiZEDOSbo4CaRkLMSNpaRpr6UDSRwsxI+nmKpCWuRAzkpae6mAPVzPW0oG0UoWYkXTzFUgrQIiZEDOSlpfqYA/SShNiJsSMpFujQJIkSYteiJkQM5JurQJpBQkxI0nSUhNiRtLtUSCtMCFmQsxIkrQUhJiRdPsUSCtUiJkQM5IkLVYhZiTdXgWSJOm6jbV0IN0KIWYk3X4F0goXYibEjCTdTGMtHUjXI8RMiBlJC6NA0kUhZiTp46oO9jCf6mAP0scRYibEjKSFVSBJkqQFE2ImxIykxaFAkiTdsLGWDiRJS1+BJEm6YdXBHuaMtXQgXYsQM5IWlwJJkiRJ0kUFkiTppqoO9iBdSYiZEDMhZiQtPgWSJEm65ULMhJiRtLgVSJKkW26spQOtXCFmJC0NBZIk6ZarDvaglSnEjKSlo0Dz+o//+A8GBgY4fvw4//Iv/8JHqdfrDA0NcezYMYaGhqjX61xJvV5naGiIY8eOMTQ0RL1eR5IkLT8hZkLMSFpaCvQhL774In/wB3/An/zJn/Doo4/y5S9/mYceeoif//znXO6tt96itbWVzs5O9u7dS2dnJ62trQwPD3O5t956i9bWVjo7O9m7dy+dnZ20trYyPDyMJEmSpIVXoA8YGhri8ccf59Of/jQvvPACp0+f5q//+q/55S9/SWdnJxMTE8w5d+4cMUYmJyc5ePAgp0+f5sCBA0xOTvLII49w/vx55pw7d44YI5OTkxw8eJDTp09z4MABJicneeSRRzh//jxaeCFmJEm6USFmJC1NBfqA5557jlWrVvHss8+yZcsWGhoaeOihh3j00Uc5e/YsP/7xj5lz+PBh3nnnHVJK7Ny5k4aGBnbt2kVXVxdnz56lr6+POYcPH+add94hpcTOnTtpaGhg165ddHV1cfbsWfr6+pAkSUtfiBlJS1eBPuDLX/4yMUY2bNjApT71qU8x6+2332bOiRMnaGxsZNeuXVyqtbWVxsZGjh8/zpwTJ07Q2NjIrl27uFRrayuNjY0cP34cSZK0dIWYCTEjaWkr0Ac8/PDDPProo1zu5MmTzLrvvvuYVa/XGR0dZevWrRRFweW2b9/O6Ogo9Xqder3O6OgoW7dupSgKLrd9+3ZGR0ep1+tIkqSlJ8SMpOWhQFf085//nGPHjvFHf/RHfP/732fPnj187nOfY9bExAQzMzPcddddzOeOO+5gZmaGCxcuMDExwczMDHfddRfzueOOO5iZmeHChQtcq5JESaIkUZIoSZxnAEmSdHuFmJFut/MMUJIoSZQkShIlCd24Al3R3//937N3715OnTrFpz71KbZt28acd999l1lr165lPqtWrWLWmTNnePfdd5m1du1a5rNq1SpmnTlzhmtVoYsKXVTookIXFbpYz4NIkqRbL8RMiJkQM9JCWM+DVOiiQhcVuqjQRYUudOMKdEWPPfYYw8PDvPzyy2zcuJE/+7M/49lnn2VWY2Mj16IoChobG7kWRVEgSZIWpxAzIWZCzEhavgp0RXfeeSdFUbBx40b+7u/+jrvvvpu//du/ZWZmhvXr1zNramqK+UxPTzPrnnvuYf369cyamppiPtPT08y65557kCRJi0+IGUkrQ4GuSUNDA/fddx/T09O8/vrrrFu3jtWrVzM+Ps58xsfHWb16NevWrWPdunWsXr2a8fFx5jM+Ps7q1atZt24dkiRJkhZOgd733nvv8eCDD/L1r3+d+UxOTjKrUqkwa9u2bbz55pvU63UuVa/XeeONN9i2bRtztm3bxptvvkm9XudS9XqdN954g23btiFJkiRpYRXofWvWrOGTn/wkP/nJTxgbG+NSo6Oj/PSnP+XTn/401WqVWbt372ZqaoojR45wqSNHjjA9Pc3u3buZs3v3bqampjhy5AiXOnLkCNPT0+zevRtJkrS4hJgJMSNp5SjQBzz++OPMzMywZ88eXnrpJYaGhvj+979PR0cHv/Vbv0VXVxdz2tvbqVar7N+/n97eXoaGhujt7aVWq1GtVmlvb2dOe3s71WqV/fv309vby9DQEL29vdRqNarVKu3t7UiSpMUjxIykladAH/CFL3yBgwcPUhQFf/7nf05nZycpJZqamjh8+DD3338/cxoaGujp6WHz5s10d3fT2dlJd3c3W7Zsoa+vj4aGBuY0NDTQ09PD5s2b6e7uprOzk+7ubrZs2UJfXx8NDQ1IkrQShJgJMRNiJsTMYhRiRtLKVKAP2blzJwMDA5w4cYJDhw5x6tQpXnrpJZqbm7nchg0b6O/v59SpUxw6dIiTJ0/S399PpVLhchs2bKC/v59Tp05x6NAhTp48SX9/P5VKBUmSVqoQM4tJiBlJK1eBrujee+9lx44dNDU1cTVNTU3s2LGDSqXC1TQ1NbFjxw4qlQqSJAlCzISYud1CzISYCTETYibEjKSVrUCSJOk2CTHzUULMhJgJMXMrhZgJMSNJlyuQ9AEhZiRJN1+ImY8jxEyImRAz1yvETIiZEDMhZkLMhJiRpCspkCRJWoZCzEjSx1UgSZJ0i4WYuREhZkLMhJgJMRNiJsRMiJkQMyFmQsyEmAkxE2JGkq5HgSRJ0i0UYkaSlooCSZKkWyTEjCQtJQWSJEmSpIsKJEmSboEQM5K01BRIkiRJki4qkCRJuslCzEjSUlQgSZJ0E4WYkaSlqkCSJEmSdFGBJEmSJOmiAkmSpJskxIwkLWUFkiRJkqSLCiRJkm6CEDOStNQVSPqQEDOSJElaeQokSZJuUIgZSVoOCiRJkm5AiBlJWi4KJEmSrlOIGUlaTgokSZIkSRcVSJIkXYcQM5K03BRIkiR9DCFmQsxI0nJUIEmSdI1CzEjSclYgSZJ0DULMSNJyVyBJknQVIWYkaSUokCRJkiRdVCBJkiRJuqhAkiTpCkLMhJiRpJWiQJIkaR4hZiRppSmQNK8QM5IkSVpZCiRJki4RYibEjCStRAWSJEn/vxAzkrSSFUiSJP2/QsxI0kpXIEmSVrQQMyFmJElQIOmKQsxI0nIVYibEjCTpPxVoXv/xH//BwMAAx48f51/+5V+4kpmZGSYmJpiYmGBiYoKJiQkmJiaYmJjgwoULXK5erzM0NMSxY8cYGhqiXq8jSdLtFmJGkvRhBfqQF198kT/4gz/gT/7kT3j00Uf58pe/zEMPPcTPf/5zLvf000/T3NxMc3Mzzc3NNDc309zcTHNzM0888QSXeuutt2htbaWzs5O9e/fS2dlJa2srw8PDSJJ0u4SYkSTNr0AfMDQ0xOOPP86nP/1pXnjhBU6fPs1f//Vf88tf/pLOzk4mJia41Ntvv83atWtpa2ujra2NtrY22traaGtr4/Of/zxzzp07R4yRyclJDh48yOnTpzlw4ACTk5M88sgjnD9/HkmSbqYQMyFmQsyEmAkxE2JGknRlBfqA5557jlWrVvHss8+yZcsWGhoaeOihh3j00Uc5e/YsP/7xj7nUa6+9xgMPPECtVqNWq1Gr1ajVatRqNb7yla8w5/Dhw7zzzjuklNi5cycNDQ3s2rWLrq4uzp49S19fH5Ik3QwhZkLMSJI+vgJ9wJe//GVijGzYsIFLfepTn2LW22+/zZy3336bqakpPvOZz3A1J06coLGxkV27dnGp1tZWGhsbOX78OJIk3agQM5Kk61egD3j44Yd59NFHudzJkyeZdd999zFneHiYWc3Nzbz22mscPnyYH/zgBwwPD3Oper3O6OgoW7dupSgKLrd9+3ZGR0ep1+tIknQ9QsyEmJEk3ZgCXdHPf/5zjh07xh/90R/x/e9/nz179vC5z32OOadPn2ZWd3c3X/3qV/nWt77Fk08+yZe+9CUee+wxZmZmmDUxMcHMzAx33XUX87njjjuYmZnhwoULXKuSREmiJFGSKEmcZwDdfCFmJGkxCjETYibEjKSV5TwDlCRKEiWJkkRJQjeuQFf093//9+zdu5dTp07xqU99im3btnGpM2fOMOuzn/0sP/rRj/jZz37G9773PbZu3coPf/hDvvOd7zDr3XffZdbatWuZz6pVq5h15swZrlWFLip0UaGLCl1U6GI9DyJJWv5CzISYkbRyredBKnRRoYsKXVTookIXunEFuqLHHnuM4eFhXn75ZTZu3Mif/dmf8eyzzzJnz549PPPMMzz33HOEEFizZg3Nzc0cOnSIu+++m/7+fs6dO0djYyPXoigKJEmSJC2cAl3RnXfeSVEUbNy4kb/7u7/j7rvv5m//9m+ZmZlh1v3338/DDz/M5davX09LSwvT09O8/vrrrF+/nllTU1PMZ3p6mln33HMPkiR9lBAzkqRbp0DXpKGhgfvuu4/p6Wlef/11rqahoYFZv/nNb1i3bh2rV69mfHyc+YyPj7N69WrWrVuHJEnzKI/8YgAAIABJREFUCTETYkaSdGsV6H3vvfceDz74IF//+teZz+TkJLMqlQrvvfceX/va1/jmN7/JfMbHx5m1ceNGZm3bto0333yTer3Oper1Om+88Qbbtm1DkqRLhZgJMRNiRpJ0exTofWvWrOGTn/wkP/nJTxgbG+NSo6Oj/PSnP+XTn/401WqVNWvW8Itf/IJXXnmFM2fOcKnR0VFeffVVNm/ezL333sus3bt3MzU1xZEjR7jUkSNHmJ6eZvfu3UiSNCvETIgZSdLtV6APePzxx5mZmWHPnj289NJLDA0N8f3vf5+Ojg5+67d+i66uLuY8+eSTzMzM0NHRwYsvvsjQ0BAvvPACHR0drF27lm9/+9vMaW9vp1qtsn//fnp7exkaGqK3t5darUa1WqW9vR0tXiFmJOlWCzETYkaStHAK9AFf+MIXOHjwIEVR8Od//ud0dnaSUqKpqYnDhw9z//33M6e1tZUDBw5QFAWPP/44nZ2dPPXUUzQ1NdHX18emTZuY09DQQE9PD5s3b6a7u5vOzk66u7vZsmULfX19NDQ0IElamULMhJiRJC28An3Izp07GRgY4MSJExw6dIhTp07x0ksv0dzczOV27drFwMAAL7/8MocOHeLkyZO89NJLbNmyhctt2LCB/v5+Tp06xaFDhzh58iT9/f1UKhUkSStLiJkQMyFmJEmLR4Gu6N5772XHjh00NTVxNRs3bmTHjh1UKhWupqmpiR07dlCpVNDSEWJGkm5UiJkQM5KkxalAkiTdFiFmJEmLW4EkSbqlQsyEmJEkLX4FkiTplgkxI0laOgokSdJNFWImxEyIGUnS0lIg6ZqFmJGkjxJiRpK0dBVIkqTrEmImxEyImRAzIWYkSUtbgSRJ+pAQMyFmQsyEmAkxE2ImxEyImRAzkqTlp0CSpBUqxEyImRAzIWZCzISYCTEjSVqZCiRJkiRJFxVI+lhCzEha+kLMSJJ0uQJJkm6CEDMhZkLMhJgJMRNiZqGFmAkxE2ImxEyImRAzkiTNp0DSxxZiRlpKQsyEmAkxE2ImxEyImRAzIWZCzISYCTETYibETIiZEDMhZkLMhJgJMRNiJsRMiJkQMyFmQsxcSYiZEDMhZm6nEDMhZiRJ+jgKJEnLWoiZxSLETIiZEDMhZkLMhJgJMRNiJsRMiJkQMyFmQsyEmAkxE2ImxEyImRAzIWZCzISYCTETYibETIiZEDOSJF2PAkmSJEnSRQWSpGUrxIwkSbp2BZKkZSfETIgZSZL08RRIui4hZqTFKMSMJEm6PgWSJEmSpIsKJEnLRogZSZJ0/QokSUteiJkQM5Ik6cYUSLpuIWakhRZiRpIk3RwFkiRJkqSLCiRJkiRJFxVIuiEhZqSFEmJGkiTdPAWSJEmSpIsKJEmSJEkXFUiSlqQQM5Ik6eYqkHTDQsxIkiRp6SuQdFOEmJFulxAzkiTp5iuQJC0pIWYkSdKtUSDppgkxI0mSpKWrQJIkSZJ0UYGkmyrEjHSrhJiRJEm3ToEkSZIk6aICSdKSEGJGkiTdWgWSbroQM5IkSVp6CnRVv/zlL3nllVcYHx9nPvV6naGhIY4dO8bQ0BD1ep0rqdfrDA0NcezYMYaGhqjX60jS1YSYkSRJt16BrurRRx/lG9/4Bv/6r//K5d566y1aW1vp7Oxk7969dHZ20trayvDwMJd76623aG1tpbOzk71799LZ2UlrayvDw8No+QkxI0mSpKWlQB/pu9/9Lq+//jrzOXfuHDFGJicnOXjwIKdPn+bAgQNMTk7yyCOPcP78eeacO3eOGCOTk5McPHiQ06dPc+DAASYnJ3nkkUc4f/48kiRJkhZWga5oeHiYv/mbv+G3f/u3mc/hw4d55513SCmxc+dOGhoa2LVrF11dXZw9e5a+vj7mHD58mHfeeYeUEjt37qShoYFdu3bR1dXF2bNn6evrQ8tPiBnpRoWYkSRJt0eB5nXhwgX27t3L9u3beeihh5jPiRMnaGxsZNeuXVyqtbWVxsZGjh8/zpwTJ07Q2NjIrl27uFRrayuNjY0cP34cSbpciBlJknT7FGhef/mXf8mvfvUr/uqv/or51Ot1RkdH2bp1K0VRcLnt27czOjpKvV6nXq8zOjrK1q1bKYqCy23fvp3R0VHq9TqSJEmSFk6BPmRgYIDnn3+ev/iLv6BSqTCfiYkJZmZmuOuuu5jPHXfcwczMDBcuXGBiYoKZmRnuuusu5nPHHXcwMzPDhQsX0PITYka6HiFmJEnS7VWgDxgfH+epp57ii1/8Ig8//DBX8u677zJr7dq1zGfVqlXMOnPmDO+++y6z1q5dy3xWrVrFrDNnznCtShIliZJESaIkcZ4BJEmStPydZ4CSREmiJFGSKEnoxhXoA5544glWrVrF008/zUdpbGzkWhRFQWNjI9eiKAquVYUuKnRRoYsKXVToYj0PosUpxEyIGelahZiRJOlK1vMgFbqo0EWFLip0UaEL3bgCve8f//EfefXVV9m/fz933nknH2X9+vXMmpqaYj7T09PMuueee1i/fj2zpqammM/09DSz7rnnHrS8hZiRribEjCRJWhgFet+rr77KrD/+4z9m06ZNbNq0iU2bNvH8888zq7Ozk02bNvHv//7vrFu3jtWrVzM+Ps58xsfHWb16NevWrWPdunWsXr2a8fFx5jM+Ps7q1atZt24dkiRJkhZOgd7X0tJCW1sbbW1ttLW10dbWRltbG7/7u7/LrD/8wz+kra2NtWvXMmvbtm28+eab1Ot1LlWv13njjTfYtm0bc7Zt28abb75JvV7nUvV6nTfeeINt27ahlSHEjHQlIWYkSdLCKdD79uzZQ61Wo1arUavVqNVq1Go1HnjgAWZ1dnZSq9X4xCc+wazdu3czNTXFkSNHuNSRI0eYnp5m9+7dzNm9ezdTU1McOXKESx05coTp6Wl2796NVo4QMyFmJEmStLgU6Lq1t7dTrVbZv38/vb29DA0N0dvbS61Wo1qt0t7ezpz29naq1Sr79++nt7eXoaEhent7qdVqVKtV2tvb0coTYibEjDQrxIwkSVpYBbpuDQ0N9PT0sHnzZrq7u+ns7KS7u5stW7bQ19dHQ0MDcxoaGujp6WHz5s10d3fT2dlJd3c3W7Zsoa+vj4aGBrRyhZjRyhZiRpIkLbwCXVVKiZGREXbs2MHlNmzYQH9/P6dOneLQoUOcPHmS/v5+KpUKl9uwYQP9/f2cOnWKQ4cOcfLkSfr7+6lUKkghZiRJkrSwCnRTNDU1sWPHDiqVClfT1NTEjh07qFQqSJcKMRNiRitLiBlJkrQ4FEhadELMhJiRJEnS7VUgadEKMaPlLcSMJElaPAokSZIkSRcVSFrUQsyEmJEkSdKtVyBJkiRJuqhA0pIQYkbLS4gZSZK0uBRIkm67EDOSJGnxKZAkSZIkXVQgackIMSNJkqRbp0DSkhJiRktbiBlJkrQ4FUiSbpsQM5IkafEqkLTkhJiRJEnSzVcgSbotQsxIkqTFrUDSkhRiRpIkSTdXgSTplgsxI0mSFr8CSZIkSdJFBZKWrBAzkiRJunkKJC1pIWa0uIWYkSRJS0OBJOmWCTEjSZKWjgJJS16IGUmSJN24AknSLRFiRpIkLS0FkiRJkqSLCiQtCyFmJEmSdGMKJC0bIWa0OISYkSRJS0+BJEmSJOmiAknLSogZLawQM5IkaWkqkCTdNCFmJEnS0lUgadkJMRNiRpIkSR9PgSTppggxI0mSlrYCSctWiBlJkiRduwJJy1qIGUmSJF2bAknLXogZ3VohZiRJ0tJXIEm6ISFmJEnS8lAgaUUIMSNJkqSPViBpxQgxo5srxIwkSVo+CiStKCFmQsxIkiTpwwp0Vb/85S955ZVXGB8f53IzMzNMTEwwMTHBxMQEExMTTExMMDExwYULF7hcvV5naGiIY8eOMTQ0RL1eR5IkSdLiUKCrevTRR/nGN77Bv/7rv3K5p59+mubmZpqbm2lubqa5uZnm5maam5t54oknuNRbb71Fa2srnZ2d7N27l87OTlpbWxkeHka63ULMSJIk6YMK9JG++93v8vrrr3Mlb7/9NmvXrqWtrY22tjba2tpoa2ujra2Nz3/+88w5d+4cMUYmJyc5ePAgp0+f5sCBA0xOTvLII49w/vx5JEmSJC2sAl3R8PAwf/M3f8Nv//ZvcyWvvfYaDzzwALVajVqtRq1Wo1arUavV+MpXvsKcw4cP884775BSYufOnTQ0NLBr1y66uro4e/YsfX19SLdbiJkQM/r4QsyEmJEkSctLgeZ14cIF9u7dy/bt23nooYeYz9tvv83U1BSf+cxnuJoTJ07Q2NjIrl27uFRrayuNjY0cP34caaGEmLmSsZYOxlo6uNRYSwdjLR2MtXQwa6ylg7GWDiRJkpa6As3rL//yL/nVr37FX/3VX3Elw8PDzGpubua1117j8OHD/OAHP2B4eJhL1et1RkdH2bp1K0VRcLnt27czOjpKvV5HWmyqgz1UB3uYT3Wwh7GWDlaaEDOSJGl5KtCHDAwM8Pzzz/MXf/EXVCoVruT06dPM6u7u5qtf/Srf+ta3ePLJJ/nSl77EY489xszMDLMmJiaYmZnhrrvuYj533HEHMzMzXLhwAWmhhJgJMXMjxlo6GGvp4FqMtXQwZ6ylA0mSpMWgQB8wPj7OU089xRe/+EUefvhhPsqZM2eY9dnPfpYf/ehH/OxnP+N73/seW7du5Yc//CHf+c53mPXuu+8ya+3atcxn1apVzDpz5gzXqiRRkihJlCRKEucZQLpRIWZCzHyU6mAP1cEermSspYOrqQ72MKc62MNYSwdLQYgZSZIW2nkGKEmUJEoSJYmShG5cgT7giSeeYNWqVTz99NNczZ49e3jmmWd47rnnCCGwZs0ampubOXToEHfffTf9/f2cO3eOxsZGrkVRFFyrCl1U6KJCFxW6qNDFeh5EullCzISYuZrqYA/VwR5mVQd7mFUd7GE5CjEjSdJisJ4HqdBFhS4qdFGhiwpd6MYV6H3/+I//yKuvvsr+/fu58847uZr777+fhx9+mMutX7+elpYWpqenef3111m/fj2zpqammM/09DSz7rnnHqTFJsTMtagO9jCrOtiDJEnSUlWg97366qvM+uM//mM2bdrEpk2b2LRpE88//zyzOjs72bRpE//+7//O1TQ0NDDrN7/5DevWrWP16tWMj48zn/HxcVavXs26deuQFqMQMyFmQsyEmLkVqoM9LGYhZiRJ0vJXoPe1tLTQ1tZGW1sbbW1ttLW10dbWxu/+7u8y6w//8A9pa2tj7dq1vPfee3zta1/jm9/8JvMZHx9n1saNG5m1bds23nzzTer1Opeq1+u88cYbbNu2DUmSJEkLq0Dv27NnD7VajVqtRq1Wo1arUavVeOCBB5jV2dlJrVbjE5/4BGvWrOEXv/gFr7zyCmfOnOFSo6OjvPrqq2zevJl7772XWbt372ZqaoojR45wqSNHjjA9Pc3u3buRlooQMyFmQsyEmFnuQsxIkqSVoUDX7cknn2RmZoaOjg5efPFFhoaGeOGFF+jo6GDt2rV8+9vfZk57ezvVapX9+/fT29vL0NAQvb291Go1qtUq7e3tSEtViBlJkqTloEDXrbW1lQMHDlAUBY8//jidnZ089dRTNDU10dfXx6ZNm5jT0NBAT08Pmzdvpru7m87OTrq7u9myZQt9fX00NDQgLWUhZpajEDOSJGnlKNBVpZQYGRlhx44dXG7Xrl0MDAzw8ssvc+jQIU6ePMlLL73Eli1buNyGDRvo7+/n1KlTHDp0iJMnT9Lf30+lUkFaDkLMhJgJMbOUhZgJMRNiRpIkrSwFuik2btzIjh07qFQqXE1TUxM7duygUqkgLVchZkLMLDUhZiRJ0spVIEm6KMSMJEla2QokSZIkSRcVSNItFGImxEyImRAzIWYWkxAzIWZCzEiSJBVI0m0WYmahhZgJMSNJknSpAklaACFmQsyEmAkxE2ImxEyImRAzIWZCzISYCTETYibETIiZEDMhZkLMhJgJMRNiJsRMiJkQMyFmQsyEmAkxE2ImxEyImRAzkiRJ8ymQJEmSJF1UIEmSJEm6qECSJEmSdFGBJEmSJOmiAkmSJEnSRQWSJEmSpIsKJEmSJEkXFUiSJEmSLiqQJEmSJF1UIEmSJEm6qECSJEmSdFGBJEmSJOmiAkmSJEnSRQWSJEmSpIsKpGXqPAPo6s4zgK7NeQbQ1Z1nAF2b8wygqzvPALo25xlAV3eeAaQrKZCWqV8zgK7u1wyga/NrBtDV/ZoBdG1+zQC6ul8zgK7NrxlAV/drBpCupECSJEmSdFGBJEmSJOmiAkmSJEnSRQWSJEmSpIsKtOSs5V5KEiWJkkRJoiRRkihJlCRKEiWJkkRJoiRRkihJlCRKEiWJkkRJoiRRkihJlCRKEiWJkkRJoiRRkihJlCRKEiWJkkRJoiRRkihJlCRKEiWJkkRJoiRRkihJlCRKEiWJkkRJoiRRkihJlCRKEiWJkkRJoiRRkihJlCRKEiWJkkRJoiRRkihJlCRKErNKEiWJkkRJoiRRkihJlCRKEiWJkkRJoiRRkihJlCRKEiWJkkRJoiRRkihJlCRKEiWJkkRJoiRRkihJlCRKEiWJkkRJoiRRkihJlCRKEiWJkkRJoiRRkihJlCRKEiWJkkRJoiRRkihJlCRKEiWJkkRJoiRRkihJlCRKEiWJkkRJoiRRkihJlCRKErNKEiWJkkRJoiRRkihJlCRKEiWJkkRJoiRRkihJlCRKEiWJkkRJoiRRkihJlCRKEiWJkkRJoiRRkihJlCRKEiWJkkRJoiRRkihJlCRKEiWJkkRJoiRRkihJlCRKEiWJkkRJoiRRkihJlCRKEiWJkkRJoiRRkihJlCRKEiWJkkRJoiRRkihJlCRKEiWJWSWJkkRJoiRRkihJlCRKEiWJkkRJoiRRkihJlCRKEiWJkkRJoiRRkihJlCRKEiWJkkRJoiRRkihJlCRKEiWJkkRJoiRRkihJlCRKEiWJkkRJoiRRkihJlCRKEiWJkkRJoiRRkihJlCRKEiWJkkRJoiRRkihJlCRKEiWJkkRJoiRRkihJlCRKEiWJWSWJkkRJoiRRkihJlCRKEiWJkkRJoiRRkihJlCRKEiWJkkRJoiRRkihJlCRKEiWJkkRJoiRRkihJlCRKEiWJkkRJoiRRkihJlCRKEiWJkkRJoiRRkihJlP9Pe/AfGtld6P//yck0M9PGWFPDmJab2U8Ft5eQjE3t3RJ7G8RxpmgF4XZhkFJ6qCS0W5WsXGq75S2GTFBYlTVla1PbkJnsVJxWuZdumsj2VwyDu5eSkAjx5fwT7lKvJ91MJDfmTqYzxy8TCIQwa8v388dns/f9eGDwMHgYPAweBg+Dh8HD4GHwMHgYPAweBg+Dh8HD4GHwMHgYPAweBg+Dh8HD4GHwMHgYPAx1HgYPg4fBw+Bh8DB4GDwMHgYPg4fBw+Bh8DB4GDwMHgYPg4fBw+Bh8DB4GDwMHgYPg4fBw+Bh8DB4GDwMHgYPg4fBw+Bh8DB4GDwMHgYPg4fBw+Bh8DB4GDwMHgYPg4fBw+Bh8DB4GDwMHgYPg4fBw+Bh8DB4GDwMHgYPg4fBw+Bh8DB4GDwMHoY6D4OHwcPgYfAweBg8DB4GD4OHwcPgYfAweBg8DB4GD4OHwcPgYfAweBg8DB4GD4OHwcPgYfAweBg8DB4GD4OHwcPgYfAweBg8DB4GD4OHwcPgYfAweBg8DB4GD4OHwcPgYfAweBg8DB4GD4OHwcPgYfAweBg8DB4GD4OHwcPgYfAweBg8DB4GD4OHoc7D4GHwMHgYPAweBg+Dh8HD4GHwMHgYPAweBg+Dh8HD4GHwMHgYPAweBg+Dh8HD4GHwMHgYPAweBg+Dh8HD4GHwMHgYPAweBg+Dh8HD4GHwMHgYPAweBg+Dh8HD4GHwMHgYPAweBg+Dh8HD4GHwMHgYPAweBg+Dh8HD4GHwMHgYPAweBg+Dh8HDUOdh8DB4GDwMHgYPg4fBw+Bh8DB4GDwMHgYPg4fBw+Bh8DB4GDwMHgYPg4fBw+Bh8DB4GDwMHgYPg4fBw+Bh8DB4GDwMHgYPg4fBw+Bh8DB4GDwMHgYPg4fBw+Bh8DB4GDwMHgYPQzNHsP7vOFiHzrJmkYQkJCEJSUhCEpKQhCQkIQlJSEISkpCEJCQhCUlIQhKSkIQkJCEJSUhCEpKQhCQkIQlJSEISkpCEJCQhCUlIQhKSkIQkJCEJSUhCEpKQhCQkIQlJSEISkpCEJCQhCUlIQhKSkIQkJCEJSUhCEpKQhCQkIQlJSEISkpCEJCQhCUlIQhKSkIQkJCEJSUhCEpKQhCQkIQlJSEISkpCEJCQhCUlIQhKSkIQkJCEJSUhCEpKQhCQkIQlJSEISkpCEJCQhCUlIQhKSkIQkJCEJSUhCEpKQhCQkIQlJSEISkpCEJCQhCUlIQhKSkIQkJCEJSUhCEpKQhCQkIQlJSEISkpCEJCQhCUlIQhKSkIQkJCEJSUhCEpKQhCQkIQlJSEISkpCEJCQhCUlIQhKSkIQkJCEJSUhCEpKQhCQkIQlJSEISkpCEJCQhCUlIQhKSkIQkJCEJSUhCEpKQhCQkIQlJSEISkpCEJCQhCUlIQhKSkIQkJCEJSUhCEpKQhCQkIQlJSEISkpCEJCQhCUlIQhKSkIQkJCEJSUhCEpKQhCQkIQlJSEISkpCEJCQhCUlIQhKSkIQkJCEJSUhCEpKQhCQkIQlJSEISkpCEJCQhCUlIQhKSkIQkJCEJSUhCEpKQhCQkIQlJSEISkpCEJCQhCUlIQhKSkIQkJCEJSUhCEpKQhCQkIQlJSEISkpCEJCQhCUlIQhKSkIQkJCEJSUhCEpKQhCQkIQlJSEISkpCEJCQhCUlIQhKSkIQkJCEJSUhCEpKQhCQkIQlJSEISkpCEJCQhCUlIQhKSkIQkJCEJSUhCEpKQhCQkIQlJSEISkpCEJCQhCUlIQhKSkIQkJCEJSUhCEpKQhCQkIQlJSEISkpCEJCQhCUlIQhKSkIQkJCEJSUhCEpKQhCQkIQlJSEISkpCEJCQhCUlIQhKSkIQkJCEJSUhCEpKQhCQkIQlJSEISkpCEJCQhCUlIQhKSkIQkJCEJSUhCEpKQhCQkIQlJSEISkpCEJCQhCUlIQhKSkIQkJCEJSUhCEpKQhCQkIQlJSEISkpCEJCQhCUlIQhKSkIQkJCEJSUhCEpKQhCQkIQlJSEISkpCEJCQhCUlIQhKSkIQkJCEJSUhCEpKQhCQkIQlJSEISkpCEJCQhCUlIQhKSkIQkJCEJSUhCEpKQhCQkIQlJSEISkpCEJCQhCUlIQhKSkMSyZrH+7zhYlmVZlmVZlmVZuxwsy7Isy7Isy7KsXQ6WZVmWZVmWZVnWLgfLsizLsizLsixrl4NlWZZlWZZlWZa1y8GyLMuyLMuyLMva5WBZlmVZlmVZlmXtcrAsy7Isy7Isy7J2OViWZVmWZVmWZVm7HCzLsizLsizLsqxdDpZlWZZlWZZlWdYuB8uyLMuyLMuyLGuXg2VZlmVZlmVZlrXLwbKucR988AHvvPMO09PTvPnmm2xvb3M1vu9TKBSYnp6mUCjg+z5X4/s+hUKB6elpCoUCvu9zPXn//fe5cOECpVKJRnzfp1AoMD09TaFQwPd9rsb3fQqFAtPT0xQKBXzf57ArFov85je/4cKFC7z//vtcje/7FAoFpqenKRQK+L7P1fi+T6FQYHp6mkKhgO/7HHa1Wo133nmH6elp3nnnHWq1Glfj+z6FQoHp6WkKhQK+73M1vu9TKBSYnp6mUCjg+z6HUaFQ4PLly1yN7/sUCgWmp6cpFAr4vs/V+L5PoVBgenqaQqGA7/tcje/7FAoFpqenKRQK+L7Pta5QKHD58mWu5oMPPuCdd95henqaN998k+3tba7G930KhQLT09MUCgV83+dqfN+nUCgwPT1NoVDA932uZYVCgcuXL/NRvP/++1y4cIFSqUQjvu9TKBSYnp6mUCjg+z5X4/s+hUKB6elpCoUCvu9zrSsUCly+fJm/p1gs8pvf/IYLFy7w/vvvczW+71MoFJienqZQKOD7Plfj+z6FQoHp6WkKhQK+72NdXxws6xr2yiuvcOzYMQYGBhgaGuKxxx7j7rvv5oUXXuCg5eVl4vE4rusyNDSE67rE43FWVlY4aHl5mXg8juu6DA0N4bou8XiclZUVrhff/va3OXHiBH/4wx84aHl5mXg8juu6DA0N4bou8XiclZUVDlpeXiYej+O6LkNDQ7iuSzweZ2VlhcPoypUruK7LAw88wDe/+U1OnDhBf38/Z86c4aDl5WXi8Tiu6zI0NITrusTjcVZWVjhoeXmZeDyO67oMDQ3hui7xeJyVlRUOq/n5ee677z4GBgYYGhpiYGCA++67j/n5eQ5aXl4mHo/jui5DQ0O4rks8HmdlZYWDlpeXicfjuK7L0NAQrusSj8dZWVnhMLl48SKu63Lx4kUaWV5eJh6P47ouQ0NDuK5LPB5nZWWFg5aXl4nH47iuy9DQEK7rEo/HWVlZ4aDl5WXi8Tiu6zI0NITrusTjcVZWVrhWXbx4Edd1uXjxIo288sorHDt2jIGBAYaGhnjssce4++67eeGFFzhoeXmZeDyO67oMDQ3hui7xeJyVlRUOWl5eJh6P47ouQ0NDuK5LPB5nZWWFa9HFixdxXZeLFy/yUXz729/mxIkT/OEPf+Cg5eVl4vE4rusyNDSE67rE43FWVlY4aHl5mXg8juu6DA0N4bou8XiclZUVrlUXL17EdV0uXrxII1euXMF1XR544AG++c1vcuLECfr7+zlz5gwHLS8vE4/HcV2XoaEhXNclHo+zsrLCQcvLy8TjcVzXZWhoCNd1icfjrKysYF0/HCzrGnXhwgVOnTrFkSNHOHfuHEtLS/zqV7/izjvv5PTp0+RyOfZsbm6HmvfIAAAgAElEQVQyODhIuVxmfHycpaUlxsbGKJfLDAwMsLW1xZ7NzU0GBwcpl8uMj4+ztLTE2NgY5XKZgYEBtra2OOyef/553n33XRrZ3NxkcHCQcrnM+Pg4S0tLjI2NUS6XGRgYYGtriz2bm5sMDg5SLpcZHx9naWmJsbExyuUyAwMDbG1tcZjUajVc1+XSpUucOnWKpaUlXn/9de6++27Onj3Lq6++yp7NzU0GBwcpl8uMj4+ztLTE2NgY5XKZgYEBtra22LO5ucng4CDlcpnx8XGWlpYYGxujXC4zMDDA1tYWh83ly5c5ceIEjuPw85//nN///vdks1kcx+Gxxx5jdXWVPZubmwwODlIulxkfH2dpaYmxsTHK5TIDAwNsbW2xZ3Nzk8HBQcrlMuPj4ywtLTE2Nka5XGZgYICtrS0Og0uXLnHixAmuZnNzk8HBQcrlMuPj4ywtLTE2Nka5XGZgYICtrS32bG5uMjg4SLlcZnx8nKWlJcbGxiiXywwMDLC1tcWezc1NBgcHKZfLjI+Ps7S0xNjYGOVymYGBAba2trjWXLp0iRMnTnA1Fy5c4NSpUxw5coRz586xtLTEr371K+68805Onz5NLpdjz+bmJoODg5TLZcbHx1laWmJsbIxyuczAwABbW1vs2dzcZHBwkHK5zPj4OEtLS4yNjVEulxkYGGBra4tryaVLlzhx4gQf1fPPP8+7775LI5ubmwwODlIulxkfH2dpaYmxsTHK5TIDAwNsbW2xZ3Nzk8HBQcrlMuPj4ywtLTE2Nka5XGZgYICtrS2uNZcuXeLEiRNcTa1Ww3VdLl26xKlTp1haWuL111/n7rvv5uzZs7z66qvs2dzcZHBwkHK5zPj4OEtLS4yNjVEulxkYGGBra4s9m5ubDA4OUi6XGR8fZ2lpibGxMcrlMgMDA2xtbWFdHxws6xp19uxZAoEAL730Ep/73OcIBoN0dXUxPj7Oxz72MX7+85+zZ2pqivX1dYwx9Pf3EwwGSSQSDA8Ps7a2RjabZc/U1BTr6+sYY+jv7ycYDJJIJBgeHmZtbY1sNsthtrKywpkzZ/jEJz5BI1NTU6yvr2OMob+/n2AwSCKRYHh4mLW1NbLZLHumpqZYX1/HGEN/fz/BYJBEIsHw8DBra2tks1kOk5dffpk//vGPPPnkkzz88MMEg0Fuv/12fvKTnxAIBDh37hx7pqamWF9fxxhDf38/wWCQRCLB8PAwa2trZLNZ9kxNTbG+vo4xhv7+foLBIIlEguHhYdbW1shmsxw2//Zv/0a5XObJJ5/kn//5n7nhhhv4p3/6J06dOkWlUiGfz7NnamqK9fV1jDH09/cTDAZJJBIMDw+ztrZGNptlz9TUFOvr6xhj6O/vJxgMkkgkGB4eZm1tjWw2y7Xsgw8+4OzZszzyyCPs7OxwNVNTU6yvr2OMob+/n2AwSCKRYHh4mLW1NbLZLHumpqZYX1/HGEN/fz/BYJBEIsHw8DBra2tks1n2TE1Nsb6+jjGG/v5+gsEgiUSC4eFh1tbWyGazXCs++OADzp49yyOPPMLOzg5Xc/bsWQKBAC+99BKf+9znCAaDdHV1MT4+zsc+9jF+/vOfs2dqaor19XWMMfT39xMMBkkkEgwPD7O2tkY2m2XP1NQU6+vrGGPo7+8nGAySSCQYHh5mbW2NbDbLteCDDz7g7NmzPPLII+zs7PBRrKyscObMGT7xiU/QyNTUFOvr6xhj6O/vJxgMkkgkGB4eZm1tjWw2y56pqSnW19cxxtDf308wGCSRSDA8PMza2hrZbJZrxQcffMDZs2d55JFH2NnZ4Wpefvll/vjHP/Lkk0/y8MMPEwwGuf322/nJT35CIBDg3Llz7JmammJ9fR1jDP39/QSDQRKJBMPDw6ytrZHNZtkzNTXF+vo6xhj6+/sJBoMkEgmGh4dZW1sjm81iXR8cLOsa1dTUxL333svNN9/MfjfeeCN33XUX7733HntmZ2cJhUIkEgn2i8fjhEIhZmZm2DM7O0soFCKRSLBfPB4nFAoxMzPDYbWzs8PQ0BC9vb18+ctfppHZ2VlCoRCJRIL94vE4oVCImZkZ9szOzhIKhUgkEuwXj8cJhULMzMxwmLz22mvccsstPPTQQ+zX1tbGSy+9xJNPPsme2dlZQqEQiUSC/eLxOKFQiJmZGfbMzs4SCoVIJBLsF4/HCYVCzMzMcNi899571LW1tbHfP/7jP1J35coV9szOzhIKhUgkEuwXj8cJhULMzMywZ3Z2llAoRCKRYL94PE4oFGJmZoZr2RNPPMGZM2fo7+/nmWee4WpmZ2cJhUIkEgn2i8fjhEIhZmZm2DM7O0soFCKRSLBfPB4nFAoxMzPDntnZWUKhEIlEgv3i8TihUIiZmRmuFU888QRnzpyhv7+fZ555hqtpamri3nvv5eabb2a/G2+8kbvuuov33nuPPbOzs4RCIRKJBPvF43FCoRAzMzPsmZ2dJRQKkUgk2C8ejxMKhZiZmeFa8MQTT3DmzBn6+/t55pln+DA7OzsMDQ3R29vLl7/8ZRqZnZ0lFAqRSCTYLx6PEwqFmJmZYc/s7CyhUIhEIsF+8XicUCjEzMwM14onnniCM2fO0N/fzzPPPMPVvPbaa9xyyy089NBD7NfW1sZLL73Ek08+yZ7Z2VlCoRCJRIL94vE4oVCImZkZ9szOzhIKhUgkEuwXj8cJhULMzMxgXR8cLOsalc/nef755znI931+//vfc9NNN1Hn+z7FYpGenh4cx+Gg3t5eisUivu/j+z7FYpGenh4cx+Gg3t5eisUivu9zGP3whz/kypUr/OhHP6IR3/cpFov09PTgOA4H9fb2UiwW8X0f3/cpFov09PTgOA4H9fb2UiwW8X2fw8D3fZaWlrjnnntwHIdarcb8/DyFQoFarcaxY8c4duwYdb7vUywW6enpwXEcDurt7aVYLOL7Pr7vUywW6enpwXEcDurt7aVYLOL7PofJ5z//eer+4z/+g/1+85vfUBeLxajzfZ9isUhPTw+O43BQb28vxWIR3/fxfZ9isUhPTw+O43BQb28vxWIR3/e5Vt1xxx28+OKLPPfcc9xyyy004vs+xWKRnp4eHMfhoN7eXorFIr7v4/s+xWKRnp4eHMfhoN7eXorFIr7v4/s+xWKRnp4eHMfhoN7eXorFIr7vcy244447ePHFF3nuuee45ZZbuJp8Ps/zzz/PQb7v8/vf/56bbrqJOt/3KRaL9PT04DgOB/X29lIsFvF9H9/3KRaL9PT04DgOB/X29lIsFvF9n//X7rjjDl588UWee+45brnlFj7MD3/4Q65cucKPfvQjGvF9n2KxSE9PD47jcFBvby/FYhHf9/F9n2KxSE9PD47jcFBvby/FYhHf97kW3HHHHbz44os899xz3HLLLTTi+z5LS0vcc889OI5DrVZjfn6eQqFArVbj2LFjHDt2jDrf9ykWi/T09OA4Dgf19vZSLBbxfR/f9ykWi/T09OA4Dgf19vZSLBbxfR/r8HOwrENmcnKSK1eucPz4ceq2t7ep1Wq0tbXRSGtrK7VajZ2dHba3t6nVarS1tdFIa2srtVqNnZ0dDpu33nqLc+fO8b3vfY9IJEIj29vb1Go12traaKS1tZVarcbOzg7b29vUajXa2tpopLW1lVqtxs7ODofB5cuXqdVqtLa28vLLL3PXXXfx6KOP4roux44d49e//jV7tre3qdVqtLW10Uhrayu1Wo2dnR22t7ep1Wq0tbXRSGtrK7VajZ2dHQ6TBx54gK997WucPXuWb3/727z66qv867/+K6dPnyaZTJJKpajb3t6mVqvR1tZGI62trdRqNXZ2dtje3qZWq9HW1kYjra2t1Go1dnZ2uFYNDQ1x77338vdsb29Tq9Voa2ujkdbWVmq1Gjs7O2xvb1Or1Whra6OR1tZWarUaOzs7bG9vU6vVaGtro5HW1lZqtRo7OztcC4aGhrj33nv5/2tycpIrV65w/Phx6ra3t6nVarS1tdFIa2srtVqNnZ0dtre3qdVqtLW10Uhrayu1Wo2dnR3+XxsaGuLee+/lo3jrrbc4d+4c3/ve94hEIjSyvb1NrVajra2NRlpbW6nVauzs7LC9vU2tVqOtrY1GWltbqdVq7OzscC0YGhri3nvv5e+5fPkytVqN1tZWXn75Ze666y4effRRXNfl2LFj/PrXv2bP9vY2tVqNtrY2GmltbaVWq7Gzs8P29ja1Wo22tjYaaW1tpVarsbOzg3X4OVjWIfLb3/6W06dPc9ttt3HixAnqNjY2qGtubqaRpqYm6lZXV9nY2KCuubmZRpqamqhbXV3lMCmVSpw6dYr777+fr371q1zNxsYGdc3NzTTS1NRE3erqKhsbG9Q1NzfTSFNTE3Wrq6scBpcvX6burbfe4gc/+AEDAwP87Gc/I51Oc9NNN/Hd736X6elp6jY2Nqhrbm6mkaamJupWV1fZ2Nigrrm5mUaampqoW11d5bBJJpP8wz/8AzMzMzz99NP8+7//O5/61Kf4l3/5FxzHoW5jY4O65uZmGmlqaqJudXWVjY0N6pqbm2mkqamJutXVVQ6zjY0N6pqbm2mkqamJutXVVTY2Nqhrbm6mkaamJupWV1fZ2Nigrrm5mUaampqoW11d5bD77W9/y+nTp7nttts4ceIEdRsbG9Q1NzfTSFNTE3Wrq6tsbGxQ19zcTCNNTU3Ura6ucliUSiVOnTrF/fffz1e/+lWuZmNjg7rm5mYaaWpqom51dZWNjQ3qmpubaaSpqYm61dVVDovLly9T99Zbb/GDH/yAgYEBfvazn5FOp7npppv47ne/y/T0NHUbGxvUNTc300hTUxN1q6urbGxsUNfc3EwjTU1N1K2urmIdfg6WdUhcuHCBxx9/nI9//OO89NJLtLa2UhcKhfgoHMchFArxUTiOw2Hy1FNP0dTUxPe//33+nlAoxEfhOA6hUIiPwnEcDoO//e1v1P35z3/mpz/9KY8//jhf+MIXePDBB/nFL35BIBDg9OnT1IVCIT4Kx3EIhUJ8FI7jcJi8/PLLPPbYY0SjUWZnZ5HE7Owsd9xxBwMDA0xNTVEXCoX4KBzHIRQK8VE4jsNhFgqF+CgcxyEUCvFROI5DKBTio3Ach8PswoULPP7443z84x/npZdeorW1lbpQKMRH4TgOoVCIj8JxHA6Lp556iqamJr7//e/z94RCIT4Kx3EIhUJ8FI7jcFj87W9/o+7Pf/4zP/3pT3n88cf5whe+wIMPPsgvfvELAoEAp0+fpi4UCvFROI5DKBTio3AcB+vwc7CsQ+D555/nxIkTtLe388orr3DkyBH2tLS0UFepVGikWq1S19nZSUtLC3WVSoVGqtUqdZ2dnRwWL7/8Mm+//Tajo6PcfPPN/D0tLS3UVSoVGqlWq9R1dnbS0tJCXaVSoZFqtUpdZ2cnh0EwGKTu1ltvpb+/n/06Ojr44he/yHvvvceVK1doaWmhrlKp0Ei1WqWus7OTlpYW6iqVCo1Uq1XqOjs7OSx83+dHP/oRn/rUp3j22Wc5cuQIdUeOHOHs2bP8n//zfzh9+jS1Wo2WlhbqKpUKjVSrVeo6OztpaWmhrlKp0Ei1WqWus7OTw6ylpYW6SqVCI9VqlbrOzk5aWlqoq1QqNFKtVqnr7OykpaWFukqlQiPVapW6zs5ODqvnn3+eEydO0N7eziuvvMKRI0fY09LSQl2lUqGRarVKXWdnJy0tLdRVKhUaqVar1HV2dnIYvPzyy7z99tuMjo5y88038/e0tLRQV6lUaKRarVLX2dlJS0sLdZVKhUaq1Sp1nZ2dHBbBYJC6W2+9lf7+fvbr6Ojgi1/8Iu+99x5XrlyhpaWFukqlQiPVapW6zs5OWlpaqKtUKjRSrVap6+zsxDr8HCzrGvf000/z4x//mM9+9rO88sor3HrrrewXDocJBAKUSiUaKZVKBAIBwuEw4XCYQCBAqVSikVKpRCAQIBwOc1i8/fbb1H3jG9/g6NGjHD16lKNHj3Lu3DnqXNfl6NGj/OUvfyEcDhMIBCiVSjRSKpUIBAKEw2HC4TCBQIBSqUQjpVKJQCBAOBzmMLjzzjup+8xnPkMjN910E3Wrq6uEw2ECgQClUolGSqUSgUCAcDhMOBwmEAhQKpVopFQqEQgECIfDHBb/+Z//yX//939z9913Ew6H2a+pqYne3l7+53/+h4sXLxIOhwkEApRKJRoplUoEAgHC4TDhcJhAIECpVKKRUqlEIBAgHA5zmIXDYQKBAKVSiUZKpRKBQIBwOEw4HCYQCFAqlWikVCoRCAQIh8OEw2ECgQClUolGSqUSgUCAcDjMYfT000/z4x//mM9+9rO88sor3HrrrewXDocJBAKUSiUaKZVKBAIBwuEw4XCYQCBAqVSikVKpRCAQIBwOcxi8/fbb1H3jG9/g6NGjHD16lKNHj3Lu3DnqXNfl6NGj/OUvfyEcDhMIBCiVSjRSKpUIBAKEw2HC4TCBQIBSqUQjpVKJQCBAOBzmsLjzzjup+8xnPkMjN910E3Wrq6uEw2ECgQClUolGSqUSgUCAcDhMOBwmEAhQKpVopFQqEQgECIfDWIefg2Vdw771rW/x6quv8qUvfYlMJkNbWxuNxGIxFhcX8X2f/XzfZ2FhgVgsxp5YLMbi4iK+77Of7/ssLCwQi8U4TD7/+c9z/Phxjh8/zvHjxzl+/DjHjx/n05/+NHX33Xcfx48fp7m5mbpYLMbi4iK+77Of7/ssLCwQi8XYE4vFWFxcxPd99vN9n4WFBWKxGIfFDTfcwK233srvfvc7fN/noL/+9a/UxWIx6mKxGIuLi/i+z36+77OwsEAsFmNPLBZjcXER3/fZz/d9FhYWiMViHCatra3UffDBBzRSq9WoC4fD1MViMRYXF/F9n/1832dhYYFYLMaeWCzG4uIivu+zn+/7LCwsEIvFuB7EYjEWFxfxfZ/9fN9nYWGBWCzGnlgsxuLiIr7vs5/v+ywsLBCLxdgTi8VYXFzE9332832fhYUFYrEYh9G3vvUtXn31Vb70pS+RyWRoa2ujkVgsxuLiIr7vs5/v+ywsLBCLxdgTi8VYXFzE9332832fhYUFYrEYh8XnP/95jh8/zvHjxzl+/DjHjx/n+PHjfPrTn6buvvvu4/jx4zQ3N1MXi8VYXFzE9332832fhYUFYrEYe2KxGIuLi/i+z36+77OwsEAsFuMwueGGG7j11lv53e9+h+/7HPTXv/6VulgsRl0sFmNxcRHf99nP930WFhaIxWLsicViLC4u4vs++/m+z8LCArFYDOv64GBZ16jnnnuO2dlZvvKVr/Dss88SDAa5mmQySaVSIZ/Ps18+n6darZJMJtmTTCapVCrk83n2y+fzVKtVkskkh8nDDz/MyMgIIyMjjIyMMDIywsjICPfccw91rusyMjLCjTfeSF0ymaRSqZDP59kvn89TrVZJJpPsSSaTVCoV8vk8++XzearVKslkksPka1/7GuVymXw+z35/+tOfeOONN7jrrru44YYbqEsmk1QqFfL5PPvl83mq1SrJZJI9yWSSSqVCPp9nv3w+T7VaJZlMcpi0tbURjUa5cOEC//Vf/8V+m5ubFAoFbrnlFmKxGHXJZJJKpUI+n2e/fD5PtVolmUyyJ5lMUqlUyOfz7JfP56lWqySTSa4HyWSSSqVCPp9nv3w+T7VaJZlMsieZTFKpVMjn8+yXz+epVqskk0n2JJNJKpUK+Xye/fL5PNVqlWQyyWHz3HPPMTs7y1e+8hWeffZZgsEgV5NMJqlUKuTzefbL5/NUq1WSySR7kskklUqFfD7Pfvl8nmq1SjKZ5LB4+OGHGRkZYWRkhJGREUZGRhgZGeGee+6hznVdRkZGuPHGG6lLJpNUKhXy+Tz75fN5qtUqyWSSPclkkkqlQj6fZ798Pk+1WiWZTHLYfO1rX6NcLpPP59nvT3/6E2+88QZ33XUXN9xwA3XJZJJKpUI+n2e/fD5PtVolmUyyJ5lMUqlUyOfz7JfP56lWqySTSazrg4NlXYNKpRJnz56lrlwuc/LkSU6ePMnJkyc5efIkJ0+e5OTJk9RqNepSqRTRaJTR0VEymQyFQoFMJsPIyAjRaJRUKsWeVCpFNBpldHSUTCZDoVAgk8kwMjJCNBollUpxPUulUkSjUUZHR8lkMhQKBTKZDCMjI0SjUVKpFHtSqRTRaJTR0VEymQyFQoFMJsPIyAjRaJRUKsVh4rout912G8PDwzz77LPMz8/z2muv8dBDD1H31FNPsSeVShGNRhkdHSWTyVAoFMhkMoyMjBCNRkmlUuxJpVJEo1FGR0fJZDIUCgUymQwjIyNEo1FSqRSHzalTp6hWq3z961/n1VdfpVAo8Nprr/H1r3+dtbU1nn76aRzHoS6VShGNRhkdHSWTyVAoFMhkMoyMjBCNRkmlUuxJpVJEo1FGR0fJZDIUCgUymQwjIyNEo1FSqRTXg1QqRTQaZXR0lEwmQ6FQIJPJMDIyQjQaJZVKsSeVShGNRhkdHSWTyVAoFMhkMoyMjBCNRkmlUuxJpVJEo1FGR0fJZDIUCgUymQwjIyNEo1FSqRSHSalU4uzZs9SVy2VOnjzJyZMnOXnyJCdPnuTkyZOcPHmSWq1GXSqVIhqNMjo6SiaToVAokMlkGBkZIRqNkkql2JNKpYhGo4yOjpLJZCgUCmQyGUZGRohGo6RSKa5XqVSKaDTK6OgomUyGQqFAJpNhZGSEaDRKKpViTyqVIhqNMjo6SiaToVAokMlkGBkZIRqNkkqlOGxc1+W2225jeHiYZ599lvn5eV577TUeeugh6p566in2pFIpotEoo6OjZDIZCoUCmUyGkZERotEoqVSKPalUimg0yujoKJlMhkKhQCaTYWRkhGg0SiqVwro+OFjWNejSpUtUKhXq3njjDc6fP8/58+c5f/4858+f5/z585w/fx7f96kLBoNMTk7S1dVFOp3GdV3S6TTd3d1ks1mCwSB7gsEgk5OTdHV1kU6ncV2XdDpNd3c32WyWYDDI9SwYDDI5OUlXVxfpdBrXdUmn03R3d5PNZgkGg+wJBoNMTk7S1dVFOp3GdV3S6TTd3d1ks1mCwSCHSWtrK7/85S/p7+9nbGyMRx99lO985zvUvfDCC3R3d7MnGAwyOTlJV1cX6XQa13VJp9N0d3eTzWYJBoPsCQaDTE5O0tXVRTqdxnVd0uk03d3dZLNZgsEgh01/fz8vvvgiTU1NPP3007iuy3e+8x3++te/cubMGR544AH2BINBJicn6erqIp1O47ou6XSa7u5ustkswWCQPcFgkMnJSbq6ukin07iuSzqdpru7m2w2SzAY5HoQDAaZnJykq6uLdDqN67qk02m6u7vJZrMEg0H2BINBJicn6erqIp1O47ou6XSa7u5ustkswWCQPcFgkMnJSbq6ukin07iuSzqdpru7m2w2SzAY5DC5dOkSlUqFujfeeIPz589z/vx5zp8/z/nz5zl//jznz5/H933qgsEgk5OTdHV1kU6ncV2XdDpNd3c32WyWYDDInmAwyOTkJF1dXaTTaVzXJZ1O093dTTabJRgMcr0KBoNMTk7S1dVFOp3GdV3S6TTd3d1ks1mCwSB7gsEgk5OTdHV1kU6ncV2XdDpNd3c32WyWYDDIYdPa2sovf/lL+vv7GRsb49FHH+U73/kOdS+88ALd3d3sCQaDTE5O0tXVRTqdxnVd0uk03d3dZLNZgsEge4LBIJOTk3R1dZFOp3Fdl3Q6TXd3N9lslmAwiHV9cLCsa9D999+PJCQhCUlIQhKSkIQkbrjhBvZ0dHSQy+WYn59nYmKCubk5crkckUiEgzo6OsjlcszPzzMxMcHc3By5XI5IJML1whiDJPr6+jioo6ODXC7H/Pw8ExMTzM3NkcvliEQiHNTR0UEul2N+fp6JiQnm5ubI5XJEIhEOo09+8pOcPXuWd999l4mJCV5//XXefPNN+vr6OKijo4NcLsf8/DwTExPMzc2Ry+WIRCIc1NHRQS6XY35+nomJCebm5sjlckQiEQ6re++9lwsXLjA7O8vExASzs7O89dZb3H///RzU0dFBLpdjfn6eiYkJ5ubmyOVyRCIRDuro6CCXyzE/P8/ExARzc3PkcjkikQiHSTweRxIPPvggjXR0dJDL5Zifn2diYoK5uTlyuRyRSISDOjo6yOVyzM/PMzExwdzcHLlcjkgkwkEdHR3kcjnm5+eZmJhgbm6OXC5HJBLhWhWPx5HEgw8+yH73338/kpCEJCQhCUlIQhKSuOGGG9jT0dFBLpdjfn6eiYkJ5ubmyOVyRCIRDuro6CCXyzE/P8/ExARzc3PkcjkikQjXong8jiQefPBBPgpjDJLo6+vjoI6ODnK5HPPz80xMTDA3N0culyMSiXBQR0cHuVyO+fl5JiYmmJubI5fLEYlEuFbF43Ek8eCDD9LIJz/5Sc6ePcu7777LxMQEr7/+Om+++SZ9fX0c1NHRQS6XY35+nomJCebm5sjlckQiEQ7q6Oggl8sxPz/PxMQEc3Nz5HI5IpEI1vXDwbKuM+3t7fT19RGJRPgw7e3t9PX1EYlE+N+ovb2dvr4+IpEIH6a9vZ2+vj4ikQjXg5aWFvr6+rj99tv5MO3t7fT19RGJRPgw7e3t9PX1EYlEuF4cOXKEvr4+jhw5wodpb2+nr6+PSCTCh2lvb6evr49IJML1rL29nb6+PiKRCB+mvb2dvr4+IpEIH6a9vZ2+vj4ikQj/G7W3t9PX10ckEuHDtLe309fXRyQS4X+b9vZ2+vr6iEQifJj29nb6+vqIRCJcL1paWujr6+P222/nw7S3t9PX10ckEuHDtLe309fXRyQSwbr+OFiWZVmWZVmWZVm7HCzLsizLsizLsqxdDpZlWZZlWZZlWdYuB8uyLMuyLMuyLGuXg2VZlmVZlmVZlrXLwbIsy7Isy7Isy9rlYFmWZbnovqoAAAF+SURBVFmWZVmWZe1ysCzLsizLsizLsnY5WJZlWZZlWZZlWbscLMuyLMuyLMuyrF0OlmVZlmVZlmVZ1i4Hy7Isy7Isy7Isa5eDZVmWZVmWZVmWtcvBsizLsizLsizL2uVgWZZlWZZlWZZl7XKwLMuyLMuyLMuydjlYlmVZlmVZlmVZuxwsy7Isy7Isy7KsXQ6WZVmWZVmWZVnWLgfLsizLsizLsixrl4NlWZZlWZZlWZa1y8GyLMuyLMuyLMva5WBZlmVZlmVZlmXtcrAsy7Isy7Isy7J2OViWZVmWZVmWZVm7HCzLsizLsizLsqxdDpZlWZZlWZZlWdYuB8uyLMuyLMuyLGuXg2VZlmVZlmVZlrXLwbIsy7Isy7Isy9rlYFmWZVmWZVmWZe1ysCzLsizLsizLsnY5WJZlWZZlWZZlWbscLMuyLMuyLMuyrF0OlmVZlmVZlmVZ1i4Hy7Isy7Isy7Isa5eDZVmWZVmWZVmWtcvBsizLsizLsizL2vX/AaIJT5yuDMkZAAAAAElFTkSuQmCC</figureUri><figureSize type="array"><element>560</element><element>420</element></figureSize><figureId>03f66760-2558-427b-8dc0-ed2886231e4f</figureId><regionNumbers type="array"><element>32</element></regionNumbers><originalRegionNumber>32</originalRegionNumber></outputData><lineNumbers type="array"><element>60</element></lineNumbers></element><element><type>figure</type><outputData><lineNumbers type="array"><element>62</element></lineNumbers><figureUri>data:image/png;base64,iVBORw0KGgoAAAANSUhEUgAAA0gAAAJ2CAYAAABl4KKyAAAgAElEQVR4AezBX2jfd6H/8SefZk3qYo90lDdTWMdQXmJta+afSR2UQkx+IIIXBguKMzcdujFob9ROAr5NphdDkI6NVV1pUoOQzj9g6wrVaR2BjclGVyglN4WikOEyKCWkWfL1Rz7QQ+0y19Mp8ew8H4/m75IkSZKkVoMkSZIkqdUgSZIkSWo1SJIkSZJaDZIkSZKkVoMkSZIkqdUgSZIkSWo1SJIkSZJaDZIkSZKkVoMkSZIkqdUgSZIkSWo1SJIkSZJaDZIkSZKkVoMkSZIkqdUgSZIkSWo1SJIkSZJaDZIkSZKkVoMkSZIkqdUgSZIkSWo1SJIkSZJaDZIkSZKkVoMkSZIkqdUgSZIkSWo1SJIkSZJaDZIkSZKkVoMkSZIkqdUgSZIkSWo1SJIkSZJaDZIkSZKkVoMkSZIkqdUgSZIkSWo1SJIkSZJaDZIkSZKkVoMkSZIkqdUgSZIkSWo1SJIkSZJaDZIkSZKkVoMkSZIkqdUgSZIkSWo1SJIkSZJaDZIkSZKkVoMkSZIkqdUgSZIkSWo1SJIkSZJaDZIkSZKkVoMkSZIkqdUgSZIkSWo16H+dbRkkCUlIQhKSkIQkJCEJSUhCEpKQhCQkIQlJSEISkpCEJCQhCUlIQhKSkIQkJCEJSUhCEpKQhCQkIQlJSEISkpCEJCQhCUlIQhKSkIQkJCEJSUhCEpKQhCQkIQlJSEISkpCEJCQhCUlIQhKSkIQkJCEJSUhCEpKQhCQkIQlJSEISkpCEJCQhCUlIQhKSkIQkJCEJSUhCEpKQhCQkIQlJSEISkpCEJCQhCUlIQhKSkIQkJCEJSUhCEpKQhCQkIQlJSEISkpCEJCQhCUlIQhKSkIQkJCEJSUhCEpKQhCQkIQlJSEISkpCEJCQhCUlIQhKSkIQkJCEJSUhCEpKQhCQkIQlJSEISkpCEJCQhCUlIQhKSkIQkJCEJSUhCEpKQhCQkIQlJSEISkpCEJCQhCUlIQhKSkIQkJCEJSUhCEpKQhCQkIQlJSEISkpCEJCQhCUlIQhKSkIQkJCEJSUhCEpKQhCQkIQlJSEISkpCEJCQhCUlIQhKSkIQkJCEJSUhCEpKQhCQkIQlJSEISkpCEJCQhCUlIQhKSkIQkJCEJSUhCEpKQhCQkIQlJSEISkpCEJCQhCUlIQhKSkIQkJCEJSUhCEpKQhCQkIQlJSEISkpCEJCQhCUlIQhKSkIQkJCEJSUhCEpKQhCQkIQlJSEISkpCEJCQhCUlIQhKSkIQkJCEJSUhCEpKQhCQkIQlJSEISkpCEJCQhCUlIQhKSkIQkJCEJSUhCEpKQhCQkIQlJSEISkpCEJCQhCUlIQhKSkIQkJCEJSUhCEpKQhCQkIQlJSEISkpCEJCQhCUlIQhKSkIQkJCEJSUhCEpKQhCQkIQlJSEISkpCEJCQhCUlIQhKSkIQkJCEJSUhCEpKQhCQkIQlJSEISkpCEJCQhCUlIQhKSkIQkJCEJSUhCEpKQhCQkIQlJSEISkpCEJCQhCUlIQhKSkIQkJCEJSUhCEpKQhCQkIQlJSEISkpCEJCQhCUlIQhKSkIQkJCEJSUhCEpKQhCQkIQlJSEISkpCEJCQhCUlIQhKSkIQkJCEJSUhCEpKQhCQkIQlJSEISkpCEJCQhCUlIQhKSkIQkJCEJSUhCEpKQhCQkIQlJSEISkpCEJCQhCUlIQhKSkIQkJCEJSUhCEpKQhCQkIQlJSEISkpCEJCQhCUlIQhKSkIQkJCEJSUhCEpKQhCQkIQlJSEISkpCEJCQhCdsyiN6ZBv2vs8gFCpVCpVApVAqVQqVQKVQKlUKlUClUCpVCpVApVAqVQqVQKVQKlUKlUClUCpVCpVApVAqVQqVQKVQKlUKlUClUCpVCpVApVAqVQqVQKVQKlUKlUClUCpVCpVApVAqVQqVQKVQKlUKlUClUCpVCpVApVAqVQqVQKVQKlUKlUClUCpUVhUqhUqgUKoVKoVKoFCqFSqFSqBQqhUqhUqgUKoVKoVKoFCqFSqFSqBQqhUqhUqgUKoVKoVKoFCqFSqFSqBQqhUqhUqgUKoVKoVKoFCqFSqFSqBQqhUqhUqgUKoVKoVKoFCqFSqFSqBQqhUqhUqgUKoVKoVKoFCqFSqFSqBQqhcqKQqVQKVQKlUKlUClUCpVCpVApVAqVQqVQKVQKlUKlUClUCpVCpVApVAqVQqVQKVQKlUKlUClUCpVCpVApVAqVQqVQKVQKlUKlUClUCpVCpVApVAqVQqVQKVQKlUKlUClUCpVCpVApVAqVQqVQKVQKlUKlUClUCpVCpVApVAqVQqVQWVGoFCqFSqFSqBQqhUqhUqgUKoVKoVKoFCqFSqFSqBQqhUqhUqgUKoVKoVKoFCqFSqFSqBQqhUqhUqgUKoVKoVKoFCqFSqFSqBQqhUqhUqgUKoVKoVKoFCqFSqFSqBQqhUqhUqgUKoVKoVKoFCqFSqFSqBQqhUqhUqgUKoVKoVKorChUCpVCpVApVAqVQqVQKVQKlUKlUClUCpVCpVApVAqVQqVQKVQKlUKlUClUCpVCpVApVAqVQqVQKVQKlUKlUClUCpVCpVApVAqVQqVQKVQKlUKlUClUCpVCpVApVAqVQqVQKVQKlUKlUClUCpVCpVApVAqVQqVQKVQKlUKlUClUCpUVhUqhUqgUKoVKoVKoFCqFSqFSqBQqhUqhUqgUKoVKoVKoFCqFSqFSqBQqhUqhUqgUKoVKoVKoFCqFSqFSqBQqhUqhUqgUKoVKoVKoFCqFSqFSqBQqhUqhUqgUKoVKoVKoFCqFSqFSqBQqhUqhUqgUKoVKoVKoFCqFSqFSqBQqhcqKQqVQKVQKlUKlUClUCpVCpVApVAqVQqVQKVQKlUKlUClUCpVCpVApVAqVQqVQKVQKlUKlUClUCpVCpVApVAqVQqVQKVQKlUKlUClUCpVCpVApVAqVQqVQKVQKlUKlUClUCpVCpVApVAqVQqVQKVQKlUKlUClUCpVCpVApVAqVQqVQWVGoFCqFSqFSqBQqhUqhUqgUKoVKoVKoFCqFSqFSqBQqhUqhUqgUKoVKoVKoFCqFSqFSqBQqhUqhUqgUKoVKoVKoFCqFSqFSqBQqhUqhUqgUKoVKoVKoFCqFSqFSqBQqhUqhUqgUKoVKoVKoFCqFSqFSqBQqhUqhUqgUKoVKoVKorChUCpVCpVApVAqVQqVQKVQKlUKlUClUCpVCpVApVAqVQqVQKVQKlUKlUClUCpVCpVApVAqVQqVQKVQKlUKlUClUCpVCpVApVAqVQqVQKVQKlUKlUClUCpVCpVApVAqVRS6gd6ZBkiRJktRqkCRJkiS1GiRJkiRJrQZJkiRJUqtBepe6ld3o7d3KbnRjbmU3enu3shvdmFvZjd7erexGN+ZWdqO3dyu7kd5Kg/Qu1ctu9PZ62Y1uTC+70dvrZTe6Mb3sRm+vl93oxvSyG729XnYjvZUGSZIkSVKrQZIkSZLUapAkSZIktRokSZIkSa0GSZIkSVKrQZIkSZLUapAkSZIktRokSZIkSa0GSZIkSVKrQZIkSZLUapAkSZIktRokSZIkSa0GSZIkSVKrQZIkSZLUapAkSZIktRokSZIkSa0GSZIkSVKrQZIkSZLUapAkSZIktRokSZIkSa0GSZIkSVKrQZIkSZLUapAkSZIktRokSZIkSa0GSZIkSVKrQZIkSZLUapAkSZIktRokSZIkSa0GSZIkSVKrQZIkSZLUapAkSZIktRokSZIkSa0GSZIkSVKrQZIkSZLUapAkSZIktRokSZIkSa0GSZIkSVKrQZIkSZLUatA7sry8zPz8PPPz88zPzzM/P8/8/Dzz8/NcuXKF63U6Haanpzlx4gTT09N0Oh0kSZIk/Wdo0Dvy3e9+l76+Pvr6+ujr66Ovr4++vj76+vr49re/zbVeeeUV+vv7GR4eZt++fQwPD9Pf38+5c+eQJEmStPYa9I5cvHiR9evXMzQ0xNDQEENDQwwNDTE0NMQ999zDVZcuXeL+++9nYWGBQ4cOcebMGQ4ePMjCwgJ79+7l8uXLSJIkSVpbDXpHXnzxRT796U8zOjrK6Ogoo6OjjI6OMjo6ype+9CWuOnr0KK+99hojIyPs2rWL7u5uBgYGqLXy6quvMjExgSRJkqS11aCbdvHiRRYXF/ngBz/I2zl58iQ9PT0MDAxwrf7+fnp6enjmmWeQJEmStLYadNPOnTvHir6+Pl588UWOHj3K008/zblz57hWp9NhZmaG7du30zQN17v77ruZmZmh0+kgSZIkae006KadOXOGFWNjY3z5y1/me9/7HgcOHOALX/gC3/zmN1leXmbF/Pw8y8vLbNq0idVs3LiR5eVlrly5wo2aZYRZRphlhFlGmGWEyzyLJEmS3v0u8yyzjDDLCLOMMMsIs4ygd65BN+3ChQus+MhHPsJvfvMbzp49y89//nO2b9/Or371K37wgx+w4vXXX2fF+vXrWc26detYceHCBW5UoVKoFCqFSqHSy24kSZL07tfLbgqVQqVQKVQKFb1zDbppX/3qV3n00Ud54okn+NCHPsQtt9xCX18fhw8f5rbbbmNycpJLly7R09PDjWiaBkmSJElrp0E37VOf+hSf//znuV5vby+f+cxnWFpa4s9//jO9vb2sWFxcZDVLS0usuOOOO5AkSZK0dhr0b9Hd3c2Kv//972zYsIGuri7m5uZYzdzcHF1dXWzYsAFJkiRJa6dBN+WNN97gK1/5Cg899BCrmZubY8Vdd93Fih07dvDyyy/T6XS4VqfT4aWXXmLHjh1IkiRJWlsNuim33HILf/3rXzl16hQXLlzgWjMzM/zhD39g69at3HnnnawYHBxkcXGRqakprjU1NcXS0hKDg4NIkiRJWlsNumkHDhxgeXmZ++67j1/+8pdMT09z7Ngx7rvvPtavX8/3v/99rtqzZw9btmzhkUceYXx8nOnpacbHxxkdHWXLli3s2bMHSZIkSWurQTetv7+fgwcP0jQN3/rWtxgeHubhhx9m8+bNTExMkISruru7OXLkCFu3bmVsbIzh4WHGxsbYtm0bExMTdHd3I0mSJGltNegdGRgY4Nlnn+W3v/0thw8f5vTp0/z6179m27ZtXO/2229ncnKS5557jsOHD3P69GkmJycppSBJkiRp7TXoX+Kuu+5i586dlFJ4O5s3b2bnzp2UUpAkSZL0n6NBkiRJktRqkCRJkiS1GiRJkiRJrQZJkiRJUqtBkiRJktRqkCRJkiS1GiRJkiRJrQZJkiRJUqtBkiRJktRqkCRJkiS1GiRJkiRJrQZJkiRJUqtBkiRJktRqkCRJkiS1GiRJkiRJrQZJkiRJUqtBkiRJktRqkCRJkiS1GiRJkiRJrQZJkiRJUqtBkiRJktRqkCRJkiS1GiRJkiRJrQZJkiRJUqtBkiRJktRqkCRJkiS1GiRJkiRJrQZJkiRJUqtBkiRJktRqkCRJkiS1GiRJkiRJrQZJkiRJUqtBkiRJktRqkCRJkiS1GiRJkiRJrQZJkiRJUqtBb2t6epqLFy/yVjqdDtPT05w4cYLp6Wk6nQ5vpdPpMD09zYkTJ5ienqbT6SBJkiTpP0OD/qnnn3+e4eFhnn/+eVbzyiuv0N/fz/DwMPv27WN4eJj+/n7OnTvH9V555RX6+/sZHh5m3759DA8P09/fz7lz55AkSZK09hr0ll544QUeeOAB3sqlS5e4//77WVhY4NChQ5w5c4aDBw+ysLDA3r17uXz5MlddunSJ+++/n4WFBQ4dOsSZM2c4ePAgCwsL7N27l8uXLyNJkiRpbTXoTd544w0ef/xxvva1r3HlyhXeytGjR3nttdcYGRlh165ddHd3MzAwQK2VV199lYmJCa46evQor732GiMjI+zatYvu7m4GBgaotfLqq68yMTGBJEmSpLXVoDd58MEH+dGPfsSuXbv4zne+w1s5efIkPT09DAwMcK3+/n56enp45plnuOrkyZP09PQwMDDAtfr7++np6eGZZ55BkiRJ0tpq0Jt8+MMf5qc//SlPPPEEt912G6vpdDrMzMywfft2mqbhenfffTczMzN0Oh06nQ4zMzNs376dpmm43t13383MzAydTgdJkiRJa6dBb7Jv3z7uvfde/pn5+XmWl5fZtGkTq9m4cSPLy8tcuXKF+fl5lpeX2bRpE6vZuHEjy8vLXLlyhRs1ywizjDDLCLOMMMsIl3kWSZIkvftd5llmGWGWEWYZYZYRZhlB71yDbsrrr7/OivXr17OadevWseLChQu8/vrrrFi/fj2rWbduHSsuXLjAjSpUCpVCpVApVHrZjSRJkt79etlNoVKoFCqFSqGid65BN6Wnp4cb0TQNPT093IimaZAkSZK0dhp0U3p7e1mxuLjIapaWllhxxx130Nvby4rFxUVWs7S0xIo77rgDSZIkSWunQTdlw4YNdHV1MTc3x2rm5ubo6upiw4YNbNiwga6uLubm5ljN3NwcXV1dbNiwAUmSJElrp0E3bceOHbz88st0Oh2u1el0eOmll9ixYwdX7dixg5dffplOp8O1Op0OL730Ejt27ECSJEnS2mrQTRscHGRxcZGpqSmuNTU1xdLSEoODg1w1ODjI4uIiU1NTXGtqaoqlpSUGBweRJEmStLYadNP27NnDli1beOSRRxgfH2d6eprx8XFGR0fZsmULe/bs4ao9e/awZcsWHnnkEcbHx5menmZ8fJzR0VG2bNnCnj17kCRJkrS2GnTTuru7OXLkCFu3bmVsbIzh4WHGxsbYtm0bExMTdHd3c1V3dzdHjhxh69atjI2NMTw8zNjYGNu2bWNiYoLu7m4kSZIkra0G/VP9/f2cP3+eL37xi6zm9ttvZ3Jykueee47Dhw9z+vRpJicnKaVwvdtvv53JyUmee+45Dh8+zOnTp5mcnKSUgiRJkqS116B/ic2bN7Nz505KKbydzZs3s3PnTkopSJIkSfrP0SBJkiRJajVIkiRJkloNkiRJkqRWgyRJkiSp1SBJkiRJajVIkiRJkloNkiRJkqRWgyRJkiSp1SBJkiRJajVIkiRJkloNkiRJkqRWgyRJkiSp1SBJkiRJajVIkiRJkloNkiRJkqRWgyRJkiSp1SBJkiRJajVIkiRJkloNkiRJkqRWgyRJkiSp1SBJkiRJajVIkiRJkloNkiRJkqRWgyRJkiSp1SBJkiRJajVIkiRJkloNkiRJkqRWgyRJkiSp1SBJkiRJajVIkiRJkloNkiRJkqRWgyRJkiSp1SBJkiRJajVIkiRJkloNkiRJkqRWgyRJkiSp1aC3NT09zcWLF1nN8vIy8/PzzM/PMz8/z/z8PPPz88zPz3PlyhWu1+l0mJ6e5sSJE0xPT9PpdJAkSZL0n6FB/9Tzzz/P8PAwzz//PKv57ne/S19fH319ffT19dHX10dfXx99fX18+9vf5lqvvPIK/f39DA8Ps2/fPoaHh+nv7+fcuXNIkiRJWnsNeksvvPACDzzwAP/MxYsXWb9+PUNDQwwNDTE0NMTQ0BBDQ0Pcc889XHXp0iXuv/9+FhYWOHToEGfOnOHgwYMsLCywd+9eLl++jCRJkqS11aA3eeONN3j88cf52te+xpUrV/hnXnzxRT796U8zOjrK6Ogoo6OjjI6OMjo6ype+9CWuOnr0KK+99hojIyPs2rWL7u5uBgYGqLXy6quvMjExgSRJkqS11aA3efDBB/nRj37Erl27+M53vsNbuXjxIouLi3zwgx/k7Zw8eZKenh4GBga4Vn9/Pz09PTzzzDNIkiRJWlsNepMPf/jD/PSnP+WJJ57gtttu462cO3eOFX19fbz44oscPXqUp59+mnPnznGtTqfDzMwM27dvp2karnf33XczMzNDp9NBkiRJ0tpp0Jvs27ePe++9l7dz5swZVoyNjfHlL3+Z733vexw4cIAvfOELfPOb32R5eZkV8/PzLC8vs2nTJlazceNGlpeXuXLlCpIkSZLWToNu2oULF1jxkY98hN/85jecPXuWn//852zfvp1f/epX/OAHP2DF66+/zor169ezmnXr1rHiwoUL3KhZRphlhFlGmGWEWUa4zLNIkiTp3e8yzzLLCLOMMMsIs4wwywh65xp007761a/y6KOP8sQTT/ChD32IW265hb6+Pg4fPsxtt93G5OQkly5doqenhxvRNA03qlApVAqVQqVQ6WU3kiRJevfrZTeFSqFSqBQqhYreuQbdtE996lN8/vOf53q9vb185jOfYWlpiT//+c/09vayYnFxkdUsLS2x4o477kCSJEnS2mnQv0V3dzcr/v73v7Nhwwa6urqYm5tjNXNzc3R1dbFhwwYkSZIkrZ0G3ZQ33niDr3zlKzz00EOsZm5ujhV33XUXK3bs2MHLL79Mp9PhWp1Oh5deeokdO3YgSZIkaW016Kbccsst/PWvf+XUqVNcuHCBa83MzPCHP/yBrVu3cuedd7JicHCQxcVFpqamuNbU1BRLS0sMDg4iSZIkaW016KYdOHCA5eVl7rvvPn75y18yPT3NsWPHuO+++1i/fj3f//73uWrPnj1s2bKFRx55hPHxcaanpxkfH2d0dJQtW7awZ88eJEmSJK2tBt20/v5+Dh48SNM0fOtb32J4eJiHH36YzZs3MzExQRKu6u7u5siRI2zdupWxsTGGh4cZGxtj27ZtTExM0N3djSRJkqS11aB/qr+/n/Pnz/PFL36R1QwMDPDss8/y29/+lsOHD3P69Gl+/etfs23bNq53++23Mzk5yXPPPcfhw4c5ffo0k5OTlFKQJEmStPYa9C9x1113sXPnTkopvJ3Nmzezc+dOSilIkiRJ+s/RIEmSJElqNUiSJEmSWg2SJEmSpFaDJEmSJKnVIEmSJElqNUiSJEmSWg2SJEmSpFaDJEmSJKnVIEmSJElqNUiSJEmSWg2SJEmSpFaDJEmSJKnVIEmSJElqNUiSJEmSWg2SJEmSpFaDJEmSJKnVIEmSJElqNUiSJEmSWg2SJEmSpFaDJEmSJKnVIEmSJElqNUiSJEmSWg2SJEmSpFaDJEmSJKnVIEmSJElqNUiSJEmSWg2SJEmSpFaDJEmSJKnVIEmSJElqNUiSJEmSWg2SJEmSpFaDJEmSJKnVIEmSJElqNUiSJEmSWg2SJEmSpFaDJEmSJKnVoFW98cYb/PGPf+TEiRP8/ve/Z35+nrfS6XSYnp7mxIkTTE9P0+l0eCudTofp6WlOnDjB9PQ0nU4HSZIkSf8ZGvQmx44d45577mHv3r3s27ePr3/963zyk5/kxz/+Mdd75ZVX6O/vZ3h4mH379jE8PEx/fz/nzp3jeq+88gr9/f0MDw+zb98+hoeH6e/v59y5c0iSJElaew36B6dOneLhhx/mzjvv5Gc/+xlnzpzhF7/4BX19fTz66KNMTk5y1aVLl7j//vtZWFjg0KFDnDlzhoMHD7KwsMDevXu5fPkyV126dIn777+fhYUFDh06xJkzZzh48CALCwvs3buXy5cvI0mSJGltNegfPP7443R1dfHUU0/xiU98gu7ubrZu3cqhQ4d473vfy09+8hOuOnr0KK+99hojIyPs2rWL7u5uBgYGqLXy6quvMjExwVVHjx7ltddeY2RkhF27dtHd3c3AwAC1Vl599VUmJiaQJEmStLYa9A/WrVvHvffey/ve9z6u9Z73vIePf/zj/OUvf+GqkydP0tPTw8DAANfq7++np6eHZ555hqtOnjxJT08PAwMDXKu/v5+enh6eeeYZJEmSJK2tBv2DqakpnnzySa7X6XQ4e/Yst956Kys6nQ4zMzNs376dpmm43t13383MzAydTodOp8PMzAzbt2+naRqud/fddzMzM0On00GSJEnS2mnQDTly5Ah/+9vfGBoaYsX8/DzLy8ts2rSJ1WzcuJHl5WWuXLnC/Pw8y8vLbNq0idVs3LiR5eVlrly5giRJkqS106C39ac//YlHH32UD3zgAzzwwAOseP3111mxfv16VrNu3TpWXLhwgddff50V69evZzXr1q1jxYULF7hRs4wwywizjDDLCLOMcJlnkSRJ0rvfZZ5llhFmGWGWEWYZYZYR9M416J86deoU3/jGN/iv//ovnnrqKTZu3MiKnp4ebkTTNPT09HAjmqbhRhUqhUqhUqgUKr3sRpIkSe9+veymUClUCpVCpVDRO9egt/Tkk0/ywAMPsHnzZo4dO8add97JVb29vaxYXFxkNUtLS6y444476O3tZcXi4iKrWVpaYsUdd9yBJEmSpLXToFUdOHCAH/7wh3zsYx/j2LFjvP/97+daGzZsoKuri7m5OVYzNzdHV1cXGzZsYMOGDXR1dTE3N8dq5ubm6OrqYsOGDUiSJElaOw16k4ceeoinn36az372s4yPj7Np0yZWs2PHDl5++WU6nQ7X6n
[truncated: 133,902 more chars]
