# Supplementary material for: Redundant Trojan horse and endothelial-circulatory mechanisms for host-mediated spread of Candida albicans yeast
Source: PLoS Pathog. 2020 Aug 10;16(8):e1008414. doi: 10.1371/journal.ppat.1008414 (PMC7447064; doi:10.1371/journal.ppat.1008414)
Supplement: S2 Script — Measures the shortest distance between each pixel and the yolk edge, for each disseminated pixel, as shown for Fig 6D–6F. (MLX_CORR) [file ppat.1008414.s014.mlx_Corr › metadata/mwcoreProperties.xml]

<?xml version="1.0" encoding="UTF-8" standalone="yes" ?><mwcoreProperties xmlns="http://schemas.mathworks.com/package/2012/coreProperties"><contentType>application/vnd.mathworks.matlab.code</contentType><contentTypeFriendlyName>MATLAB Code</contentTypeFriendlyName><matlabRelease>R2018a</matlabRelease></mwcoreProperties>
