# Supplementary material for: Redundant Trojan horse and endothelial-circulatory mechanisms for host-mediated spread of Candida albicans yeast
Source: PLoS Pathog. 2020 Aug 10;16(8):e1008414. doi: 10.1371/journal.ppat.1008414 (PMC7447064; doi:10.1371/journal.ppat.1008414)
Supplement: S3 Script — Bins data from “Allison_candida_amounts_used” by 1-pixel increments and compiles them into a single file. Note that these calculations were made for individual confocal z-slices and not from maximum projections. (MLX_CORR) [file ppat.1008414.s015.mlx_Corr › matlab/document.xml]

<?xml version="1.0" encoding="UTF-8"?><w:document xmlns:w="http://schemas.openxmlformats.org/wordprocessingml/2006/main"><w:body><w:p><w:pPr><w:pStyle w:val="title"/><w:jc w:val="left"/></w:pPr><w:r><w:t>Loading Matrices</w:t></w:r></w:p><w:p><w:pPr><w:pStyle w:val="code"/></w:pPr><w:r><w:t><![CDATA[clear all

x= 44; %number of DMSO fish
y= 32; %number of TERF fish
 
for i = 1:x
    DMSO(:,i) =load(['DMSO_',num2str(i),'.mat']);
end

for j = 1:y
    TERF(:,j) = load(['TERF_',num2str(j),'.mat']);
end
]]></w:t></w:r></w:p><w:p><w:pPr><w:sectPr/></w:pPr></w:p><w:p><w:pPr><w:pStyle w:val="heading"/><w:jc w:val="left"/></w:pPr><w:r><w:t>Finding max distance</w:t></w:r></w:p><w:p><w:pPr><w:pStyle w:val="code"/></w:pPr><w:r><w:t><![CDATA[DMSO_max_values = [];
TERF_max_values = [];

for i = 1:x
    DMSO_max_values (i,1) = max(DMSO(i).dist);
end 

for i = 1:y
    TERF_max_values (i,1) = max(TERF(i).dist);
end 


DMSO_max = max(DMSO_max_values);
TERF_max = max(TERF_max_values);

DMSO_max = ceil(DMSO_max);
TERF_max = ceil(TERF_max);

max_max = max(DMSO_max,TERF_max);
]]></w:t></w:r></w:p><w:p><w:pPr><w:sectPr/></w:pPr></w:p><w:p><w:pPr><w:pStyle w:val="heading"/><w:jc w:val="left"/></w:pPr><w:r><w:t>Binning Numbers</w:t></w:r></w:p><w:p><w:pPr><w:pStyle w:val="code"/></w:pPr><w:r><w:t><![CDATA[DMSO_All_Bins = {};
TERF_All_Bins = {};

for i = 1:x
    a = ceil(DMSO_max_values(i,1));
    DMSO_All_Bins(i).bins = histcounts((DMSO(i).dist),a);
end 

for i = 1:y
    b = ceil(TERF_max_values(i,1));
    TERF_All_Bins(i).bins = histcounts((TERF(i).dist),b);
end
]]></w:t></w:r></w:p><w:p><w:pPr><w:sectPr/></w:pPr></w:p><w:p><w:pPr><w:pStyle w:val="heading"/><w:jc w:val="left"/></w:pPr><w:r><w:t>Splitting Rac &amp; WT and Dissem &amp; ND</w:t></w:r></w:p><w:p><w:pPr><w:pStyle w:val="code"/></w:pPr><w:r><w:t><![CDATA[ND_DMSO_WT = padcat(DMSO_All_Bins(13).bins, DMSO_All_Bins(14).bins, DMSO_All_Bins(43).bins,DMSO_All_Bins(21).bins, DMSO_All_Bins(35).bins);
ND_DMSO_WT(isnan(ND_DMSO_WT)) = 0;

ND_DMSO_RAC = padcat(DMSO_All_Bins(8).bins, DMSO_All_Bins(32).bins, DMSO_All_Bins(40).bins);
ND_DMSO_RAC(isnan(ND_DMSO_RAC)) = 0;

ND_TERF_WT = padcat(TERF_All_Bins(10).bins,TERF_All_Bins(15).bins, TERF_All_Bins(16).bins, TERF_All_Bins(17).bins, TERF_All_Bins(27).bins, TERF_All_Bins(31).bins );
ND_TERF_WT(isnan(ND_TERF_WT)) = 0;

ND_TERF_RAC = padcat(TERF_All_Bins(6).bins, TERF_All_Bins(9).bins, TERF_All_Bins(14).bins, TERF_All_Bins(30).bins, TERF_All_Bins(13).bins);
ND_TERF_RAC(isnan(ND_TERF_RAC)) = 0;

D_DMSO_WT = padcat(DMSO_All_Bins(1).bins, DMSO_All_Bins(2).bins, DMSO_All_Bins(3).bins, DMSO_All_Bins(4).bins, DMSO_All_Bins(5).bins, DMSO_All_Bins(6).bins, DMSO_All_Bins(12).bins, DMSO_All_Bins(16).bins, DMSO_All_Bins(17).bins, DMSO_All_Bins(25).bins, DMSO_All_Bins(28).bins, DMSO_All_Bins(33).bins, DMSO_All_Bins(41).bins, DMSO_All_Bins(42).bins, DMSO_All_Bins(44).bins);
D_DMSO_WT(isnan(D_DMSO_WT)) = 0;

D_DMSO_RAC = padcat(DMSO_All_Bins(7).bins, DMSO_All_Bins(9).bins, DMSO_All_Bins(10).bins, DMSO_All_Bins(11).bins, DMSO_All_Bins(15).bins, DMSO_All_Bins(18).bins, DMSO_All_Bins(19).bins, DMSO_All_Bins(20).bins, DMSO_All_Bins(22).bins, DMSO_All_Bins(23).bins, DMSO_All_Bins(24).bins, DMSO_All_Bins(26).bins, DMSO_All_Bins(27).bins, DMSO_All_Bins(29).bins, DMSO_All_Bins(30).bins, DMSO_All_Bins(31).bins, DMSO_All_Bins(34).bins, DMSO_All_Bins(36).bins, DMSO_All_Bins(37).bins, DMSO_All_Bins(38).bins, DMSO_All_Bins(39).bins);
D_DMSO_RAC(isnan(D_DMSO_RAC)) = 0;

D_TERF_WT = padcat(TERF_All_Bins(1).bins,TERF_All_Bins(3).bins, TERF_All_Bins(7).bins, TERF_All_Bins(8).bins, TERF_All_Bins(19).bins, TERF_All_Bins(22).bins, TERF_All_Bins(23).bins, TERF_All_Bins(24).bins);
D_TERF_WT(isnan(D_TERF_WT)) = 0;

D_TERF_RAC = padcat(TERF_All_Bins(2).bins,TERF_All_Bins(5).bins, TERF_All_Bins(11).bins, TERF_All_Bins(12).bins, TERF_All_Bins(18).bins, TERF_All_Bins(20).bins, TERF_All_Bins(21).bins, TERF_All_Bins(28).bins, TERF_All_Bins(30).bins, TERF_All_Bins(32).bins, TERF_All_Bins(26).bins); 
D_TERF_RAC(isnan(D_TERF_RAC)) = 0;]]></w:t></w:r></w:p><w:p><w:pPr><w:sectPr/></w:pPr></w:p><w:p><w:pPr><w:pStyle w:val="heading"/><w:jc w:val="left"/></w:pPr><w:r><w:t>Normalizing for fish number </w:t></w:r></w:p><w:p><w:pPr><w:pStyle w:val="code"/></w:pPr><w:r><w:t><![CDATA[ND_DMSO_WT_number = size(ND_DMSO_WT,1);
ND_DMSO_RAC_number = size(ND_DMSO_RAC,1);
ND_TERF_WT_number = size(ND_TERF_WT,1);
ND_TERF_RAC_number = size(ND_TERF_RAC,1);
D_DMSO_WT_number = size(D_DMSO_WT,1);
D_DMSO_RAC_number = size(D_DMSO_RAC,1);
D_TERF_WT_number = size(D_TERF_WT,1); 
D_TERF_RAC_number = size(D_TERF_RAC,1);

ND_DMSO_WT_norm = ((ND_DMSO_WT)./(ND_DMSO_WT_number));
ND_DMSO_RAC_norm = ((ND_DMSO_RAC)./(ND_DMSO_RAC_number));
ND_TERF_WT_norm = ((ND_TERF_WT)./(ND_TERF_WT_number));
ND_TERF_RAC_norm = ((ND_TERF_RAC)./(ND_TERF_RAC_number));
D_DMSO_WT_norm = ((D_DMSO_WT)./(D_DMSO_WT_number));
D_DMSO_RAC_norm = ((D_DMSO_RAC)./(D_DMSO_RAC_number));
D_TERF_WT_norm = ((D_TERF_WT)./(D_TERF_WT_number));
D_TERF_RAC_norm = ((D_TERF_RAC)./(D_TERF_RAC_number));
]]></w:t></w:r></w:p><w:p><w:pPr><w:sectPr/></w:pPr></w:p><w:p><w:pPr><w:pStyle w:val="heading"/><w:jc w:val="left"/></w:pPr><w:r><w:t>Making one Sheet</w:t></w:r></w:p><w:p><w:pPr><w:pStyle w:val="code"/></w:pPr><w:r><w:t><![CDATA[All_Bins = [];

All_Bins = padcat(sum(ND_DMSO_WT_norm),sum(ND_DMSO_RAC_norm),sum(ND_TERF_WT_norm),sum(ND_TERF_RAC_norm),sum(D_DMSO_WT_norm), sum(D_DMSO_RAC_norm), sum(D_TERF_WT_norm), sum(D_TERF_RAC_norm));
All_Bins(isnan(All_Bins)) = 0;

ND_All_Bins = All_Bins(1:4,:);
D_All_Bins = All_Bins(5:8,:);

All_Bins_5 = All_Bins(:, 5:max_max);
ND_All_Bins_5 = ND_All_Bins(:, 5:max_max);
D_All_Bins_5 = D_All_Bins(:, 5:max_max);

ND_All_Bins_T = ND_All_Bins.';
D_All_Bins_T = D_All_Bins.';
ND_All_Bins_5_T = ND_All_Bins_5.';
D_All_Bins_5_T = D_All_Bins_5.';]]></w:t></w:r></w:p><w:p><w:pPr><w:sectPr/></w:pPr></w:p><w:p><w:pPr><w:pStyle w:val="heading"/><w:jc w:val="left"/></w:pPr><w:r><w:t>Plotting data   </w:t></w:r></w:p><w:p><w:pPr><w:pStyle w:val="code"/></w:pPr><w:r><w:t><![CDATA[All_Bins_T = All_Bins.';
figure(1);
plot(All_Bins_T)
legend('ND DMSO WT', 'ND DMSO RAC', 'ND TERF WT', 'ND TERF RAC', 'D DMSO WT', 'D DMSO RAC', 'D TERF WT', 'D TERF RAC')
hgexport(1,'All_Bins')

All_Bins_5_T = All_Bins_5.';
figure(2);
plot(All_Bins_5_T)
legend('ND DMSO WT', 'ND DMSO RAC', 'ND TERF WT', 'ND TERF RAC','D DMSO WT', 'D DMSO RAC', 'D TERF WT', 'D TERF RAC')
hgexport(2,'All_Bins_5')

figure(3); 
plot(ND_All_Bins_5_T)
legend('ND DMSO WT', 'ND DMSO RAC', 'ND TERF WT', 'ND TERF RAC')
hgexport(3,'ND 5 Data')

figure(4)
plot(D_All_Bins_5_T)
legend('D DMSO WT', 'D DMSO RAC', 'D TERF WT', 'D TERF RAC')
hgexport(4,'D 5 Data')

]]></w:t></w:r></w:p><w:p><w:pPr><w:sectPr/></w:pPr></w:p><w:p><w:pPr><w:pStyle w:val="heading"/><w:jc w:val="left"/></w:pPr><w:r><w:t>Exporting Data</w:t></w:r></w:p><w:p><w:pPr><w:pStyle w:val="code"/></w:pPr><w:r><w:t><![CDATA[xlswrite('All_Data',All_Bins_T,1,':')
xlswrite('5_Data',All_Bins_5_T,1,':')
xlswrite('ND_All_Data', ND_All_Bins_T,1,':')
xlswrite('ND_5_Data', ND_All_Bins_5_T,1,':')
xlswrite('D_All_Data', D_All_Bins_T,1,':')
xlswrite('D_5_Data', D_All_Bins_5_T,1,':')
xlswrite('ND_DMSO_WT',ND_DMSO_WT_norm,1,':')
xlswrite('ND_DMSO_RAC',ND_DMSO_RAC_norm,1,':')
xlswrite('ND_TERF_RAC',ND_TERF_RAC_norm,1,':')
xlswrite('ND_TERF_WT',ND_TERF_WT_norm,1,':')
xlswrite('D_DMSO_WT',D_DMSO_WT_norm,1,':')
xlswrite('D_DMSO_RAC_',D_DMSO_RAC_norm,1,':')
xlswrite('D_TERF_WT',D_TERF_WT_norm,1,':')
xlswrite('D_TERF_RAC',D_TERF_RAC_norm,1,':')]]></w:t></w:r></w:p></w:body></w:document>
