# Supplementary material for: Redundant Trojan horse and endothelial-circulatory mechanisms for host-mediated spread of Candida albicans yeast
Source: PLoS Pathog. 2020 Aug 10;16(8):e1008414. doi: 10.1371/journal.ppat.1008414 (PMC7447064; doi:10.1371/journal.ppat.1008414)
Supplement: S3 Script — Bins data from “Allison_candida_amounts_used” by 1-pixel increments and compiles them into a single file. Note that these calculations were made for individual confocal z-slices and not from maximum projections. (MLX_CORR) [file ppat.1008414.s015.mlx_Corr › matlab/output.xml]

<?xml version="1.0" encoding="UTF-8"?><embeddedOutputs><metaData><evaluationState>manual</evaluationState><layoutState>code</layoutState><outputStatus>ready</outputStatus><splitterState><proportion>0.4</proportion></splitterState></metaData><outputArray type="array"><element><type>figure</type><outputData><lineNumbers type="array"><element>104</element><element>105</element><element>106</element><element>107</element></lineNumbers><figureUri>data:image/png;base64,iVBORw0KGgoAAAANSUhEUgAAA0gAAAJ2CAYAAABl4KKyAAAgAElEQVR4AezBD3DXhX3/8We+JgQ6irX2c0i8K8hpXhblj6XaSlVsfmmg31Y3bfgnRcttQKXxENNVzu3stAW7w9RzxX9sqF/Cn/FLWNdhU6AhpYqw2ikobfH1pcevzhKFBbkjjH1JvuT7u+Qud1wuFFtuouX9eKQKIYQQQgghhBB6pAghhBBCCCGE0CNFCCGEEEIIIYQeKUIIIYQQQggh9EgRQgghhBBCCKFHihBCCCGEEEIIPVKEEEIIIYQQQuiRIoQQQgghhBBCjxQhhBBCCCGEEHqkCCGEEEIIIYTQI0UIIYQQQgghhB4pQgghhBBCCCH0SBFCCCGEEEIIoUeKEEIIIYQQQgg9UoQQQgghhBBC6JEihBBCCCGEEEKPFCGEEEIIIYQQeqQIIYQQQgghhNAjRQghhBBCCCGEHilCCCGEEEIIIfRIEUIIIYQQQgihR4oQQgghhBBCCD1ShBBCCCGEEELokSKEEEIIIYQQQo8UIYQQQgghhBB6pAghhBBCCCGE0CNFCCGEEEIIIYQeKUIIIYQQQggh9EgRQgghhBBCCKFHihBCCCGEEEIIPVKEEEIIIYQQQuiRIoQQQgghhBBCjxQhhBBCCCGEEHqkCCGEEEIIIYTQI0UIIYQQQgghhB4pQgghhBBCCCH0SBFCCCGEEEIIoUeKEEIIIYQQQgg9UoQQQgghhBBC6JEihBBCCCGEEEKPFOeQ//mf/+GnP/0pGzdu5NVXX+X36erqYvv27TQ1NbF9+3a6uro4la6uLrZv305TUxPbt2+nq6uLU+nq6mL79u00NTWxfft2urq6CCGEEEIIIbw/pDhH/OAHP+Daa6/la1/7GgsWLGDq1Kmk02l+85vf0Nfu3buprKxk9uzZLFy4kNmzZ1NZWcmePXvoa/fu3VRWVjJ79mwWLlzI7NmzqaysZM+ePfS1e/duKisrmT17NgsXLmT27NlUVlayZ88eQgghhBBCCGdfinPA9u3bWbRoEZdccgmNjY289tprPPLII/zXf/0Xs2fP5tixY/Q6cuQI8+bNI5fLsXz5cl577TW+//3vk8vlmDt3LkePHqXXkSNHmDdvHrlcjuXLl/Paa6/x/e9/n1wux9y5czl69Ci9jhw5wrx588jlcixfvpzXXnuN73//++RyOebOncvRo0cJIYQQQgghnF0pzgFPPPEE5513Ho8//jijR4+mtLSUdDrNggULOHjwIC0tLfRatWoVhw4d4v7772fixImUlpZSVVXFgw8+yMGDB6mvr6fXqlWrOHToEPfffz8TJ06ktLSUqqoqHnzwQQ4ePEh9fT29Vq1axaFDh7j//vuZOHEipaWlVFVV8eCDD3Lw4EHq6+sJIYQQQgghnF0pzgFTp05l3rx5DBs2jJNddNFFdHvzzTfptWnTJgYOHEhVVRUnq6ysZODAgWzcuJFemzZtYuDAgVRVVXGyyspKBg4cyMaNG+m1adMmBg4cSFVVFSerrKxk4MCBbNy4kRBCCCGEEMLZleIccNNNN7FgwQL6ev755+l29dVX062rq4u9e/cyZswYUqkUfX3yk59k7969dHV10dXVxd69exkzZgypVIq+PvnJT7J37166urro6upi7969jBkzhlQqRV+f/OQn2bt3L11dXYQQQgghhBDOnhTnmN/85jc0NTXxl3/5l6xbt47bb7+dT33qU3Q7duwYJ06c4KMf/Sj9GTJkCCdOnOD48eMcO3aMEydO8NGPfpT+DBkyhBMnTnD8+HGOHTvGiRMn+OhHP0p/hgwZwokTJzh+/DghhBBCCCGEsyfFOWbFihUsXLiQbdu2cdFFFzF27Fh6HT58mG4DBgygP+eddx7dfvvb33L48GG6DRgwgP6cd955dPvtb3/L4cOH6TZgwAD6c95559Htt7/9Le/GrFmzkIQkJCEJSUhCEpKQhCQkIQlJSEISkpCEJCQhCUlIQhKSkIQkJCEJSUhCEpKQhCQkIQlJSEISkpCEJCQhCUlIQhKSkIQkJCEJSUhCEpKQhCQkIQlJSEISkpCEJCQhCUlIQhKSkIQkJCEJSUhCEpKQhCQkIQlJSEISkpCEJCQhCUlIQhKSkIQkJCEJSUhCEpKQhCQkIQlJSEISkpCEJCQhCUlIQhKSkIQkJCEJSUhCEpKQhCQkIQlJSEISkpCEJCQhCUlIQhKSkIQkJCEJSUhCEpKQhCQkIQlJSEISkpCEJCQhCUlIQhKSkIQkJCEJSUhCEpKQhCQkIQlJSEISkpCEJCQhCUlIQhKSkIQkJCEJSUhCEpKQhCQkIQlJSEISkpCEJCQhCUlIQhKSkIQkJCEJSUhCEpKQhCQkIQlJSEISkpCEJCQhCUlIQhKSkIQkJCEJSUhCEpKQhCQkIQlJSEISkpCEJCQhCUlIQhKSkIQkJCEJSUhCEpKQhCQkIQlJSEISkpCEJCQhCUlIQhKSkIQkJCEJSUhCEpKQhCQkIQlJSEISkpCEJCQhCUlIQhKSkIQkJCEJSUhCEpKQhCQkIQlJSEISkpCEJCQhCUlIQhKSkIQkJCEJSUhCEpKQhCQkIQlJSEISkpCEJCQhCUlIQhKSkIQkJCEJSUhCEpKQhCQkIQlJSEISkpCEJCQhCUlIQhKSkIQkJCEJSUhCEpKQhCQkIQlJSEISkpCEJCQhCUlIQhKSkIQkJCEJSUhCEpKQhCQkIQlJSEISkpCEJCQhCUlIQhKSkIQkJCEJSUhCEpKQhCQkIQlJSEISkpCEJCQhCUlIQhKSkIQkJCEJSUhCEpKQhCQkIQlJSEISkpCEJCQhCUlIQhKSkIQkJCEJSUhCEpKQhCQkIQlJSEISkpCEJCQhCUlIQhKSkIQkJCEJSUhCEpKQhCQkIQlJSEISkpCEJCQhCUlIQhKSkIQkJCEJSUhCEpKQhCQkIQlJSEISkpCEJCQhCUlIQhKSkIQkJCEJSUhCEpKQhCQkIQlJSEISkpCEJCQhCUlIQhKSkIQkJCEJSUhCEpKQhCQkIQlJSEISkpCEJCQhCUlIQhKSkIQkJCEJSUhCEpKQhCQkIQlJSEISkpCEJCQhCUlIQhKSkIQkJCEJSUhCEpKQhCQkIQlJSEISkpCEJCQhCUlIQhKSkMSsWbMIZybFOebee+9lz549/PjHP2bkyJHU1tby+OOP023gwIG8G6lUioEDB/JupFIpBg4cyLuRSqV4N1566SVsYxvb2MY2trGNbWxjG9vYxja2sY1tbGMb29jGNraxjW1sYxvb2MY2trGNbWxjG9vYxja2sY1tbGMb29jGNraxjW1sYxvb2MY2trGNbWxjG9vYxja2sY1tbGMb29jGNraxjW1sYxvb2MY2trGNbWxjG9vYxja2sY1tbGMb29imm21sYxvb2MY2trGNbWxjG9vYxja2sY1tbGMb29jGNraxjW1sYxvb2MY2trGNbWxjG9vYxja2sY1tbGMb29jGNraxjW1sYxvb2MY2trGNbWxjG9vYxja2sY1tbGMb29jGNraxjW1sYxvb2MY2trGNbWxjG9vYxja2sY1tbGMb23SzjW1sYxvb2MY2trGNbWxjG9vYxja2sY1tbGMb29jGNraxjW1sYxvb2MY2trGNbWxjG9vYxja2sY1tbGMb29jGNraxjW1sYxvb2MY2trGNbWxjG9vYxja2sY1tbGMb29jGNraxjW1sYxvb2MY2trGNbWxjG9vYxja2sY1tbGObbraxjW1sYxvb2MY2trGNbWxjG9vYxja2sY1tbGMb29jGNraxjW1sYxvb2MY2trGNbWxjG9vYxja2sY1tbGMb29jGNraxjW1sYxvb2MY2trGNbWxjG9vYxja2sY1tbGMb29jGNraxjW1sYxvb2MY2trGNbWxjG9vYxja2sY1tbNPNNraxjW1sYxvb2MY2trGNbWxjG9vYxja2sY1tbGMb29jGNraxjW1sYxvb2MY2trGNbWxjG9vYxja2sY1tbGMb29jGNraxjW1sYxvb2MY2trGNbWxjG9vYxja2sY1tbGMb29jGNraxjW1sYxvb2MY2trGNbWxjG9vYxja2sY1tutnGNraxjW1sYxvb2MY2trGNbWxjG9vYxja2sY1tbGMb29jGNraxjW1sYxvb2MY2trGNbWxjG9vYxja2sY1tbGMb29jGNraxjW1sYxvb2MY2trGNbWxjG9vYxja2sY1tbGMb29jGNraxjW1sYxvb2MY2trGNbWxjG9vYxja2sU0329jGNraxjW1sYxvb2MY2trGNbWxjG9vYxja2sY1tbGMb29jGNraxjW1sYxvb2MY2trGNbWxjG9vYxja2sY1tbGMb29jGNraxjW1sYxvb2MY2trGNbWxjG9vYxja2sY1tbGMb29jGNraxjW1sYxvb2MY2trGNbWxjG9vYxjYvvfQS4cykOMd85CMfIZVKMXLkSJ588kkuvPBCHnvsMU6cOMHgwYPp1tHRQX/y+TzdPv7xjzN48GC6dXR00J98Pk+3j3/84wwePJhuHR0d9Cefz9Pt4x//OCGEEEIIIYSzJ8U5rLS0lKuvvpp8Ps/LL7/MoEGDKC4u5p133qE/77zzDsXFxQwaNIhBgwZRXFzMO++8Q3/eeecdiouLGTRoEIMGDaK4uJh33nmH/rzzzjsUFxczaNAgQgghhBBCCGdPij9xnZ2dfO5zn+POO++kP7lcjm5Dhw6l29ixY9m1axddXV2crKuri507dzJ27Fh6jR07ll27dtHV1cXJurq62LlzJ2PHjqXX2LFj2bVrF11dXZysq6uLnTt3MnbsWEIIIYQQQghnV4o/cSUlJfzZn/0ZP/vZz3jjjTc42d69e3nhhRe45JJLGD58ON0mTZpER0cHDQ0NnKyhoYF8Ps+kSZPoNWnSJDo6OmhoaOBkDQ0N5PN5Jk2aRK9JkybR0dFBQ0MDJ2toaCCfzzNp0iRCCCGEEEIIZ1eKc8CiRYs4ceIEt99+Oz/84Q/Zvn0769at44477qCoqIgHH3yQXtOnT2f48OEsWbKElStXsn37dlauXMl3vvMdhg8fzvTp0+k1ffp0hg8fzpIlS1i5ciXbt29n5cqVfOc732H48OFMnz6dXtOnT2f48OEsWbKElStXsn37dlauXMl3vvMdhg8fzvTp0wnvXzU1NYT3Vk1NDeG9VVNTQ3hv1dTUEN5bNTU1hPdWTU0NIXyQpDgHXHfddSxfvpxUKsU3v/lNZs+ezf3330+SJKxatYprrrmGXqWlpWQyGa644goWL17M7NmzWbx4MaNHj6a+vp7S0lJ6lZaWkslkuOKKK1i8eDGzZ89m8eLFjB49mvr6ekpLS+lVWlpKJpPhiiuuYPHixcyePZvFixczevRo6uvrKS0tJbx/3XXXXYT31l133UV4b911112E99Zdd91FeG/dddddhPfWXXfdRQgfJCnOERMnTuSnP/0pmzZt4plnnmHbtm388Ic/5KqrrqKvYcOGsWbNGrZt28YzzzzD888/z5o1axg6dCh9DRs2jDVr1rBt2zaeeeYZnn/+edasWcPQoUPpa9iwYaxZs4Zt27bxzDPP8Pzzz7NmzRqGDh1KCCGEEEII4exLcY4ZMWIEEyZMIEkSTidJEiZMmMDQoUM5nSRJmDBhAkOHDuV0kiRhwoQJDB06lBBCCCGEEML7R4oQQgghhBBCCD1ShBBCCCGEEELokSKEEEIIIYQQQo8UIYQQQgghhBB6pAghhBBCCCGE0CNFCCGEEEIIIYQeKUIIIYQQ/hfNmjULSUhCEpKQhCQkIQlJSEISkpCEJCQhCUlIQhKSkIQkJCEJSUhCEpKQhCQkIQlJSEISkpCEJCQhCUlIQhKSkIQkJCEJSUhCEpKQhCQkIQlJSEISkpCEJCQhCUlIQhKSkIQkJCEJSUhCEpKQhCQkIQlJSEISkpCEJCQhCUlIQhKSkIQkJCEJSUhCEpKQhCQkIQlJSEISkpCEJCQhCUlIQhKSkIQkJCEJSUhCEpKQhCQkIQlJSEISkpCEJCQhCUlIQhKSkIQkJCEJSUhCEpKQhCQkIQlJSEISkpCEJCQhCUlIQhKSkIQkJCEJSUhCEpKQhCQkIQlJSEISkpCEJCQhCUlIQhKSkIQkJCEJSUhCEpKQhCQkIQlJSEISs2bNIpxdKUIIIYQQ/he99NJL2MY2trGNbWxjG9vYxja2sY1tbGMb29jGNraxjW1sYxvb2MY2trGNbWxjG9vYxja2sY1tbGMb29jGNraxjW1sYxvb2MY2trGNbWxjG9vYxja2sY1tbGMb29jGNraxjW1sYxvb2MY2trGNbWxjG9vYxja2sY1tbGMb29jGNraxjW1sYxvb2MY2trGNbWxjG9vYxja2sY1tbGMb29jGNraxjW1sYxvb2MY2trGNbWxjG9vYxja2sY1tbGMb29jGNraxjW1sYxvb2MY2trGNbWxjG9vYxja2sY1tbGMb29jGNraxjW1sYxvb2MY2trGNbWxjG9vYxja2sY1tbGMb29jGNraxjW1sYxvb2MY2trGNbWxjG9vYxja2eemllwhnV4oQQgghhBBCCD1ShBBCCCGEEELokSKEEEIIIYQQQo8UIYQQQgghhBB6pAghhBBCCCGE0CNFCCGEEEIIIYQeKUIIIYQQQniPdXR0kM/n+UPk83k6OjoI4X9TihBCCCGEcFbU1NSQJAn19fX05+jRoyRJwqJFi+hVU1NDkiQkSUKSJCRJQpIkTJw4kbvvvptsNsu7UVNTQ5IkJElCkiQkSUKSJEycOJG7776bbDZLX3PmzCFJEoYNG0Yul+NUJk+eTJIk1NTUcLI33niDO+64gw996EOUlpZSUlLC0KFD+cY3vsGRI0foz/79+5k/fz4f+chHKCkpobS0lMGDBzNv3jz27dvH6cyZM4ehQ4fS0dFBXzU1NSRJwpw5c+grn88zbNgw5syZwz333EOSJCRJQpIkJElCkiQkSUKSJCRJQpIk1NTUED74UoQQQgghhLOivb2dtrY2FixYwIEDB+hPW1sbR48epVd7ezttbW1MnjyZdDpNOp2mqqqK4uJili1bxpgxY3juuec4nfb2dtra2pg8eTLpdJp0Ok1VVRXFxcUsW7aMMWPG8Nxzz3Gyo0eP0tbWxttvv8369evpz5tvvsmmTZtoa2ujvb2dXm+99RbXXHMNGzZsYP78+axcuZJnn32WiooK6urquPHGG+no6OBkO3bsYPTo0Tz99NN8+ctfZtWqVaxZs4aZM2eSyWQYN24czc3N/D6f+cxnOHjwIJs3b6avH//4x3Rbt24dfW3dupW3336b6667jtGjR5NOp0mn06TTaa688kra2toYNWoU6XSadDpNOp1mzJgxhA++FCGEEEII4aw6fPgwc+bM4Q+xYsUKMpkMmUyG1atXs2XLFnbt2sUFF1zAbbfdxv79+3k3VqxYQSaTIZPJsHr1arZs2cKuXbu44IILuO2229i/fz8nKy0tRRINDQ30Z926dYwYMYK+li1bxsGDB9m6dSsPP/wws2bN4o477mDt2rU88sgj7Ny5k6effppehw4d4uabb2bQoEG88sorrFixgpkzZzJjxgyeeuopfvnLX3L++edz6623sn//fk7lc5/7HN1efvllTvb666+zb98+pkyZQnt7Ozt27OBkO3bsoFtlZSWzZ88mk8mQyWTIZDIsWLCAbvPnzyeTyZDJZMhkMsydO5fwwZcihBBCCCGcVQsXLmTDhg3U19dzJq688kpWrFhBe3s7jz76KH+sK6+8khUrVtDe3s6jjz5KX9OmTaOpqYlcLkdfa9as4Stf+Qp97d27l9LSUsaMGUNfNTU1jB07lmPHjtFr6dKltLW1kclkGDVqFH1deumlrFq1ivb2dh566CFOZeTIkYwcOZIdO3Zwso0bN1JSUsL3vvc9SkpK2LhxIyd78cUXueKKK7j44osJ55YUIYQQQgjhrFqyZAmXXXYZCxYs4MCBA5yJdDrN+eefT1NTE2cinU5z/vnn09TURF8zZsygs7OT9evXc7JsNsvOnTuZMWMGfY0ePZrjx4/zzW9+k1wux8mKi4vZtWsX99xzD70aGhoYMWIElZWVnMrEiRO54oorWLduHb/PjTfeyNatW+nq6qLX5s2bqaqqYuDAgVRUVLB582Z6dXV10dLSQkVFBeHckyKEEEII4T32wKb/R1FtC0W1LRTVtlBU20JRbQtFtS0U1bZQVNtCUW0LRbUtFNW2UFTbQlFtC0W1LRTVtlBU20JRbQtFtS0U1bZQVNtCUW0LRbUtFNW2UFTbQlFtC0W1LRTVtlBU20JRbQtFtS0U1bZQVNtCUW0LRbUtFNW2UFTbQlFtC0W1LRTVtlBU20JRbQtFtS0U1bZQVNtCUW0LRbUtFNW2UFTbQlFtC0W1LRTVtlBU20JRbQtFtS0U1bZQVNtCUW0LRbUtFNW28MCm/8fvM3DgQDKZDIcPH2bOnDmcqRtuuIFsNsuZuuGGG8hms/R1+eWXM3r0aBoaGjjZ2rVrGT16NKNGjaKvhQsXMmHCBJYuXcqQIUO4+eabeeihh9ixYwd95fN59u3bx1VXXcXpjB8/nra2No4cOcKpTJ48mePHj/Pyyy/TLZ/P09zcTGVlJd2qqqr4xS9+weHDh+n2wgsv0NnZSVVVFeHckyKEEEII4T32rUmXUKiroFBXQaGugkJdBYW6Cgp1FRTqKijUVVCoq6BQV0GhroJCXQWFugoKdRUU6ioo1FVQqKugUFdBoa6CQl0FhboKCnUVFOoqKNRVUKiroFBXQaGugkJdBYW6Cgp1FRTqKijUVVCoq6BQV0GhroJCXQWFugoKdRUU6ioo1FVQqKugUFdBoa6CQl0FhboKCnUVFOoqKNRVUKiroFBXQaGugkJdBYW6Cgp1FRTqKijUVVCoq6BQV0GhroJvTbqE07n22mupra1lw4YN1NfXcyaKi4vp7OzkTBUXF9PZ2Ul/pkyZQlNTE7lcjl5r165lypQp9Gfw4MG88MILPPXUU1x//fVs3LiR++67jwkTJnDxxRfz5JNP0iuXy9Htwx/+MKczYMAAur366qucyqRJk+j2i1/8gm5NTU10dnZSVVVFt8rKSk6cOMHmzZvptm3bNkpKSpg8eTLh3JMihBBCCCG8LyxZsgRJLFiwgLfeeos/Vi6Xo6SkhDOVy+UoKSmhPzNmzKCzs5P169fT7bXXXsM2M2fO5FRSqRRz585ly5YtHDt2jJ/85Cfce++9dLvzzjt56KGH6DZgwAC65fN5Tqejo4Nul19+OacyZMgQxo8fzwsvvEC35uZmLrroIkaNGkW3MWPGcNFFF9HU1ES3HTt2cP3111NcXEw496QIIYQQQgjvCwMGDKC+vp7Dhw8zZ84c/ljbtm2jvLycM7Vt2zbKy8vpz6WXXspVV11FQ0MD3datW8dnPvMZRo4cSV/5fJ4XX3yR/fv306u4uJjKykq++93vsmfPHiSxdOlSug0YMICysjJ2797N6bz++usMGjSIJEn4fW688Ua2bt1Kt40bNzJ58mROVlVVRUtLC11dXTQ3N1NVVUU4N6UIIYQQQgjvG1dffTX33nsvP/rRj1i5ciV/qObmZtrb20mn05yJ5uZm2tvbSafTnMqUKVNoamoil8uxatUqpkyZQn9yuRzXXXcdixcvpj9Dhgzh2muv5fDhw/SaMmUKu3fv5uc//zmn8utf/5qXXnqJadOmcToVFRW8/fbbvPzyy+zdu5ebbrqJk6XTaX73u9/R3NzM8ePHqaysJJybUoQQQgghhPeVBx98kE984hMsWrSIP8SBAweoqamhtLSUr3/96/yxDhw4QE1NDaWlpXz961/nVKZNm0ZnZyf33Xcf//mf/8m0adPoz+DBgxk7diwrV67kl7/8JX0dO3aMHTt28IlPfIJef/3Xf82HP/xhbrvtNg4cOEBfhw4dYurUqZSWlnLvvfdyOlVVVZSUlPDwww9z3nnnUVlZycmqqqro9g//8A987GMfY/z48YRzU4rwgfN/Lujk2K+2E0IIIYQ/TQMGDCCTydDe3s6p3H333dTU1FBTU8P8+fOZOnUql1xyCbbJZDIMHz6cd+Puu++mpqaGmpoa5s+fz9SpU7nkkkuwTSaTYfjw4ZzKyJEjGT9+PI888gg33HADF198Mafy2GOP0dXVxac+9SnmzZvHunXr+Nd//Ve+973vMW7cOGzz8MMP0+viiy+msbGRt956i0984hN8+9vfZuPGjWzcuJGHH36YMWPG8Ktf/YpMJsPll1/O6RQXF3P99dfzgx/8gE9/+tMMGTKEk11wwQWMHz+ezZs3U1lZSTh3pQgfOKP/7AT5g78jhBBCCH+6rr76au677z5O5YknnuCxxx7jscceY/ny5bz44ovccsst7Ny5k2nTpvFuPfHEEzz22GM89thjLF++nBdffJFbbrmFnTt3Mm3aNE5n+vTpdJs5cya/z2c/+1n+/d//nc9+9rOsWLGC6dOnc8stt1BbW8vgwYNpaWkhnU5zsqqqKl555RVuvPFGHnjgAb7whS/whS98gUWLFjF27Fh27tzJtGnTeLcqKio4fvw4lZWV9OcLX/gCnZ2dfOlLXyKcu1KED5yDHUV0/tebhBBCCOGDLZPJUCgUOJXFixdTKBRYtmwZvTKZDIVCgUKhQKFQoFAokM/n2b9/P6tXr2bcuHG8G5lMhkKhQKFQoFAoUCgUyOfz7N+/n9WrVzNu3Dj6Wrt2LblcjpN94xvfoFAoMHfuXE5WKBTIZDKcbMyYMWzZsoV8Pk+hUKBQKFAoFHjllVf43Oc+R38uv/xy/uVf/oV8Pk+hUKBQKJDP52lqamLcuHH8If7mb/6GQqHAAw88QH++/e1vUygUmDlzJr/PX/zFX1AoFJg2bRrhT0+KEEIIIYQQQgg9UoQQQgghhBBC6JEihBBCCCGEEEKPFCGEEEIIIYQQeqQIIYQQQgghhNAjRQghhBBCCCGEHilCCCGEEEIIIZBGCVUAACAASURBVPRIEUIIIYQQQgihR4oQQgghhBBCCD1ShBBCCCGE8B7r6Oggn8/zh8jn83R0dPBB0dHRQT6fJ3ywpAghhBBCCGdFTU0NSZJQX19Pf44ePUqSJCxatIheNTU1JElCkiQkSUKSJCRJwsSJE7n77rvJZrO8GzU1NSRJQpIkJElCkiQkScLEiRO5++67yWaz9DVnzhySJGHYsGHkcjlOZfLkySRJQk1NDSd74403uOOOO/jQhz5EaWkpJSUlDB06lG984xscOXKE/uzfv5/58+fzkY98hJKSEkpLSxk8eDDz5s1j3759vBv33HMPSZKQJAlJkpAkCUmSkCQJn/70p5k3bx5vvPEGp/Lzn/+cJEkYNWoUp7Nv3z7mzZvHkCFDKC0tpaSkhCRJWLRoEUePHiW8/6UIIYQQQghnRXt7O21tbSxYsIADBw7Qn7a2No4ePUqv9vZ22tramDx5Mul0mnQ6TVVVFcXFxSxbtowxY8bw3HPPcTrt7e20tbUxefJk0uk06XSaqqoqiouLWbZsGWPGjOG5557jZEePHqWtrY23336b9evX058333yTTZs20dbWRnt7O73eeustrrnmGjZs2MD8+fNZuXIlzz77LBUVFdTV1XHjjTfS0dHByXbs2MHo0aN5+umn+fKXv8yqVatYs2YNM2fOJJPJMG7cOJqbmzmd9vZ22trauPXWW5k2bRrTpk1j2rRpTJkyhSRJWL58Oddccw0HDhygP5lMhsGDB7Nnzx7+7d/+jVNpbm5m3LhxNDQ08Fd/9VesWbOGlStXMnHiRP7+7/+e6667jqNHjxLe31KEEEIIIYSz6vDhw8yZM4c/xIoVK8hkMmQyGVavXs2WLVvYtWsXF1xwAbfddhv79+/n3VixYgWZTIZMJsPq1avZsmULu3bt4oILLuC2225j//79nKy0tBRJNDQ00J9169YxYsQI+lq2bBkHDx5k69atPPzww8yaNYs77riDtWvX8sgjj7Bz506efvppeh06dIibb76ZQYMG8corr7BixQpmzpzJjBkzeOqpp/jlL3/J+eefz6233sr+/ft5N+rq6li2bBnLli1j2bJlPP744zz33HM89dRTHDx4kGXLltFXPp9n5cqV3HLLLVx22WU8/vjj9Oett95i6tSpXHjhhfzqV7/ie9/7HjNmzGDWrFk0NjbyxBNP8Oqrr/K3f/u3hPe3FCGEEEII4axauHAhGzZsoL6+njNx5ZVXsmLFCtrb23n00Uf5Y1155ZWsWLGC9vZ2Hn30UfqaNm0aTU1N5HI5+lqzZg1f+cpX6Gvv3r2UlpYyZswY+qqpqWHs2LEcO3aMXkuXLqWtrY1MJsOoUaPo69JLL2XVqlW0t7fz0EMPcSZuv/12uu3Zs4e+Vq9ezX//939zyy23MHPmTDZt2sS+ffvoa+nSpRw+fJh//Md/ZNiwYfT1ta99jfHjx7N7927C+1uKEEIIIYRwVi1ZsoTLLruMBQsWcODAAc5EOp3m/PPPp6mpiTORTqc5//zzaWpqoq8ZM2bQ2dnJ+vXrOVk2m2Xnzp3MmDGDvkaPHs3x48f55je/SS6X42TFxcXs2rWLe+65h14NDQ2MGDGCyspKTmXixIlcccUVrFu3jjPx8ssv0+3CCy+kr6effpoRI0Zw/fXX89WvfpVuK1asoK9169bxsY99jMrKSk7lP/7jP9iyZQvh/S1FCCGEEMJ77ND/rSNbXUa2uoxsdRnZ6jKy1WVkq8vIVpeRrS4jW11GtrqMbHUZ2eoystVlZKvLyFaXka0uI1tdRra6jGx1GdnqMrLVZWSry8hWl5GtLiNbXUa2uoxsdRnZ6jKy1WVkq8vIVpeRrS4jW11GtrqMbHUZ2eoystVlZKvLyFaXka0uI1tdRra6jGx1GdnqMrLVZWSry8hWl5GtLiNbXUa2uoxsdRnZ6jKy1WVkq8vIVpeRrS4jW11GtrqMbHUZh/5vHb/PwIEDyWQyHD58mDlz5nCmbrjhBrLZLGfqhhtuIJvN0tfll1/O6NGjaWho4GRr165l9OjRjBo1ir4WLlzIhAkTWLp0KUOGDOHmm2/moYceYseOHfSVz+fZt28fV111Faczfvx42traOHLkCKezdetWmpubaW5uprm5mc2bN/Pkk08ydepUBg0axIIFCzjZvn37eP755/nqV79Kt+HDh3PjjTeyfPlyurq66JXP52ltbeX6668nfPClCCGEEEJ4j104tZbyxlbKG1spb2ylvLGV8sZWyhtbKW9spbyxlfLGVsobWylvbKW8sZXyxlbKG1spb2ylvLGV8sZWyhtbKW9spbyxlfLGVsobWylvbKW8sZXyxlbKG1spb2ylvLGV8sZWyhtbKW9spbyxlfLGVsobWylvbKW8sZXyxlbKG1spb2ylvLGV8sZWyhtbKW9spbyxlfLGVsobWylvbKW8sZXyxlbKG1spb2ylvLGV8sZWyhtbKW9spbyxlfLGVsobWylvbOXCqbWczrXXXkttbS0bNmygvr6eM1FcXExnZydnqri4mM7OTvozZcoUmpqayOVy9Fq7di1TpkyhP4MHD+aFF17gqaee4vrrr2fjxo3cd999TJgwgYsvvpgnn3ySXrlcjm4f/vCHOZ0BAwbQ7dVXX+V0brrpJj7/+c/z+c9/ns9//vNMmjSJO++8k5EjR/Kzn/2MUaNGcbJnnnmGbrNmzaLX7bffTltbG/X19fTK5XJ0Ky0tJXzwpQghhBBCCO8LS5YsQRILFizgrbfe4o+Vy+UoKSnhTOVyOUpKSujPjBkz6OzsZP369XR77bXXsM3MmTM5lVQqxdy5c9myZQvHjh3jJz/5Cffeey/d7rzzTh566CG6DRgwgG75fJ7T6ejooNvll1/O6axfv54f/ehHbNiwgb/7u7+jpKSEr371q/z4xz/m6quvpq9nn32Wyy67jNdff52mpiaampq44IIL6PZP//RP9Bo4cCDdjh8/TvjgSxFCCCGEEN4XBgwYQH19PYcPH2bOnDn8sbZt20Z5eTlnatu2bZSXl9OfSy+9lKuuuoqGhga6rVu3js985jOMHDmSvvL5PC+++CL79++nV3FxMZWVlXz3u99lz549SGLp0qV0GzBgAGVlZezevZvTef311xk0aBBJknA6VVVVpNNpvvSlL/Gtb32Lf/7nf+bZZ5/lpptuoq/Nmzfzu9/9jr179/LFL36RL37xi3zxi1/klltuodu2bdv49a9/Tbfi4mJGjBjBL37xC36fXbt28dxzz5HP5wnvXylCCCGEEML7xtVXX829997Lj370I1auXMkfqrm5mfb2dtLpNGeiubmZ9vZ20uk0pzJlyhSamprI5XKsWrWKKVOm0J9cLsd1113H4sWL6c+QIUO49tprOXz4ML2mTJnC7t27+fnPf86p/PrXv+all15i2rRp/DFuvfVW7rzzTrZu3coDDzzAyZYvX05JSQltbW0cP36c48ePc/z4cY4fP87WrVvp9uSTT9Lrz//8z/nd7/4/e/ADFHWdP378ORvs6n1Jb7H3WDmT4lQUCe4eZ/9NcXClT7mXMriYF8ncqafupVBdfO3mS2QWlya/riUVD/Mj/omMru+qqNwqVJrXH9stS0NnpK44w9/KzrRGLCx8frPNMMMwkJb+Tq3X4/ElBw8eZCCPPvoo9913H6dOnUJcvEwIIYQQQoiLypNPPsmNN95IUVERP0RLSwtutxuLxcLChQv5sVpaWnC73VgsFhYuXMhAXC4XnZ2dLFmyhH/961+4XC76k5CQwNixY9mwYQMff/wxfbW1tXHgwAFuvPFGejz66KNcfvnl3H///bS0tNDXqVOnmDFjBhaLhccee4wf69lnn+Xqq69m6dKlHD58mJhTp07x+uuv43Q6GTZsGGazGbPZjNlsxmw2M2HCBJKTk1m3bh3t7e3EPPTQQ1gsFubNm8fp06fp67XXXsPn8zFz5kyGDx+OuHiZEEIIIYQQFxWz2Yyu64TDYQayePFi3G43brebBQsWMGPGDJKSkmhsbETXdUaOHMnZWLx4MW63G7fbzYIFC5gxYwZJSUk0Njai6zojR45kIKNHjyY9PZ2ysjLuuusuRowYwUDKy8vp7u7m17/+NfPmzaO6uprXX3+dlStXYrPZaGxsZMWKFfQYMWIEr776KidOnODGG29k6dKl7Nq1i127drFixQrS0tL45JNP0HWdG264gR8rISGBVatW0dXVRX5+PjFVVVV0dXWRl5fHQPLz8/nmm29Yv349MaNHj6a8vJyDBw+SmprKypUr2bVrF9u3b8ftdpOdnc0111zDypUrERc3E+KS09JpovPkFwghhBDip2vcuHEsWbKEgaxatYry8nLKy8upqKhg//79TJs2Db/fj8vl4mytWrWK8vJyysvLqaioYP/+/UybNg2/34/L5eJMcnNziZk1axbf54477uCf//wnd9xxB5WVleTm5jJt2jQefvhhEhIS2Lt3L5qm0ZvD4eCDDz5g4sSJlJSUcPfdd3P33XdTVFTE2LFj8fv9uFwuzpXT6SQnJ4d3330Xj8fDunXrsFqt3HvvvQxk9uzZXHbZZaxevZoev/vd79i5cyfDhg3j4Ycf5u6772bq1KlUVFQwe/Zs3n//fZRSiIubCSGEEEIIcUHouo5hGAxk2bJlGIaBx+Ohh67rGIaBYRgYhoFhGESjUZqbm9m0aRM2m42zoes6hmFgGAaGYWAYBtFolObmZjZt2oTNZqOvLVu20N7eTm+PPPIIhmEwd+5cejMMA13X6S0tLY09e/YQjUYxDAPDMDAMgw8++ICMjAz6c8MNN/Daa68RjUYxDAPDMIhGo9TW1mKz2Tgba9euxTAMEhISGMgrr7yCYRi43W4++ugjWltbMZlMDGT48OFEo1ECgQC9ZWVl8f7772MYBoZhYBgGHR0dvPTSSyilEBc/E0IIIYQQQgghvmNCCCGEEEIIIcR3TAghhBBCCCGE+I4JIYQQQgghhBDfMSGEEEIIIYQQ4jsmhBBCCCGEEEJ8x4QQQgghhBBCiO+YEEIIIYQQQgjxHRNCCCGEEEIIIb5jQgghhBBCCCHEd0wIIYQQQogLwu12o5SiqqqK/pw+fRqlFEVFRfRwu90opVBKoZRCKYVSigkTJrB48WKOHj3KmRQWFqKUQimFUgqlFEoplFIopVBKoZTC7XYTU1hYiFIKpRRKKZRSKKVQSqGUQinFgw8+SI/CwkKUUiilUEqhlEIphVKKW265hXnz5vH555/TW1FREUoplFIopVBKoZRCKYVSCqUU77zzDv2ZM2cOw4cPp6Ojg77cbjdKKebMmUNf0WiUq666ijlz5lBYWIhSCqUUSimUUiilUEqhlEIphVIKt9uN+GkzIYQQQgghLohwOEwwGGTRokW0tLTQn2AwyOnTp+kRDocJBoNkZWWhaRqapuFwOIiLi8Pj8ZCWlsb27dv5PqmpqWiahqZpaJrGmDFjCAaDpKSkoGkamqahaRppaWnEhMNhgsEgDocDTdPQNA1N09A0DU3T0DSN9PR0eoTDYYLBINOnT8flcuFyuXC5XOTk5KCUoqKigptvvpmWlhZ6nD59mmAwSHp6OpqmoWkamqahaRqapqFpGlarlf7ceuutnDx5krq6OvrauXMnMdXV1fTV0NDAV199xZ133klqaiqapqFpGpqmMWbMGILBICkpKWiahqZpaJpGWloa4qfNhBBCCCGEuKBCoRBz5szhh6isrETXdXRdZ9OmTezZs4dAIIDVauX++++nubmZgeTn56PrOrquo+s6ixYtImbBggXouo6u6+i6zty5c+ltzZo16LqOruvouo6u6+i6jq7rPPTQQ/T13HPP4fF48Hg8eDweXnzxRbZv386aNWs4efIkHo+Hvh5//HF0XUfXdXRdR9d1dF1H13Wuv/56+pORkUHMwYMH6e3TTz/l+PHj5OTkEA6HOXDgAL0dOHCAmMzMTPLz89F1HV3X0XWdRYsWEbNgwQJ0XUfXdXRdZ+7cuYifNhNCCCGEEOKCKigoYNu2bVRVVXEuxowZQ2VlJeFwmOeff56LVV5eHjFHjhzhfBg9ejSjR4/mwIED9LZr1y7i4+NZuXIl8fHx7Nq1i97279/PTTfdxIgRIxCihwkhhBBCiP+wbxv/D63eJFq9SbR6k2j1JtHqTaLVm0SrN4lWbxKt3iRavUm0epNo9SbR6k2i1ZtEqzeJVm8Srd4kWr1JtHqTaPUm0epNotWbRKs3iVZvEq3eJFq9SbR6k2j1JtHqTaLVm0SrN4lWbxKt3iRavUm0epNo9SbR6k2i1ZtEqzeJVm8Srd4kWr1JtHqTaPUm0epNotWbRKs3iVZvEq3eJFq9SbR6k2j1JtHqTaLVm0SrN4lWbxKt3iRavUm0epP4tvH/8H2efvpprrvuOhYtWkRLSwvnQtM0hg4dSm1tLRergwcPEjNs2DDOl4kTJ9LQ0EB3dzc96urqcDgcDBo0iEmTJlFXV0eP7u5u9u7dy6RJkxCiNxNCCCGEEP9hg5MXk+hsItHZRKKziURnE4nOJhKdTSQ6m0h0NpHobCLR2USis4lEZxOJziYSnU0kOptIdDaR6Gwi0dlEorOJRGcTic4mEp1NJDqbSHQ2kehsItHZRKKziURnE4nOJhKdTSQ6m0h0NpHobCLR2USis4lEZxOJziYSnU0kOptIdDaR6Gwi0dlEorOJRGcTic4mEp1NJDqbSHQ2kehsItHZRKKziURnE4nOJhKdTSQ6m0h0NpHobCLR2USis4nByYv5PoMGDULXdUKhEHPmzOFc3XXXXRw9epTzbfPmzVRVVVFVVUVVVRVVVVVUVVVRVVVFc3MzfTU0NODz+fD5fPh8Purq6li9ejUzZsxg8ODBLFq0iL727t1LdXU11dXVVFdXU11dTXV1NS0tLXyfrKwsIpEIBw8eJCYajeLz+cjMzCTG4XDw3nvvEQqFiHnrrbfo7OzE4XAgRG8mfkY6Ozt54403qK2tZe/evbS1tdGfrq4u2traaGtro62tjba2Ntra2mhrayMSidBXd3c3b7/9NrW1tbz99tt0d3czkO7ubt5++21qa2t5++236e7uRgghhBDitttu4+GHH2bbtm1UVVVxLuLi4ujs7OR8mzdvHnl5eeTl5ZGXl0deXh55eXnk5eXx4Ycf0tfUqVOZPHkykydPZvLkyUyZMoX58+czevRo3njjDVJSUujriSeeIDc3l9zcXHJzc8nNzSU3N5dDhw7xfaZMmULMe++9R0xtbS2dnZ04HA5iMjMz6erqoq6ujph9+/YRHx9PVlYWQvRm4mfi1Vdf5ZZbbmHu3LkUFBQwf/58xo0bx9q1a+mrpKQEu92O3W7Hbrdjt9ux2+3Y7Xb++7//m94OHTpEZmYm+fn5FBQUkJ+fT2ZmJkeOHKGvQ4cOkZmZSX5+PgUFBeTn55OZmcmRI0cQQgghhHj66adJTk5m0aJFnDhxgh+rvb2d+Ph4zrdgMEgkEiESiRCJRIhEIkQiESKRCFlZWfRVU1PDjh072LZtG0888QTx8fHMnj2bnTt3Mm7cOPqze/duwuEw4XCYcDhMOBwmHA4zceJEvs+QIUNIT0/nrbfeIsbn83HllVeSkpJCTFpaGldeeSW1tbXEHDhwgPHjxxMXF4cQvZn4GfD5fDz++OOMGjWKTZs28dFHH/Haa69ht9tZsWIFmzdvprcvvvgCs9lMTk4OOTk55OTkkJOTQ05ODrfccgs9vv76a+bNm0d7ezsVFRV89NFHvPDCC7S3tzN37lxOnz5Nj6+//pp58+bR3t5ORUUFH330ES+88ALt7e3MnTuX06dPI4QQQoifN7PZTFVVFaFQiDlz5vBj7du3j+uvv57zzWKxYDabMZvNmM1mzGYzZrMZs9mMyWSiL4fDgaZp3HvvvRQXF/Pyyy+zfv16pk6dykAGDx5MQkICCQkJJCQkkJCQQEJCAnFxcZzJxIkTaWhoIGbXrl1kZWXRm8PhYO/evXR3d+Pz+XA4HAjRl4mfgRdffJG4uDjWrVvHr3/9aywWCzfddBMVFRVcfvnl/O1vf6O3999/n1tvvZWnnnqKp556iqeeeoqnnnqKp556CpfLRY+NGzdy6tQp/ud//ocJEyZgsVhwOBw8+eSTnDx5kqqqKnps3LiRU6dO8T//8z9MmDABi8WCw+HgySef5OTJk1RVVSGEEEIIMW7cOB577DF27NjBhg0b+KF8Ph/hcBhN07jYTJ8+nfnz59PQ0EBJSQnn26RJk/jqq684ePAgx44dY+rUqfSmaRpffvklPp+PSCRCZmYmQvRl4mfgsssu48477+SXv/wlvf3iF78gPT2d5uZmenzxxRd0dHRw7bXXcia7d+9m0KBBOBwOesvMzGTQoEHs2rWLHrt372bQoEE4HA56y8zMZNCgQezatQshhBBCiJgnn3ySG2+8kaKiIn6IlpYW3G43FouFhQsXcjF69tlnufrqq1m6dCmHDx/mfHI4HMTHx7NixQouu+wyMjMz6c3hcBDz17/+lSuuuIL09HSE6MvEz8DWrVtZs2YNfXV3d/Pxxx/zX//1X/Q4cuQIMXa7nffff5+NGzdSU1PDkSNH6K27u5tjx46RlpaGyWSir1/96lccO3aM7u5uuru7OXbsGGlpaZhMJvr61a9+xbFjx+ju7kYIIYQQwmw2o+s64XCYgSxevBi3243b7WbBggXMmDGDpKQkGhsb0XWdkSNHcr49/PDDuN1u3G43brcbt9uN2+3G7Xbjdrs5GwkJCaxatYquri7y8/M5n+Li4hg/fjx///vfueWWWxgyZAi9Wa1W0tPTqaurIzMzEyH6Y+JnTNd1gsEgOTk59Pjoo4+IWbZsGbNmzWLp0qUsWbKE++67j8cee4yuri5i2tra6OrqIjExkf4MGTKErq4uIpEIbW1tdHV1kZiYSH+GDBlCV1cXkUiEs3Gyw8T+HTUkJyeTnJxMcnIyycnJvPDCCwghhBDip2HcuHEsWbKEgaxatYry8nLKy8upqKhg//79TJs2Db/fj8vl4v+HiooKysvLKS8vp7y8nPLycsrLyykvL6e8vJyz5XQ6ycnJ4d1338Xj8XA+TZo0iUgkQmZmJv25++676ezs5N577+VS9sILL5CcnExycjLJyckkJyeTnJyMOHcmfqbeeustVqxYwYgRI1i4cCE9PvvsM2JSUlLYvn07H3/8MS+//DJpaWm8/vrrlJaWEhMKhYgxm83057LLLiPms88+IxQKEWM2m+nPZZddRsxnn33G2br55ptpbGyksbGRxsZGGhsb+eMf/4gQQgghLh26rmMYBgNZtmwZhmHg8Xjooes6hmFgGAaGYWAYBtFolObmZjZt2oTNZuOHuu+++zAMA5fLRX/Wrl2LYRgYhoFhGBiGgWEYGIaBYRgYhoFhGPRYu3YthmGQkJDAQF555RUMw8DtdhPj8XgwDIPx48dzLh5//HEMw6CkpIT+LF26FMMwmDVrFt/nvvvuwzAMXC4XF6M//vGPNDY20tjYSGNjI42NjTQ2NiLOnYmfIZ/Px4IFCxg6dCjr1q1jyJAh9MjLy2PFihWsWrWK6667jvj4eOx2Oy+99BLDhg1j8+bNfP311wwaNIizYTKZGDRoEGfDZDJxNlqHXI0QQgghhBDi/DPxM7NmzRoWLlyIUopXX32VUaNG0dvNN9/M1KlT6SshIYE77riDaDTKwYMHSUhIIKajo4P+RKNRYq655hoSEhKI6ejooD/RaJSYa665hrPR5ZhL3biFCCGEEEIIIc4vEz8jS5YsYeXKldhsNl599VWuvvpqfgiLxUKMYRgMHjyYuLg4Wltb6U9raytxcXEMHjyYwYMHExcXR2trK/1pbW0lLi6OwYMHczY6T51ACCGEEEIIcf6Z+Jl46KGHqKmpYfLkyWzYsIHExET66uzs5Le//S0PPfQQ/WltbSVm9OjRxIwdO5ZAIEB3dze9dXd34/f7GTt2LD3Gjh1LIBCgu7ub3rq7u/H7/YwdOxYhhBBCCCHEhWXiZ2DVqlXs3r2be+65B4/Hg8VioT/x8fH8+9//xufz8dlnn9HbsWPHaGho4KabbmLUqFHETJkyhY6ODrZu3UpvW7duJRqNMmXKFHpMmTKFjo4Otm7dSm9bt24lGo0yZcoUhBBCCCGEEBeWiZ+41tZWXnzxRWLa29spLCyksLCQwsJCCgsLKSwspLCwkK6uLmKWLFlCV1cXDz74IH//+995++23efXVV3nwwQcxm80888wz9MjNzWXkyJE8/fTTbNiwgbfffpsNGzbw1FNPMXLkSHJzc+mRm5vLyJEjefrpp9mwYQNvv/02GzZs4KmnnmLkyJHk5uYihBBCCCGEuLBM/MS9++67dHR0ELNnzx527NjBjh072LFjBzt27GDHjh3s2LGD7u5uYjIzM3nhhRcwmUwUFRWRn5/P448/jlKKqqoqkpOT6WGxWNB1nZtuuolly5aRn5/PsmXLSE1NpaqqCovFQg+LxYKu69x0000sW7aM/Px8li1bRmpqKlVVVVgsFoQQQgghhBAXlomfuKysLBobG2lsbKSxsZHGxkYaGxtpbGyksbGRxsZGGhsbiY+Pp4fD4aC+vp6dO3fy0ksv8eabb/K///u/pKam0tdVV13F5s2b2bdvHy+99BJvvvkmmzdvZvjw4fR11VVXsXnzZvbt28dLL73Em2++yebNmxk+fDhCCCGEEEKIC8+EGNDo0aO5/fbbGT58OGeilOL2229n+PDhnIlSittvv53hw4fzY4WGjEAIIYQQQghxfpkQl5zoqRMIIYQQQogLr6Ojg2g0ivjpMCGEEEIIIS4It9uNUoqqqir6c/r0aZRSFBUV0cPtdqOUQimFUgqlFEopJkyYwOLFizl69ChnUlhYiFIKpRRKKZRSKKVQSqGUQimFUgq3201MYWEhSimUUiilBDBvMQAAIABJREFUUEqhlEIphVIKpRQPPvggPQoLC1FKoZRCKYVSCqUUSiluueUW5s2bx+eff05vRUVFKKVQSqGUQimFUgqlFEoplFK88847DKSwsBClFEoplFIopVBKoZTilltuYd68eXz++ecM5J133kEpRUpKCmdy/Phx5s2bx5AhQ7BYLMTHx6OUoqioiNOnTyMubSaEEEIIIcQFEQ6HCQaDLFq0iJaWFvoTDAY5ffo0PcLhMMFgkKysLDRNQ9M0HA4HcXFxeDwe0tLS2L59O98nNTUVTdPQNA1N0xgzZgzBYJCUlBQ0TUPTNDRNIy0tjZhwOEwwGMThcKBpGpqmoWkamqahaRqappGenk6PcDhMMBhk+vTpuFwuXC4XLpeLnJwclFJUVFRw880309LSQo/Tp08TDAZJT09H0zQ0TUPTNDRNQ9M0NE3DarUykHA4TDAYZPr06bhcLlwuFy6Xi5ycHJRSVFRUcPPNN9PS0kJ/dF0nISGBI0eO4PV6GYjP58Nms7F161Z+//vfs3nzZjZs2MCECRP4y1/+wp133snp06cRly4TQgghhBDiggqFQsyZM4cforKyEl3X0XWdTZs2sWfPHgKBAFarlfvvv5/m5mYGkp+fj67r6LqOrussWrSImAULFqDrOrquo+s6c+fOpbc1a9ag6zq6rqPrOrquo+s6uq7z0EMP0ddzzz2Hx+PB4/Hg8Xh48cUX2b59O2vWrOHkyZN4PB76evzxx9F1HV3X0XUdXdfRdR1d17n++us5k+eeew6Px4PH48Hj8fDiiy+yfft21qxZw8mTJ/F4PPQVjUbZsGED06ZN47rrruPFF1+kPydOnGDGjBkMGzaMTz75hJUrVzJz5kweeOABXn31VVatWsWHH37In//8Z8Sly4QQQgghhLigCgoK2LZtG1VVVZyLMWPGUFlZSTgc5vnnn+dilZeXR8yRI0f4T8nLyyPmyJEj9LVp0ya++eYbpk2bxqxZs9i9ezfHjx+nr+XLlxMKhVi7di1XXXUVff3hD38gPT2dQ4cOIS5dJoQQQggh/sPqVx+g2FZGsa2MYlsZxbYyim1lFNvKKLaVUWwro9hWRrGtjGJbGcW2MoptZRTbyii2lVFsK6PYVkaxrYxiWxnFtjKKbWUU28ootpVRbCuj2FZGsa2MYlsZxbYyim1lFNvKKLaVUWwro9hWRrGtjGJbGcW2MoptZRTbyii2lVFsK6PYVkaxrYxiWxnFtjKKbWUU28ootpVRbCuj2FZGsa2MYlsZxbYyim1lFNvKKLaVUWwro9hWRrGtjGJbGfWrD/B9nn76aa677joWLVpES0sL50LTNIYOHUptbS0Xq4MHDxIzbNgw/lMOHjxIzLBhw+hr3bp1jBo1ivHjxzN79mxiKisr6au6uporrriCzMxMBvL++++zZ88exKXLhBBCCCHEf1jGH26jJFBASaCAkkABJYECSgIFlAQKKAkUUBIooCRQQEmggJJAASWBAkoCBZQECigJFFASKKAkUEBJoICSQAElgQJKAgWUBAooCRRQEiigJFBASaCAkkABJYECSgIFlAQKKAkUUBIooCRQQEmggJJAASWBAkoCBZQECigJFFASKKAkUEBJoICSQAElgQJKAgWUBAooCRRQEiigJFBASaCAkkABJYECSgIFlAQKKAkUUBIooCRQQEmggJJAARl/uI3vM2jQIHRdJxQKMWfOHM7VXXfdxdGjRznfNm/eTFVVFVVVVVRVVVFVVUVVVRVVVVU0NzfTV0NDAz6fD5/Ph8/no66ujtWrVzNjxgwGDx7MokWL6Gvv3r1UV1dTXV1NdXU11dXVVFdX09LSwtloaGjA5/Ph8/nw+XzU1dWxevVqZsyYweDBg1m0aBG9HT9+nDfffJPZs2cTM3LkSCZOnEhFRQXd3d30iEaj/Pvf/2b8+PGInzYTQgghhBDigrvtttt4+OGH2bZtG1VVVZyLuLg4Ojs7Od/mzZtHXl4eeXl55OXlkZeXR15eHnl5eXz44Yf0NXXqVCZPnszkyZOZPHkyU6ZMYf78+YwePZo33niDlJQU+nriiSfIzc0lNzeX3NxccnNzyc3N5dChQ5yNqVOnMnnyZCZPnszkyZOZMmUK8+fPZ/To0bzxxhukpKTQ20svvUTMAw88QI+8vDyCwSBVVVX0aG9vJ8ZisSB+2kyIS07nqRO0Xn41QgghhPhpefrpp0lOTmbRokWcOHGCH6u9vZ34+HjOt2AwSCQSIRKJEIlEiEQiRCIRIpEIWVlZ9FVTU8OOHTvYtm0bTzzxBPHx8cyePZudO3cybtw4+rN7927C4TDhcJhwOEw4HCYcDjNx4kTORk1NDTt27GDbtm088cQTxMfHM3v2bHbu3Mm4cePoa/369Vx33XV8+umn1NbWUltbi9VqJeZvf/sbPQYNGkRMJBJB/LSZEEIIIYQQFwWz2UxVVRWhUIg5c+bwY+3bt4/rr7+e881isWA2mzGbzZjNZsxmM2azGbPZjMlkoi+Hw4Gmadx7770UFxfz8ssvs379eqZOncpABg8eTEJCAgkJCSQkJJCQkEBCQgJxcXGcDYfDgaZp3HvvvRQXF/Pyyy+zfv16pk6dSl91dXV8+eWXHDt2jHvuuYd77rmHe+65h2nTphGzb98+Dh8+TExcXByjRo3ivffe4/sEAgG2b99ONBpFXJpMCCGEEEKIi8a4ceN47LHH2LFjBxs2bOCH8vl8hMNhNE3jYjN9+nTmz59PQ0MDJSUl/CdMnz6d+fPn09DQQElJCb1VVFQQHx9PMBgkEokQiUSIRCJEIhEaGhqIWb16NT1+85vf8OWXX3Lw4EEG8uijj3Lfffdx6tQpxKXJhBBCCCGEuKg8+eST3HjjjRQVFfFDtLS04Ha7sVgsLFy4kIvRs88+y9VXX83SpUs5fPgw/wnPPvssV199NUuXLuXw4cPEnDp1itdffx2n08mwYcMwm82YzWbMZjNms5kJEyaQnJzMunXraG9vJ+ahhx7CYrEwb948Tp8+TV+vvfYaPp+PmTNnMnz4cMSlyYS4JEX/7xcIIYQQ4qfJbDaj6zrhcJiBLF68GLfbjdvtZsGCBcyYMYOkpCQaGxvRdZ2RI0dyvj388MO43W7cbjdutxu3243b7cbtduN2uzkbCQkJrFq1iq6uLvLz8/lPSEhIYNWqVXR1dZGfn09MVVUVXV1d5OXlMZD8/Hy++eYb1q9fT8zo0aMpLy/n4MGDpKamsnLlSnbt2sX27dtxu91kZ2dzzTXXsHLlSsSly4S45LS1ddDW1oEQQgghfrrGjRvHkiVLGMiqVasoLy+nvLyciooK9u/fz7Rp0/D7/bhcLv5/qKiooLy8nPLycsrLyykvL6e8vJzy8nLKy8s5W06nk5ycHN599108Hg//CU6nk5ycHN599108Hg/r1q3DarVy7733MpDZs2dz2WWXsXr1anr87ne/Y+fOnQwbNoyHH36Yu+++m6lTp1JRUcHs2bN5//33UUohLl0mxCXnq2G/4osvWxFCCCHEpU3XdQzDYCDLli3DMAw8Hg89dF3HMAwMw8AwDAzDIBqN0tzczKZNm7DZbPxQ9913H4Zh4HK56M/atWsxDAPDMDAMA8MwMAwDwzAwDAPDMDAMgx5r167FMAwSEhIYyCuvvIJhGLjdbmI8Hg+GYTB+/Hh+jLVr12IYBgkJCQzklVdewTAM3G43H330Ea2trZhMJgYyfPhwotEogUCA3rKysnj//fcxDAPDMDAMg46ODl566SWUUohLmwlxyYn/9hShy0cghBBCCCGEOL9MCCGEEEIIIYT4jgkhhBBCCCGEEN8xIYQQQgghhBDiOyaEEEIIIYQQQnzHhBBCCCGEEEKI75gQQgghhBBCCPEdE+KSE9/Wymet3yKEEEIIIYQ4v0wIIYQQQghxDjo6OohGo/wQ0WiUjo4OhLjYmBBCCCGEEBeE2+1GKYVSCqUUSimUUkyYMIHFixdz9OhRzobb7UYphVIKpRRKKZRSTJgwgcWLF3P06FH6mjNnDkoprrrqKtrb2xlIVlYWSincbje9ff755zz44IP84he/wGKxEB8fz/Dhw3nkkUf4+uuv6U9zczMLFizgl7/8JfHx8VgsFhISEpg3bx7Hjx/nTObMmcPw4cPp6OigL7fbjVKKOXPm0Fc0GuWqq65izpw5FBYWopRCKYVSCqUUSimUUiilUEqhlMLtdiN+nkwIIYQQQogLIhwOEwwGycrKQtM0NE3D4XAQFxeHx+MhLS2N7du3cybhcJhgMEhWVhaapqFpGg6Hg7i4ODweD2lpaWzfvp3eTp8+TTAY5KuvvqKmpob+fPHFF+zevZtgMEg4HKbHiRMnuPnmm9m2bRsLFixgw4YNrF+/nkmTJvHcc88xceJEOjo66O3AgQOkpqaybt06srOz2bhxI5s3b2bWrFnouo7NZsPn8/F9br31Vk6ePEldXR197dy5k5jq6mr6amho4KuvvuLOO+8kNTUVTdPQNA1N0xgzZgzBYJCUlBQ0TUPTNDRNIy0tDfHzZEIIIYQQQlxQlZWV6LqOruts2rSJPXv2EAgEsFqt3H///TQ3N3M2Kisr0XUdXdfZtGkTe/bsIRAIYLVauf/++2lubqY3i8VCcnIyW7dupT/V1dWMGjWKvjweDydPnqShoYEVK1bwwAMP8OCDD7JlyxbKysrw+/2sW7eOHqdOncLpdDJ48GA++OADKisrmTVrFjNnzmTNmjV8/PHHDB06lOnTp9Pc3MxAMjIyiDl48CC9ffrppxw/fpycnBzC4TAHDhygtwMHDhCTmZlJfn4+uq6j6zq6rrNo0SJiFixYgK7r6LqOruvMnTsX8fNkQgghhBBCXHTGjBlDZWUl4XCY559/nh9rzJgxVFZWEg6Hef755+nL5XJRW1tLe3s7fW3evJnf/va39HXs2DEsFgtpaWn05Xa7GTt2LG1tbfRYvnw5wWAQXddJSUmhr2uvvZaNGzcSDod55plnGMjo0aMZPXo0Bw4coLddu3YRHx/PypUriY+PZ9euXfS2f/9+brrpJkaMGIEQZ2JCCCGEEEJclDRNY+jQodTW1nIuNE1j6NCh1NbW0tfMmTPp7OykpqaG3o4ePYrf72fmzJn0lZqaSiQS4U9/+hPt7e30FhcXRyAQoLCwkB5bt25l1KhRZGZmMpAJEyZw0003UV1dzfeZOHEiDQ0NdHd306Ourg6Hw8GgQYOYNGkSdXV19Oju7mbv3r1MmjQJIc6GCSGEEEKI/zDf4dUU1dgpqrFTVGOnqMZOUY2doho7RTV2imrsFNXYKaqxU1Rjp6jGTlGNnaIaO0U1dopq7BTV2CmqsVNUY6eoxk5RjZ2iGjtFNXaKauwU1dgpqrFTVGOnqMZOUY2doho7RTV2imrsFNXYKaqxU1Rjp6jGTlGNnaIaO0U1dopq7BTV2CmqsVNUY6eoxk5RjZ2iGjtFNXaKauwU1dgpqrFTVGOnqMZOUY2doho7RTV2imrsFNXYKaqxU1Rjx3d4NT/WXXfdxdGjRzlXd911F0ePHqWvG264gdTUVLZu3UpvW7ZsITU1lZSUFPoqKCjg9ttvZ/ny5QwZMgSn08kzzzzDgQMH6CsajXL8+HHsdjtnkp6eTjAY5Ouvv2YgWVlZRCIRDh48SEw0GsXn85GZmUmMw+HgvffeIxQKEfPWW2/R2dmJw+FAiLNhQlyS2r7t4GR7N0IIIcSlKDPlD5Rm+ynN9lOa7ac0209ptp/SbD+l2X5Ks/2UZvspzfZTmu2nNNtPabaf0mw/pdl+SrP9lGb7Kc32U5rtpzTbT2m2n9JsP6XZfkqz/ZRm+ynN9lOa7ac0209ptp/SbD+l2X5Ks/2UZvspzfZTmu2nNNtPabaf0mw/pdl+SrP9lGb7Kc32U5rtpzTbT2m2n9JsP6XZfkqz/ZRm+ynN9lOa7ac0209ptp/SbD+l2X5Ks/2UZvspzfZTmu0nM+UP/FhxcXF0dnZyruLi4ujs7KQ/OTk51NbW0t7eTo8tW7aQk5NDfxISEnjrrbdYs2YN48ePZ9euXSxZsoTbb7+dESNGsHr1anq0t7cTc/nll3MmZrOZmA8//JCBTJkyhZj33nuPmNraWjo7O3E4HMRkZmbS1dVFXV0dMfv27SM+Pp6srCyEOBsmxCUn7ttTCCGEEOLnob29nfj4eM5Ve3s78fHx9GfmzJl0dnZSU1NDzEcffURjYyOzZs1iICaTiblz57Jnzx7a2tr4xz/+wWOPPUbM/PnzeeaZZ4gxm83ERKNRzqSjo4OYG264gYEMGTKE9PR03nrrLWJ8Ph9XXnklKSkpxKSlpXHllVdSW1tLzIEDBxg/fjxxcXEIcTZMCCGEEEKIi9a+ffu4/vrrOVf79u3j+uuvpz/XXnstdrudrVu3ElNdXc2tt97K6NGj6SsajbJ//36am5vpERcXR2ZmJqWlpRw5coTk5GSWL19OjNls5uqrr+bQoUOcyaeffsrgwYNRSvF9Jk6cSENDAzG7du0iKyuL3hwOB3v37qW7uxufz4fD4UCIs2VCCCGEEEJclHw+H+FwGE3TOBc+n49wOIymaQwkJyeH2tpa2tvb2bhxIzk5OfSnvb2dO++8k2XLltGfIUOGcNtttxEKheiRk5PDoUOHeOeddxjI4cOHeffdd3G5XJzJpEmT+Oqrrzh48CDHjh1j6tSp9KZpGl9++SU+n49IJEJmZiZCnC0TQgghhBDiotPS0oLb7cZisbBw4UJ+rJaWFtxuNxaLhYULFzIQl8tFZ2cnS5Ys4V//+hcul4v+JCQkMHbsWDZs2MDHH39MX21tbRw4cIAbb7yRHo8++iiXX345999/Py0tLfR16tQpZsyYgcVi4bHHHuNMHA4H8fHxrFixgssuu4zMzEx6czgcxPz1r3/liiuuID09HSHOlgkhhBBCCHFBLV68GLfbjdvtZsGCBcyYMYOkpCQaGxvRdZ2RI0dyNhYvXozb7cbtdrNgwQJmzJhBUlISjY2N6LrOyJEjGcjo0aNJT0+nrKyMu+66ixEjRjCQ8vJyuru7+fWvf828efOorq7m9ddfZ+XKldhsNhobG1mxYgU9RowYwauvvsqJEye48cYbWbp0Kbt27WLXrl2sWLGCtLQ0PvnkE3Rd54YbbuBM4uLiGD9+PH//+9+55ZZbGDJkCL1ZrVbS09Opq6sjMzMTIX4IE0IIIYQQ4oJatWoV5eXllJeXU1FRwf79+5k2bRp+vx+Xy8XZWrVqFeXl5ZSXl1NRUcH+/fuZNm0afr8fl8vFmeTm5hIza9Ysvs8dd9zBP//5T+644w4qKyvJzc1l2rRpPPzwwyQkJLB37140TaM3h8PBBx98wMSJEykpKeHuu+/m7rvvpqioiLFjx+L3+3G5XJytSZMmEYlEyMzMpD933303nZ2d3HvvvQjxQ5gQQgghhBAXhK7rGIaBYRgYhoFhGESjUZqbm9m0aRM2m42zoes6hmFgGAaGYWAYBtFolObmZjZt2oTNZqOvLVu20N7eTm+PPPIIhmEwd+5cejMMA13X6S0tLY09e/YQjUYxDAPDMDAMgw8++ICMjAz6c8MNN/Daa68RjUYxDAPDMIhGo9TW1mKz2fghHn/8cQzDoKSkhP4sXboUwzCYNWsW3+e+++7DMAxcLhdCxJgQl5z4tlN829ZBS3s3QgghhBBCiPPHhBBCCCGEEEKI75gQQgghhBBCCPEdE0IIIYQQQgghvmNCCCGEEEIIIcR3TAghhBBCCCGE+I4Jcck62d6NEEIIIYQQ4vwxIS458d+eou3bDoQQQgghhBDnlwkhhBBCCCGEEN8xIYQQQgghxDno6OggGo3yQ0SjUTo6OrhUdHR0EI1GET99JoQQQgghxAXhdrtRSqGUQimFUgqlFBMmTGDx4sUcPXqUs+F2u1FKoZRCKYVSCqUUEyZMYPHixRw9epS+5syZg1KKq666ivb2dgaSlZWFUgq3201vn3/+OQ8++CC/+MUvsFgsxMfHM3z4cB555BG+/vpr+tPc3MyCBQv45S9/SXx8PBaLhYSEBObNm8fx48c5G4WFhSilUEqhlEIphVIKpRS33HIL8+bN4/PPP2cg77zzDkopUlJSOJPjx48zb948hgwZgsViIT4+HqUURUVFnD59GvHTZEIIIYQQQlwQ4XCYYDBIVlYWmqahaRoOh4O4uDg8Hg9paWls376dMwmHwwSDQbKystA0DU3TcDgcxMXF4fF4SEtLY/v27fR2+vRpgsEgX331FTU1NfTniy++YPfu3QSDQcLhMD1OnDjBzTffzLZt21iwYAEbNmxg/fr1TJo0ieeee46JEyfS0dFBbwcOHCA1NZV169aRnZ3Nxo0b2bx5M7NmzULXdWw2Gz6fjzMJh8MEg0GmT5+Oy+XC5XLhcrnIyclBKUVFRQU333wzLS0t9EfXdRISEjhy5Aher5eB+Hw+bDYbW7du5fe//z2bN29mw4YNTJgwgb/85S/ceeednD59GvHTY0IIIYQQQlxQlZWV6LqOruts2rSJPXv2EAgEsFqt3H///TQ3N3M2Kisr0XUdXdfZtGkTe/bsIRAIYLVauf/++2lubqY3i8VCcnIyW7dupT/V1dWMGjWKvjweDydPnqShoYEVK1bwwAMP8OCDD7JlyxbKysrw+/2sW7eOHqdOncLpdDJ48GA++OADKisrmTVrFjNnzmTNmjV8/PHHDB06lOnTp9Pc3MzZeO655/B4PHg8HjweDy+++CLbt29nzZo1nDx5Eo/HQ1/RaJQNGzYwbdo0rrvuOl588UX6c+LECWbMmMGwYcP45JNPWLlyJTNnzuSBBx7g1VdfZdWqVXz44Yf8+c9/Rvz0mBBCCCGEEBedMWPGUFlZSTgc5vnnn+fHGjNmDJWVlYTDYZ5//nn6crlc1NbW0t7eTl+bN2/mt7/9LX0dO3YMi8VCWloafbndbsaOHUtbWxs9li9fTjAYRNd1UlJS6Ovaa69l48aNhMNhnnnmGc5FXl4eMUeOHKGvTZs28c033zBt2jRmzZrF7t27OX78OH0tX76cUCjE2rVrueqqq+jrD3/4A+np6Rw6dAjx02NCCCGEEEJclDRNY+jQodTW1nIuNE1j6NCh1NbW0tfMmTPp7OykpqaG3o4ePYrf72fmzJn0lZqaSiQS4U9/+hPt7e30FhcXRyAQoLCwkB5bt25l1KhRZGZmMpAJEyZw0003UV1dzbk4ePAgMcOGDaOvdevWMWrUKMaPH8/s2bOJqayspK/q6mquuOIKMjMzGcj777/Pnj17ED89JsQl69u2CEIIIcSlaEvTtzjrQzjrQzjrQzjrQzjrQzjrQzjrQzjrQzjrQzjrQzjrQzjrQzjrQzjrQzjrQzjrQzjrQzjrQzjrQzjrQzjrQzjrQzjrQzjrQzjrQzjrQzjrQzjrQzjrQzjrQzjrQzjrQzjrQzjrQzjrQzjrQzjrQzjrQzjrQzjrQzjrQzjrQzjrQzjrQzjrQzjrQzjrQzjrQzjrQzjrQzjrQzjrQzjrQzjrQzjrQzjrQzjrQzjrQzjrQ2xp+pYf66677uLo0aOcq7vuuoujR4/S1w033EBqaipbt26lty1btpCamkpKSgp9FRQUcPvtt7N8+XKGDBmC0+nkmWee4cCBA/QVjUY5fvw4drudM0lPTycYDPL1119zJg0NDfh8Pnw+Hz6fj7q6OlavXs2MGTMYPHgwixYtorfjx4/z5ptvMnv2bGJGjhzJxIkTqaiooLu7mx7RaJR///vfjB8/HvHzZEJckkZE/y9CCCHEpWpm0mC8GVa8GVa8GVa8GVa8GVa8GVa8GVa8GVa8GVa8GVa8GVa8GVa8GVa8GVa8GVa8GVa8GVa8GVa8GVa8GVa8GVa8GVa8GVa8GVa8GVa8GVa8GVa8GVa8GVa8GVa8GVa8GVa8GVa8GVa8GVa8GVa8GVa8GVa8GVa8GVa8GVa8GVa8GVa8GVa8GVa8GVa8GVa8GVa8GVa8GVa8GVa8GVa8GVa8GVa8GVa8GVa8GVa8GVa8GVZmJg3mx4qLi6Ozs5NzFRcXR2dnJ/3JycmhtraW9vZ2emzZsoWcnBz6k5CQwFtvvcWaNWsYP348u3btYsmSJdx+++2MGDGC1atX06O9vZ2Yyy+/nDMxm83EfPjhh5zJ1KlTmTx5MpMnT2by5MlMmTKF+fPnM3r0aN544w1SUlLo7aWXXiLmgQceoEdeXh7BYJCqqip6tLe3E2OxWBA/TyaEEEIIIcRFq729nfj4eM5Ve3s78fHx9GfmzJl0dnZSU1NDzEcffURjYyOzZs1iICaTiblz57Jnzx7a2tr4xz/+wWOPPUbM/PnzeeaZZ4gxm83ERKNRzqSjo4OYG264gTOpqalhx44dbNu2jSeeeIL4+Hhmz57Nzp07GTduHH2tX7+e6667jk8//ZTa2lpqa2uxWq3E/O1vf6PHoEGDiIlEIoifJxNCCCGEEOKitW/fPq6//nrO1b59+7j++uvpz7XXXovdbmfr1q3EVFdXc+uttzJ69Gj6ikaj7N+/n+bmZnrExcWRmZlJaWkpR44cITk5meXLlxNjNpu5+uqrOXToEGfy6aefMnjwYJRSnInD4UDTNO69916Ki4t5+eWXWb9+PVOnTqWvuro6vvzyS44dO8Y999zDPffcwz333MO0adOI2bdvH4cPHyYmLi6OUaNG8d577/F9AoEA27dvJxqNIn5aTIhL1qlXVtJ58guEEEII8dPk8/kIh8Nomsa58Pl8hMNhNE1jIDk5OdTW1tLe3s7GjRvJycmhP+3t7dx5550sW7aM/gwZMoTbbruNUChEj5ycHA4dOsQ777zDQA4fPsy7776Ly+Xix5g+fTrz58+noaGBkpISequoqCA+Pp5gMEgkEiESiRCJRIhEIjQ0NBCzevVqevzmN7/hyy+/5ODBgwzk0Ucf5b777uMBhFpXAAAgAElEQVTU/2MPfqCrrg/7/z/zIcm9aSMO6Gepsi9Btvq2IEmAqv1ZLTbncsGrOLGDpHWJ3NOVTLj+gazfutqDimA7Z9hxJKChiB8uMBG1boUInJihxTj/UCK00rf5zi+dYksSku8Ixtxwcz+/c3NOetKcUKlk1cjr8Th+HPl0cZAR61h3L6da30FEREQ+fY4dO0YsFiMQCLBkyRI+qmPHjhGLxQgEAixZsoTTKSkp4dSpU3zve9/jv/7rvygpKWEoubm5FBYWsmnTJn7+858zWFdXFy+//DJf/OIX6fed73yH8847j29+85scO3aMwY4fP86CBQsIBAJ897vf5aN68MEHufDCC7n//vt58803STt+/DjPPvssN9xwA+PGjSM7O5vs7Gyys7PJzs5m5syZGGN47LHH6O7uJu32228nEAhQUVHByZMnGeyZZ56hvr6eb3zjG+Tl5SGfLg4yImX96f9CREREPh3uvPNOYrEYsViMxYsXs2DBAi666CKstXieR35+PmfizjvvJBaLEYvFWLx4MQsWLOCiiy7CWovneeTn53M6kyZNYsaMGfzTP/0TX/3qVxk/fjynU1NTQyqV4ktf+hIVFRVs27aNZ599ltWrV1NUVIS1loceeoh+48eP56mnnuLXv/41X/ziF7n//vvZtWsXu3bt4qGHHqKgoIBf/OIXeJ7HJZdcwkeVm5vLunXr6O3tJRqNkhaPx+nt7aW8vJzTiUajvP/++zz++OOkTZo0iZqaGvbv38/UqVNZvXo1u3btYseOHcRiMb7+9a8zYcIEVq9ejXz6OMiIlmx5FxERERnZ1q1bR01NDTU1NdTW1vLSSy8xb948Dhw4QElJCWdq3bp11NTUUFNTQ21tLS+99BLz5s3jwIEDlJSU8GFKS0tJu/nmm/l9vvKVr/Af//EffOUrX2HDhg2UlpYyb948Kisryc3NpaGhgUgkwkDhcJif/exnXHPNNdx3331ce+21XHvttdx1110UFhZy4MABSkpKOFs33HAD8+fP59VXX6W6uprHHnuMMWPGcP3113M6CxcuZNSoUTzyyCP0+9a3vsVzzz3HuHHjqKys5Nprr2Xu3LnU1taycOFCXn/9dVzXRT59HERERETkY+F5Hr7v4/s+vu/j+z7JZJKjR4+yZcsWioqKOBOe5+H7Pr7v4/s+vu+TTCY5evQoW7ZsoaioiMH+5V/+he7ubgb6u7/7O3zfZ9GiRQzk+z6e5zFQQUEBzz//PMlkEt/38X0f3/f52c9+xte+9jWGcskll/DMM8+QTCbxfR/f90kmk9TV1VFUVMSZWL9+Pb7vk5uby+k8+eST+L5PLBbj4MGDtLe34zgOp5OXl0cymaSpqYmB5syZw+uvv47v+/i+j+/79PT0sHHjRlzXRT6dHGREGp9s44OuHkREREREZPg4iIiIiIiISB8HERERERER6eMgIiIiIiIifRxERERERESkj4OIiIiIiIj0cTiHnDp1ihdeeIG6ujoaGhro6uridFKpFI2NjdTV1dHY2EgqleJ0UqkUjY2N1NXV0djYSCqV4nRSqRSNjY3U1dXR2NhIKpVCREREREQ+GRzOEU899RRXXHEFixYtYunSpdx6661cdtllrF+/nsEOHTpEKBQiGo2ydOlSotEooVCIw4cPM9ihQ4cIhUJEo1GWLl1KNBolFApx+PBhBjt06BChUIhoNMrSpUuJRqOEQiEOHz7MH2p8spWuD3oQEREREZHh43AOqK+v5+6772bixIls2bKFgwcP8swzzzBt2jQeeughtm7dSr8TJ05QUVFBd3c3tbW1HDx4kDVr1tDd3c2iRYs4efIk/U6cOEFFRQXd3d3U1tZy8OBB1qxZQ3d3N4sWLeLkyZP0O3HiBBUVFXR3d1NbW8vBgwdZs2YN3d3dLFq0iJMnTyIiIiIiIh8vh3PA2rVryczM5LHHHuNLX/oSgUCAKVOmUFtby3nnncePfvQj+m3evJnjx4+zfPlyZs6cSSAQIBwOs2LFClpaWojH4/TbvHkzx48fZ/ny5cycOZNAIEA4HGbFihW0tLQQj8fpt3nzZo4fP87y5cuZOXMmgUCAcDjMihUraGlpIR6PIyIiIiIiHy+Hc8CoUaO46qqr+JM/+RMG+sxnPsOMGTM4evQo/Xbv3k0wGCQcDjNQKBQiGAyya9cu+u3evZtgMEg4HGagUChEMBhk165d9Nu9ezfBYJBwOMxAoVCIYDDIrl27EBERkXNLLBbDdV1c18V1XVzXxXVdZs6cyZ133slbb73Fh1m2bBmu6+K6Lq7r4rouruviui6u6+K6Lq7rEovFSFu2bBmu6+K6Lq7r4rouruviui6u6+K6Lrfccgv9li1bhuu6uK6L67q4rovruriuyxVXXEFFRQW/+tWvGOiuu+7CdV1c18V1XVzXxXVdXNfFdV1c1+WVV15hKN/+9rfJy8ujp6eHwWKxGK7r8u1vf5vBkskkF1xwAd/+9rdZtmwZruviui6u6+K6Lq7r4rouruviui6u6xKLxRAZzOEcsH37dh599FEGS6VS/PznP+ezn/0saalUiubmZgoKCnAch8GmT59Oc3MzqVSKVCpFc3MzBQUFOI7DYNOnT6e5uZlUKkUqlaK5uZmCggIcx2Gw6dOn09zcTCqV4g/Rcd54REREZOTq7Oykra2NOXPmEIlEiEQihMNhMjMzqa6upqCggB07dvD7TJ06lUgkQiQSIRKJcOmll9LW1sbkyZOJRCJEIhEikQgFBQWkdXZ20tbWRjgcJhKJEIlEiEQiRCIRIpEIkUiEGTNm0K+zs5O2tjZuuukmSkpKKCkpoaSkhPnz5+O6LrW1tVx++eUcO3aMfidPnqStrY0ZM2YQiUSIRCJEIhEikQiRSIRIJMKYMWMYype//GVaWlrYs2cPgz333HOkbdu2jcH27t3Lb37zG6666iqmTp1KJBIhEokQiUS49NJLaWtrY/LkyUQiESKRCJFIhIKCAkQGcziHeZ5HW1sb8+fPJ62rq4ve3l7Gjh3LUEaPHk1vby+JRIKuri56e3sZO3YsQxk9ejS9vb0kEgm6urro7e1l7NixDGX06NH09vaSSCQQERGRc8+GDRvwPA/P89iyZQvPP/88TU1NjBkzhm9+85scPXqU04lGo3ieh+d5eJ7HHXfcQdrixYvxPA/P8/A8j0WLFjHQo48+iud5eJ6H53l4nofneXiex+23385gVVVVVFdXU11dTXV1NWvXrmXHjh08+uijtLS0UF1dzWB33303nufheR6e5+F5Hp7n4XkeF198MUP52te+Rtr+/fsZ6Je//CVvv/028+fPp7Ozk5dffpmBXn75ZdJCoRDRaBTP8/A8D8/zuOOOO0hbvHgxnufheR6e57Fo0SJEBnM4R/30pz/loYceYvz48SxZsoS0jo4O0rKzsxnKqFGjSDty5AgdHR2kZWdnM5RRo0aRduTIETo6OkjLzs5mKKNGjSLtyJEjnKmjR4+Sdtff34UxBmMMa9asQURERD4dLr30UjZs2EBnZycPP/wwn1Tl5eWkHT58mOEwadIkJk2axMsvv8xAu3btIisri9WrV5OVlcWuXbsY6KWXXmLKlCmMHz+ec8GaNWswxmCMwRiDMQZjDHL2HM5B9fX1LF68mPPPP5/HHnuM0aNHkxYMBjkTjuMQDAY5E47jEAwGOROO43Cmxo8fT9oPf/BDrLVYa7ntttsQEREZCd548BHibhFxt4i4W0TcLSLuFhF3i4i7RcTdIuJuEXG3iLhbRNwtIu4WEXeLiLtFxN0i4m4RcbeIuFtE3C0i7hYRd4uIu0XE3SLibhFxt4i4W0TcLSLuFhF3i4i7RcTdIuJuEXG3iLhbRNwtIu4WEXeLiLtFxN0i4m4RcbeIuFtE3C0i7hYRd4uIu0XE3SLibhFxt4i4W0TcLSLuFhF3i4i7RcTdIuJuEXG3iLhbxBsPPsJHEYlEOP/886mrq+OTav/+/aSNGzeO4XLNNdewd+9eUqkU/fbs2UM4HCYYDFJcXMyePXvol0qlaGhooLi4mHPFbbfdhrUWay3WWqy1WGuRs+dwjnn00UdZsmQJruvy1FNPMXHiRPrl5uaS1tPTw1CSySRpEyZMIDc3l7Senh6GkkwmSZswYQK5ubmk9fT0MJRkMknahAkTEBERORcU/u+/pay1ibLWJspamyhrbaKstYmy1ibKWpsoa22irLWJstYmylqbKGttoqy1ibLWJspamyhrbaKstYmy1ibKWpsoa22irLWJstYmylqbKGttoqy1ibLWJspamyhrbaKstYmy1ibKWpsoa22irLWJstYmylqbKGttoqy1ibLWJspamyhrbaKstYmy1ibKWpsoa22irLWJstYmylqbKGttoqy1ibLWJspamyhrbaKstYmy1ibKWpsoa22irLWJstYmylqbKPzff8tH9dWvfpW33nqL4bZ161bi8TjxeJx4PE48HicejxOPxzl69CiD7d27l/r6eurr66mvr2fPnj088sgjLFiwgJycHO644w4Ga2hoYNu2bWzbto1t27axbds2tm3bxrFjx/h95syZQyKRYP/+/aQlk0nq6+sJhUKkhcNhXnvtNTo6Okj76U9/yqlTpwiHw4icLYdzyPe+9z1Wr15NUVERTz31FBdeeCED5eTkkJmZSXt7O0Npb28nMzOTnJwccnJyyMzMpL29naG0t7eTmZlJTk4OOTk5ZGZm0t7ezlDa29vJzMwkJycHERERkYEyMzM5deoUw62iooLy8nLKy8spLy+nvLyc8vJyysvLeeONNxhs7ty5zJo1i1mzZjFr1ixmz57NrbfeyqRJk3jhhReYPHkyg917772UlpZSWlpKaWkppaWllJaWcujQIX6f2bNnk/baa6+RVldXx6lTpwiHw6SFQiF6e3vZs2cPafv27SMrK4s5c+YgcrYczhG33347Tz/9NLNmzWLTpk2MHTuWoRQWFtLU1EQqlWKgVCrFgQMHKCwspF9hYSFNTU2kUikGSqVSHDhwgMLCQvoVFhbS1NREKpVioFQqxYEDBygsLOSjONX6DiIiIvLp1d3dTVZWFsOtra2NRCJBIpEgkUiQSCRIJBIkEgnmzJnDYE8//TQ7d+7kJz/5Cffeey9ZWVksXLiQ5557jssuu4yh7N69m87OTjo7O+ns7KSzs5POzk6uueYafp/Ro0czY8YMfvrTn5JWX1/P5z//eSZPnkxaQUEBn//856mrqyPt5Zdf5uqrryYzMxORs+VwDli3bh27d+/muuuuo7q6mkAgwOnMnj2bnp4etm/fzkDbt28nmUwye/Zs+s2ePZuenh62b9/OQNu3byeZTDJ79mz6zZ49m56eHrZv385A27dvJ5lMMnv2bEREREQG27dvHxdffDHDLRAIkJ2dTXZ2NtnZ2WRnZ5OdnU12djaO4zBYOBwmEolw/fXXc8899/DEE0/w+OOPM3fuXE4nJyeH3NxccnNzyc3NJTc3l9zcXDIzM/kw11xzDXv37iVt165dzJkzh4HC4TANDQ2kUinq6+sJh8OIDAeHT7n29nbWrl1LWnd3N8uWLWPZsmUsW7aMZcuWsWzZMpYtW0Zvby9ppaWl5Ofn88ADD7Bp0yYaGxvZtGkTK1euJD8/n9LSUvqVlpaSn5/PAw88wKZNm2hsbGTTpk2sXLmS/Px8SktL6VdaWkp+fj4PPPAAmzZtorGxkU2bNrFy5Ury8/MpLS1FREREZKD6+no6OzuJRCJ80tx0003ceuut7N27l/vuu4/hVlxczG9+8xv2799Pc3Mzc+fOZaBIJMK7775LfX09iUSCUCiEyHBw+JR79dVX6enpIe35559n586d7Ny5k507d7Jz50527tzJzp07SaVSpAUCATzPY8qUKaxatYpoNMqqVauYOnUq8XicQCBAv0AggOd5TJkyhVWrVhGNRlm1ahVTp04lHo8TCAToFwgE8DyPKVOmsGrVKqLRKKtWrWLq1KnE43ECgQB/iPHJNro+6EFEREQ+nY4dO0YsFiMQCLBkyRI+iR588EEuvPBC7r//ft58802GUzgcJisri4ceeohRo0YRCoUYKBwOk/bP//zPfO5zn2PGjBmIDAeHT7k5c+ZgrcVai7UWay3WWqy1WGux1mKtJSsri34XXHABW7duZd++fWzcuJEXX3yRrVu3kpeXx2AXXHABW7duZd++fWzcuJEXX3yRrVu3kpeXx2AXXHABW7duZd++fWzcuJEXX3yRrVu3kpeXxx8qy/0zRERE5NPhzjvvJBaLEYvFWLx4MQsWLOCiiy7CWovneeTn5zPcKisricVixGIxYrEYsViMWCxGLBYjFotxJnJzc1m3bh29vb1Eo1GGU2ZmJldffTU//vGPueKKKxg9ejQDjRkzhhkzZrBnzx5CoRAiw8VBTst1Xa688kry8vL4MK7rcuWVV5KXl8eHcV2XK6+8kry8PERERETWrVtHTU0NNTU11NbW8tJLLzFv3jwOHDhASUkJ/xNqa2upqamhpqaGmpoaampqqKmpoaamhpqaGs7UDTfcwPz583n11Veprq5mOBUXF5NIJAiFQgzl2muv5dSpU1x//fWIDBcHEREREflYeJ6H7/v4vo/v+/i+TzKZ5OjRo2zZsoWioiL+UDfeeCO+71NSUsJQ1q9fj+/7+L6P7/v4vo/v+/i+j+/7+L6P7/v0W79+Pb7vk5uby+k8+eST+L5PLBYjrbq6Gt/3ufrqqzkbd999N77vc9999zGU+++/H9/3ufnmm/l9brzxRnzfp6SkBJEP4yAiIiIiIiJ9HERERERERKSPg4iIiIiIiPRxEBERERERkT4OMmK1n3chIiIiIiIyfBxERERERESkj4OIiIiIiIj0cRAREREREZE+DiIiIiIiItLHQURERERE6OnpIZlMIuc2BxERERH5WMRiMVzXxXVdXNfFdV1c12XmzJnceeedvPXWW3yYZcuW4bouruviui6u6+K6Lq7r4rouruviui6xWIy0ZcuW4bouruviui6u6+K6Lq7r4rourutyyy230G/ZsmW4rovruriui+u6uK6L67pcccUVVFRU8Ktf/YqB7rrrLlzXxXVdXNfFdV1c18V1XVzXxXVdXnnlFU5n2bJluK6L67q4rovruriui+u6XHHFFVRUVPCrX/2K03nllVdwXZfJkyfzYd5++20qKioYPXo0gUCArKwsXNflrrvu4uTJk8i5x0FGpPG9bXzwQQ8iIiIycnV2dtLW1sacOXOIRCJEIhHC4TCZmZlUV1dTUFDAjh07+H2mTp1KJBIhEokQiUS49NJLaWtrY/LkyUQiESKRCJFIhIKCAtI6Oztpa2sjHA4TiUSIRCJEIhEikQiRSIRIJMKMGTPo19nZSVtbGzfddBMlJSWUlJRQUlLC/PnzcV2X2tpaLr/8co4dO0a/kydP0tbWxowZM4hEIkQiESKRCJFIhEgkQiQSYcyYMZxOZ2cnbW1t3HTTTZSUlFBSUkJJSQnz58/HdV1qa2u5/PLLOXbsGEPxPI/c3FwOHz7Mv/3bv3E69fX1FBUVsX37dv7mb/6GrVu3smnTJmbOnMk//MM/cNVVV3Hy5Enk3OIgI9qplncQERGRkW3Dhg14nofneWzZsoXnn3+epqYmxowZwze/+U2OHj3K6USjUTzPw/M8PM/jjjvuIG3x4sV4nofneXiex6JFixjo0UcfxfM8PM/D8zw8z8PzPDzP4/bbb2ewqqoqqqurqa6uprq6mrVr17Jjxw4effRRWlpaqK6uZrC7774bz/PwPA/P8/A8D8/z8DyPiy++mA9TVVVFdXU11dXVVFdXs3btWnbs2MGjjz5KS0sL1dXVDJZMJtm0aRPz5s3jC1/4AmvXrmUov/71r1mwYAHjxo3jF7/4BatXr+Yb3/gGZWVlPPXUU6xbt4433niD73//+8i5xUFEREREPnEuvfRSNmzYQGdnJw8//DCfVOXl5aQdPnyYP5by8nLSDh8+zGBbtmzh/fffZ968edx8883s3r2bt99+m8H+8R//kY6ODtavX88FF1zAYH/7t3/LjBkzOHToEHJucRARERH5I7tv9/8lo7KBjMoGMiobyKhsIKOygYzKBjIqG8iobCCjsoGMygYyKhvIqGwgo7KBjMoGMiobyKhsIKOygYzKBjIqG8iobCCjsoGMygYyKhvIqGwgo7KBjMoGMiobyKhsIKOygYzKBjIqG8iobCCjsoGMygYyKhvIqGwgo7KBjMoGMiobyKhsIKOygYzKBjIqG8iobCCjsoGMygYyKhvIqGwgo7KBjMoGMiobyKhsIKOygYzKBjIqG8iobCCjsoGMygYyKhu4b/f/5aOIRCKcf/751NXV8Um1f/9+0saNG8cfy/79+0kbN24cgz322GNMnDiRq6++moULF5K2YcMGBtu2bRuf+9znCIVCnM7rr7/O888/j5xbHERERET+yO6ZfRF+VTF+VTF+VTF+VTF+VTF+VTF+VTF+VTF+VTF+VTF+VTF+VTF+VTF+VTF+VTF+VTF+VTF+VTF+VTF+VTF+VTF+VTF+VTF+VTF+VTF+VTF+VTF+VTF+VTF+VTF+VTF+VTF+VTF+VTF+VTF+VTF+VTF+VTF+VTF+VTF+VTF+VTF+VTF+VTF+VTF+VTF+VTF+VTF+VTF+VTF+VTF+VTF+VTF+VTF+VTF+VTF+VTF+VTF+VTH3zL6Ij+qrX/0qb731FsNt69atxONx4vE48XiceDxOPB4nHo9z9OhRBtu7dy/19fXU19dTX1/Pnj17eOSRR1iwYAE5OTnccccdDNbQ0MC2bdvYtm0b27ZtY9u2bWzbto1jx45xJvbu3Ut9fT319fXU19ezZ88eHnnkERYsWEBOTg533HEHA7399tu8+OKLLFy4kLT8/HyuueYaamtrSaVS9Esmk7z33ntcffXViAzmICIiIiKfWJmZmZw6dYrhVlFRQXl5OeXl5ZSXl1NeXk55eTnl5eW88cYbDDZ37lxmzZrFrFmzmDVrFrNnz+bWW29l0qRJvPDCC0yePJnB7r33XkpLSyktLaW0tJTS0lJKS0s5dOgQZ2Lu3LnMmjWLWbNmMWvWLGbPns2tt97KpEmTeOGFF5g8eTIDbdy4kbSysjL6lZeX09bWRjwep193dzdpgUAAkcEcREREROQTq7u7m6ysLIZbW1sbiUSCRCJBIpEgkUiQSCRIJBLMmTOHwZ5++ml27tzJT37yE+69916ysrJYuHAhzz33HJdddhlD2b17N52dnXR2dtLZ2UlnZyednZ1cc801nImnn36anTt38pOf/IR7772XrKwsFi5cyHPPPcdll13GYI8//jhf+MIX+OUvf0ldXR11dXWMGTOGtB/96Ef0CwaDpCUSCUQGcxARERGRT6x9+/Zx8cUXM9wCgQDZ2dlkZ2eTnZ1NdnY22dnZZGdn4zgOg4XDYSKRCNdffz333HMPTzzxBI8//jhz587ldHJycsjNzSU3N5fc3Fxyc3PJzc0lMzOTMxEOh4lEIlx//fXcc889PPHEEzz++OPMnTuXwfbs2cO7775Lc3Mz1113Hddddx3XXXcd8+bNI23fvn28+eabpGVmZjJx4kRee+01fp+mpiZ27NhBMplEzh0OIiIiIvKJVF9fT2dnJ5FIhE+am266iVtvvZW9e/dy33338cdw0003ceutt7J3717uu+8+BqqtrSUrK4u2tjYSiQSJRIJEIkEikWDv3r2kPfLII/T7y7/8S959913279/P6XznO9/hxhtv5Pjx48i5w0FGpCz3f9F+3nhERETk0+nYsWPEYjECgQBLlizhk+jBBx/kwgsv5P777+fNN9/kj+HBBx/kwgsv5P777+fNN98k7fjx4zz77LPccMMNjBs3juzsbLKzs8nOziY7O5uZM2dijOGxxx6ju7ubtNtvv51AIEBFRQUnT55ksGeeeYb6+nq+8Y1vkJeXh5w7HERERETkY3XnnXcSi8WIxWIsXryYBQsWcNFFF2GtxfM88vPzGW6VlZXEYjFisRixWIxYLEYsFiMWixGLxTgTubm5rFu3jt7eXqLRKH8Mubm5rFu3jt7eXqLRKGnxeJze3l7Ky8s5nWg0yvvvv8/jjz9O2qRJk6ipqWH//v1MnTqV1atXs2vXLnbs2EEsFuPrX/86EyZMYPXq1ci5xUFEREREPlbr1q2jpqaGmpoaamtreemll5g3bx4HDhygpKSE/wm1tbXU1NRQU1NDTU0NNTU11NTUUFNTQ01NDWfqhhtuYP78+bz66qtUV1fzx3DDDTcwf/58Xn31Vaqrq3nssccYM2YM119/PaezcOFCRo0axSOPPEK/b33rWzz33HOMGzeOyspKrr32WubOnUttbS0LFy7k9ddfx3Vd5NziICIiIiIfC8/z8H0f3/fxfR/f90kmkxw9epQtW7ZQVFTEH+rGG2/E931KSkoYyvr16/F9H9/38X0f3/fxfR/f9/F9H9/38X2ffuvXr8f3fXJzczmdJ598Et/3icVipFVXV+P7PldffTUfxfr16/F9n9zcXE7nySefxPd9YrEYBw8epL29HcdxOJ28vDySySRNTU0MNGfOHF5//XV838f3fXzfp6enh40bN+K6LnLucRAREREREZE+DiIiIiIiItLHQUasDz7oQUREREREho+DjEjjk62IiIiIiMjwchARERH5H3T55ZdjjMEYgzEGYwzGGIwxGGMwxmCMwRiDMQZjDMYYjDEYYzDGYIzBGIMxBmMMxhiMMRhjMMZgjMEYgzEGYwzGGIwxGGMwxmCMwRiDMQZjDMYYjDEYYzDGYIzBGIMxBmMMxhiMMRhjMMZgjMEYgzEGYwzGGIwxGGMwxmCMwRiDMQZjDMYYjDEYYzDGYIzBGIMxBmMMxhiMMRhjMMZgjMEYgzEGYwzGGIwxGGMwxmCMwRiDMQZjDMYYjBb7ExUAACAASURBVDEYYzDGYIzBGIMxBmMMxhiMMRhjMMZgjMEYgzEGYwzGGIwxGGMwxmCMwRiDMQZjDMYYjDEYYzDGYIzBGIMxBmMMxhiMMRhjMMZgjMEYgzEGYwzGGIwxGGMwxmCMwRiDMQZjDMYYjDEYYzDGYIzBGIMxBmMMxhiMMRhjMMZgjMEYgzEGYwzGGIwxGGMwxmCMwRiDMQZjDMYYjDEYYzDGYIzBGIMxBmMMxhiMMRhjMMZgjMEYgzEGYwzGGIwxGGMwxmCMwRiDMQZjDMYYjDEYYzDGYIzBGIMxBmMMxhiMMRhjMMZgjMEYgzEGYwzGGIwxGGMwxmCMwRiDMYbLL78c+Xg5yIg0+msLEBERGQni8TjWWqy1WGux1mKtxVqLtRZrLdZarLVYa7HWYq3FWou1Fmst1lqstVhrsdZircVai7UWay3WWqy1WGux1mKtxVqLtRZrLdZarLVYa7HWYq3FWou1Fmst1lqstVhrsdZircVai7UWay3WWqy1WGux1mKtxVqLtRZrLdZarLVYa7HWYq3FWou1Fmst1lqstVhrsdZircVai7UWay3WWqy1WGux1mKtxVqLtRZrLdZarLVYa7HWYq3FWou1Fmst1lqstVhrsdZircVai7UWay3WWqy1WGux1mKtxVqLtRZrLdZarLVYa7HWYq3FWou1Fmst1lqstVhrsdZircVai7UWay3WWqy1WGux1mKtxVqLtRZrLdZarLVYa7HWYq3FWou1Fmst1lqstVhrsdZircVai7UWay3WWqy1WGux1mKtxVqLtRZrLdZarLVYa7HWYq3FWou1Fmst1lqstVhrsdZircVai7UWay3WWqy1WGux1mKtxVqLtRZrLdZarLVYa7HWYq3FWou1Fmst1lqstVhrsdZircVai7UWay3WWqy1WGux1mKtxVqLtRZrLdZarLVYa4nH48jHy0FERERERET6OMiIdqr1HUREREREZHg4iIiIiIiISB8HERERERER6eMgIiIiIiIifRxkxGo/70JERERERGT4OIiIiIiIiEgfBxEREREREenjICIiIiIiIn0cREREREREpI+DiIiIiIiI9HGQEWnimBw+6OpBRERERESGj4OIiIiIiIj0cRAREREREZE+DiIiIiIiItLHQURERERERPo4iIiIiIiISB8HERERERER6eMgIiIiIiIifRxkREu2vIuIiIiIiAwPBxEREREREenjICIiIiIiIn0cZERrH30hIiIiIiIyPBxERERERESkj4OIiIiIiIj0cRAREREREZE+DjIiTRwbpOuDHkREREREZPg4yIgz46+yqX/zEUREREREZHg5yIjzfoePiIiIiIgMPwcRERERERHp4yAiIiIiIiJ9HERERERERKSPg4iIiIiIiPRxkBGnq8Ono+vXiIiIiIjI8HIQERERERGRPg4iIiIiIiLSx0FERERERET6OIiIiIiIiEgfh3NUY2Mj77zzDkPp7e2lq6uLrq4uurq66Orqoquri66uLhKJBIOlUikaGxupq6ujsbGRVCrF6aRSKRobG6mrq6OxsZFUKsXZaOlOISIiIiIiw8PhHPTKK68QjUZ55ZVXGMp9993HtGnTmDZtGtOmTWPatGlMmzaNadOm8fd///cMdOjQIUKhENFolKVLlxKNRgmFQhw+fJjBDh06RCgUIhqNsnTpUqLRKKFQiMOHDyMiIiIiIh8/h3PMq6++ypIlS/h93nnnHbKzs5k/fz7z589n/vz5zJ8/n/nz53PFFVfQ78SJE1RUVNDd3U1tbS0HDx5kzZo1dHd3s2jRIk6ePEm/EydOUFFRQXd3N7W1tRw8eJA1a9bQ3d3NokWLOHnyJGeqqyNFR9d7iIiIiIjI8HI4R5w6dYq1a9eycOFCEokEv8/rr7/Ol7/8ZVauXMnKlStZuXIlK1euZOXKlZSUlNBv8+bNHD9+nOXLlzNz5kwCgQDhcJgVK1bQ0tJCPB6n3+bNmzl+/DjLly9n5syZBAIBwuEwK1asoKWlhXg8zkfR1dWDiIiIiIgMD4dzRCwW4+GHH2bmzJl8//vf53Teeecdenp6+Iu/+As+zO7duwkGg4TDYQYKhUIEg0F27dpFv927dxMMBgmHwwwUCoUIBoPs2rWLP9TEsUFERERERGT4OJwjLrnkEjZs2MC6desYN24cp3P48GHSpk2bxuuvv87mzZt5+umnOXz4MAOlUimam5spKCjAcRwGmz59Os3NzaRSKVKpFM3NzRQUFOA4DoNNnz6d5uZmUqkUIiIiIiLy8XE4RyxdupSrrrqKD3Pw4EHSVq1axc0338z999/P9773PW688Ua++93v0tvbS1pXVxe9vb2MHTuWoYwePZre3l4SiQRdXV309vYyduxYhjJ69Gh6e3tJJBKcqVdfeYWj7x4l7fKFyzDGsGbNGkRERETk02/NmjUYYzDGYIzBGIMxBjl7DvI7jhw5QtrkyZPZsWMHP//5z3niiScoKCjg2Wef5Yc//CFpHR0dpGVnZzOUUaNGkXbkyBE6OjpIy87OZiijRo0i7ciRI5ypy6+4gvF/Np60gop7+Okbh7ntttsQERERkU+/2267DWst1lqstVhrsdYiZ89Bfkd5eTkPPfQQ69at4wtf+AJZWVlMmzaNjRs3Mm7cOLZu3cqJEycIBoOcCcdxCAaDnAnHcTgTXf/Pp+P99xARERERkeHlIL/j8ssvZ+7cuQyWm5vLV77yFZLJJPv37yc3N5e0np4ehpJMJkmbMGECubm5pPX09DCUZDJJ2oQJExARERERkY+Pg5yxQCBAmu/75OTkkJmZSXt7O0Npb28nMzOTnJwccnJyyMzMpL29naG0t7eTmZlJTk4OH0VLd4pj3SlEREREROTsOMhvnTp1ir/+67/m9ttvZyjt7e2kTZo0ibTCwkKamppIpVIMlEqlOHDgAIWFhfQrLCykqamJVCrFQKlUigMHDlBYWIiIiIiIiHy8HOS3srKyeO+996ivr+fIkSMM1NzczN69e5kyZQoTJ04kbfbs2fT09LB9+3YG2r59O8lkktmzZ9Nv9uzZ9PT0sH37dgbavn07yWSS2bNnIyIiIiIiHy8H+R3f+9736O3t5ZZbbuHHP/4xjY2NPPXUU9xyyy1kZ2fzgx/8gH6lpaXk5+fzwAMPsGnTJhobG9m0aRMrV64kPz+f0tJS+pWWlpKfn88DDzzApk2baGxsZNOmTaxcuZL8/HxKS0v5Q3R0vYeIiIiIiAwvB/kdoVCINWvW4DgOd911F9FolLvvvhvXdYnH4xhj6BcIBPA8jylTprBq1Sqi0SirVq1i6tSpxONxAoEA/QKBAJ7nMWXKFFatWkU0GmXVqlVMnTqVeDxOIBDgTHV1+PT7z/GXISIiIiIiw8PhHBQKhbDW8ld/9VcMJRwO8+///u8899xzbNy4kRdffJF//dd/ZerUqQx2wQUXsHXrVvbt28fGjRt58cUX2bp1K3l5eQx2wQUXsHXrVvbt28fGjRt58cUX2bp1K3l5eYiIiIiIyMfPQU5r0qRJXHnlleTl5fFhXNflyiuvJC8vjw/jui5XXnkleXl5iIiIiIjIJ4eDiIiIiIiI9HGQEa3jvPGIiIiIiMjwcJARa+KYIEczP4eIiIiIiAwPBxmRxnzmQjq6fk2/lu4UIiIiIiJydhxkRGsfPR4RERERERkeDiIiIiIiItLHQURERERERPo4yIjWcd54RERERERkeDiIiIiIiIhIHwcZsTrefw8RERERERk+DjIijfnshYiIiIiIyPByEBERERERkT4OIiIiIiIi0sdBRERERERE+jjIiNbV1YOIiIiIiAwPBxmRxnzmQs4PttOv5YNeRERERETk7DiIiIiIiIhIHwcZ8f406CAiIiIiImfPQURERERERPo4yIjW9UECEREREREZHg4yYuWPCSIiIiIiIsPHQUa8Pw06iIiIiIjI2XMQERERERGRPg4iIiIiIiLSx0FGpDGfuYDzgx0Ejx1BRERERESGh4OMaH9+9DX+/OhrtHSnEBERERGRs+MgI15ejoOIiIiIiJw9BxnxTrW8g4iIiIiInD0HERERERER6eMgI9bEMUGOZn4OEREREREZHg4iIiIiIiLSx0FGvFOt7yIiIiIiImfPQURERERERPo4yIh1fqCdo5mfQ0REREREhoeDjEhjPnsh/U61vIOIiIiIiJw9BxEREREREenjICIiIiIiIn0cZMSaODaHo5kueUGHY90pRERERETk7DiIiIiIiIhIHwcZ8U61voOIiIiIiJw9BxEREREREenjICPOiT/7/9j7n/+PgZKt7yAiIiIiImfHQUacU58Zy97/00HaxLFB7k2G+e9fvc2plncQEREREZGPzkFGvFeDX0RERERERM6eg4xIYz57IR1d7yEiIiIiIsPHQUacrK52ftXezUAfdCUQEREREZGz4yAiIiIiIiJ9HGREuyd8EWnto8cjIiIiIiJnx0FGtIWXXcDl3YcREREREZGz5yAj0pH2bvpl/en/QkREREREzp6DjDiZHxxHRERERESGn4OMeFnun5F2qvUdRERERETko3MQERERERGRPg4y4mR1HWewD7p6EBERERGRs+MgI9J/J8bQ8f57pE0cm4OIiIiIiJw9BxEREREREenjICNO1gfHERERERGR4ecgIiIiIiIifRzkU6H9vPGIiIiIiMjZcZBPjbXHxyEiIiIiIh+dg4xIE8fmMNiLvX+KiIiIiIh8dA7yqdLSnUJERERERD4aB/lU6PoggYiIiIiInB0HGZH+OzGGjq73SJs4JoiIiIiIiJw9BxmRJo4JIiIiIiIiw8tBRERERERE+jiIiIiIiIhIHwcZkSaOzWEox7pTiIiIiIjIR+MgIiIiIiIifRzOUY2NjbzzzjucTiqVorGxkbq6OhobG0mlUpxOKpWisbGRuro6GhsbSaVSnE4qlaKxsZG6ujoaGxtJpVKIiIiIiMgng8M56JVXXiEajfLKK68wlEOHDhEKhYhGoyxdupRoNEooFOLw4cMMdujQIUKhENFolKVLlxKNRgmFQhw+fJjBDh06RCgUIhqNsnTpUqLRKKFQiMOHD3O2/vzoa4zpPIqIiIiIiHx0DueYV199lSVLlnA6J06coKKigu7ubmprazl48CBr1qyhu7ubRYsWcfLkSfqdOHGCiooKuru7qa2t5eDBg6xZs4bu7m4WLVrEyZMn6XfixAkqKiro7u6mtraWgwcPsmbNGrq7u1m0aBEnT57ko8ofGyR47AhjT7xHS3cKERERERH5aBzOEadOnWLt2rUsXLiQRCLB6WzevJnjx4+zfPlyZs6cSSAQIBwOs2LFClpaWojH4/TbvHkzx48fZ/ny5cycOZNAIEA4HGbFihW0tLQQj8fpt3nzZo4fP87y5cuZOXMmgUCAcDjMihUraGlpIR6P84eYOCbIYGM6jyIiIiIiIh+dwzkiFovx8MMPM3PmTL7//e9zOrt37yYYDBIOhxkoFAoRDAbZtWsX/Xbv3k0wGCQcDjNQKBQiGAyya9cu+u3evZtgMEg4HGagUChEMBhk165d/KH+OzGWjq73EBERERGR4eFwjrjkkkvYsGED69atY9y4cQwllUrR3NxMQUEBjuMw2PTp02lubiaVSpFKpWhubqagoADHcRhs+vTpNDc3k0qlSKVSNDc3U1BQgOM4DDZ9+nSam5tJpVKIiIiIiMjHx+EcsXTpUq666ip+n66uLnp7exk7dixDGT16NL29vSQSCbq6uujt7WXs2LEMZfTo0fT29pJIJOjq6qK3t5exY8cylNGjR9Pb20sikeBMPfLgfaQVFxfz93f9PSIiIiJy7lizZg3GGIwxGGMwxmCMQc6eg/xWR0cHadnZ2Qxl1KhRpB05coSOjg7SsrOzGcqoUaNIO3LkCB0dHaRlZ2czlFGjRpF25MgRztQPfvgD0hoaGvjBD3+AiIiIiJw7brvtNqy1WGux1mKtxVqLnD0H+a1gMMiZcByHYDDImXAch2AwyJlwHIczkX/K4f133mOwsSeO0vJBLyIiIiIi8tE4yG/l5uaS1tPTw1CSySRpEyZMIDc3l7Senh6GkkwmSZswYQK5ubmk9fT0MJRkMknahAkTOBP5SYf/fOLfEBERERGR4eUgv5WTk0NmZibt7e0Mpb29nczMTHJycsjJySEzM5P29naG0t7eTmZmJjk5OeTk5JCZmUl7eztDaW9vJzMzk5ycHERERERE5OPjIL+jsLCQpqYmUqkUA6VSKQ4cOEBhYSH9CgsLaWpq4v9nD27gqi4M/Y9/9pOHgyhySEBPGih3Y6jkUNaWrafJ1ZY37npwF7e7lXdoD7ubtXI22lKcUK1txcUVouVTkxq5EkvTIJQSWoI0McipHAw94qH4gcA5R8Dj/3V2X/xHDEstux32fb+9Xi99eb1eqqurmTx5Mr0mT57M22+/jdfrpS+v10t1dTWTJ0/mXMRaLfSKjbBwNGAkIiIiIiLyyRjIh8ycOZOuri4KCwvpq7CwkJ6eHmbOnEmvmTNn0tXVRWFhIX0VFhbS09PDzJkz6TVz5ky6urooLCykr8LCQnp6epg5cyZnq9U4TUejAxERERER+XQZyIekpaURExNDdnY269ato7y8nHXr1rFs2TJiYmJIS0ujV1paGjExMWRnZ7Nu3TrKy8tZt24dy5YtIyYmhrS0NHqlpaURExNDdnY269ato7y8nHXr1rFs2TJiYmJIS0vjk7K2O3B6vIiIiIiIyPkxkA8JDg5m7dq1TJw4kaysLObOnUtWVhaJiYmsX7+e4OBgegUHB7N27VomTpxIVlYWc+fOJSsri8TERNavX09wcDC9goODWbt2LRMnTiQrK4u5c+eSlZVFYmIi69evJzg4mHMRaw3Bx+x0ICIiIiIinw6Df0IpKSns37+fW265hYGMHj2aDRs28MYbb7B69WrKysrYsGED0dHR9Dd69Gg2bNjAG2+8werVqykrK2PDhg1ER0fT3+jRo9mwYQNvvPEGq1evpqysjA0bNhAdHc35aPNYERERERGRT4+BnFFkZCTTpk0jOjqajxMZGcm0adOIjo7m40RGRjJt2jSio6M5Xx2NDkRERERE5NNlIH6nzTiNiIiIiIh8+gzEL8VGWBjIcY8XERERERE5PwYyKBwNGEm0xcDp8ZJT14mIiIiIiJw7A/E7rUNO0/meg16x1hB6OT1eSpq6EBERERGRc2cgIiIiIiIif2Mgfif9X0/hExthwXQ5GIjT40VERERERM6NgfidVuM0HY0O2k5G0Je1/SgiIiIiInL+DERERERERORvDGRQOu7xIiIiIiIi58ZA/JZ1qA2z00F/URYDp8eLiIiIiIicGwPxO03mFwgZ6aWz0cFAEsMDEBERERGRc2cgfi82wsLRgEiiLAZzYi2IiIiIiMj5MRC/ZR1qw3Qdo68540KIshg43acQEREREZFzYyAiIiIiIiJ/YyB+aehFXjoaHQwkKmQITo8XERERERE5Nwbi10yXg149ziOIiIiIiMj5MxC/c8zkb9pOWhERERERkU+PgfilkJFeRnaYDCTKYnDc40VERERERM6NgfittpNWzE4HIiIiIiLy6TAQv2e6HPQVbTFweryIiIiIiMi5MRC/FWsNwSd/5zxGBLdwNGAkIiIiIiJy/gzE7xxr+QI+bSetmC4HpsuBiIiIiIh8cgYyKDk9XkRERERE5NwYiF8KuchLZ6ODvo4EROITZTEQEREREZFzZyB+re1kBD4jgk1EREREROSTMRC/FWu10Ndh003T8rsREREREZHzYyB+51TbxRxtGENfsREWfE7s+CMiIiIiInJ+DMTvRBk2jtgvppd1qA3T5aCvKIuB0+NFRERERETOnoH4rdiIECocP8UaasPnyJBIRERERETk/BmIXwoZeZqO9xy0nbRiHWojxmqhV7ezEREREREROXcG4nc6T7dzonU4IiIiIiLy6TIQv9bQ4sEnNiIEpy2JwMix9Dru8SIiIiIiImfPQPxWbISFvoZOnEavKIuBiIiIiIicGwPxe9ahozFdDkRERERE5JMxEL/Tebqd/mKtFhpa3AREjaG7uRERERERETl3BuK3OhodnEm0xcDp8SIiIiIiImfPQPxSz5Bh+MRGWGgwPcRGWGgwPYiIiIiIyPkzEL/TebodERERERH59BnIoDAi2KShxUNg5Fh6nEcQEREREZFzZyB+zzrUhoiIiIiIfHIG4nc6T7fTK9ZqocH00F+UxcDpPoWIiIiIiJw9A/Fbne85iI0IoaHFg4iIiIiIfHIG4pe6A4bRX2yEhQbTQ3dzIyIiIiIicu4MxK/FWi00tLjpFRg5ll5OjxcRERERETl7BuKXrLYwfGIiLBw2PfQXFTIEERERERE5Nwbi96xDbZguByIiIiIi8skYiF+LjbDQ0OKhr25nIyIiIiIicu4MxC+FjrXR0egg1hpCr1irhaMBIxERERERkfNjIH4tNsLCmZQ0deH0eBERERERkbNjIH4vNsJCf9NHBTEpPIACuxsRERERETk7BuKXwm1h9Go7GYHZ6cCnwfTQa864EI57vIiIiIiIyNkxkEEjNiKEwMixdDc3IiIiIiIi585A/F6s1cJAoi0GTo8XERERERE5OwYiIiIiIiLyNwbit7qHDKOj0cGZRFkMnB4vIiIiIiJydgzEL4XbwuhlDbVhuhz4HA0YSY/zCCIiIiIicu4MZNCItVoQEREREZHzZyCDWpTFwOnxIiIiIiIiH89ARERERERE/sZA/JLVNoKBHA2IpLu5EREREREROXcG4tc633MQa7XgExNhob8oi8FxjxcREREREfl4BuK3egKG0avtZASmy4GIiIiIiJw/AxkU3muLo7h2Bf1FWwwK7G5qWnsQEREREZGPZiCDwmXjf86Z7Gvt4bVjJxERERERkY9mIH4p3BZGr5gICw2mB2uojYYWN4GRY+l2NiIiIiIiIufGQPxW95BhdDQ66DUiuIX+oiwGPsc9XkRERERE5KMZiIiIiIiIyN8YiF/reM9BL+tQG/1NsgYyfVQQTo8XERERERH5aAbyD06dOoXL5cLlcuFyuXC5XLhcLlwuFydPnqQ/r9dLeXk5W7Zsoby8HK/Xy5l4vV7Ky8vZsmUL5eXleL1ezlfPkFD6sobaaDA9+HQ3N+KTGB7AgoRQnB4vIiIiIiLy0QzkH2RmZpKUlERSUhJJSUkkJSWRlJREUlISP//5z+mrpqaGlJQU5s6dyz333MPcuXNJSUmhrq6O/mpqakhJSWHu3Lncc889zJ07l5SUFOrq6jhX4bYwugOG0dnoYOzu1+l4z8GI4BZ8AqLGICIiIiIi585A/kFjYyNBQUHMnj2b2bNnM3v2bGbPns3s2bP52te+Rq8TJ05w++234/F4yM/PZ+/eveTm5uLxeJg/fz4dHR30OnHiBLfffjsej4f8/Hz27t1Lbm4uHo+H+fPn09HRwflyLM7mbDg9XkRERERE5MwM5B9UVlby9a9/nWXLlrFs2TKWLVvGsmXLWLZsGf/xH/9Br2eeeYYPPviABx98kKuvvprg4GBmzJjB0qVLcTqdrF+/nl7PPPMMH3zwAQ8++CBXX301wcHBzJgxg6VLl+J0Olm/fj3nqmfIMI7vqsRnZGcL1qE2ziTKYiAiIiIiIh/NQD6ksbGRrq4u/uVf/oWPs23bNiwWCzNmzKCvlJQULBYLr7zyCr22bduGxWJhxowZ9JWSkoLFYuGVV17hfHQ0OuirocWDT4/zCCIiIiIicm4M5EPq6urwSUpKorKykmeeeYaNGzdSV1dHX16vlwMHDnDppZdiGAb9TZkyhQMHDuD1evF6vRw4cIBLL70UwzDob8qUKRw4cACv18vZCreF0R0wjF4NLR5iIyz4BEaOpb8oi8FxjxcRERERETkzA/mQvXv34pOVlcX3vvc9fvWrX5GRkcG3v/1tFi1axKlTp/BxuVycOnWKiIgIBhIWFsapU6c4efIkLpeLU6dOERERwUDCwsI4deoUJ0+e5Fz0DBlGr8iOFj5KtMXA6fEiIiIiIiJnZiAf0tDQgM+ECRN46aWX2LdvH88++yyXXnopL774Ig8//DA+pmniExQUxECGDBmCT0NDA6Zp4hMUFMRAhgwZgk9DQwNnKz4+nr6OHD1Kbu5yRgS3sLX7CCIiIiIyeOXm5hIfH098fDzx8fHEx8cTHx+PfHIG8iE/+MEP+M1vfsOTTz7JF7/4RQIDA0lKSmL16tVcdNFFbNiwgRMnTmCxWDgbhmFgsVg4G4ZhcLb279+PT8hILz5jLr6YBxdl4/NWtEl/URYDp/sUIiIiIuL/fvzjH7N//37279/P/v372b9/P/v370c+OQP5kMsuu4wbbriB/oYNG8YVV1xBT08PVVVVDBs2DJ+uri4G0tPTg88ll1zCsGHD8Onq6mIgPT09+FxyySWcq2FjbQwba6PB9GANtTEi2KTNY8V0OejP6fEiIiIiIiJnZiBnLTg4GJ/Tp08TEhJCQEAALS0tDKSlpYWAgABCQkIICQkhICCAlpYWBtLS0kJAQAAhISGci3BbGJc98Tuir0im1whLC20nI+gvKmQIIiIiIiLy0Qzk/+vu7uY///M/+clPfsJAWlpa8Bk/fjw+kydP5u2338br9dKX1+ulurqayZMn02vy5Mm8/fbbeL1e+vJ6vVRXVzN58mTOV+hYGyM7WrAOtTF+ZDI+7aFDEBERERGRc2Mg/19gYCAOh4Pi4mIaGhro68CBA+zYsYOJEycSGxuLz8yZM+nq6qKwsJC+CgsL6enpYebMmfSaOXMmXV1dFBYW0ldhYSE9PT3MnDmTT0PSmPG0nbTSETqEvqIsBsc9XkRERERE5MwM5EMyMjI4deoUt956Ky+88ALl5eU8//zz3HrrrQQFBfHQQw/RKy0tRuloLQAAIABJREFUjZiYGLKzs1m3bh3l5eWsW7eOZcuWERMTQ1paGr3S0tKIiYkhOzubdevWUV5ezrp161i2bBkxMTGkpaVxPk65jtCrocWDz4mTEXQ3N9JXtMXA6fEiIiIiIiJnZiAfkpKSQm5uLoZhcP/99zN37lweeOABIiMjWb9+PfHx8fQKDg5m7dq1TJw4kaysLObOnUtWVhaJiYmsX7+e4OBgegUHB7N27VomTpxIVlYWc+fOJSsri8TERNavX09wcDDna9glNkZ2tOATE2HBpyN0CH1FWQycHi8iIiIiInJmBvIPZsyYQWlpKVu3bmX16tWUlZWxadMmEhMT6W/06NFs2LCBN954g9WrV1NWVsaGDRuIjo6mv9GjR7NhwwbeeOMNVq9eTVlZGRs2bCA6OprzEW4L40RrGAPpCB2CiIiIiIicGwM5o/HjxzNt2jSio6P5OJGRkUybNo3o6Gg+TmRkJNOmTSM6OppPyus6Qq8G001shIU2TwQDibIYOD1eRERERERkYAbi17zuI/RqaPEQaw2h7aQV0+VARERERETOjYH4tRNmGAMxOx0M5LjHi4iIiIiIDMxA/Fa4LQyfYWNtjOxowSc2wkLbyQhMl4P+oiwGTo8XEREREREZmIH4Na/7CL0Ot3joy3Q56CsxPAARERERETkzA/Fb4bYwWh0n6NVgeug1rPMU/U2yBpJT14mIiIiIiAzMQPxe6CU2IjtNesVGWDgaEInZ6aCvxPAApo8KoqSpCxERERER+UcG4resthG0Ok4wkNHHuzBdDgbidJ9CRERERET+kYEMGg0tbnodCRjJQCZZA3F6vIiIiIiIyD8yEL/ndR2hr1irBWuoDbPTgYiIiIiInD0D8VvhtjBOmMMZNtbGyI4WGkwPPrERIRwNiMR0HaO/KItBTWsPIiIiIiLyjwzE751yHcGnocVDL+tQG93NjfSXGB6A0+NFRERERET+kYH4rXBbGCdaw/C6j9Df8M5T7HVVU3W4iIE4PV5EREREROTDDGTQibVaOPVBGFe+eYKqw5vpL8piICIiIiIi/8hA/Fa4LYwTrWF4XUcYNtbGl5sO0tDiwScwaiwTOkZS31xJf4nhAdS09iAiIiIiIh9mIH7P6zrKtNyl3PiXbfRqaPHQy3Q56GuSNZB9ZjciIiIiIvJhBuL3TrQOJ/qKZL4a5GZkZwsxERYCo8bS3dyIdaiN/qaPCqKkqQsREREREfkwA/Fr4bYwvK4j9Gpo8dDX+Mhk6psr6S/KYuD0eBERERERkb8zEL93ynWU/hpa3PSqb66i6nARpstBr8TwAGpaexARERERkb8zEL8Wbguj1dGGT+glNjobHcRGWOh19cjrMV0Oqg5vprh2BX053acQEREREZG/MxC/Fm4L40RrGF7XEYaNtTGyowWfBtNDYORYrENtzL9qJVNjbqCvSdZAnB4vIiIiIiLydwbi18Ylj+Vowxj6irWG0J91qA3T5aCv4x4vIiIiIiLydwYyKJxyHeH9YRF0vOcgNsJCQ4uHvqyhNuqbK+mVGB7AvtYeRERERETk7wzEr8Umj6G2OgGfGKuFvgKixtDd3IiPdaiNvqIsBiIiIiIi8mEG4tfCbWH4tDpO8P6wCDobHfjERlg43OKhL+tQG6bLQa9J4QE4PV5EREREROR/GYjfC7eF4RMbYaG/HucRellDbZidDnpFWwxqWnsQEREREZH/ZSB+L9wWRqvjBD4djQ58Yq0WjgRE0tf4kVOpb66k1yRrIPvMbkRERERE5H8ZyKDx/rAI+jpsuukrZcId1L9fRX1zJb2Oe7yIiIiIiMj/MhC/F24Lo9VxgvdDrXS+58AnNiKEgUyNuYHiuhX4TB8VhNPjRURERERE/peBDBoxESF0NDrY/u10fAIix9Ld3EhfU2NSMTsdmC4HPgsSQsmobkdERERERMBA/F64LYxWxwneH2alaOFv8bHU7aOhxcNAxkcmU1y7Ap/E8ACcHi9OjxcRERERkX92BjKoVHaHEJeWyqlt2zkaEMlAxkdOpb65kr6Oe7yIiIiIiPyzMxC/Z7WNoNVxglhrCD5xaan06nY20t/UmFR8TJcDn8TwAJweLyIiIiIi/+wMZFDwuo9wLsZHJlPfXIlPlMXA6T6FiIiIiMg/OwMZNGIjLDS0ePCJjbBwNGAkZ2IdOpr65ip8okKG4PR4ERERERH5Z2cgfi/cFsYJczh9TZocx1uWBLqbGxmINdRGryiLwXGPFxERERGRf3YGMmh4XUeIjbDQ0OJh4uTxfJSpMalUHS7CJzE8gH2tPTg9Xs6H0+Mlp66TjOp2nB4vIiIiIiL+ykD8XrgtjBOtYZxyHaHXsLE2YiMsHG7xcCbWoTZMlwOfBQmhPF7Xyblyerw8XtfJJGsgc8aFkFHdjoiIiIiIvzKQQeFEaxhe9xFirRYaTDfRVyTjs7uOMxofmUx9cyU+00cF4fR4qWnt4Vwc93jxmT4qiMTwABLDA0gtNcmp60RERERExN8YiN8Lt4XRKzYihIYWDz7XxFmp67BxtuaMC+G1Yyc5F/vMbhLDA+i1ICGUBQmhiIiIiIj4IwMZNLyuIwyk29nIQMZHTqW+uYpe00cFUdPaQ05dJwV2N2ejprWHqJAh9DV9VBAlTV2IiIiIiPgbAxkUwm1htDpOEGu1cLjFg0+s1cL7wyJ46brbKf/xgwzEdDnoa0FCKJOsgRQ0eDhbURaD/qIsBiVNXYiIiIiI+BMDGTROtIYRE2GhwfTgExNh4f1hEfgceraI/qbGpFLfXElfieEBTB8VRJTFwOnx8nH2tfYQbTHob864EPaZ3YiIiIiI+BMDGRRik8fQ6jhBX7ERFupjYgm9xMawsTY6Gh0MxHQ56C8xPICSYyf5KDWtPURZDKIsBv1NHxVESVMXIiIiIiL+xEAGjVbHCWIjLDS0uPG5Js7K0YBIvr5gBtFXJHN8VyX9TY1Jpb65kv7mjAuhpKmLmtYeBlLT2kNOXSdzxoVwJpPCAyhp6kJERERExF8YyKAwLnksrY4T+DSYHnrFRlg4GjCS6CuSOfRsEf2Nj5xKfXMV/UVZDOaMC+G1Yyfpz+nxUmB3syAhlOmjgjiT6aOD2Wd2IyIiIiLiLwxkULlqdCcNLR56XRNn5c+WBOLSUul8z8GhZ4voa2pMKlWHixjI9FFBlDR14fR46eX0eKlp7cEnMTyAj1PS1IWIiIiIiL8wkEEh3BbGEfvF9HdFWDtrdx/D58Y9Wzj0bBHHd1XSl3WoDdPlYCCTwgMosLspsLupae0ho7qdkmMnmTMuhI8zfVQQURYDp8eLiIiIiIg/MJBBITZ5DCdaw+j+4E1iIyw0tHjw+U5IA653KsjcZsdnWu5Stn87nf7MTgcDyU4aziRrIE6Pl5y6TqIsBtlJw0kMD+BsJIYHUNPag4iIiIiIPzCQQeWEGYZPg+mm16aEA6ypPEZDi4dhY23cuGcLL0y5nl7jI5MxXQ7OZPqoIBYkhBJlMZgzLoRzEWUx2Gd2IyIiIiLiDwxk0Ai3hdHzwZtcE2elocWDT8jEy3G/U8FtyaPJ3G7HZ9hYG9FXJHPo2SJ6mZ0OPk520nASwwM4F1EhQxARERER8RcGMmjEJo/hiH0MfQVGjaW7uZGYCAt9RV+RzPFdlfiMj5yK6TrGhTB9VBAlTV2IiIiIiPgDAxk0wm1htDpOEGu1sPNQK70CI8dycc/77Dhk0isuLZVDzxbR0ejgQouyGDg9XkREREREPu8MZNCw2kawt7gN74o36Ctk4uV8zVNHQ4uHvuLSUin/8YOE/hVMl4MLJTE8gJrWHkREREREPu8MZNAIt4VxojUM6t+nocVNX93NjcRGWGho8dArLi2V47sq2f3dBzm+q5ILJcpisM/sRkRERETk885ABo3Y5DFMSKojLPwEb7/jpNfQidPodjYSa7Ww45BJr+grkvl+89tcuvAOwitOY7ocXAhRIUMQEREREfEHBjKofCu9nTHjjhJjdtDQ4qGv2IgQBjL5Z3cw5oiN47squRCmjwqipKkLEREREZHPOwMZVIYMHUOvHYdMfAKixtDd3MjVceGs3X2MgSQ8cgd1i/K4UKIsBk6PFxERERGRzzMDGVSMoRdzyQSINTvZeagVn8DIsfQ4j3DbV0fTYHpoaPHQX+eX4MgYB3/5dR4XQmJ4ADWtPYiIiIiIfJ4ZyKBiDB3DKdcRYiMsrNl9DJ/AqLF0Nzfic1vyaHYcMulvakwqrjsvZu+jeXQ0Ovi0TbIGss/sRkRERETk88xABhUjZAyXpoxgxDsObvvqaOY+W0evbmcjMREWMrfbGcj4yGRaL4dDBUVcCDWtPYiIiIiIfJ4ZyKAyZOgYej54k9jkMSwYepo1u4/hExg5Fp/bvjoanx2HTPqbGnMDzn/7AsfLK/nLr/P4NE0fFUSUxSC9oo2Spi5qWnsQEREREfm8MZBBxRg6Bp9r77ic0rwK/r22kTW7jxEQNYbu5kZ8romzsnZ3E/2Nj0xm7JeTCb43mb2P5vFpy04aTnbScEqOnaTA7ia11KSmtQcRERERkc8LAxl0jKFjuGQC3LPlh/z7xUNZ81wNgZFj6XEewefWr45ize5jDGR2ciZvdmym+yLoaHTwaYuyGGQnDSc7aThZScPJqeskvaKNkqYuRERERET+rxnIoBN40dfp/uBNfG5cOpNbW9vY8epBel0TZ+WauHB2HDLpzzrUxvyrVxJ9RTLlP36QCykxPIDspOFMHxVEgd1NRnU7IiIiIiL/lwxk0DGGXozXdQSfcFsYSakTOdkSjeudcnotnjmOuc/WMRDrUBuznlqFz9M/up7i2jxMl4MLIcpiMGdcCKsuH0G0xSCnrpN/Rk6PF6fHi4iIiIj83zKQQccYOgav6yi9vpI6gfr2SbzjDKbXNXFWbksezbVP7KGhxcNA4tJSCfyjA59Hts6ivrmSC2lBQig1rT1kVLdT09rD+Sqwu0mvaCO9oo2M6nZy6jopsLv5LDg9XgrsbjKq20mvaCO9oo2cuk5y6jrJqeukpKmLnLpOMqrbSa9oI72ijZy6TtIr2siobie11CS9oo0CuxsRERER+ewZyKBjhIyh+4M36esrqRPY9baHhhYPvRbPHMc1cVaufXIPa3Yfo7+4tFSGjbXx9eGpzL9qJYWViymuzeNCWnX5CBLDA3igup0Cu5tz4fR4yahup6SpiwUJoWQnDWfOuBAmWQNxerykV7RRYHfzcZweLyVNXRTY3ZQ0dZFR3U5GdTuppSbpFW2kV7SRUd1OTWsPNa091LT2UNLURYHdTUZ1Oz53J4SyICGU7KThTLIGMskayCRrIE73KaIsBtNHB7MgIZTspOF8c3QwRddaWXX5CFZdPoIFCaHUtPaQXtFGekUb6RVt5NR1UtLUhYiIiIhcWAYy6ASO/Do+3e+/Sa9xyWOJMTvI3G6nr8Uzx1F65xQyt9vZccikv2m5S3lhyvU0LS1i/tUrMV3HyC+bR1+my0FxbR5Vh4s4X6bLQdXhIopr8/iS8SppIwp488huUktN0ivacHq8fJSSpi4yqttJDA9g1eUjSAwPIMpikBgewPRRQSxICCU7aThOj5fUUpOM6nZy6jrJqeskvaKNjOp2Cuxucuo6ebyuk31mNzWtPZQcO8n00cHcnRBK0bVWspOGk500nOmjg3nt2EleO3aS146dZJ/ZjdPjZUFCKHPGhRBlMUgMDyDKYjB9VBDTRwUxfVQQc8aFMGdcCNNHBZEYHkCUxSAxPIBeURaDxPAAspOGs+ryEWQnDWfOuBAmWQPZZ3aTXtFGTWsPIiIiInJhGMigFBK/gM63F+Le/zg+X0mdQH37JEa4u7j2iT30FRthYXVaAnOfraOhxUNf0Vck8/3mt+lodPDe8iKuOnkD8V+Yyv0bkyiuzaPqcBH5O+dhuo5RdXgzj2ydRXFtHv3VN1fSV9XhIvLL5pFfNo/8snnk75xHfXMVpusY9c1VRFkMvhFSwmXd93HaXE16RRsFdjf9OT1eCuxunnjnELHtPyXgg4c5kyiLwYKEUIqutTJ9dDCTrIF8c3QwCxJCmTMuBJ9J1kDuTghlQUIo2UnDyU4azvRRQURZDHyiLAZRFoPpo4JYkBDKgoRQFiSEsiAhlAUJoSSGB3A2TJeD+uZKPk6UxWD6qCCmjwpiQUIoc8aF8EB1OzWtPYiIiIjIp89APlNer5fy8nK2bNlCeXk5Xq+XCyF47C2EfuVRvK6jtBZfSff7bxIf18ZtFwXis2b3Mfq6Js7K6rQErn1yD5nb7PQ3eeEd7H00j+3fTqdlQRET7zjNoWeL2LtnM9MdN3Dx2tNMKhzN/KtXYrqOkV82j6rDRRRWLia/bB75ZfN4ZOss7t+YxCNbZ1Fcu4KUhNuZnZxJSsLtLPrWy8xOzmR2ciazkzNJmXAHs5Mz+cWMp/jNNd9hZuBvKa5bQWqpSU5dJzl1neTUdZJR3U5x3QrSRjzLL2Y8hc8jW2dRWLmY/LJ5mC4HPqbLQdXhIgorF/PI1lm0HMli+qggEsMDSAwPIDE8gDnjQpg+Kogoi0F/ubm5fFqKa/MorFxMftk88svmcS6mjwoiK2k4OXWd5NR1Mpjl5uYin63c3Fzks5Wbm4t8tnJzc5HPVm5uLiL+xEA+MzU1NaSkpDB37lzuuece5s6dS0pKCnV1dVwIgSO/TmjSo4RNK6C9fA4TLc/xwoPb+ElTM0ue3M2OQyZ9XRNnZXVaAjsOmVz7xB76ir4imWm5S7lxzxam5S7l+81vM26vjYD5u+l620H0Fcn47PhGOhevPU376t1s2bCY47sqGfeX0cw5dDuTnh/NnEO38+8Bt/OjSSs5XeKgpaiSKI+Nj2IdauNH31jG14a9w8zA3zLJGsgkayCTrIH84JI2vvSFV5mdnInP7ORMZidnMjXmBqbG3ED+znncvzGJwsrF1DdXMT5yKrOTM/HJL5vH2Vq+fDmflOlyUFybR9XhzcxOzuThm6vxKa7N41wkhgew6vIR+KRXtJFT10lJUxcFdjc5dZ0U2N2UNHXRn9Pjxenx0p/T48Xp8eL0eKlp7cHp8fJ5sHz5cuSztXz5cuSztXz5cuSztXz5cuSztXz5ckT8iYF8Jk6cOMHtt9+Ox+MhPz+fvXv3kpubi8fjYf78+XR0dHChGEPHEJr0KKOudnHvYxeTlDqRBU3NVP/4Tzx2/VM0VB6h1zVxVkrvmkKD6aGhxUNDi4c1u4+Ruc3OM9ZE3g+NIPqKZHxmvLiKG/dsYVruUuLSUpmWu5R/3bSK6CuSSUm4g0mFo/lS6WhC/8rffPlfU/F57/dFlP/4QY7vqqTjPQev/ns6L0y5nhemXM/2b6fzwpTr2f7tdA49W0RHo4Ne869aSXzEGCqrb+R0y9Ocbnmair13Mjs5k77GRyYzPjKZqTGpzL96JYu+9TLzr1rJ7ORMpsakMj4ymdnJmViH2sgvm0fV4SLqmyupOlyE6XJwtkyXg7NluhwUVi7GZ9G3XsY61IbP/KtWUly3gvrmSs7VgoRQspOGM8kaiE9UyBC+OToYn31mN6mlJukVbWRUt5Ne0UZGdTsZ1e2klppkVLeTUd1OaqlJRnU76RVtZFS3U2B3k17RRnpFG6mlJgV2NyVNXYiIiIj8szCQz8QzzzzDBx98wIMPPsjVV19NcHAwM2bMYOnSpTidTtavX8+FFDz2FkImTqP7gzeJTR7DPVt+yF+u+BKHp8ZSmldBaV4Ffd2WPJprn9zDuKxyMrfbiYmw4HPtk3sYl1VO5jY7mdvsDBtro69hY23EpaUy+Wd3cOOeLcx4cRXTcpcy+Wd3EJeWyuSf3cGMF1cx48VVTMtdyuSf3cGNe7Zw454t/OumVUxeeAfTcpcSl5bK8V2VvPrv6ayP/AovTLmev/w6j8iXYP7VK+k1OzmT8ZHJnIl1qA3rUBsDmZ2cyfiRU6lvrqLq8Gbqm6vI3zmP/LJ5VB0uorg2D9PloJfpcmC6HBTX5nH/xiQe2TqL+zcm8cjWWdQ3VzIQ0+WguDaP/J3zmJ2cScqEO+hv/lUrKaxcTH7ZPOqbKzFdDs5WlMVg+qggpo8KYvqoIBLDA5gzLoQFCaEUXWslO2k4dyeEkp00nFWXj2DV5SMoutbK3QmhXBdlclNEKWkjClj7NTerLh9BdtJwiq61kp00nFWXj8Cn5NhJ0ivayKhuJ6O6nZKmLpweLxeS0+Ml8KLR1LT2UNLURYHdTUlTFzWtPfgjp8dLTWsPPjWtPdS09lDT2kNNaw81rT04PV5ERETk88FAPhPbtm3DYrEwY8YM+kpJScFisfDKK69woQVG3IS360/0WnLnV8lxfYG2Gy6lofIIq9MLWZ1eSGleBQsSL6L0zimc/u03sT8wjdu+OprFM8dReucUVqclEBNhwecL975G5jY7Ow6Z7Dhk0ldDi4cdh0zW7D5GQ4uHjzNsrI3oK5KJviKZuLRUpuUu5cY9W/h+89v866ZV+Bwvr+SlmOuJfAlSJtzB+MhkPomUCXcwOzmT2cmZzE7OZNG3XmZqzA3UN1fh88jWWTyydRZTbwmisHIxhZWLMV3HWPStl3n45moevrma2cmZFFYupr65EtPloLg2j0e2zuKRrbPI3zkPn0XfehnrUBsDGR+ZzPyrVzJ+5FSK61ZQWLmY+zcmkV82j+LaPKoOF3E+TJeDxuMvsXNfJjv3ZZJfNo/8snnkl83jdy9PpWLvnYR2/wWf/J3zyC+bR3FtHlWHi2g8/hI792XS3vgTRjSlMaIpjUmn13N3QihO9ynSK9pIr2gjo7qdnLpOMqrbyahuZ0nVAXLqOimwuylp6qKkqYsCu5ucuk4yqtvJqG4nvaKNjOp20ivaSC01Sa9oI6O6nYzqdjKq20ktNcmobmfsT5+gwO5mn9mNz/OH7GS99TqppSbpFW3cuWs/S6oOkLX7DZ4/1MBHcXq81LT24PR4cXq89HJ6vJwP0+XAdDkwXQ58nB4vNa09lDR1kVPXSWqpSWqpSXpFG6mlJhnV7eTUdZJe0UaB3U2B3U1OXScFdjevHTtJekUb6RVtpJaapFe0kV7RRoHdzWfB6fHi9HgpaepixOWzKLC7KWnqwunx8mkxXQ7qmyupOlxEYeViimvzKKxcTGHlYopr8yiuzaO+uZL65krqmyupb67k45guB1WHiyiuzaO4No/i2jzqmysxXQ4+TabLQdXhIqoOF1HfXMmnxenxUtLUxahbf0lGdTs5dZ0U2N2UNHVR0tRFTWsPfZkuB/XNlZguB6bLQX1zJVWHi6g6XERxbR7FtXnUN1dS31yJ6XIg/s90OTBdDkyXA9PlwHQ5qG+uREQuPAO54LxeLwcOHODSSy/FMAz6mzJlCgcOHMDr9XIhhSTMpvu4lxO75uATG2HB/sA0Nh3tZNzPU7hx6UyuveNyfB67/ilKf7aZhsoj9BUbYeGaOCu3fXU0i2eOw/7ANHzmPltH5jY747LKGZdVzriscq59cg+Z2+zsPNTKuKxyvnDva3zh3te49ok9ZG6zk7nNzo5DJg0tHnwaWjys2X2MzG121uw+xo5DJjsOmew4ZPJ80xcwb/4PHA/8iv9JX8ZXjn+JL9z7GuOyysncZqfkiT/yl1/n0VdHo4OORgd9dTQ6+DhTY1KZnZxJyoQ7ePjmauZfvZLmei8pCbcz/6qVzE7OxDrURq/xkcnMTs4kv2wej2ydRf37VcxOzmTRt15m0bdeJmXCHXwc61AbKRPuYP5VK5l/1Uoevrma2cmZ+NQ3V/HI1lkU1+ZRXJtHcW0eVYeLqG+uxHQ5qG+upOpwEcW1eRRWLia/bB73b0wif+c86purGB85lakxNzA15gZmJ2eSknA7869ayaJvvczs5ExSJtzBom+9zPiRUzFdx6hvrsLsdDA+ciopCbcz/+qV/GLmUwR6j/O7l6fy3ru38JPo57g5opSADx6i6dhTfMl4lTnjQkgK+4CLg5qpf7+Kre++yNq3/8TW/ZuoO/QrAj54iIAPHiLEuYCADx4itv2npI0oYOLp9US619L+3o852fAdJrR8ky+2fpeL7WmMaEojpPlu2ht/woimNG6O2MGjl3aSnTScuybGER8xhvEjp7LnxEWkV7Rx56795NR1klPXSUZ1O+kVbaSWmty5az9PvHOIO3ft585d+0ktNUktNUmvaOPmkjpuLqnjzl37KbC7eeKdelbWlLOyppwlVQfIqeskvaKN9Io20ivayKnrJOutN7hvxx9ZUFZGaqnJnbv2k/XW66x9+080HXuKn0Q/x+Lxr3NzRCl32nYyM/B3XNZ9H19s/S4jmtJIOvUbvtj6Xb4Z/Ae+MbSEomutZCcNp+haK9lJw8lOGo5PaqlJgd1NTWsPAzFdDkyXA9PlwHQ5MF0O6psrqW+upL65EtPlwHQ58DFdDpweLyVNXeTUdZJR3U56RRvpFW3cuWs/rx89zCUzkzFdxyg68CbpFW2kV7SRU9dJTl0nBXY3JU1dlDR1UdLURUlTFyVNXZQ0dVFgd1Ngd1PS1EVJUxcFdjcZ1e1kVLeTUd3OnW/sJ6O6neyDX2RjyzVs/mACm99PYPP7Caw6Es+qI/Es3BvKwr2hLNwbysK9ody3449k7X6DArubkqYuepkuB8W1eeTvnEd9cxXWUBu98svmkb9zHvdvTCK/bB6FlYsprs2jvrmSs2G6HFQdLqKwcjH5ZfPIL5tH/s55VB3eTH1zFcV1K7h/YxL5ZfPIL5tHYeViimvzKK7No7ByMW82vkVJUxclTV08f6iB5w81UHb0PZweL06Pl5rWHnLqOkktNcmobmef2Y37r3uYMy6EKIuB6TrG84fsFB14k6y3Xie11CS11CS11OTWP4dw97440ivayKhuJ6O6nUf3DyenzkVBg4eCBg+//vPzPFa+nGXbfsj9G5NYtv2HLNv+Qx4rX85Y641eAAAgAElEQVTPX/sfnj/UQIHdTYHdTYHdTYHdTYHdTUlTFzl1nRTY3ZQ0dVF29D3Kjr7Hm41v4fR4cXq8lDR1kVPXSU5dJzl1nWRUt5NR3U56RRvpFW1kVLdTYHdT0tRFSVMXJU1dlDR1UWB3U2B3U2B3U9LUxUdxerw4PV6cHi9Oj5ea1h5qWns4E6fHi9Pjpaa1h5KmLkqauiiwu8mp6ySnrpMCu5sCu5uSpi4K7G4K7G4K7G4u+rd0Cuxucuo6yanrJKeuk4zqdjKq28mobienrpOcuk4K7G4K7G4K7G5KmrooaeqiwO6mwO6mwO6mwO6mwO6mwO6mpKmLmtYeTJcD0+XgXJkuB/XNlRTX5pFfNo/7NyaRv3Mej2ydRf7OeeTvnEf+znkU163g/o1JPLJ1FsW1edQ3V3IuTJcDEfl4BnLBuVwuTp06RUREBAMJCwvj1KlTnDx5krNx2WWXER8fT3x8PPHx8cTHxxMfH098fDzx8fHEx8cTHx9PfHw88fHxxMfHEx8fT3x8PCv/ZHDitTdoKRrH+gfjeP3xifxsyO1sfXkJm37zFf645hp27/s+od/4Pa6h2Wy87ynum7yUmyd+j5snfo87k+aQ+tWfcPPE73HzxO9x75U/ZO9Pf8GUDb8n4ve/JfHFZ0l88VkSX3yWKRt+T8Tvf8uJXy3jplee4qZXnuKmV55i+Oo1lOZVUJpXwW1Zr5P0yx1Yf/QKSb/cwe+ziijNq+Dxx3Zx9y9LuC3rdW7Lep3HH9vF3b8s4fHHdhFe3cBNrzzFf28tZF7Jc5TmVZByaCQph0aS8L18Er6XT8L38rn+x+v5wdwcbkpZxE0pi7gpZRE/mJvDTSmLuCllEVddv5Sp1y1k6nULmXrdQr4542dMvW4hU69bSNys+xh5w08ZecNP+eJ//Ibqjplc9l8biJt1H1OvW8jU6xYy9bqFxM26j7hZ93HZf21g1ZprWbXmWjIeHc5l/7WBmNQlxKQuIW7WfQy9LY+ht+Ux4jtZxNySTdys+5h63UKmXreQqdctZOp1C4mbdR9xs+7j9v9cwO3/uYCb/usR0hb9lTsz23n8xW9w+7pWflg4hB8WDuGmNce59olqbsjP4Qd/KGTBC7v46eY2Htrs5tlXIyh8ejp/zJnA/Ys7mfnfO7jsvzYw8793EHvbapJ+tI2kH21jxHeyGPGdLOJm3ceI72Rx+8KDPPwLFw//wsUPH2zhmwtrSPrRNlJueoyUmx4j/ddBPPncLfyx9CoWrWlj0Yv7ebFqBE/ktbMgq45vzH+EHzxQwg9//gd+/ehOVj5xgFdfsLNrRwPl71h56fUeXqwawZaKL7M2bxgr8+P4bYadzUveY/OS99iSP5JXn5/E2u3f4fEXv0HpB9/lD89MYPPvI9j4bASr1lzL/Ys7uezOtXzxBw/xjfmPcMei33H/wsfY9vOlvLhuI6Uv23ly/es8/2QRr69+icb/eZrWnHyac4s48j9P07CtiI6Na3BufAjnxodoWJXNO2u38M7aLfy51MGjf3iTghV/5vnsP/N89p8pqOxm7ca3qNm+hfo/PM3+gi2s2vEWm/dP4tX917Cj7svsLnmT8j++iPP1V6h/t5rX9x7lp5vbmPtsHYte3E/W1gqe3OTh6T9a+cMzE3j8xW+w/NkOKl+PZ8l2Owte2MU3Hl/EdQ/dz5TFP+P7D8znuofu59E1izles4Yl2+3cuvx14lfUEpddwpTlBXzzl4v42v88xnWrnuO6Vc9x3arnmP70Ti7/3Q5uee4AcwpeZ07B61y36jmuW/UcU5YXcNXa/Vy59l3u2nSQVTve4pVdL1GzfQstf3mY4zVrKH59FU3H/8KGV1dQs/1lOl57mJrdT7Nqx1s8UXaYJdvt3LXpIHdtOshdmw5y16aD3LXpIHdtOsiS7XaWbLdz16aD3LXpINmvvMnmNyvZ/GYlf3p5M+XbjrJzQyXl61+ifNtRXqkdya49kezaE0n5tqO8s/UYxvNFhLz0Iu+s3cJfX6pm8/5JrNsTwZLtdu7adJD4FbXEZZdw80M5/Oy5eh5/7hp+snwY/7Z4P9//dTvf/3U7azd/l8efu4a1m7/LslUjeGizmweK3cwpeJ0pywuYsryALy/bwJeXbeCSe58hLruE+BW1xK+oJX5FLVet3c9tW4bz0JtfJrc0gdzSBB59Ip7FT3+JnywfxuKnv8Tazd/lkRe+zO+eD+c35eHcU+jigWI3D735ZW7dMoy7Nh1k4apdPFDs4oFiF/Ne6uDKte9y5dp3ueW5v7Jqx1sceecV3ihYxm8fWkyT12D2gz/n0TWL2fDqCmp2P01V1cscqX2Flr88zJEdD/HXF7Ip/92vKP/dryhf/xIv/2k35duOUr7tKPsqo6neM5k3GmdQevQHbG/6GS85f8sL7/+B9fZ7WW+/l7yab/KnAyk8UOxiyXY72a+8yS8Kylmy3c6S7Xbu2nSQVTveYsl2O3dtOsi8lzqY91IHt24ZxpVr3+XKte9y16aDrNrxFqt2vMWLL73Cn17ezCu7XuLP25/iz9ufYuNbjSzZbueuTQe5a9NB7tp0kLs2HWTJdjtLtttZst3OXZsOEr+ilvgVtcRllxCXXcIl9z7D6Nse5ZJ7n+HKte9y5dp3uXLtu1y59l1uee6v3PLcX4lfUUtcdgmX3PsMl9z7DHHZJcSvqOXKte9y5dp3ueW5v3L3C7u4a9NBlmy3s2rHW6za8RZLtttZst3OXZsOsmS7nSXb7SzZbv9/7cEBcKNnYeD9f2XF0tv4DHXkUU2+sfS43SrBZ6v2ssnam8Fs0epJN1W8LDZoteCgbM/WrvUma1EIkJ4f4ko+rsM1TU03jaH4s+SIUoXSfCXGzoQEjE9XMjC79farq4oZzGTKdBas7Wy3PllIb7/Rdjw1+zlNrkchN35+PzZ/6T4+/vx3uLDyXT7z1Zf5zFdfZum/f4ml//4llv77l5j/yv/DZ776Mh9//jt8/Pnv8PHnv8O5Z7/NuWe/zfTSn/Px57/Dx5//Dh9//jt8/Pnv8PHnv8O5Z7/N0Of/hsOZv+ft8wV6P/U57khmuSOZ5Y5klt5PfY47klnuSGbxPfVX+J76K3xP/RW+p/4K31N/xdvnCww+8w9MfM3HzP8bIZv/IL/7+Xcw/2cRfvfz7+D3XzjF779wiuSzA3zm/z7K73/uTj7+/HcYeTpHr/owverDuEIJXKEErlACVyiBK5SgfeQ3aB/5DXrVh7nndx8hNPsEverD9KoP06s+zB0PfQhXKIErlMAVSuAKJXCFErhCCdpHfoP2kd+gfeQ3aB/5DVyhBK5QAlcogSuUwBVK4AolcIUSuEIJXKEErlACVyiBK5TAFUrgCiVwhRJs/tJ9uEIJXKEErlACVyiBK5TAFUrgCiVwhRK4QglcoQSuUAJXKIErlMAVSuAKJXCFErhCCVyhBK5QAlcogSuUwBVK4AolcIUSuEIJXKEErlACVyiBK5TAFUrgCiVwhRK4QglcoQSuUAJXKIErlMAVSuAKJXCFErhCCVyhBK5QAlcogSuUwBVK4AolcIUSuEIJXKEErlACVyiBK5TAFUrgCiVwhRK4QglcoQSuUAJXKIErlMAVSuAKJXCFErhCCVyhBK5QAlcogSuUwBVK4AolcIUSuEIJXKEErlACVyhBxy/34/P58Pl8+Hw+fD4fPp8Pn8+Hz+fD5/Ph8/nw+Xz4fD58Ph8+nw+fz8ddd92F9r/Hhvbv7urVq9Q1Njayl4aGBuo2NjZ4PTKZDIVCgUKhQKFQoFAoUCgUKBQKFAoFCoUChUKBQqFAoVCgUChQKBQoFAqor29g+M7zM3aTodMmg++Mc+SOCB+XgveMPYRpxjHNOKYZ58HxBzj31Jv40Oz/RdyMEzfjvGfsISbOnCJuxombceJmnLgZ52P/+QHiZpyJM6eYOHOKiTOniJtx4macuBknbsaJm3HiZpyJM6dQUqCkYO6uVv6k6038Sdeb+JOuN/Hb93ajpODxt9/O42+/nbm7Wpm7q5XH3347j7/9dh5/++187MRB4mackw+N0PeeMEoKXjxg8Ok+wSP39/HI/X08cn8fH5j4FfwfiuH/UIxf+89D+D8Uw/+hGP4PxfB/KMY7H34/90+c4/6Jc9w/cY6BD57l/olz3D9xjpGHxjHjJmbcxIybmHETM24y8tA490+c4/6Jc9w/cY6Rh8YZeWgcM25ixk3MuIkZNzHjJg+OP8CD4w8w8tA40+86yuwxP4+dHmLi/e9m5KFx7p84x/0T57h/4hz3T5xj5KFxRh4a5y3vP89b3n+ed0TPY8ZNzLjJb8ogibuO8dvCy28LL78tvPy28HLszhjH7oxx7M4Y5w//CiO9Zxi4J8bIQ+PcP3GOkYfGMeMmZtzEjJs8dnqIx04P8djpIR47PcRjp4cwR/8TiTMRRh4a5/6Jc9w/cY4H/9MpHjs9xGOnh3j/2V/n/olzJM5EeOz0EO8/coL3HznB2IEAYwcCTIfvZTp8L9Phe5kO38t0+F6mw/cyHb6X35RBzL53MXYgwBn/e3nwjhOYfe9i4v3vZuL97+b+iXPcP36GgQ+eZeShcd49co7YyTCPHD+J2fcu3j1yjrc9GKN/MIYZNxl5aJzEmQjT4Xt5fDzI4+NBlHmM+yfO8Zv3HiF2t+DUgI/AfYcJ3HeYXw0f52T0BCejJ3jbgzHuf+d76B+M8auhs/xq6CzvHjnHqdMnOXX6JIOHvAwe8hK47zD9HzhB/wdOEPEaDB7ycvzwYQZCJwjcd5ihDi8Rr8GZt76JRzw1HjnUwSPHTzJwT4xjd8Y4dmeMsQMBxg4EGDsQ4NidMQbuifGrobO8e+QcsZNhfuVYnP84YHLszhjH7oxx7M4Yg/1nGew/S3/wUQb7zzLYf5bjvhNEvAaDh7xEvAYjBzsYPHCYgXtiHPed4LjvBMd9JzjuO8HggcOcOtTH4IHDHPed4LjvBMd9JzjuO8HggcMMdXiJeA0iXoOhDi+DBw5z/PBhjt0Z49idMY7dGePYnTGO3Rlj4J4YA/fEOO47wVCHl4jXIOI1iHgNIl6DiNcg4jWIeA0iXoOI1yDiNYh4DSJeg6EOL0MdXoY6vJw61MeZ4BFip4aInRriTPAIEa/ByMEORg52cCZ4hKF7+/iPJ97DgXvDnDp9kqF7+4h4DSJeg4jXIOI1iHgNRg52MHBPjMH+s8RODRE7NUTs1BCxU0PETg0ROzVE7NQQsVNDnDk9zmD/WY77TnDcd4LBA4cZPHCYU4f6OHWojzPBI4wc7CDiNYh4DSJeg6EOL0MdXgYPHGbo8LsYOvwuzLhJ7NQQsVNDxE4NETs1xMi9Jzl13zmO+04wdPhdHPedYPDAYSJeg4jXYPCQl4jXIOI1iHgNIl6DiNcg4jUY6vAyeOAwp+47x5nT45w5Pc6p+84x2H+WY3fGOHZnjGN3xjh2Z4xjd8YY7D/LqfvOYcZNzLhJ7NQQZ4JHOBM8wpngEQYPeRk85CXiNYh4DSJeg4jXIOI1iHgNIl6DiNcg4jWIeA0iXoOhDi8jBzuIeA0iXoOI12Cow0vEaxDxGkS8BhGvQcRrEPEaRLwGEa/BUIeXoQ4v7+ju5dShPgYPHGbo8LsYOvwuIl6DiNcg4jWIeA0iXoOI1yDiNYh4DSJeg4jXIOI1iHgNRg52MHKwgzPBI8RODXEmeISI1yDiNYh4DSJeg4jXIOI1iHgNRg52cCZ4hDPBI4wc7CDiNYh4DSJeg4jXYKjDS8RrEPEaDHV4GerwEvEaRLwGEa9BxGsQ8RpEvAYRr0HEaxDxGgx1eBnq8DJ44DCDBw4zeOAwgwcOM9ThJeI1iHgNIl6DiNcg4jUY6vAS8RpEvAYRr0HEaxDxGkS8BhGvQcRrMNThZfDAYU4d6uPUoT5OHepj8MBhTh3q49ShPiJeg4jXIOI1iHgNIl6DoQ4vQx1ehjq8DHV4ORM8QuzUELFTQ8RODXEmeIQzwSOcCR7BjJucOT3OsTtjHLszxmD/WQb7z2LGTcy4iRk3MeMmZtzkzOlxzpweZ7D/LMfujHHszhiD/WcZ7D/LYP9ZTt13DjNuYsZNzLiJGTcx4yZm3OTM6XHOnB7nzOlxzpwex4ybmHETM25ixk3MuIkZNzHjJmbcxIybmHETM25ixk3MuIkZNzHjJmbcxIybmHETM25ixk3MuIkZNzHjJmbcxIybmHETM25ixk3MuIkZNzHjJmbcxIybmHETM25ixk3MuIkZNzHjJmbcxIybmHETM25ixk3MuIkZNzHjJmbcxIybmHETM25ixk3MuIkZNzHjJmbcxIybmHETM25ixk3MuIkZNzHjJmbcxIybmHETM25ixk3MuIkZNzHjJmbcxIybmHETM25ixk3MuIkZNzHjJmbcxIybmHETM25ixk3MuIkZNzHjJmbcxIybmHETM25ixk1efPFFCoUChUKBQqFAoVCgUChQKBQoFAoUCgUKhQKFQoFCoUChUKBQKFAoFMhkMmj/e2xo/+6cTievh81m4yfhtvd8kJ87nsDwnad5YILmgQkM33kM33kM33kM33kM33kM33kM33ncdz/I0VgfR2N9HI31cTTWx9FYH0djfRyN9XE01sfBcJCjsT6Oxvo4GuvjaKyPo7E+jsb6OBrr42isj6OxPo7G+jga6+NorI+jsT6Oxvo4GuvjaKyPo7E+jsb6OBrr42isj6OxPo7G+jga6+NorI+jsT6Oxvo4GuvjaKyPo7E+jsb6OBrr42isjxMfOMgH3tvFB97bxQfe28WDA4dQUqCk4MGBQygpUFKgpEBJgZICJQVKCpQUKClQUqCkQEmBkgIlBUoKlBQoKVBSoKRASYGSAiUFSgqUFCgpUFKgpEBJgZICJQVKCs4P+njf6T7OD/o4P+hDSYGSAiUFSgqUFCgpUFKgpEBJgZICJQVKCsZPHmT85EHeO3KM944c470jx3jvyDGUFCgpUFLw4MAhzg/6UFKgpEBJgZICJQVKCpQUnB/0cX7Qx/lBH+cHfZwf9HF+0IeSAiUFSgqUFCgpOD/o4/ygj/ODPpQUKCk4P+jj/KCP84M+xk8eZPzkQcZPHmT85EHGTx5k/ORBxk8eZPzkQcZPHmT85EHOD/oYP3mQ8ZMHOT/o4/ygj/ODPs4P+lBScH7Qh5ICJQVKCpQUnB/0cX7Qh5ICJQVKCpQUKClQUjB+8iAPDhziwYFDPDhwCCUF5wd9nB/0oaRASYGSgvODPs4P+jg/6ENJgZICJQVKCpQUKClQUqCkQEmBkgIlBUoKlBQoKVBSoKRASYGSAiUFSgqUFIyfPMj5QR/nB30oKVBSoKRg/ORBxk8eZPzkQZQUKClQUqCkQEmBkgIlBUoKlBQoKVBSoKRASYGSAiUFSgqUFCgpUFKgpEBJgZICJQVKCpQUKClQUqCkQEmBkgIlBUoKlBQoKVBSoKRASYGSAiUFSgqUFCgpUFKgpEBJgZICJQVKCpQUKClQUqCkQEmBkgIlBUoKlBQoKVBSoKRASYGSAiUFSgqUFCgpUFKgpEBJgZICJQVKCpQUKClQUqCkQEmBkgIlBUoKlBQoKVBSoKRASYGSAiUFSgqUFCgpUFKgpEBJgZICJQVKCpQUKClQUqCkQEmBkgIlBUoKlBQoKVBSoKRASYGSAiUFSgqUFCgpUFKgpEBJgZICJQVKCpQUKClQUqCkQEmBkgIlBUoKlBQoKVBSoKRASYGSAiUFSgqUFCgpUFKgpEBJgZICJQVKCpQUKClQUqCkQEmBkgIlBUoKlBQoKVBSoKRASYGSAiUFSgqUFCgpUFKgpEBJgZICJQVKCpQUKClQUqCkQEmBkgIlBUoKlBQoKVBSoKRASYGSAiUFSgqUFCgpUFKgpEBJgZICJQVKCpQUKClQUqCkQEmBkgIlBUoKlBQoKVBSoKRASYGSAiUFSgqUFCgpUFKgpEBJgZICJQVKCpQUKClQUqCkQEmBkgIlBUoKlBQoKVBSoKRASYGSAiUFSgqUFCgpUFKgpEBJgZICJQVKCpQUKClQUqCkQEmBkgIlBUoKlBQoKVBSoKRASYGSAiUFSgqUFCgpUFKgpEBJgZICJQVKCpQUKClQUqCkQEmBkgIlBUoKlBQoKVBSoKRASYGSAiUFSgqUFCgpUFKgpEBJgZICJQVKCpQUKClQUqCkQEmBkgIlBUoKlBQoKVBSoKRASYGSAiUFSgqUFCgpUFKgpEBJgZICJQVKCpQUKClQUqCkQEmBkgIlBUoKlBQoKVBSoKRASYGSAiUFSgqUFCgpUFKgpEBJgZICJQVKCpQUKClQUqCkQEmBkgIlBUoKlBQoKVBSoKRASYGSAiUFSgqUFCgpUFKgpEBJgZICJQVKCpQUKClQUqCkQEmBkgIlBUoKlBQoKVBSoKRASYGSAiUFSgqUFCgpUFKgpEBJgZICJQVKCpQUKClQUqCkQEmBkgIlBUoKlBQoKVBSoKRASYGSAiUF3hYn2k+PDe3fXVNTE3WVSoW9VKtV6trb29E0TdM0TdM07afHhvbvzjAM7HY7pVKJvZRKJex2O4ZhoGmapmmapmnaT48N7SfC7/dz6dIlLMtiN8uyuHjxIn6/H03TNE3TNE3TfrpsaD8RUkoqlQq5XI7dcrkc1WoVKSWapmmapmmapv102dB+IsLhMB6Ph+npadLpNPl8nnQ6TTKZxOPxEA6H0TRN0zRN0zTtp8uG9hPhcDiYn5+ns7OTVCpFNBollUrR1dVFJpPB4XCgaZqmaZqmadpPlw3tJ6atrY1sNsvq6ipzc3OsrKyQzWZxu91omqZpmqZpmvbTZ0P7iWttbaW/vx+3242maZqmaZqmaW8cNjRN0zRN0zRN07QbbGiapmmapmmapmk32NA0TdM0TdM0TdNusKFpmqZpmqZpmqbdYEP7P4JlWeTzeRYXF8nn81iWhfa/J5/P88orr/BqLMsin8+zuLhIPp/HsixejWVZ5PN5FhcXyefzWJaF9s9++MMf8rWvfY3FxUVefPFFtra2eDWWZZHP51lcXCSfz2NZFq/Gsizy+TyLi4vk83ksy0L7Z//zf/5PXnrpJZaWlviLv/gL/jWWZZHP51lcXCSfz2NZFq/Gsizy+TyLi4vk83ksy0L7//v+97/PCy+8QKlUYi+WZZHP51lcXCSfz2NZFq/Gsizy+TyLi4vk83ksy0KDWq3G1tYWW1tbbG1tsbW1xdbWFltbW2xvb3Mzy7LI5/MsLi6Sz+exLItXY1kW+XyexcVF8vk8lmWh/Ytiscjzzz/PCy+8wPe//31ejWVZ5PN5FhcXyefzWJbFq7Esi3w+z+LiIvl8Hsuy2O+2trbY2tpia2uLra0ttra22NraYmtri62tLba2tqjVauxmWRb5fJ7FxUXy+TyWZfFqLMsin8+zuLhIPp/Hsiy0f2FDe8O7fPkygUCAaDTKxMQE0WiUQCDA+vo62r/NN77xDaLRKN/4xjfYy+XLlwkEAkSjUSYmJohGowQCAdbX17nZ5cuXCQQCRKNRJiYmiEajBAIB1tfX2e+eeeYZ7r77bkZHR5mYmODs2bMcOnSIT3/609zs8uXLBAIBotEoExMTRKNRAoEA6+vr3Ozy5csEAgGi0SgTExNEo1ECgQDr6+vsd1/84hfp6+sjFovx8MMP8573vIfjx4/z7W9/m5tdvnyZQCBANBplYmKCaDRKIBBgfX2dm12+fJlAIEA0GmViYoJoNEogEGB9fR3tRz388MOMj4/z13/919zs8uXLBAIBotEoExMTRKNRAoEA6+vr3Ozy5csEAgGi0SgTExNEo1ECgQDr6+vsd4899hg9PT309PTQ09NDT08PPT099PT08NGPfpTdLl++TCAQIBqNMjExQTQaJRAIsL6+zs0uX75MIBAgGo0yMTFBNBolEAiwvr7OfveDH/yAaDTKr/3ar2GaJuPj4wwMDPDEE09ws8uXLxMIBIhGo0xMTBCNRgkEAqyvr3Ozy5cvEwgEiEajTExMEI1GCQQCrK+vs5/19PTQ09NDT08PPT099PT00NPTQ09PDz09PfT09PCNb3yDHZcvXyYQCBCNRpmYmCAajRIIBFhfX+dmly9fJhAIEI1GmZiYIBqNEggEWF9fR/tnNrQ3tGvXrjE2Nka5XGZ2dpa1tTVmZmYol8uMjo5y/fp1tP81L7/8MuPj47yaa9euMTY2RrlcZnZ2lrW1NWZmZiiXy4yOjnL9+nV2XLt2jbGxMcrlMrOzs6ytrTEzM0O5XGZ0dJTr16+zX73wwgs8+uijeL1enn76adbW1viTP/kTenp6+OQnP0k2m2XHtWvXGBsbo1wuMzs7y9raGjMzM5TLZUZHR7l+/To7rl27xtjYGOVymdnZWdbW1piZmaFcLjM6Osr169fZr/L5PB/5yEcQQvDMM8+wtrbG448/zve//32i0ShbW1vsuHbtGmNjY5TLZWZnZ1lbW2NmZoZyuczo6CjXr19nx7Vr1xgbG6NcLjM7O8va2hozMzOUy2VGR0e5fv062j976qmn+Na3vsVerl27xtjYGOVymdnZWdbW1piZmaFcLjM6Osr169fZce3aNcbGxiiXy8zOzrK2tsbMzAzlcpnR0VGuX7/OfvbKK6/Q2NjI8PAww8PDDA8PMzw8zPDwMHfffTc7rl27xtjYGOVymdnZWdbW1piZmaFcLjM6Osr169fZce3aNcbGxiiXy8zOzrK2tsbMzAzlcpnR0VGuX7/OflWr1YhGo7z88ss8+uijrK2t8eUvf5lDhw5x4cIFvvCFL7Dj2rVrjI2NUS6XmZ2dZW1tjZmZGcrlMqOjo1y/fp0d165dY2xsjHK5zOzsLGtra8zMzFAulxkdHeX69evsV8PDwwwPDzM8PMzw8DDDw8MMDw/zzne+k7rbb7+dt771rdRdu3aNsbExyuUys7OzrK2tMTMzQ7lcZnR0lOvXr+h01K8AABppSURBVLPj2rVrjI2NUS6XmZ2dZW1tjZmZGcrlMqOjo1y/fh0NbGhvaAsLC2xubjI5OcnAwAAOh4NgMMjU1BRXrlwhk8mgvT4//OEPuXDhAh/4wAfY3t7m1SwsLLC5ucnk5CQDAwM4HA6CwSBTU1NcuXKFTCbDjoWFBTY3N5mcnGRgYACHw0EwGGRqaoorV66QyWTYry5cuIDdbuezn/0sb3vb23A4HHR2djI7O8t/+A//gc985jPsWFhYYHNzk8nJSQYGBnA4HASDQaamprhy5QqZTIYdCwsLbG5uMjk5ycDAAA6Hg2AwyNTUFFeuXCGTybBfPfnkkzQ0NHDhwgW6urpwOBwcP36chx9+mCtXrvDiiy+yY2Fhgc3NTSYnJxkYGMDhcBAMBpmamuLKlStkMhl2LCwssLm5yeTkJAMDAzgcDoLBIFNTU1y5coVMJoMG6+vrPPHEE/zcz/0ce1lYWGBzc5PJyUkGBgZwOBwEg0Gmpqa4cuUKmUyGHQsLC2xubjI5OcnAwAAOh4NgMMjU1BRXrlwhk8mwn33zm9/k8OHDJJNJkskkyWSSZDJJMpnkve99LzsWFhbY3NxkcnKSgYEBHA4HwWCQqakprly5QiaTYcfCwgKbm5tMTk4yMDCAw+EgGAwyNTXFlStXyGQy7Fef+9zn+Ju/+RseeeQRRkZGcDgcdHR08Pjjj2O323n66afZsbCwwObmJpOTkwwMDOBwOAgGg0xNTXHlyhUymQw7FhYW2NzcZHJykoGBARwOB8FgkKmpKa5cuUImk2G/SiaTJJNJkskkyWSSZDJJMpnkH/7hH2hsbOTJJ5/kzW9+M3ULCwtsbm4yOTnJwMAADoeDYDDI1NQUV65cIZPJsGNhYYHNzU0mJycZGBjA4XAQDAaZmpriypUrZDIZNLChvaEtLy/jdDoJBoPsFggEcDqdLC0tob0+8XicJ554goGBAX7zN3+TV7O8vIzT6SQYDLJbIBDA6XSytLTEjuXlZZxOJ8FgkN0CgQBOp5OlpSX2q4aGBu655x7e/OY3s9vP/uzPcvDgQf72b/+WHcvLyzidToLBILsFAgGcTidLS0vsWF5exul0EgwG2S0QCOB0OllaWmK/es973sPY2BhtbW3s9vM///PUvfLKK+xYXl7G6XQSDAbZLRAI4HQ6WVpaYsfy8jJOp5NgMMhugUAAp9PJ0tIS+9329jYTExP09vZy/Phx9rK8vIzT6SQYDLJbIBDA6XSytLTEjuXlZZxOJ8FgkN0CgQBOp5OlpSX2q1deeYVKpcIv/uIv8lqWl5dxOp0Eg0F2CwQCOJ1OlpaW2LG8vIzT6SQYDLJbIBDA6XSytLTEfvWlL32J2267jfe9733s1tLSwmc/+1keeeQRdiwvL+N0OgkGg+wWCARwOp0sLS2xY3l5GafTSTAYZLdAIIDT6WRpaQntXzz55JO8/PLLnD9/Hp/Px47l5WWcTifBYJDdAoEATqeTpaUldiwvL+N0OgkGg+wWCARwOp0sLS2hgQ3tDcuyLIrFIt3d3dhsNm7W29tLsVjEsiy013bHHXfwh3/4hzz55JPcdttt7MWyLIrFIt3d3dhsNm7W29tLsVjEsiwsy6JYLNLd3Y3NZuNmvb29FItFLMtiP8rlcjz11FPczLIs/vIv/5Jbb72VOsuyKBaLdHd3Y7PZuFlvby/FYhHLsrAsi2KxSHd3NzabjZv19vZSLBaxLIv9KBQK8fDDD3OzlZUV6g4dOkSdZVkUi0W6u7ux2WzcrLe3l2KxiGVZWJZFsViku7sbm83GzXp7eykWi1iWxX72X//rf+UHP/gB/+2//Tf2YlkWxWKR7u5ubDYbN+vt7aVYLGJZFpZlUSwW6e7uxmazcbPe3l6KxSKWZbEfra+vU9fT08M3v/lNFhYW+MIXvsD6+jq7WZZFsViku7sbm83GzXp7eykWi1iWhWVZFItFuru7sdls3Ky3t5disYhlWew3lmWxtrbG4cOHsdls1Go1VldXyefz1Go17r77bu6++27qLMuiWCzS3d2NzWbjZr29vRSLRSzLwrIsisUi3d3d2Gw2btbb20uxWMSyLDT43ve+x4ULF7jjjjs4c+YMOyzLolgs0t3djc1m42a9vb0Ui0Usy8KyLIrFIt3d3dhsNm7W29tLsVjEsiz2OxvaG9bW1ha1Wo2Wlhb20tzcTK1WY3t7G+21TUxMcM899/Cv2draolar0dLSwl6am5up1Wpsb2+ztbVFrVajpaWFvTQ3N1Or1dje3kb7F/Pz8/zgBz9geHiYuq2tLWq1Gi0tLeylubmZWq3G9vY2W1tb1Go1Wlpa2EtzczO1Wo3t7W32u29/+9ssLi5y5swZPv/5zzMyMsLb3vY26ra2tqjVarS0tLCX5uZmarUa29vbbG1tUavVaGlpYS/Nzc3UajW2t7fZr1566SWefvpplFK43W72srW1Ra1Wo6Wlhb00NzdTq9XY3t5ma2uLWq1GS0sLe2lubqZWq7G9vc1+tLa2Rl0qleL06dP81m/9Fh/72Mc4ceIEjzzyCLVajbqtrS1qtRotLS3spbm5mVqtxvb2NltbW9RqNVpaWthLc3MztVqN7e1t9ptXXnmFWq1Gc3Mzn/vc5zh48CBnzpwhGo1y991388UvfpEdW1tb1Go1Wlpa2EtzczO1Wo3t7W22trao1Wq0tLSwl+bmZmq1Gtvb22jwxBNPUKlU+NCHPsRuW1tb1Go1Wlpa2EtzczO1Wo3t7W22trao1Wq0tLSwl+bmZmq1Gtvb2+x3NrQ3rKtXr1LX2NjIXhoaGqjb2NhA+/G4evUqdY2NjeyloaGBuo2NDa5evUpdY2Mje2loaKBuY2MD7Z99/etf55Of/CS333474+Pj1F29epW6xsZG9tLQ0EDdxsYGV69epa6xsZG9NDQ0ULexscF+94d/+IdMTEywurrKz//8z+P3+9lx9epV6hobG9lLQ0MDdRsbG1y9epW6xsZG9tLQ0EDdxsYG+1GpVOLRRx/l3nvvJRQK8WquXr1KXWNjI3tpaGigbmNjg6tXr1LX2NjIXhoaGqjb2NhgP9rY2KDurW99K1/60pf4y7/8S/7oj/6I7u5u/vRP/5RPfOIT1F29epW6xsZG9tLQ0EDdxsYGV69epa6xsZG9NDQ0ULexscF+88orr1D30ksv8YlPfILR0VH+4A/+gFQqxa233spHPvIRFhcXqbt69Sp1jY2N7KWhoYG6jY0Nrl69Sl1jYyN7aWhooG5jY4P97rvf/S5/+qd/ysGDB7nnnnvY7erVq9Q1Njayl4aGBuo2Nja4evUqdY2NjeyloaGBuo2NDfY7G9obltPp5PWw2WxoPx5Op5PXw2az4XQ6eT1sNhsavPDCC5w7d443velNfPazn6W5uZk6p9PJ62Gz2XA6nbweNpuN/e6RRx5hfX2dL3/5y3R0dPDBD36QCxcuUOd0Onk9bDYbTqeT18Nms7EfffSjH6WhoYHHHnuMf43T6eT1sNlsOJ1OXg+bzcZ+NDIywic/+UmefPJJDhw4wC233EJPTw9zc3PcdtttZLNZrl27htPp5PWw2Ww4nU5eD5vNxn7zT//0T9T93d/9Hb/3e7/HuXPnOHr0KENDQ/zRH/0RdrudT37yk9Q5nU5eD5vNhtPp5PWw2Wzsd9lslrqRkRFu5nQ6eT1sNhtOp5PXw2azsd/Z0N6wmpqaqKtUKuylWq1S197ejvbj0dTURF2lUmEv1WqVuvb2dpqamqirVCrspVqtUtfe3s5+99RTTzE+Pk5rayvPPPMMXq+XHU1NTdRVKhX2Uq1WqWtvb6epqYm6SqXCXqrVKnXt7e3sd29+85ux2Wx0dHTwB3/wB9x22238/u//PrVajaamJuoqlQp7qVar1LW3t9PU1ERdpVJhL9Vqlbr29nb2m8997nN89atfZXp6mje/+c38a5qamqirVCrspVqtUtfe3k5TUxN1lUqFvVSrVera29vZj+666y5CoRA3a2pq4siRI1SrVb71rW/R1NREXaVSYS/VapW69vZ2mpqaqKtUKuylWq1S197ezn7jcDioe8tb3sLAwAC7tbW18c53vpO//du/5Qc/+AFNTU3UVSoV9lKtVqlrb2+nqamJukqlwl6q1Sp17e3t7GeWZfFnf/Zn3HbbbQSDQW7W1NREXaVSYS/VapW69vZ2mpqaqKtUKuylWq1S197ezn5nQ3vDMgwDu91OqVRiL6VSCbvdjmEYaD8ehmFgt9splUrspVQqYbfbMQwDwzCw2+2USiX2UiqVsNvtGIbBfvaxj32M3/md3+GXf/mXeeaZZ3jLW97CboZhYLfbKZVK7KVUKmG32zEMA8MwsNvtlEol9lIqlbDb7RiGgfYvHA4Hhw4dolqt8q1vfQvDMLDb7ZRKJfZSKpWw2+0YhoFhGNjtdkqlEnsplUrY7XYMw2C/+epXv0rdr//6r+Pz+fD5fPh8Pp5++mnqotEoPp+Pv//7v8cwDOx2O6VSib2USiXsdjuGYWAYBna7nVKpxF5KpRJ2ux3DMNB+lMPhoO6f/umfMAwDu91OqVRiL6VSCbvdjmEYGIaB3W6nVCqxl1KphN1uxzAM9puenh7qfumXfom93HrrrdRtbGxgGAZ2u51SqcReSqUSdrsdwzAwDAO73U6pVGIvpVIJu92OYRjsZ9/85jfZ3NzkV37lV7DZbNzMMAzsdjulUom9lEol7HY7hmFgGAZ2u51SqcReSqUSdrsdwzDY72xob2h+v59Lly5hWRa7WZbFxYsX8fv9aD9efr+fS5cuYVkWu1mWxcWLF/H7/ezw+/1cunQJy7LYzbIsLl68iN/vZz976KGH+MIXvsCxY8dIp9O0tLSwF7/fz6VLl7Asi90sy+LixYv4/X52+P1+Ll26hGVZ7GZZFhcvXsTv97Mf/fCHP+To0aOcPXuWvZTLZercbjd1fr+fS5cuYVkWu1mWxcWLF/H7/ezw+/1cunQJy7LYzbIsLl68iN/vZz86cuQIw8PDDA8PMzw8zPDwMMPDw/zCL/wCdW9/+9sZHh6msbGROr/fz6VLl7Asi90sy+LixYv4/X52+P1+Ll26hGVZ7GZZFhcvXsTv97Mf/fCHP+R973sfDz30EHsplUrUdXR0UOf3+7l06RKWZbGbZVlcvHgRv9/PDr/fz6VLl7Asi90sy+LixYv4/X72o1tuuYW3vOUt/Pmf/zmWZXGzf/zHf6TO7/dT5/f7uXTpEpZlsZtlWVy8eBG/388Ov9/PpUuXsCyL3SzL4uLFi/j9fva7//E//gd173jHO3g1fr+fS5cuYVkWu1mWxcWLF/H7/ezw+/1cunQJy7LYzbIsLl68iN/vRwMb2hualJJKpUIul2O3XC5HtVpFSon24yWlpFKpkMvl2C2Xy1GtVpFSskNKSaVSIZfLsVsul6NarSKlZL968sknWV5e5r777uNTn/oUDoeDVyOlpFKpkMvl2C2Xy1GtVpFSskNKSaVSIZfLsVsul6NarSKlZD+65ZZbuPXWW/na177Gd7/7XXYrFot8/etfRwiBx+OhTkpJpVIhl8uxWy6Xo1qtIqVkh5SSSqVCLpdjt1wuR7VaRUrJfjQyMkIymSSZTJJMJkkmkySTSQ4fPkxdNBolmUzysz/7s9RJKalUKuRyOXbL5XJUq1WklOyQUlKpVMjlcuyWy+WoVqtIKdmPbrnlFr73ve/xwgsvsLGxwW7FYpGvfvWrdHZ24vV6qZNSUqlUyOVy7JbL5ahWq0gp2SGlpFKpkMvl2C2Xy1GtVpFSsl+dOHGCcrlMLpdjt+9973t85Stf4eDBg9xyyy3USSmpVCrkcjl2y+VyVKtVpJTskFJSqVTI5XLslsvlqFarSCnZ7/76r/+ausOHD/NqpJRUKhVyuRy75XI5qtUqUkp2SCmpVCrkcjl2y+VyVKtVpJRoYEN7QwuHw3g8Hqanp0mn0+TzedLpNMlkEo/HQzgcRvvxCofDeDwepqenSafT5PN50uk0yWQSj8dDOBxmRzgcxuPxMD09TTqdJp/Pk06nSSaTeDwewuEw+1GpVOLChQvUlctlEokEiUSCRCJBIpEgkUiQSCSo1WrUhcNhPB4P09PTpNNp8vk86XSaZDKJx+MhHA6zIxwO4/F4mJ6eJp1Ok8/nSafTJJNJPB4P4XCY/eojH/kItVqNkZERnn32WfL5PJ///Od54IEH+Jmf+RmmpqbYEQ6H8Xg8TE9Pk06nyefzpNNpkskkHo+HcDjMjnA4jMfjYXp6mnQ6TT6fJ51Ok0wm8Xg8hMNhtNcWDofxeDxMT0+TTqfJ5/Ok02mSySQej4dwOMyOcDiMx+NhenqadDpNPp8nnU6TTCbxeDyEw2H2q4997GPUajUeeOABvvjFL5LP53nmmWd44IEHaGxs5L/8l//CjnA4jMfjYXp6mnQ6TT6fJ51Ok0wm8Xg8hMNhdoTDYTweD9PT06TTafL5POl0mmQyicfjIRwOs19Fo1Fuv/12pqam+NSnPsXq6ipf+tKXeN/73kfdRz/6UXaEw2E8Hg/T09Ok02ny+TzpdJpkMonH4yEcDrMjHA7j8XiYnp4mnU6Tz+dJp9Mkk0k8Hg/hcJj97hvf+Aa33norTU1NvJpwOIzH42F6epp0Ok0+nyedTpNMJvF4PITDYXaEw2E8Hg/T09Ok02ny+TzpdJpkMonH4yEcDqOBDe0NzeFwMD8/T2dnJ6lUimg0SiqVoquri0wmg8PhQPvxcjgczM/P09nZSSqVIhqNkkql6OrqIpPJ4HA42OFwOJifn6ezs5NUKkU0GiWVStHV1UUmk8HhcLAfvfzyy1QqFeq+8pWv8Nxzz/Hcc8/x3HPP8dxzz/Hcc8/x3HPPYVkWdQ6Hg/n5eTo7O0mlUkSjUVKpFF1dXWQyGRwOBzscDgfz8/N0dnaSSqWIRqOkUim6urrIZDI4HA72q3vuuYfZ2VlsNhsf/vCHiUajTE5O0traysLCAnfddRc7HA4H8/PzdHZ2kkqliEajpFIpurq6yGQyOBwOdjgcDubn5+ns7CSVShGNRkmlUnR1dZHJZHA4HGivzeFwMD8/T2dnJ6lUimg0SiqVoquri0wmg8PhYIfD4WB+fp7Ozk5SqRTRaJRUKkVXVxeZTAaHw8F+FQgEmJmZwWaz8ZGPfIRoNMqjjz5Ka2srmUwGn8/HDofDwfz8PJ2dnaRSKaLRKKlUiq6uLjKZDA6Hgx0Oh4P5+Xk6OztJpVJEo1FSqRRdXV1kMhkcDgf7VXNzM3/8x3/MwMAAMzMznDlzhg9+8IPUffrTn6arq4sdDoeD+fl5Ojs7SaVSRKNRUqkUXV1dZDIZHA4HOxwOB/Pz83R2dpJKpYhGo6RSKbq6ushkMjgcDva7f/zHf6Szs5N/jcPhYH5+ns7OTlKpFNFolFQqRVdXF5lMBofDwQ6Hw8H8/DydnZ2kUimi0SipVIquri4ymQwOhwMNbGhveG1tbWSzWVZXV5mbm2NlZYVsNovb7Ub7twkEAhQKBYaGhthLW1sb2WyW1dVV5ubmWFlZIZvN4na7uVlbWxvZbJbV1VXm5uZYWVkhm83idrvZr+69914KhQKFQoFCoUChUKBQKFAoFCgUChQKBQqFArfccgs72trayGazrK6uMjc3x8rKCtlsFrfbzc3a2trIZrOsrq4yNzfHysoK2WwWt9vNfjcwMMBLL73E8vIyc3NzrK6u8uyzz9LT08PN2trayGazrK6uMjc3x8rKCtlsFrfbzc3a2trIZrOsrq4yNzfHysoK2WwWt9uN9qMmJycpFAr09/dzs7a2NrLZLKurq8zNzbGyskI2m8XtdnOztrY2stksq6urzM3NsbKyQjabxe12s98Fg0FeeuklvvzlLzM3N8fKygrPPvssXV1d3KytrY1sNsvq6ipzc3OsrKyQzWZxu93crK2tjWw2y+rqKnNzc6ysrJDNZnG73ex3LpeLCxcu8K1vfYu5uTm+/OUv8+KLL9Lf38/N2trayGazrK6uMjc3x8rKCtlsFrfbzc3a2trIZrOsrq4yNzfHysoK2WwWt9uNBoVCgUwmw2tpa2sjm82yurrK3NwcKysrZLNZ3G43N2trayObzbK6usrc3BwrKytks1ncbjfaP7Oh/R+jtbWV/v5+3G432k9Ga2sr/f39uN1uXktrayv9/f243W60f7vW1lb6+/txu928ltbWVvr7+3G73Wg/yuv10t/fT2trK6+ltbWV/v5+3G43r6W1tZX+/n7cbjfav11rayv9/f243W5eS2trK/39/bjdbrQf1dHRQX9/P263m9fS2tpKf38/breb19La2kp/fz9utxvtRzU1NdHf309HRwevpbW1lf7+ftxuN6+ltbWV/v5+3G432r9da2sr/f39uN1uXktrayv9/f243W60H2VD0zRN0zRN0zRNu8GGpmmapmmapmmadoMNTdM0TdM0TdM07QYbmqZpmqZpmqZp2g02NE3TNE3TNE3TtBtsaJqmaZqmaZqmaTfY0DRN0zRN0zRN026woWmapmmapmmapt1gQ9M0TdM0TdM0TbvBhqZpmqZpmqZpmnaDDU3TNE3TNE3TNO0GG5qmaZqmaZqmadoNNjRN0zRN0zRN07QbbGiapmmapmmapmk32NA0TdM0TdM0TdNusKFpmqZpmqZpmqbdYEPTNE3TNE3TNE27wYamaZqmaZqmaZp2gw1N0zRN0zRN0zTtBhuapmmapmmapmnaDTY0TdM0TdM0TdO0G2xomqZpmqZpmqZpN9jQNE3TNE3TNE3TbrChaZqmaZqmaZqm3WBD0zRN0zRN0zRNu8GGpmmapmmapmmadoMNTdM0TdM0TdM07QYbmqZpmqZpmqZp2g02NE3TNE3TNE3TtBtsaJqmaZqmaZqmaTfY0DRN0zRN0zRN026woWmapmmapmmapt1gQ9M0TdM0TdM0TbvBhqZpmqZpmqZpmnaDDU3TNE3TNE3TNO0GG5qmaZqmaZqmadoNNjRN0zRN0zRN07QbbGiapmmapmmapmk3/H8zAel7iRWM7wAAAABJRU5ErkJggg==</figureUri><figureSize type="array"><element>560</element><element>420</element></figureSize><figureId>db9491bf-4e42-412e-a755-2463550d9b0f</figureId><regionNumbers type="array"><element>63</element><element>64</element><element>65</element><element>66</element></regionNumbers><originalRegionNumber>63</originalRegionNumber></outputData><lineNumbers type="array"><element>105</element><element>106</element><element>107</element><element>108</element></lineNumbers></element><element><type>figure</type><outputData><lineNumbers type="array"><element>110</element><element>111</element><element>112</element><element>113</element></lineNumbers><figureUri>data:image/png;base64,iVBORw0KGgoAAAANSUhEUgAAA0gAAAJ2CAYAAABl4KKyAAAgAElEQVR4AezBDXAVhJ3u4V9OEwItxVp7hhJnimU0L0X5sKxVqYrNpoHG1q02GBGpZrrAimEQ0xbXdtrVFu0Opo4Vv+hGPYSP0oTtzkIj0pBlK4ZCF6HQFt/DDLddmyg0yB1CuScf5NxJZrLDZoLYMiu6/J8nkQ0hhBBCCCGE0CdBCCGEEEIIIYQ+CUIIIYQQQggh9EkQQgghhBBCCKFPghBCCCGEEEIIfRKEEEIIIYQQQuiTIIQQQgghhBBCnwQhhBBCCCGEEPokCCGEEEIIIYTQJ0EIIYQQQgghhD4JQgghhBBCCCH0SRBCCCGEEEIIoU+CEEIIIYQQQgh9EoQQQgghhBBC6JMghBBCCCGEEEKfBCGEEEIIIYQQ+iQIIYQQQgghhNAnQQghhBBCCCGEPglCCCGEEEIIIfRJEEIIIYQQQgihT4IQQgghhBBCCH0ShBBCCCGEEELokyCEEEIIIYQQQp8EIYQQQgghhBD6JAghhBBCCCGE0CdBCCGEEEIIIYQ+CUIIIYQQQggh9EkQQgghhBBCCKFPghBCCCGEEEIIfRKEEEIIIYQQQuiTIIQQQgghhBBCnwQhhBBCCCGEEPokCCGEEEIIIYTQJ0EIIYQQQgghhD4JQgghhBBCCCH0SRBCCCGEEEIIoU+CEEIIIYQQQgh9EoQQQgghhBBC6JMghBBCCCGEEEKfBCGEEEIIIYQQ+iQ4RzU3N/Paa6/xVvbv38+mTZtobGzkj3/8I6fS09NDc3MzDQ0NNDc309PTw6n09PTQ3NxMQ0MDzc3N9PT0EEIIIYQQQnh3SHAO2r59OxUVFWzfvp3BtLW1UVFRwec//3kWLFjA3XffzdSpU3nssccYaO/evRQXF1NRUcGiRYuoqKiguLiYffv2MdDevXspLi6moqKCRYsWUVFRQXFxMfv27SOEEEIIIYRw9iU4x+zYsYO7776bUzlx4gQVFRXs2LGDb3zjG+zZs4cXXniBK664gieffJJ169bR7+jRo8ybN49MJsPy5cvZs2cPjz/+OJlMhrlz53Ls2DH6HT16lHnz5pHJZFi+fDl79uzh8ccfJ5PJMHfuXI4dO0YIIYQQQgjh7Epwjujq6uLJJ5/kzjvvpKOjg1NZs2YN6XSaxYsX8+Uvf5n8/HzGjBnDo48+Sm5uLqtWraLfypUrOXz4MN/61reYOnUq+fn5lJSU8OCDD3Lo0CFqa2vpt3LlSg4fPsy3vvUtpk6dSn5+PiUlJTz44IMcOnSI2tpaQgghhBBCCGdXgnNEZWUljz32GFOnTuWb3/wmp7JhwwYuuOACbr/9dk724Q9/mGeffZbFixfT78UXX2To0KGUlJRwsuLiYoYOHcrGjRvp9+KLLzJ06FBKSko4WXFxMUOHDmXjxo2EEEIIIYQQzq4E54ixY8dSU1PDU089xQUXXMBgenp62LNnD1dddRWJRIITJ06wdetWmpubOXHiBFdeeSVXXnklvXp6eti/fz8TJkwgkUgw0Cc/+Un2799PT08PPT097N+/nwkTJpBIJBjok5/8JPv376enp4cQQgghhBDC2ZPgHLFo0SKuueYa3sprr73GiRMnGDFiBGvWrGHy5Ml85StfoaKigiuvvJKf/OQn9Dt+/DgnTpzgwx/+MIMZMWIEJ06coKOjg+PHj3PixAk+/OEPM5gRI0Zw4sQJOjo6CCGEEEIIIZw9CcJ/ee211+j1b//2b3zve99j7ty5PP300yxZsoQPfOAD3HfffTQ0NNDryJEj9BoyZAiDed/73kev3/3udxw5coReQ4YMYTDve9/76PW73/2Ot2P27NlIQhKSkIQkJCEJSUhCEpKQhCQkIQlJSEISkpCEJCQhCUlIQhKSkIQkJCEJSUhCEpKQhCQkIQlJSEISkpCEJCQhCUlIQhKSkIQkJCEJSUhCEpKQhCQkIQlJSEISkpCEJCQhCUlIQhKSkIQkJCEJSUhCEpKQhCQkIQlJSEISkpCEJCQhCUlIQhKSkIQkJCEJSUhCEpKQhCQkIQlJSEISkpCEJCQhCUlIQhKSkIQkJCEJSUhCEpKQhCQkIQlJSEISkpCEJCQhCUlIQhKSkIQkJCEJSUhCEpKQhCQkIQlJSEISkpCEJCQhCUlIQhKSkIQkJCEJSUhCEpKQhCQkIQlJSEISkpCEJCQhCUlIQhKSkIQkJCEJSUhCEpKQhCQkIQlJSEISkpCEJCQhCUlIQhKSkIQkJCEJSUhCEpKQhCQkIQlJSEISkpCEJCQhCUlIQhKSkIQkJCEJSUhCEpKQhCQkIQlJSEISkpCEJCQhCUlIQhKSkIQkJCEJSUhCEpKQhCQkIQlJSEISkpCEJCQhCUlIQhKSkIQkJCEJSUhCEpKQhCQkIQlJSEISkpCEJCQhCUlIQhKSkIQkJCEJSUhCEpKQhCQkIQlJSEISkpCEJCQhCUlIQhKSkIQkJCEJSUhCEpKQhCQkIQlJSEISkpCEJCQhCUlIQhKSkIQkJCEJSUhCEpKQhCQkIQlJSEISkpCEJCQhCUlIQhKSkIQkJCEJSUhCEpKQhCQkIQlJSEISkpCEJCQhCUlIQhKSkIQkJCEJSUhCEpKQhCQkIQlJSEISkpCEJCQhCUlIQhKSkIQkJCEJSUhCEpKQhCQkIQlJSEISkpCEJCQhCUlIQhKSkIQkJCEJSUhCEpKQhCQkIQlJSEISkpCEJCQhCUlIQhKSkIQkJCEJSUhCEpKQhCQkIQlJSEISkpCEJCQhCUlIQhKSkIQkJCEJSUhCEpKQhCQkIQlJSEISkpCEJCQhCUlIQhKSkIQkJCEJSUhCEpKQhCQkIQlJSEISkpCEJCQhCUlIQhKSkIQkJCEJSUhCEpKQhCQkIQlJSEISkpCEJCQhCUlIQhKSkIQkJCEJSUhCEpKQhCQkIQlJSEISkpCEJCQhCUlIQhKSkIQkJCEJSUhCEpKQhCQkIQlJSEISkpCEJCQhCUlIQhKSkIQkJCEJSUhCEpKQhCQkIQlJSEISkpCEJCQhCUlIYvbs2YQzkyD8l2w2S6833niDH/zgB8yfP5/PfOYzlJWV8aMf/Yjc3FweeeQReg0dOpS3I5FIMHToUN6ORCLB27Fjxw5sYxvb2MY2trGNbWxjG9vYxja2sY1tbGMb29jGNraxjW1sYxvb2MY2trGNbWxjG9vYxja2sY1tbGMb29jGNraxjW1sYxvb2MY2trGNbWxjG9vYxja2sY1tbGMb29jGNraxjW1sYxvb2MY2trGNbWxjG9vYxja2sY1tbGMb29iml21sYxvb2MY2trGNbWxjG9vYxja2sY1tbGMb29jGNraxjW1sYxvb2MY2trGNbWxjG9vYxja2sY1tbGMb29jGNraxjW1sYxvb2MY2trGNbWxjG9vYxja2sY1tbGMb29jGNraxjW1sYxvb2MY2trGNbWxjG9vYxja2sY1tbGMb2/SyjW1sYxvb2MY2trGNbWxjG9vYxja2sY1tbGMb29jGNraxjW1sYxvb2MY2trGNbWxjG9vYxja2sY1tbGMb29jGNraxjW1sYxvb2MY2trGNbWxjG9vYxja2sY1tbGMb29jGNraxjW1sYxvb2MY2trGNbWxjG9vYxja2sY1tbGObXraxjW1sYxvb2MY2trGNbWxjG9vYxja2sY1tbGMb29jGNraxjW1sYxvb2MY2trGNbWxjG9vYxja2sY1tbGMb29jGNraxjW1sYxvb2MY2trGNbWxjG9vYxja2sY1tbGMb29jGNraxjW1sYxvb2MY2trGNbWxjG9vYxja2sY1tbNPLNraxjW1sYxvb2MY2trGNbWxjG9vYxja2sY1tbGMb29jGNraxjW1sYxvb2MY2trGNbWxjG9vYxja2sY1tbGMb29jGNraxjW1sYxvb2MY2trGNbWxjG9vYxja2sY1tbGMb29jGNraxjW1sYxvb2MY2trGNbWxjG9vYxja2sY1tetnGNraxjW1sYxvb2MY2trGNbWxjG9vYxja2sY1tbGMb29jGNraxjW1sYxvb2MY2trGNbWxjG9vYxja2sY1tbGMb29jGNraxjW1sYxvb2MY2trGNbWxjG9vYxja2sY1tbGMb29jGNraxjW1sYxvb2MY2trGNbWxjG9vYxja2sU0v29jGNraxjW1sYxvb2MY2trGNbWxjG9vYxja2sY1tbGMb29jGNraxjW1sYxvb2MY2trGNbWxjG9vYxja2sY1tbGMb29jGNraxjW1sYxvb2MY2trGNbWxjG9vYxja2sY1tbGMb29jGNraxjW1sYxvb2MY2trGNbWxjG9vYxjY7duwgnJkE4b/k5+fTq6CggKlTp3KyUaNG8dd//de0tLTQ1tbG8OHD6dXZ2clguru76fWxj32M4cOH06uzs5PBdHd30+tjH/sYIYQQQgghhLMnQfgvl19+Ob0KCwsZzAc+8AF6/e53v2PYsGHk5uby5ptvMpg333yT3Nxchg0bxrBhw8jNzeXNN99kMG+++Sa5ubkMGzaMEEIIIYQQwtmTIPyXvLw8CgoK+MUvfkFPTw8D/elPf6LXxIkT6TVx4kR2795NT08PJ+vp6WHXrl1MnDiRfhMnTmT37t309PRwsp6eHnbt2sXEiRMJIYQQQgghnF0Jwn/zxS9+kUwmQ11dHSdrbW1l8+bNTJ48mby8PHpNmzaNzs5O6urqOFldXR3d3d1MmzaNftOmTaOzs5O6ujpOVldXR3d3N9OmTSOEEEIIIYRwdiUI/01FRQUXXnghDz74IMuWLWPr1q1s2LCB22+/nV5///d/T79bb72V0aNH89BDD7FixQqam5tZsWIF3/3udxk9ejS33nor/W699VZGjx7NQw89xIoVK2hubmbFihV897vfZfTo0dx6662Ed6/KykrCO6uyspLwzqqsrCS8syorKwnvrMrKSsI7q7KykhDeSxKE/2bEiBH8+Mc/ZurUqTz++ON85Stfoaqqil4//OEPGT9+PP3y8/NJpVJceumlLFmyhIqKCpYsWcL48eOpra0lPz+ffvn5+aRSKS699FKWLFlCRUUFS5YsYfz48dTW1pKfn09491qwYAHhnbVgwQLCO2vBggWEd9aCBQsI76wFCxYQ3lkLFiwghPeSBOeg4uJibFNWVsZgPvKRj/Dkk0+yc+dOnnvuOV544QWampqYMmUKA40aNYrVq1ezdetWnnvuOX7+85+zevVqRo4cyUCjRo1i9erVbN26leeee46f//znrF69mpEjRxJCCCGEEEI4+xKEUxo+fDhTpkxhzJgxnE4ymWTKlCmMHDmS00kmk0yZMoWRI0cSQgghhBBCePdIEEIIIYQQQgihT4IQQgghhBBCCH0ShBBCCCGEEELokyCEEEIIIYQQQp8EIYQQQgghhBD6JAghhBBCCCGE0CdBCCGEEML/oNmzZyMJSUhCEpKQhCQkIQlJSEISkpCEJCQhCUlIQhKSkIQkJCEJSUhCEpKQhCQkIQlJSEISkpCEJCQhCUlIQhKSkIQkJCEJSUhCEpKQhCQkIQlJSEISkpCEJCQhCUlIQhKSkIQkJCEJSUhCEpKQhCQkIQlJSEISkpCEJCQhCUlIQhKSkIQkJCEJSUhCEpKQhCQkIQlJSEISkpCEJCQhCUlIQhKSkIQkJCEJSUhCEpKQhCQkIQlJSEISkpCEJCQhCUlIQhKSkIQkJCEJSUhCEpKQhCQkIQlJSEISkpCEJCQhCUlIQhKSkIQkJCEJSUhCEpKQhCQkIQlJSEISkpCEJCQhCUlIQhKSkIQkJCEJSUhCEpKQhCQkIQlJSGL27NmEsytBCCGEEML/oB07dmAb29jGNraxjW1sYxvb2MY2trGNbWxjG9vYxja2sY1tbGMb29jGNraxjW1sYxvb2MY2trGNbWxjG9vYxja2sY1tbGMb29jGNraxjW1sYxvb2MY2trGNbWxjG9vYxja2sY1tbGMb29jGNraxjW1sYxvb2MY2trGNbWxjG9vYxja2sY1tbGMb29jGNraxjW1sYxvb2MY2trGNbWxjG9vYxja2sY1tbGMb29jGNraxjW1sYxvb2MY2trGNbWxjG9vYxja2sY1tbGMb29jGNraxjW1sYxvb2MY2trGNbWxjG9vYxja2sY1tbGMb29jGNraxjW1sYxvb2MY2trGNbWxjG9vYxja2sY1tbGMb29jGNraxjW1sYxvb2GbHjh2EsytBCCGEEEIIIYQ+CUIIIYQQQggh9EkQQgghhBBCCKFPghBCCCGEEEIIfRKEEEIIIYQQQuiTIIQQQgghhBBCnwQhhBBCCCG8wzo7O+nu7ubP0d3dTWdnJyH8T0oQQgghhBDOisrKSpLJJLW1tQzm2LFjJJNJ7rvvPvpVVlaSTCZJJpMkk0mSySTJZJKpU6dyzz33kE6neTsqKytJJpMkk0mSySTJZJJkMsnUqVO55557SKfTDDRnzhySySSjRo0ik8lwKtOnTyeZTFJZWcnJfv/733PHHXfw/ve/n/z8fPLy8hg5ciRf/epXOXr0KINpaWlh/vz5fOhDHyIvL4/8/HyGDx/OvHnzOHDgAKczZ84cRo4cSWdnJwNVVlaSTCaZM2cOA3V3dzNq1CjmzJnDvffeSzKZJJlMkkwmSSaTJJNJkskkyWSSZDJJMpmksrKS8N6XIIQQQgghnBXt7e20tbWxcOFCDh48yGDa2to4duwY/drb22lra2P69OmUlpZSWlpKSUkJubm5LFu2jAkTJrBhwwZOp729nba2NqZPn05paSmlpaWUlJSQm5vLsmXLmDBhAhs2bOBkx44do62tjTfeeIN169YxmNdee40XX3yRtrY22tvb6ff666/zqU99ivXr1zN//nxWrFjB888/T1FREdXV1Vx//fV0dnZysm3btjF+/HieffZZvvSlL7Fy5UpWr17NrFmzSKVSTJo0icbGRt7KVVddxaFDh9i0aRMDvfDCC/Rau3YtA23ZsoU33niDa665hvHjx1NaWkppaSmlpaVcdtlltLW1MW7cOEpLSyktLaW0tJQJEyYQ3vsShBBCCCGEs+rIkSPMmTOHP0dNTQ2pVIpUKsWqVavYvHkzu3fv5vzzz+e2226jpaWFt6OmpoZUKkUqlWLVqlVs3ryZ3bt3c/7553PbbbfR0tLCyfLz85FEXV0dg1m7di0XXXQRAy1btoxDhw6xZcsWHnnkEWbPns0dd9zBmjVrePTRR9m1axfPPvss/Q4fPsyNN97IsGHDeOWVV6ipqWHWrFnMnDmTZ555hl//+tecd9553HzzzbS0tHAqn/nMZ+i1c+dOTvbqq69y4MABZsyYQXt7O9u2beNk27Zto1dxcTEVFRWkUilSqRSpVIqFCxfSa/78+aRSKVKpFKlUirlz5xLe+xKEEEIIIYSzatGiRaxfv57a2lrOxGWXXUZNTQ3t7e089thj/KUuu+wyampqaG9v57HHHmOg8vJyGhoayGQyDLR69Wpuv/12Btq/fz/5+flMmDCBgSorK5k4cSLHjx+n39KlS2lrayOVSjFu3DgGuvjii1m5ciXt7e08/PDDnMqYMWMYM2YM27Zt42QbN24kLy+P73//++Tl5bFx40ZO9vLLL3PppZdy4YUXEs4tCUIIIYQQwln10EMPcckll7Bw4UIOHjzImSgtLeW8886joaGBM1FaWsp5551HQ0MDA82cOZOuri7WrVvHydLpNLt27WLmzJkMNH78eDo6Ovj6179OJpPhZLm5uezevZt7772XfnV1dVx00UUUFxdzKlOnTuXSSy9l7dq1vJXrr7+eLVu20NPTQ79NmzZRUlLC0KFDKSoqYtOmTfTr6emhqamJoqIiwrknQQghhBDCO+yBF/8POVVN5FQ1kVPVRE5VEzlVTeRUNZFT1UROVRM5VU3kVDWRU9VETlUTOVVN5FQ1kVPVRE5VEzlVTeRUNZFT1UROVRM5VU3kVDWRU9VETlUTOVVN5FQ1kVPVRE5VEzlVTeRUNZFT1UROVRM5VU3kVDWRU9VETlUTOVVN5FQ1kVPVRE5VEzlVTeRUNZFT1UROVRM5VU3kVDWRU9VETlUTOVVN5FQ1kVPVRE5VEzlVTeRUNZFT1UROVRM5VU3kVDWRU9XEAy/+H97K0KFDSaVSHDlyhDlz5nCmrrvuOtLpNGfquuuuI51OM9DYsWMZP348dXV1nGzNmjWMHz+ecePGMdCiRYuYMmUKS5cuZcSIEdx44408/PDDbNu2jYG6u7s5cOAAl19+OaczefJk2traOHr0KKcyffp0Ojo62LlzJ726u7tpbGykuLiYXiUlJfzyl7/kyJEj9HrppZfo6uqipKSEcO5JEN5z3l/4Sfb+325CCCGE96pvT/s42eoistVFZKuLyFYXka0uIltdRLa6iGx1EdnqIrLVRWSri8hWF5GtLiJbXUS2uohsdRHZ6iKy1UVkq4vIVheRrS4iW11EtrqIbHUR2eoistVFZKuLyFYXka0uIltdRLa6iGx1EdnqIrLVRWSri8hWF5GtLiJbXUS2uohsdRHZ6iKy1UVkq4vIVheRrS4iW11EtrqIbHUR2eoistVFZKuLyFYXka0uIltdRLa6iGx1EdnqIrLVRWSri/j2tI9zOldffTVVVVWsX7+e2tpazkRubi5dXV2cqdzcXLq6uhjMjBkzaGhoIJPJ0G/NmjXMmDGDwQwfPpyXXnqJZ555hmuvvZaNGzdy//33M2XKFC688EKefvpp+mUyGXp98IMf5HSGDBlCr1/96lecyrRp0+j1y1/+kl4NDQ10dXVRUlJCr+LiYk6cOMGmTZvotXXrVvLy8pg+fTrh3JMgvOeMuPoGDmV6CCGEEML/Lg899BCSWLhwIa+//jp/qUwmQ15eHmcqk8mQl5fHYGbOnElXVxfr1q2j1549e7DNrFmzOJVEIsHcuXPZvHkzx48f52c/+xmLFy+m11133cXDDz9MryFDhtCru7ub0+ns7KTX2LFjOZURI0YwefJkXnrpJXo1Njby0Y9+lHHjxtFrwoQJfPSjH6WhoYFe27Zt49prryU3N5dw7kkQ3nO6Dr/Oof93ghBCCCH87zJkyBBqa2s5cuQIc+bM4S+1detWCgsLOVNbt26lsLCQwVx88cVcfvnl1NXV0Wvt2rVcddVVjBkzhoG6u7t5+eWXaWlpoV9ubi7FxcV873vfY9++fUhi6dKl9BoyZAgFBQXs3buX03n11VcZNmwYyWSSt3L99dezZcsWem3cuJHp06dzspKSEpqamujp6aGxsZGSkhLCuSlBCCGEEEJ417jiiitYvHgxP/3pT1mxYgV/rsbGRtrb2yktLeVMNDY20t7eTmlpKacyY8YMGhoayGQyrFy5khkzZjCYTCbDNddcw5IlSxjMiBEjuPrqqzly5Aj9ZsyYwd69e9m+fTun8tvf/pYdO3ZQXl7O6RQVFfHGG2+wc+dO9u/fzxe+8AVOVlpayh/+8AcaGxvp6OiguLiYcG5KEEIIIYQQ3lUefPBBPvGJT3Dffffx5zh48CCVlZXk5+dz991385c6ePAglZWV5Ofnc/fdd3Mq5eXldHV1cf/99/Of//mflJeXM5jhw4czceJEVqxYwa9//WsGOn78ONu2beMTn/gE/b72ta/xwQ9+kNtuu42DBw8y0OHDh7nlllvIz89n8eLFnE5JSQl5eXk88sgjvO9976O4uJiTlZSU0OsHP/gBH/nIR5g8eTLh3JQghBBCCCG8qwwZMoRUKkV7ezuncs8991BZWUllZSXz58/nlltu4eMf/zi2SaVSjB49mrfjnnvuobKyksrKSubPn88tt9zCxz/+cWyTSqUYPXo0pzJmzBgmT57Mo48+ynXXXceFF17IqTzxxBP09PTwV3/1V8ybN4+1a9fyL//yL3z/+99n0qRJ2OaRRx6h34UXXkh9fT2vv/46n/jEJ/jOd77Dxo0b2bhxI4888ggTJkzgN7/5DalUirFjx3I6ubm5XHvttfzkJz/hyiuvZMSIEZzs/PPPZ/LkyWzatIni4mLCuStBCCGEEEJ417niiiu4//77OZWnnnqKJ554gieeeILly5fz8ssvc9NNN7Fr1y7Ky8t5u5566imeeOIJnnjiCZYvX87LL7/MTTfdxK5duygvL+d0br31VnrNmjWLt/LpT3+aX/ziF3z605+mpqaGW2+9lZtuuomqqiqGDx9OU1MTpaWlnKykpIRXXnmF66+/ngceeIDPfe5zfO5zn+O+++5j4sSJ7Nq1i/Lyct6uoqIiOjo6KC4uZjCf+9zn6Orq4vOf/zzh3JUghBBCCCGcFalUimw2y6ksWbKEbDbLsmXL6JdKpchms2SzWbLZLNlslu7ublpaWli1ahWTJk3i7UilUmSzWbLZLNlslmw2S3d3Ny0tLaxatYpJkyYx0Jo1a8hkMpzsq1/9Ktlslrlz53KybDZLKpXiZBMmTGDz5s10d3eTzWbJZrNks1leeeUVPvOZzzCYsWPH8s///M90d3eTzWbJZrN0d3fT0NDApEmT+HN84xvfIJvN8sADDzCY73znO2SzWWbNmsVb+eIXv0g2m6W8vJzwv0+CEEIIIYQQQgh9EoQQQgghhBBC6JMghBBCCCGEEEKfBCGEEEIIIYQQ+iQIIYQQQgghhNAnQQghhBBCCCGEPglCCCGEEEIIIfRJEEIIIYQQQgihT4IQQgghhBBCCH0ShBBCCCGE8A7r7Oyku7ubP0d3dzednZ28V3R2dtLd3U14b0kQQgghhBDOisrKSpLJJLW1tQzm2LFjJJNJ7rvvPvpVVlaSTCZJJpMkk0mSySTJZJKpU6dyzz33kE6neTsqKytJJpMkk0mSySTJZJJkMsnUqVO55557SKfTDDRnzhySySSjRo0ik8lwKtOnTyeZTFJZWcnJfv/733PHHXfw/ve/n/z8fPLy8hg5ciRf/epXOXr0KINpaWlh/vz5fOhDHyIvL4/8/HyGDx/OvHnzOHDgAG/HvffeSzescGkAACAASURBVDKZJJlMkkwmSSaTJJNJkskkV155JfPmzeP3v/89p7J9+3aSySTjxo3jdA4cOMC8efMYMWIE+fn55OXlkUwmue+++zh27Bjh3S9BCCGEEEI4K9rb22lra2PhwoUcPHiQwbS1tXHs2DH6tbe309bWxvTp0yktLaW0tJSSkhJyc3NZtmwZEyZMYMOGDZxOe3s7bW1tTJ8+ndLSUkpLSykpKSE3N5dly5YxYcIENmzYwMmOHTtGW1sbb7zxBuvWrWMwr732Gi+++CJtbW20t7fT7/XXX+dTn/oU69evZ/78+axYsYLnn3+eoqIiqquruf766+ns7ORk27ZtY/z48Tz77LN86UtfYuXKlaxevZpZs2aRSqWYNGkSjY2NnE57ezttbW3cfPPNlJeXU15eTnl5OTNmzCCZTLJ8+XI+9alPcfDgQQaTSqUYPnw4+/bt41//9V85lcbGRiZNmkRdXR1/+7d/y+rVq1mxYgVTp07lH//xH7nmmms4duwY4d0tQQghhBBCOKuOHDnCnDlz+HPU1NSQSqVIpVKsWrWKzZs3s3v3bs4//3xuu+02WlpaeDtqampIpVKkUilWrVrF5s2b2b17N+effz633XYbLS0tnCw/Px9J1NXVMZi1a9dy0UUXMdCyZcs4dOgQW7Zs4ZFHHmH27NnccccdrFmzhkcffZRdu3bx7LPP0u/w4cPceOONDBs2jFdeeYWamhpmzZrFzJkzeeaZZ/j1r3/Neeedx80330xLSwtvR3V1NcuWLWPZsmUsW7aMJ598kg0bNvDMM89w6NAhli1bxkDd3d2sWLGCm266iUsuuYQnn3ySwbz++uvccsstXHDBBfzmN7/h+9//PjNnzmT27NnU19fz1FNP8atf/YpvfvObhHe3BCGEEEII4axatGgR69evp7a2ljNx2WWXUVNTQ3t7O4899hh/qcsuu4yamhra29t57LHHGKi8vJyGhgYymQwDrV69mttvv52B9u/fT35+PhMmTGCgyspKJk6cyPHjx+m3dOlS2traSKVSjBs3joEuvvhiVq5cSXt7Ow8//DBn4stf/jK99u3bx0CrVq3iT3/6EzfddBOzZs3ixRdf5MCBAwy0dOlSjhw5wg9/+ENGjRrFQH/3d3/H5MmT2bt3L+HdLUF4z+k+/DqHMj2EEEII4X+Hhx56iEsuuYSFCxdy8OBBzkRpaSnnnXceDQ0NnInS0lLOO+88GhoaGGjmzJl0dXWxbt06TpZOp9m1axczZ85koPHjx9PR0cHXv/51MpkMJ8vNzWX37t3ce++99Kurq+Oiiy6iuLiYU5k6dSqXXnopa9eu5Uzs3LmTXhdccAEDPfvss1x00UVce+213HnnnfSqqalhoLVr1/KRj3yE4uJiTuU//uM/2Lx5M+HdLUEIIYQQwjvs8I+rSZcVkC4rIF1WQLqsgHRZAemyAtJlBaTLCkiXFZAuKyBdVkC6rIB0WQHpsgLSZQWkywpIlxWQLisgXVZAuqyAdFkB6bIC0mUFpMsKSJcVkC4rIF1WQLqsgHRZAemyAtJlBaTLCkiXFZAuKyBdVkC6rIB0WQHpsgLSZQWkywpIlxWQLisgXVZAuqyAdFkB6bIC0mUFpMsKSJcVkC4rIF1WQLqsgHRZAemyAtJlBaTLCkiXFZAuKyBdVsDhH1fzVoYOHUoqleLIkSPMmTOHM3XdddeRTqc5U9dddx3pdJqBxo4dy/jx46mrq+Nka9asYfz48YwbN46BFi1axJQpU1i6dCkjRozgxhtv5OGHH2bbtm0M1N3dzYEDB7j88ss5ncmTJ9PW1sbRo0c5nS1bttDY2EhjYyONjY1s2rSJp59+mltuuYVhw4axcOFCTnbgwAF+/vOfc+edd9Jr9OjRXH/99Sxfvpyenh76dXd309rayrXXXkt470sQQgghhPAOu+CWKgrrWymsb6WwvpXC+lYK61sprG+lsL6VwvpWCutbKaxvpbC+lcL6VgrrWymsb6WwvpXC+lYK61sprG+lsL6VwvpWCutbKaxvpbC+lcL6VgrrWymsb6WwvpXC+lYK61sprG+lsL6VwvpWCutbKaxvpbC+lcL6VgrrWymsb6WwvpXC+lYK61sprG+lsL6VwvpWCutbKaxvpbC+lcL6VgrrWymsb6WwvpXC+lYK61sprG+lsL6VwvpWCutbKaxvpbC+lQtuqeJ0rr76aqqqqli/fj21tbWcidzcXLq6ujhTubm5dHV1MZgZM2bQ0NBAJpOh35o1a5gxYwaDGT58OC+99BLPPPMM1157LRs3buT+++9nypQpXHjhhTz99NP0y2Qy9PrgBz/I6QwZMoRev/rVrzidL3zhC3z2s5/ls5/9LJ/97GeZNm0ad911F2PGjOHf//3fGTduHCd77rnn6DV79mz6ffnLX6atrY3a2lr6ZTIZeuXn5xPe+xKEEEIIIYR3hYceeghJLFy4kNdff52/VCaTIS8vjzOVyWTIy8tjMDNnzqSrq4t169bRa8+ePdhm1qxZnEoikWDu3Lls3ryZ48eP87Of/YzFixfT66677uLhhx+m15AhQ+jV3d3N6XR2dtJr7NixnM66dev46U9/yvr16/mHf/gH8vLyuPPOO3nhhRe44oorGOj555/nkksu4dVXX6WhoYGGhgbOP/98ev3TP/0T/YYOHUqvjo4OwntfgnNUc3Mzr732Gm/HH//4RxobG3nzzTcZTE9PD83NzTQ0NNDc3ExPTw+n0tPTQ3NzMw0NDTQ3N9PT00MIIYQQQq8hQ4ZQW1vLkSNHmDNnDn+prVu3UlhYyJnaunUrhYWFDObiiy/m8ssvp66ujl5r167lqquuYsyYMQzU3d3Nyy+/TEtLC/1yc3MpLi7me9/7Hvv27UMSS5cupdeQIUMoKChg7969nM6rr77KsGHDSCaTnE5JSQmlpaV8/vOf59vf/jY/+tGPeP755/nCF77AQJs2beIPf/gD+/fv54YbbuCGG27ghhtu4KabbqLX1q1b+e1vf0uv3NxcLrroIn75y1/yVnbv3s2GDRvo7u4mvHslOAdt376diooKtm/fztuxcOFC7r77bl599VUG2rt3L8XFxVRUVLBo0SIqKiooLi5m3759DLR3716Ki4upqKhg0aJFVFRUUFxczL59+wghhBBC6HXFFVewePFifvrTn7JixQr+XI2NjbS3t1NaWsqZaGxspL29ndLSUk5lxowZNDQ0kMlkWLlyJTNmzGAwmUyGa665hiVLljCYESNGcPXVV3PkyBH6zZgxg71797J9+3ZO5be//S07duygvLycv8TNN9/MXXfdxZYtW3jggQc42fLly8nLy6OtrY2Ojg46Ojro6Oigo6ODLVu20Ovpp5+m39/8zd/whz/8gZ07d3IqX/va1/jiF7/I4cOHCe9eCc4xO3bs4O677+bteuaZZ9i5cyeDOXr0KPPmzSOTybB8+XL27NnD448/TiaTYe7cuRw7dox+R48eZd68eWQyGZYvX86ePXt4/PHHyWQyzJ07l//PHtwARX3fi/5/zwq70Eu0i/0ONc5E8TbBqOASatKaKOLgSn6Ne6McBOMJkTlVG91GIe0JN+mEkKihjZHryeIDHkx+IFhKSDurEvSi0MSHkwezm4fGrs5IcxqOwVl372Sph4dlf//ZzHCGyx+iibmNiZ/Xq6enByGEEEKIqKeffprbb7+d0tJSvoju7m6cTicWi4X169fzZXV3d+N0OrFYLKxfv56x5OfnMzAwwOOPP86///u/k5+fz2gSEhKYPXs2tbW1fPDBB4x0+fJlTp06xe23386QX/7yl9x000088MADdHd3M9KlS5dYvnw5FouFxx57jC/rN7/5DTfffDPPPPMMH374IVGXLl3iD3/4Aw6Hg4kTJ2I2mzGbzZjNZsxmM5mZmaSkpLB37156e3uJeuSRR7BYLKxdu5aenh5GeuWVV2hra2PFihUkJSUhrl8mbhADAwPs2LGDVatW0dfXx9U4c+YM27dvx2q1Mpp9+/Zx6dIlnnzySTIzM7FYLNjtdp5++mkuXrxIXV0dQ/bt28elS5d48sknyczMxGKxYLfbefrpp7l48SJ1dXUIIYQQQkSZzWZ0XScUCjGWjRs34nQ6cTqdrFu3juXLl5OcnIzP50PXdaZMmcLV2LhxI06nE6fTybp161i+fDnJycn4fD50XWfKlCmMZdq0aWRkZFBZWcn8+fOZPHkyY6mqqiISifDDH/6QtWvX0tjYyB/+8Ae2bduGzWbD5/OxdetWhkyePJmXX36ZCxcucPvtt/PMM8/Q2tpKa2srW7duJS0tjT/96U/ous706dP5shISEti5cyeDg4MUFRURVVdXx+DgIIWFhYylqKiIv/3tb7z00ktETZs2jaqqKk6fPk1qairbtm2jtbWVgwcP4nQ6yc3N5ZZbbmHbtm2I65uJG4TT6WT79u1kZmbyq1/9iivp6+ujuLiYO+64A03TGM3hw4eJi4vDbrczXHZ2NnFxcbS2tjLk8OHDxMXFYbfbGS47O5u4uDhaW1sRQgghhBgyZ84cHn/8ccayc+dOqqqqqKqqorq6mhMnTrB06VI8Hg/5+flcrZ07d1JVVUVVVRXV1dWcOHGCpUuX4vF4yM/P50oKCgqIWrlyJZ/n7rvv5t/+7d+4++67qampoaCggKVLl/Loo4+SkJDAsWPH0DSN4ex2O++88w4LFiygvLyce++9l3vvvZfS0lJmz56Nx+MhPz+fa+VwOMjLy+PNN9/E5XKxd+9erFYr9913H2NZtWoV48aNY9euXQz5p3/6J1599VUmTpzIo48+yr333suSJUuorq5m1apVvP322yilENc3EzeI6dOnU1NTw86dO5k4cSJX8utf/xq/38/zzz/PaCKRCOfOnSMtLQ2TycRId9xxB+fOnSMSiRCJRDh37hxpaWmYTCZGuuOOOzh37hyRSAQhhBBC3Dh0XccwDMayefNmDMPA5XIxRNd1DMPAMAwMw8AwDMLhMF1dXdTX12Oz2bgauq5jGAaGYWAYBoZhEA6H6erqor6+HpvNxkj79++nt7eX4X7xi19gGAZr1qxhOMMw0HWd4dLS0jh69CjhcBjDMDAMA8MweOedd8jKymI006dP55VXXiEcDmMYBoZhEA6HaWlpwWazcTX27NmDYRgkJCQwlt/97ncYhoHT6eS9994jEAhgMpkYS1JSEuFwGK/Xy3A5OTm8/fbbGIaBYRgYhkF/fz8vvvgiSinE9c/EDaK4uJh77rmHq9He3k59fT1lZWUkJSUxmsuXLzM4OEhiYiKjGT9+PIODg/T19XH58mUGBwdJTExkNOPHj2dwcJC+vj6EEEIIIYQQXx8T4v8SCAR44oknyMnJYcmSJYwlGAwSZTabGc24ceOI+stf/kIwGCTKbDYzmnHjxhH1l7/8hav1yu9/T0pKCikpKaSkpJCSksILL7yAEEIIIYT49nvhhRdISUkhJSWFlJQUUlJSSElJQVw7E+L/8j//5/9k3LhxlJeX83ni4uK4GiaTibi4OK6GyWTiai1buhSfz4fP58Pn8+Hz+fj5z3+OEEIIIYT49vv5z3+Oz+fD5/Ph8/nw+Xz4fD7EtTMh/sv+/fvp6Ohgy5YtfPe73+XzJCQkENXf389owuEwUbfccgsJCQlE9ff3M5pwOEzULbfcghBCCCGEEOLrY0L8l46ODqJ++tOfkpKSQkpKCikpKdTX1xNVVFRESkoK/+f//B/i4+OJiYkhEAgwmkAgQExMDPHx8cTHxxMTE0MgEGA0gUCAmJgY4uPjEUIIIYQQQnx9TIj/cvfdd5OXl0deXh55eXnk5eWRl5fHf//v/52o+fPnk5eXh9lsJmr27Nl4vV4ikQjDRSIRPB4Ps2fPZsjs2bPxer1EIhGGi0QieDweZs+ejRBCCCGEEOLrZUL8l8LCQjZt2sSmTZvYtGkTmzZtYtOmTfzoRz8iqqioiE2bNvGd73yHqMWLF9Pf309TUxPDNTU1EQ6HWbx4MUMWL15Mf38/TU1NDNfU1EQ4HGbx4sUIIYQQQgghvl4mxJdWUFDAlClT2LJlC7W1tZw8eZLa2lo2bdrElClTKCgoYEhBQQFTpkxhy5Yt1NbWcvLkSWpra9m0aRNTpkyhoKAAIYQQQgghxNfLhPjSLBYLuq4zc+ZMNm/eTFFREZs3byY1NZW6ujosFgtDLBYLuq4zc+ZMNm/eTFFREZs3byY1NZW6ujosFgtCCCGEEEKIr5eJG1B2djY+n49/+Id/4Go8+eST+Hw+5s6dy0iTJk2ioaGB48eP8+KLL/Laa6/R0NBAUlISI02aNImGhgaOHz/Oiy++yGuvvUZDQwNJSUkIIYQQQgghvn4mxFdCKcXcuXNJSkriSpRSzJ07l6SkJIQQQghx43I6nSilqKurYzQ9PT0opSgtLWWI0+lEKYVSCqUUSimUUmRmZrJx40bOnj3LlZSUlKCUQimFUgqlFEoplFIopVBKoZTC6XQSVVJSglIKpRRKKZRSKKVQSqGUQinFQw89xJCSkhKUUiilUEqhlEIphVKKu+66i7Vr1/LRRx8xXGlpKUoplFIopVBKoZRCKYVSCqUUb7zxBqNZvXo1SUlJ9Pf3M5LT6UQpxerVqxkpHA4zadIkVq9eTUlJCUoplFIopVBKoZRCKYVSCqUUSimcTifi282E+MYZuHSB7t4IQgghhPhmC4VC+P1+NmzYQHd3N6Px+/309PQwJBQK4ff7ycnJQdM0NE3DbrcTExODy+UiLS2NgwcP8nlSU1PRNA1N09A0jVmzZuH3+5kxYwaapqFpGpqmkZaWRlQoFMLv92O329E0DU3T0DQNTdPQNA1N08jIyGBIKBTC7/ezbNky8vPzyc/PJz8/n7y8PJRSVFdXc+edd9Ld3c2Qnp4e/H4/GRkZaJqGpmlomoamaWiahqZpWK1WRvOjH/2IixcvcuTIEUZ69dVXiWpsbGSkjo4OPvnkE+655x5SU1PRNA1N09A0jVmzZuH3+5kxYwaapqFpGpqmkZaWhvh2MyGEEEIIIb5WwWCQ1atX80XU1NSg6zq6rlNfX8/Ro0fxer1YrVYeeOABurq6GEtRURG6rqPrOrqus2HDBqLWrVuHruvouo6u66xZs4bhdu/eja7r6LqOruvouo6u6+i6ziOPPMJIzz//PC6XC5fLhcvlYseOHRw8eJDdu3dz8eJFXC4XIz3xxBPouo6u6+i6jq7r6LqOruvcdtttjCYrK4uo06dPM9yf//xnzp8/T15eHqFQiFOnTjHcqVOniMrOzqaoqAhd19F1HV3X2bBhA1Hr1q1D13V0XUfXddasWYP4djMhhBBCCCG+VsXFxRw4cIC6ujquxaxZs6ipqSEUCrF9+3auV4WFhUSdOXOGr8K0adOYNm0ap06dYrjW1lZiY2PZtm0bsbGxtLa2MtyJEyeYOXMmkydPRoghJoQQQggh/s7+0/e/CLiTCbiTCbiTCbiTCbiTCbiTCbiTCbiTCbiTCbiTCbiTCbiTCbiTCbiTCbiTCbiTCbiTCbiTCbiTCbiTCbiTCbiTCbiTCbiTCbiTCbiTCbiTCbiTCbiTCbiTCbiTCbiTCbiTCbiTCbiTCbiTCbiTCbiTCbiTCbiTCbiTCbiTCbiTCbiTCbiTCbiTCbiTCbiTCbiTCbiTCbiTCbiTCbiTCbiTCbiTCbiTCbiTCbiTCbiT+U/f/+LzbNmyhVtvvZUNGzbQ3d3NtdA0jQkTJtDS0sL16vTp00RNnDiRr8qCBQvo6OggEokw5MiRI9jtduLi4li4cCFHjhxhSCQS4dixYyxcuBAhhjMhhBBCCPF3Fp+ykURHJ4mOThIdnSQ6Okl0dJLo6CTR0Umio5NERyeJjk4SHZ0kOjpJdHSS6Ogk0dFJoqOTREcniY5OEh2dJDo6SXR0kujoJNHRSaKjk0RHJ4mOThIdnSQ6Okl0dJLo6CTR0Umio5NERyeJjk4SHZ0kOjpJdHSS6Ogk0dFJoqOTREcniY5OEh2dJDo6SXR0kujoJNHRSaKjk0RHJ4mOThIdnSQ6Okl0dJLo6CTR0Umio5NERyeJjk4SHZ3Ep2zk88TFxaHrOsFgkNWrV3Ot5s+fz9mzZ/mqNTQ0UFdXR11dHXV1ddTV1VFXV0ddXR1dXV2M1NHRQVtbG21tbbS1tXHkyBF27drF8uXLiY+PZ8OGDYx07NgxGhsbaWxspLGxkcbGRhobG+nu7ubz5OTk0NfXx+nTp4kKh8O0tbWRnZ1NlN1u56233iIYDBL1+uuvMzAwgN1uR4jhTAghhBBCiK/dj3/8Yx599FEOHDhAXV0d1yImJoaBgQG+amvXrqWwsJDCwkIKCwspLCyksLCQwsJC3n33XUZasmQJixYtYtGiRSxatIjFixfz8MMPM23aNP74xz8yY8YMRnrqqacoKCigoKCAgoICCgoKKCgo4P333+fzLF68mKi33nqLqJaWFgYGBrDb7URlZ2czODjIkSNHiDp+/DixsbHk5OQgxHAmhBBCCCHEdWHLli2kpKSwYcMGLly4wJfV29tLbGwsXzW/309fXx99fX309fXR19dHX18ffX195OTkMFJzczOHDh3iwIEDPPXUU8TGxrJq1SpeffVV5syZw2gOHz5MKBQiFAoRCoUIhUKEQiEWLFjA5xk/fjwZGRm8/vrrRLW1tfH973+fGTNmEJWWlsb3v/99WlpaiDp16hTz5s0jJiYGIYYzIYQQQgghrgtms5m6ujqCwSCrV6/myzp+/Di33XYbXzWLxYLZbMZsNmM2mzGbzZjNZsxmMyaTiZHsdjuapnHfffdRVlbGb3/7W1566SWWLFnCWOLj40lISCAhIYGEhAQSEhJISEggJiaGK1mwYAEdHR1Etba2kpOTw3B2u51jx44RiURoa2vDbrcjxEgmhBBCCCHEdWPOnDk89thjHDp0iNraWr6otrY2QqEQmqZxvVm2bBkPP/wwHR0dlJeX81VbuHAhn3zyCadPn+bcuXMsWbKE4TRN4+OPP6atrY2+vj6ys7MRYiQTQgghhBDiuvL0009z++23U1payhfR3d2N0+nEYrGwfv16rke/+c1vuPnmm3nmmWf48MMP+SrZ7XZiY2PZunUr48aNIzs7m+HsdjtR//Iv/8L3vvc9MjIyEGIkE0IIIYQQ4rpiNpvRdZ1QKMRYNm7ciNPpxOl0sm7dOpYvX05ycjI+nw9d15kyZQpftUcffRSn04nT6cTpdOJ0OnE6nTidTpxOJ1cjISGBnTt3Mjg4SFFREV+lmJgY5s2bx+9//3vuuusuxo8fz3BWq5WMjAyOHDlCdnY2QozGhBBCCCGEuO7MmTOHxx9/nLHs3LmTqqoqqqqqqK6u5sSJEyxduhSPx0N+fj7/L1RXV1NVVUVVVRVVVVVUVVVRVVVFVVUVVVVVXC2Hw0FeXh5vvvkmLpeLr9LChQvp6+sjOzub0dx7770MDAxw3333IcRoTAghhBBCiK+FrusYhsFYNm/ejGEYuFwuhui6jmEYGIaBYRgYhkE4HKarq4v6+npsNhtf1P33349hGOTn5zOaPXv2YBgGhmFgGAaGYWAYBoZhYBgGhmFgGAZD9uzZg2EYJCQkMJbf/e53GIaB0+kkyuVyYRgG8+bN41o88cQTGIZBeXk5o3nmmWcwDIOVK1fyee6//34MwyA/Px9xYzEhhBBCCCGEEOIzJoQQQgghhBBCfMaEEEIIIYQQQojPmBBCCCGEEEII8RkTQgghhBBCCCE+Y0IIIYQQQgghxGdMCCGEEEIIIYT4jAnxjTNw6QIXeyMIIYQQQgghvlomhBBCCCGEEEJ8xoQQQgghhBDiS+nv7yccDiO+PUwIIYQQQoivhdPpRClFXV0do+np6UEpRWlpKUOcTidKKZRSKKVQSqGUIjMzk40bN3L27FmupKSkBKUUSimUUiilUEqhlEIphVIKpRROp5OokpISlFIopVBKoZRCKYVSCqUUSikeeughhpSUlKCUQimFUgqlFEoplFLcddddrF27lo8++ojhSktLUUqhlEIphVIKpRRKKZRSKKV44403GEtJSQlKKZRSKKVQSqGUQinFXXfdxdq1a/noo48YyxtvvIFSihkzZnAl58+fZ+3atYwfPx6LxUJsbCxKKUpLS+np6UF8s5kQQgghhBBfi1AohN/vZ8OGDXR3dzMav99PT08PQ0KhEH6/n5ycHDRNQ9M07HY7MTExuFwu0tLSOHjwIJ8nNTUVTdPQNA1N05g1axZ+v58ZM2agaRqapqFpGmlpaUSFQiH8fj92ux1N09A0DU3T0DQNTdPQNI2MjAyGhEIh/H4/y5YtIz8/n/z8fPLz88nLy0MpRXV1NXfeeSfd3d0M6enpwe/3k5GRgaZpaJqGpmlomoamaWiahtVqZSyhUAi/38+yZcvIz88nPz+f/Px88vLyUEpRXV3NnXfeSXd3N6PRdZ2EhATOnDmD2+1mLG1tbdhsNpqamvjpT39KQ0MDtbW1ZGZm8utf/5p77rmHnp4exDeXCSGEEEII8bUKBoOsXr2aL6KmpgZd19F1nfr6eo4ePYrX68VqtfLAAw/Q1dXFWIqKitB1HV3X0XWdDRs2ELVu3Tp0XUfXdXRdZ82aNQy3e/dudF1H13V0XUfXdXRdR9d1HnnkEUZ6/vnncblcuFwuXC4XO3bs4ODBg+zevZuLFy/icrkY6YknnkDXdXRdR9d1dF1H13V0Xee2227jSp5//nlcLhculwuXy8WOHTs4ePAgu3fv5uLFi7hcLkYKh8PU1taydOlSbr31Vnbs2MFoLly4wPLly5k4cSJ/+tOf2LZtGytWrODBBx/k5ZdfZufOnbz77rv86le/QnxzmRBCCCGEEF+r4uJiDhw4QF1dHddi1qxZ1NTUEAqF2L59O9erwsJCos6cOcPfS2FhIVFnzpxhpPr6ev72t7+xgt6AtgAAIABJREFUdOlSVq5cyeHDhzl//jwjPffccwSDQfbs2cOkSZMY6Wc/+xkZGRm8//77iG8uE0IIIYQQf2ftu05RZqukzFZJma2SMlslZbZKymyVlNkqKbNVUmarpMxWSZmtkjJbJWW2SspslZTZKimzVVJmq6TMVkmZrZIyWyVltkrKbJWU2Sops1VSZqukzFZJma2SMlslZbZKymyVlNkqKbNVUmarpMxWSZmtkjJbJWW2SspslZTZKimzVVJmq6TMVkmZrZIyWyVltkrKbJWU2Sops1VSZqukzFZJma2SMlslZbZKymyVlNkqKbNVUmarpMxWSZmtkvZdp/g8W7Zs4dZbb2XDhg10d3dzLTRNY8KECbS0tHC9On36NFETJ07k7+X06dNETZw4kZH27t3L1KlTmTdvHqtWrSKqpqaGkRobG/ne975HdnY2Y3n77bc5evQo4pvLhBBCCCHE31nWz35MubeYcm8x5d5iyr3FlHuLKfcWU+4tptxbTLm3mHJvMeXeYsq9xZR7iyn3FlPuLabcW0y5t5hybzHl3mLKvcWUe4sp9xZT7i2m3FtMubeYcm8x5d5iyr3FlHuLKfcWU+4tptxbTLm3mHJvMeXeYsq9xZR7iyn3FlPuLabcW0y5t5hybzHl3mLKvcWUe4sp9xZT7i2m3FtMubeYcm8x5d5iyr3FlHuLKfcWU+4tptxbTLm3mHJvMeXeYrJ+9mM+T1xcHLquEwwGWb16Nddq/vz5nD17lq9aQ0MDdXV11NXVUVdXR11dHXV1ddTV1dHV1cVIHR0dtLW10dbWRltbG0eOHGHXrl0sX76c+Ph4NmzYwEjHjh2jsbGRxsZGGhsbaWxspLGxke7ubq5GR0cHbW1ttLW10dbWxpEjR9i1axfLly8nPj6eDRs2MNz58+d57bXXWLVqFVFTpkxhwYIFVFdXE4lEGBIOh/mP//gP5s2bh/h2MyGEEEIIIb52P/7xj3n00Uc5cOAAdXV1XIuYmBgGBgb4qq1du5bCwkIKCwspLCyksLCQwsJCCgsLeffddxlpyZIlLFq0iEWLFrFo0SIWL17Mww8/zLRp0/jjH//IjBkzGOmpp56ioKCAgoICCgoKKCgooKCggPfff5+rsWTJEhYtWsSiRYtYtGgRixcv5uGHH2batGn88Y9/ZMaMGQz34osvEvXggw8ypLCwEL/fT11dHUN6e3uJslgsiG83E0IIIYQQ4rqwZcsWUlJS2LBhAxcuXODL6u3tJTY2lq+a3++nr6+Pvr4++vr66Ovro6+vj76+PnJychipubmZQ4cOceDAAZ566iliY2NZtWoVr776KnPmzGE0hw8fJhQKEQqFCIVChEIhQqEQCxYs4Go0Nzdz6NAhDhw4wFNPPUVsbCyrVq3i1VdfZc6cOYz00ksvceutt/LnP/+ZlpYWWlpasFqtRP3rv/4rQ+Li4ojq6+tDfLuZEEIIIYQQ1wWz2UxdXR3BYJDVq1fzZR0/fpzbbruNr5rFYsFsNmM2mzGbzZjNZsxmM2azGZPJxEh2ux1N07jvvvsoKyvjt7/9LS+99BJLlixhLPHx8SQkJJCQkEBCQgIJCQkkJCQQExPD1bDb7Wiaxn333UdZWRm//e1veemll1iyZAkjHTlyhI8//phz587xk5/8hJ/85Cf85Cc/YenSpUQdP36cDz/8kKiYmBimTp3KW2+9xefxer0cPHiQcDiM+GYyIYQQQgghrhtz5szhscce49ChQ9TW1vJFtbW1EQqF0DSN682yZct4+OGH6ejooLy8nL+HZcuW8fDDD9PR0UF5eTnDVVdXExsbi9/vp6+vj76+Pvr6+ujr66Ojo4OoXbt2MeR//I//wccff8zp06cZyy9/+Uvuv/9+Ll26hPhmMiGEEEIIIa4rTz/9NLfffjulpaV8Ed3d3TidTiwWC+vXr+d69Jvf/Iabb76ZZ555hg8//JC/h9/85jfcfPPNPPPMM3z44YdEXbp0iT/84Q84HA4mTpyI2WzGbDZjNpsxm81kZmaSkpLC3r176e3tJeqRRx7BYrGwdu1aenp6GOmVV16hra2NFStWkJSUhPhmMiGEEEIIIa4rZrMZXdcJhUKMZePGjTidTpxOJ+vWrWP58uUkJyfj8/nQdZ0pU6bwVXv00UdxOp04nU6cTidOpxOn04nT6cTpdHI1EhIS2LlzJ4ODgxQVFfH3kJCQwM6dOxkcHKSoqIiouro6BgcHKSwsZCxFRUX87W9/46WXXiJq2rRpVFVVcfr0aVJTU9m2bRutra0cPHgQp9NJbm4ut9xyC9u2bUN8c5kQQgghhBDXnTlz5vD4448zlp07d1JVVUVVVRXV1dWcOHGCpUuX4vF4yM/P5/+F6upqqqqqqKqqoqqqiqqqKqqqqqiqqqKqqoqr5XA4yMvL480338TlcvH34HA4yMvL480338TlcrF3716sViv33XcfY1m1ahXjxo1j165dDPmnf/onXn31VSZOnMijjz7Kvffey5IlS6iurmbVqlW8/fbbKKUQ31wmhBBCCCHE10LXdQzDYCybN2/GMAxcLhdDdF3HMAwMw8AwDAzDIBwO09XVRX19PTabjS/q/vvvxzAM8vPzGc2ePXswDAPDMDAMA8MwMAwDwzAwDAPDMDAMgyF79uzBMAwSEhIYy+9+9zsMw8DpdBLlcrkwDIN58+bxZezZswfDMEhISGAsv/vd7zAMA6fTyXvvvUcgEMBkMjGWpKQkwuEwXq+X4XJycnj77bcxDAPDMDAMg/7+fl588UWUUohvNhNCCCGEEEIIIT5jQgghhBBCCCHEZ0wIIYQQQgghhPiMCfGNM3DpAhd7IwghhBBCCCG+WiaEEEIIIYQQQnzGhBBCCCGEEEKIz5gQQgghhBBCCPEZE0IIIYQQQgghPmNCCCGEEEKIa9Df3084HOaLCIfD9Pf3I8T1xoQQQgghhPhaOJ1OlFIopVBKoZRCKUVmZiYbN27k7NmzXA2n04lSCqUUSimUUiilyMzMZOPGjZw9e5aRVq9ejVKKSZMm0dvby1hycnJQSuF0Ohnuo48+4qGHHuI73/kOFouF2NhYkpKS+MUvfsGnn37KaLq6uli3bh3f/e53iY2NxWKxkJCQwNq1azl//jxXsnr1apKSkujv72ckp9OJUorVq1czUjgcZtKkSaxevZqSkhKUUiilUEqhlEIphVIKpRRKKZRSOJ1OxI3JxA3q5MmT/PWvf2UsAwMD/PGPf6SlpYVjx45x+fJlxhKJRDh58iQtLS2cPHmSSCTCWCKRCCdPnqSlpYWTJ08SiUQQQgghxI0pFArh9/vJyclB0zQ0TcNutxMTE4PL5SItLY2DBw9yJaFQCL/fT05ODpqmoWkadrudmJgYXC4XaWlpHDx4kOF6enrw+/188sknNDc3M5q//vWvHD58GL/fTygUYsiFCxe48847OXDgAOvWraO2tpaXXnqJhQsX8vzzz7NgwQL6+/sZ7tSpU6SmprJ3715yc3PZt28fDQ0NrFy5El3XsdlstLW18Xl+9KMfcfHiRY4cOcJIr776KlGNjY2M1NHRwSeffMI999xDamoqmqahaRqapjFr1iz8fj8zZsxA0zQ0TUPTNNLS0hA3JhM3oDfeeIOioiLeeOMNRvPyyy9z1113sWbNGoqLi3n44YeZM2cOe/bsYaT333+f7OxsioqKKC4upqioiOzsbM6cOcNI77//PtnZ2RQVFVFcXExRURHZ2dmcOXMGIYQQQty4ampq0HUdXdepr6/n6NGjeL1erFYrDzzwAF1dXVyNmpoadF1H13Xq6+s5evQoXq8Xq9XKAw88QFdXF8NZLBZSUlJoampiNI2NjUydOpWRXC4XFy9epKOjg61bt/Lggw/y0EMPsX//fiorK/F4POzdu5chly5dwuFwEB8fzzvvvENNTQ0rV65kxYoV7N69mw8++IAJEyawbNkyurq6GEtWVhZRp0+fZrg///nPnD9/nry8PEKhEKdOnWK4U6dOEZWdnU1RURG6rqPrOrqus2HDBqLWrVuHruvouo6u66xZswZxYzJxg3nzzTdZv349Y2lra+OJJ55g6tSp1NfX89577/HKK6+Qnp7O1q1baWhoYMinn37K2rVr6e3tpbq6mvfee48XXniB3t5e1qxZQ09PD0M+/fRT1q5dS29vL9XV1bz33nu88MIL9Pb2smbNGnp6ehBCCCGEGDJr1ixqamoIhUJs376dL2vWrFnU1NQQCoXYvn07I+Xn59PS0kJvby8jNTQ08I//+I+MdO7cOSwWC2lpaYzkdDqZPXs2ly9fZshzzz2H3+9H13VmzJjBSD/4wQ/Yt28foVCIZ599lrFMmzaNadOmcerUKYZrbW0lNjaWbdu2ERsbS2trK8OdOHGCmTNnMnnyZIS4EhM3iIGBAXbs2MGqVavo6+tjLDt27CAmJoa9e/fywx/+EIvFwsyZM6muruamm27iX//1Xxmyb98+Ll26xJNPPklmZiYWiwW73c7TTz/NxYsXqaurY8i+ffu4dOkSTz75JJmZmVgsFux2O08//TQXL16krq4OIYQQQojhNE1jwoQJtLS0cC00TWPChAm0tLQw0ooVKxgYGKC5uZnhzp49i8fjYcWKFYyUmppKX18f//zP/0xvby/DxcTE4PV6KSkpYUhTUxNTp04lOzubsWRmZjJz5kwaGxv5PAsWLKCjo4NIJMKQI0eOYLfbiYuLY+HChRw5coQhkUiEY8eOsXDhQoS4GiZuEE6nk+3bt5OZmcmvfvUrxjJu3Djuuecevvvd7zLcd77zHTIyMujq6mLI4cOHiYuLw263M1x2djZxcXG0trYy5PDhw8TFxWG32xkuOzubuLg4WltbEUIIIW4UbR/uorQ5ndLmdEqb0yltTqe0OZ3S5nRKm9MpbU6ntDmd0uZ0SpvTKW1Op7Q5ndLmdEqb0yltTqe0OZ3S5nRKm9MpbU6ntDmd0uZ0SpvTKW1Op7Q5ndLmdEqb0yltTqe0OZ3S5nRKm9MpbU6ntDmd0uZ0SpvTKW1Op7Q5ndLmdEqb0yltTqe0OZ3S5nRKm9MpbU6ntDmd0uZ0SpvTKW1Op7Q5ndLmdEqb0yltTqe0OZ3S5nRKm9MpbU6ntDmd0uZ0SpvTaftwF1/W/PnzOXv2LNdq/vz5nD17lpGmT59OamoqTU1NDLd//35SU1OZMWMGIxUXFzN37lyee+45xo8fj8Ph4Nlnn+XUqVOMFA6HOX/+POnp6VxJRkYGfr+fTz/9lLHk5OTQ19fH6dOniQqHw7S1tZGdnU2U3W7nrbfeIhgMEvX6668zMDCA3W5HiKth4gYxffp0ampq2LlzJxMnTmQsTU1N7N69m5EikQgffPAB/+2//TeiIpEI586dIy0tDZPJxEh33HEH586dIxKJEIlEOHfuHGlpaZhMJka64447OHfuHJFIBCGEEOJGkD3jZ1TkeqjI9VCR66Ei10NFroeKXA8VuR4qcj1U5HqoyPVQkeuhItdDRa6HilwPFbkeKnI9VOR6qMj1UJHroSLXQ0Wuh4pcDxW5HipyPVTkeqjI9VCR66Ei10NFroeKXA8VuR4qcj1U5HqoyPVQkeuhItdDRa6HilwPFbkeKnI9VOR6qMj1UJHroSLXQ0Wuh4pcDxW5HipyPVTkeqjI9VCR66Ei10NFroeKXA8VuR4qcj1U5HqoyPVQkeshe8bP+LJiYmIYGBjgWsXExDAwMMBo8vLyaGlpobe3lyH79+8nLy+P0SQkJPD666+ze/du5s2bR2trK48//jhz585l8uTJ7Nq1iyG9vb1E3XTTTVyJ2Wwm6t1332UsixcvJuqtt94iqqWlhYGBAex2O1HZ2dkMDg5y5MgRoo4fP05sbCw5OTkIcTVM3CCKi4u55557+LJ0Xcfv95OXl0fU5cuXGRwcJDExkdGMHz+ewcFB+vr6uHz5MoODgyQmJjKa8ePHMzg4SF9fH0IIIYQQw/X29hIbG8u16u3tJTY2ltGsWLGCgYEBmpubiXrvvffw+XysXLmSsZhMJtasWcPRo0e5fPky//t//28ee+wxoh5++GGeffZZosxmM1HhcJgr6e/vJ2r69OmMZfz48WRkZPD6668T1dbWxve//31mzJhBVFpaGt///vdpaWkh6tSpU8ybN4+YmBiEuBomxBW9/vrrbN26lcmTJ7N+/XqigsEgUWazmdGMGzeOqL/85S8Eg0GizGYzoxk3bhxRf/nLX/giUlJSSElJISUlhZSUFF544QWEEEII8e1y/PhxbrvtNq7V8ePHue222xjND37wA9LT02lqaiKqsbGRH/3oR0ybNo2RwuEwJ06coKuriyExMTFkZ2dTUVHBmTNnSElJ4bnnniPKbDZz88038/7773Mlf/7zn4mPj0cpxedZsGABHR0dRLW2tpKTk8NwdrudY8eOEYlEaGtrw263823zwgsvkJKSQkpKCikpKaSkpJCSkoK4dibE52pra2PdunVMmDCBvXv3Mn78eKLi4uK4GiaTibi4OK6GyWTii/C88iI+nw+fz4fP5+PnP/85QgghhPj2aGtrIxQKoWka16KtrY1QKISmaYwlLy+PlpYWent72bdvH3l5eYymt7eXe+65h82bNzOa8ePH8+Mf/5hgMMiQvLw83n//fd544w3G8uGHH/Lmm2+Sn5/PlSxcuJBPPvmE06dPc+7cOZYsWcJwmqbx8ccf09bWRl9fH9nZ2Xzb/PznP8fn8+Hz+fD5fPh8Pnw+H+LamRBj2r17N+vXr0cpxcsvv8zUqVMZkpCQQFR/fz+jCYfDRN1yyy0kJCQQ1d/fz2jC4TBRt9xyC1fj0m0/4a9/DRC++DFCCCGE+Hbq7u7G6XRisVhYv349X1Z3dzdOpxOLxcL69esZS35+PgMDAzz++OP8+7//O/n5+YwmISGB2bNnU1tbywcffMBIly9f5tSpU9x+++0M+eUvf8lNN93EAw88QHd3NyNdunSJ5cuXY7FYeOyxx7gSu91ObGwsW7duZdy4cWRnZzOc3W4n6l/+5V/43ve+R0ZGBkJcLRNiVI8//jjbtm3DZrPx8ssvc/PNNzNcfHw8MTExBAIBRhMIBIiJiSE+Pp74+HhiYmIIBAKMJhAIEBMTQ3x8PFfr8n/2IYQQQohvh40bN+J0OnE6naxbt47ly5eTnJyMz+dD13WmTJnC1di4cSNOpxOn08m6detYvnw5ycnJ+Hw+dF1nypQpjGXatGlkZGRQWVnJ/PnzmTx5MmOpqqoiEonwwx/+kLVr19LY2Mgf/vAHtm3bhs1mw+fzsXXrVoZMnjyZl19+mQsXLnD77bfzzDPP0NraSmtrK1u3biUtLY0//elP6LrO9OnTuZKYmBjmzZvH73//e+666y7Gjx/PcFarlYyMDI4cOUJ2djZCfBEmxP/PI488QnNzM4sWLaK2tpbExERGM3v2bLxeL5FIhOEikQgej4fZs2czZPbs2Xi9XiKRCMNFIhE8Hg+zZ89GCCGEEDemnTt3UlVVRVVVFdXV1Zw4cYKlS5fi8XjIz8/nau3cuZOqqiqqqqqorq7mxIkTLF26FI/HQ35+PldSUFBA1MqVK/k8d999N//2b//G3XffTU1NDQUFBSxdupRHH32UhIQEjh07hqZpDGe323nnnXdYsGAB5eXl3Hvvvdx7772UlpYye/ZsPB4P+fn5XK2FCxfS19dHdnY2o7n33nsZGBjgvvvuQ4gvwoT4v+zcuZPDhw/zk5/8BJfLhcViYSyLFy+mv7+fpqYmhmtqaiIcDrN48WKGLF68mP7+fpqamhiuqamJcDjM4sWLEUIIIcSNRdd1DMPAMAwMw8AwDMLhMF1dXdTX12Oz2bgauq5jGAaGYWAYBoZhEA6H6erqor6+HpvNxkj79++nt7eX4X7xi19gGAZr1qxhOMMw0HWd4dLS0jh69CjhcBjDMDAMA8MweOedd8jKymI006dP55VXXiEcDmMYBoZhEA6HaWlpwWaz8UU88cQTGIZBeXk5o3nmmWcwDIOVK1fyee6//34MwyA/Px8hokyI/xIIBNixYwdRvb29lJSUUFJSQklJCSUlJZSUlFBSUsLg4CBRBQUFTJkyhS1btlBbW8vJkyepra1l06ZNTJkyhYKCAoYUFBQwZcoUtmzZQm1tLSdPnqS2tpZNmzYxZcoUCgoKEEIIIYQQQny9TIj/8uabb9Lf30/U0aNHOXToEIcOHeLQoUMcOnSIQ4cOcejQISKRCFEWiwVd15k5cyabN2+mqKiIzZs3k5qaSl1dHRaLhSEWiwVd15k5cyabN2+mqKiIzZs3k5qaSl1dHRaLhS8qMP5mhBBCCCGEEF8dEzeg7OxsfD4f//AP/8BwOTk5+Hw+fD4fPp8Pn8+Hz+fD5/Ph8/nw+Xz4fD5iY2MZMmnSJBoaGjh+/Dgvvvgir732Gg0NDSQlJTHSpEmTaGho4Pjx47z44ou89tprNDQ0kJSUhBBCCCGEEOLrZ0J8JZRSzJ07l6SkJK5EKcXcuXNJSkpCCCGEEEIIcf0wIYQQQgghhBDiMyaEEEIIIYQQQnzGhBBCCCGEEEKIz5gQ31gDFz9GCCGEEEII8dUxIYQQQgghhBDiMyaEEEIIIYS4Bv39/YTDYb6IcDhMf38/3xT9/f2Ew2HEt58JIYQQQgjxtXA6nSilUEqhlEIphVKKzMxMNm7cyNmzZ7kaTqcTpRRKKZRSKKVQSpGZmcnGjRs5e/YsI61evRqlFJMmTaK3t5ex5OTkoJTC6XQy3EcffcRDDz3Ed77zHSwWC7GxsSQlJfGLX/yCTz/9lNF0dXWxbt06vvvd7xIbG4vFYiEhIYG1a9dy/vx5rkZJSQlKKZRSKKVQSqGUQinFXXfdxdq1a/noo48YyxtvvIFSihkzZnAl58+fZ+3atYwfPx6LxUJsbCxKKUpLS+np6UF8O5kQQgghhBBfi1AohN/vJycnB03T0DQNu91OTEwMLpeLtLQ0Dh48yJWEQiH8fj85OTlomoamadjtdmJiYnC5XKSlpXHw4EGG6+npwe/388knn9Dc3Mxo/vrXv3L48GH8fj+hUIghFy5c4M477+TAgQOsW7eO2tpaXnrpJRYuXMjzzz/PggUL6O/vZ7hTp06RmprK3r17yc3NZd++fTQ0NLBy5Up0Xcdms9HW1saVhEIh/H4/y5YtIz8/n/z8fPLz88nLy0MpRXV1NXfeeSfd3d2MRtd1EhISOHPmDG63m7G0tbVhs9loamripz/9KQ0NDdTW1pKZmcmvf/1r7rnnHnp6ehDfPiaEEEIIIcTXqqamBl3X0XWd+vp6jh49itfrxWq18sADD9DV1cXVqKmpQdd1dF2nvr6eo0eP4vV6sVqtPPDAA3R1dTGcxWIhJSWFpqYmRtPY2MjUqVMZyeVycfHiRTo6Oti6dSsPPvggDz30EPv376eyshKPx8PevXsZcunSJRwOB/Hx8bzzzjvU1NSwcuVKVqxYwe7du/nggw+YMGECy5Yto6uri6vx/PPP43K5cLlcuFwuduzYwcGDB9m9ezcXL17E5XIxUjgcpra2lqVLl3LrrbeyY8cORnPhwgWWL1/OxIkT+dOf/sS2bdtYsWIFDz74IC+//DI7d+7k3Xff5Ve/+hXi28eE+MaJvRzgPy/3I4QQQohvr1mzZlFTU0MoFGL79u18WbNmzaKmpoZQKMT27dsZKT8/n5aWFnp7exmpoaGBf/zHf2Skc+fOYbFYSEtLYySn08ns2bO5fPkyQ5577jn8fj+6rjNjxgxG+sEPfsC+ffsIhUI8++yzXIvCwkKizpw5w0j19fX87W9/Y+nSpaxcuZLDhw9z/vx5RnruuecIBoPs2bOHSZMmMdLPfvYzMjIyeP/99xHfPiaEEEIIIcR1SdM0JkyYQEtLC9dC0zQmTJhAS0sLI61YsYKBgQGam5sZ7uzZs3g8HlasWMFIqamp9PX18c///M/09vYyXExMDF6vl5KSEoY0NTUxdepUsrOzGUtmZiYzZ86ksbGRa3H69GmiJk6cyEh79+5l6tSpzJs3j1WrVhFVU1PDSI2NjXzve98jOzubsbz99tscPXoU8e1jQgghhBDi72x/53/iaA/iaA/iaA/iaA/iaA/iaA/iaA/iaA/iaA/iaA/iaA/iaA/iaA/iaA/iaA/iaA/iaA/iaA/iaA/iaA/iaA/iaA/iaA/iaA/iaA/iaA/iaA/iaA/iaA/iaA/iaA/iaA/iaA/iaA/iaA/iaA/iaA/iaA/iaA/iaA/iaA/iaA/iaA/iaA/iaA/iaA/iaA/iaA/iaA/iaA/iaA/iaA/iaA/iaA/iaA/iaA/iaA/iaA/iaA+yv/M/+bLmz5/P2bNnuVbz58/n7NmzjDR9+nRSU1NpampiuP3795OamsqMGTMYqbi4mLlz5/Lcc88xfvx4HA4Hzz77LKdOnWKkcDjM+fPnSU9P50oyMjLw+/18+umnXElHRwdtbW20tbXR1tbGkSNH2LVrF8uXLyc+Pp4NGzYw3Pnz53nttddYtWoVUVOmTGHBggVUV1cTiUQYEg6H+Y//+A/mzZuHuDGZEEIIIYT4O1uRHI87y4o7y4o7y4o7y4o7y4o7y4o7y4o7y4o7y4o7y4o7y4o7y4o7y4o7y4o7y4o7y4o7y4o7y4o7y4o7y4o7y4o7y4o7y4o7y4o7y4o7y4o7y4o7y4o7y4o7y4o7y4o7y4o7y4o7y4o7y4o7y4o7y4o7y4o7y4o7y4o7y4o7y4o7y4o7y4o7y4o7y4o7y4o7y4o7y4o7y4o7y4o7y4o7y4o7y4o7y4o7y4o7y4o7y4o7y8qK5Hi+rJiYGAYGBrhWMTExDAwMMJq8vDxaWlro7e1lyP79+8nLy2M0CQkJvP766+zevZt58+bR2trK448/zty5c5k8eTK7du1iSG9vL1E33XQTV2I2m4l69913uZIlS5awaNEiFi3K3IIJAAAgAElEQVRaxKJFi1i8ePH/xx78QEdZH/j+f+chyUx+zdIf4GPE3hLkbP1aFJLCKl2rxqYhwRGs2EKiblLmdJssOP6BrFeP9vgft2uNPZYEMBZhGEAxpe1WDH82pmgxFpQyhVb8mnNcWsWWJIR7CeJMmMxzz+SceGI2VJRsMfh5vZg/fz4TJkzgxRdfZOLEifS3cuVKUsrLy+lTUVFBR0cHkUiEPrFYjBSfz4d8NjmIiIiIyKdWLBYjIyODUxWLxcjIyGAw119/PcePH2fDhg2k7NmzB2stN954IyfiOA6VlZW88MILHDt2jP/8z//kjjvuIGX+/Pn827/9GymZmZmkJBIJPkp3dzcpF1xwAR9lw4YNPP/88zz33HPcd999ZGRkMG/ePDZt2sTFF1/MQKtWreJLX/oSb7zxBo2NjTQ2NjJq1ChSfvKTn9DH7/eTEo/Hkc8mBxERERH51Nq+fTvnn38+p2r79u2cf/75DObv//7v+cpXvkJDQwMp69ev56tf/SoTJkxgoEQiwcsvv8yBAwfok56eTlFRET/4wQ/Yt28fxhh++MMfkpKZmcm5557L3r17+ShvvPEGWVlZuK7LRykuLiYQCDBz5kzuvfdennnmGVatWsWsWbMYaOvWrbzzzju0trZy9dVXc/XVV3P11Vcze/ZsUrZv387rr79OSnp6OuPHj+fVV1/lr4lGo2zcuJFEIoGcWRxERERE5FOpqamJrq4uAoEAp6KpqYmuri4CgQAnMmfOHBobG4nFYqxZs4Y5c+YwmFgsxmWXXcbixYsZzMiRI/nHf/xHDh8+TJ85c+awd+9eduzYwYm8/vrr7Ny5k9LSUj6J6667jvnz57Nt2zbuv/9++quvrycjI4OOjg7i8TjxeJx4PE48Hmfbtm2kLF++nD7f/OY3eeedd9i1axcncvvtt3Pttddy6NAh5MziICIiIiKfOgcPHiQUCuHz+bjpppv4pA4ePEgoFMLn83HTTTdxIqWlpRw/fpy77rqLP/3pT5SWljKY7Oxs8vLyWL16Nb///e8Z6NixY7zyyit8+ctfps/tt9/O3/3d33HDDTdw8OBBBjp06BBz587F5/Nxxx138Ek98sgjnHvuuTz44IO8/vrrpBw6dIhf/OIXXHPNNYwZM4bMzEwyMzPJzMwkMzOTgoICjDE89dRTxGIxUm655RZ8Ph9VVVUcPXqUgX72s5/R1NTE9ddfT05ODnJmcZBh6/DIcxEREZHh77bbbiMUChEKhViwYAFz587lvPPOw1pLOBwmNzeXk3HbbbcRCoUIhUIsWLCAuXPnct5552GtJRwOk5uby4lMmDCBqVOn8qMf/YgrrriCL3zhC5xIXV0dyWSSf/iHf6Cqqor169fzi1/8gscee4z8/HystTz66KP0+cIXvsBPf/pT/vznP/PlL3+ZBx98kM2bN7N582YeffRRJk+ezB/+8AfC4TAXXHABn1R2djbLli2jp6eHYDBISiQSoaenh4qKCk4kGAzy3nvvsWrVKlImTJhAXV0du3btYtKkSTz22GNs3ryZjRs3EgqF+Na3vsW4ceN47LHHkDOPg4iIiIicVsuWLaOuro66ujrq6+t5+eWXmT17Nrt376a0tJSTtWzZMurq6qirq6O+vp6XX36Z2bNns3v3bkpLS/koZWVlpNx44438NV/72tf4zW9+w9e+9jVWrFhBWVkZs2fPprq6muzsbJqbmwkEAvRXXFzMb3/7W6688kruv/9+rrrqKq666iruvPNO8vLy2L17N6WlpZyqa665hjlz5rBz505qa2t56qmnGDVqFDNnzuRE5s2bx4gRI1i+fDl9vvvd77Jp0ybGjBlDdXU1V111FbNmzaK+vp558+bx2muv4boucuZxEBEREZHTIhwO43kenufheR6e55FIJDhw4ABr164lPz+fkxEOh/E8D8/z8DwPz/NIJBIcOHCAtWvXkp+fz0BPP/00sViM/v71X/8Vz/OorKykP8/zCIfD9Dd58mReeOEFEokEnufheR6e5/Hb3/6Wr3/96wzmggsu4Gc/+xmJRALP8/A8j0QiQWNjI/n5+ZyMJ598Es/zyM7O5kSeffZZPM8jFAqxZ88eOjs7cRyHE8nJySGRSBCNRulvxowZvPbaa3ieh+d5eJ5Hd3c3K1euxHVd5MzkICIiIiIiIr0cREREREREpJeDDFvH295GRERERESGjoOIiIiIiIj0cpBha+U5M9n7fxKIiIiIiMjQcJBhqy2WREREREREho6DDDvp7x/i2PvdpLTFkoiIiIiIyNBwEBERERERkV4OIiIiIiIi0stBREREREREejmIiIiIyGkRCoVwXRfXdXFdF9d1cV2XgoICbrvtNt58800+yqJFi3BdF9d1cV0X13VxXRfXdXFdF9d1cV2XUChEyqJFi3BdF9d1cV0X13VxXRfXdXFdF9d1+c53vkOfRYsW4bouruviui6u6+K6Lq7rMm3aNKqqqvjjH/9If3feeSeu6+K6Lq7r4rouruviui6u6+K6Ljt27GAw3/ve98jJyaG7u5uBQqEQruvyve99j4ESiQRjx47le9/7HosWLcJ1XVzXxXVdXNfFdV1c18V1XVzXxXVdQqEQIgM5iIiIiMhp0dXVRUdHBzNmzCAQCBAIBCguLiY9PZ3a2lomT57Mxo0b+WsmTZpEIBAgEAgQCAS46KKL6OjoYOLEiQQCAQKBAIFAgMmTJ5PS1dVFR0cHxcXFBAIBAoEAgUCAQCBAIBAgEAgwdepU+nR1ddHR0cF1111HaWkppaWllJaWMmfOHFzXpb6+nksuuYSDBw/S5+jRo3R0dDB16lQCgQCBQIBAIEAgECAQCBAIBBg1ahSD+epXv0pbWxtbt25loE2bNpGyfv16Btq2bRt/+ctfuOyyy5g0aRKBQIBAIEAgEOCiiy6io6ODiRMnEggECAQCBAIBJk+ejMhADiIiIiJyWq1YsYJwOEw4HGbt2rW88MILRKNRRo0axQ033MCBAwc4kWAwSDgcJhwOEw6HufXWW0lZsGAB4XCYcDhMOBymsrKS/p544gnC4TDhcJhwOEw4HCYcDhMOh7nlllsYqKamhtraWmpra6mtrWXp0qVs3LiRJ554gra2Nmpraxno7rvvJhwOEw6HCYfDhMNhwuEw4XCY888/n8F8/etfJ2XXrl3098Ybb/DWW28xZ84curq6eOWVV+jvlVdeIaWoqIhgMEg4HCYcDhMOh7n11ltJWbBgAeFwmHA4TDgcprKyEpGBHERERETkU+eiiy5ixYoVdHV18fjjj/NpVVFRQcq+ffsYChMmTGDChAm88sor9Ld582YyMjJ47LHHyMjIYPPmzfT38ssvc+GFF/KFL3wBkVPhICIiIvI39rtHlhNx84m4+UTcfCJuPhE3n4ibT8TNJ+LmE3Hzibj5RNx8Im4+ETefiJtPxM0n4uYTcfOJuPlE3Hwibj4RN5+Im0/EzSfi5hNx84m4+UTcfCJuPhE3n4ibT8TNJ+LmE3Hzibj5RNx8Im4+ETefiJtPxM0n4uYTcfOJuPlE3Hwibj4RN5+Im0/EzSfi5hNx84m4+UTcfCJuPhE3n4ibT8TNJ+LmE3Hzibj5RNx8fvfIcj6JQCDA5z//eRobG/m02rVrFyljxoxhqFx55ZVs27aNZDJJn61bt1JcXIzf76ewsJCtW7fSJ5lM0tzcTGFhISKnykFERETkbyzvf/8L5e1RytujlLdHKW+PUt4epbw9Snl7lPL2KOXtUcrbo5S3Rylvj1LeHqW8PUp5e5Ty9ijl7VHK26OUt0cpb49S3h6lvD1KeXuU8vYo5e1RytujlLdHKW+PUt4epbw9Snl7lPL2KOXtUcrbo5S3Rylvj1LeHqW8PUp5e5Ty9ijl7VHK26OUt0cpb49S3h6lvD1KeXuU8vYo5e1RytujlLdHKW+PUt4epbw9Snl7lPL2KOXtUcrbo5S3R8n73//CJ3XFFVfw5ptvMtTWrVtHJBIhEokQiUSIRCJEIhEikQgHDhxgoG3bttHU1ERTUxNNTU1s3bqV5cuXM3fuXLKysrj11lsZqLm5mfXr17N+/XrWr1/P+vXrWb9+PQcPHuSvmTFjBvF4nF27dpGSSCRoamqiqKiIlOLiYl599VUOHz5Myq9//WuOHz9OcXExIqfKQYa1tvd7EBERkTNXeno6x48fZ6hVVVVRUVFBRUUFFRUVVFRUUFFRQUVFBb/73e8YaNasWUyfPp3p06czffp0SkpKmD9/PhMmTODFF19k4sSJDHTfffdRVlZGWVkZZWVllJWVUVZWxt69e/lrSkpKSHn11VdJaWxs5Pjx4xQXF5NSVFRET08PW7duJWX79u1kZGQwY8YMRE6Vg4iIiIh8asViMTIyMhhqHR0dxONx4vE48XiceDxOPB4nHo8zY8YMBtqwYQPPP/88zz33HPfddx8ZGRnMmzePTZs2cfHFFzOYLVu20NXVRVdXF11dXXR1ddHV1cWVV17JXzNy5EimTp3Kr3/9a1Kampo455xzmDhxIimTJ0/mnHPOobGxkZRXXnmFyy+/nPT0dEROlYOIiIiIfGpt376d888/n6Hm8/nIzMwkMzOTzMxMMjMzyczMJDMzE8dxGKi4uJhAIMDMmTO59957eeaZZ1i1ahWzZs3iRLKyssjOziY7O5vs7Gyys7PJzs4mPT2dj3LllVeybds2UjZv3syMGTPor7i4mObmZpLJJE1NTRQXFyMyFBxERERE5FOpqamJrq4uAoEAnzbXXXcd8+fPZ9u2bdx///0MtcLCQv7yl7+wa9cuWltbmTVrFv0FAgHeeecdmpqaiMfjFBUVITIUHERERETkU+fgwYOEQiF8Ph833XQTn0aPPPII5557Lg8++CCvv/46Q6m4uJiMjAweffRRRowYQVFREf0VFxeT8uMf/5izzjqLqVOnIjIUHERERETktLrtttsIhUKEQiEWLFjA3LlzOe+887DWEg6Hyc3NZahVV1cTCoUIhUKEQiFCoRChUIhQKEQoFOJkZGdns2zZMnp6eggGgwyl9PR0Lr/8cn7+858zbdo0Ro4cSX+jRo1i6tSpbN26laKiIkSGioMMOxnHDvH+sW5ERETkzLBs2TLq6uqoq6ujvr6el19+mdmzZ7N7925KS0v5n1BfX09dXR11dXXU1dVRV1dHXV0ddXV11NXVcbKuueYa5syZw86dO6mtrWUoFRYWEo/HKSoqYjBXXXUVx48fZ+bMmYgMFQcREREROS3C4TCe5+F5Hp7n4XkeiUSCAwcOsHbtWvLz8/m4rr32WjzPo7S0lME8+eSTeJ6H53l4nofneXieh+d5eJ6H53l4nkefJ598Es/zyM7O5kSeffZZPM8jFAqRUltbi+d5XH755ZyKu+++G8/zuP/++xnMgw8+iOd53Hjjjfw11157LZ7nUVpaishHcZBha1TXAUREREREZOg4yLA0qusAxTuX0hZLIiIiIiIiQ8NBREREREREejmIiIiIiIhIL4fPqJaWFt5++21OJJlM0tLSQmNjIy0tLSSTSU4kmUzS0tJCY2MjLS0tJJNJTiSZTNLS0kJjYyMtLS0kk0lEREREROTTweEzaMeOHQSDQXbs2MFg9u7dS1FREcFgkIULFxIMBikqKmLfvn0MtHfvXoqKiggGgyxcuJBgMEhRURH79u1joL1791JUVEQwGGThwoUEg0GKiorYt28fIiIiIiJy+jl8xuzcuZObbrqJEzly5AhVVVXEYjHq6+vZs2cPS5YsIRaLUVlZydGjR+lz5MgRqqqqiMVi1NfXs2fPHpYsWUIsFqOyspKjR4/S58iRI1RVVRGLxaivr2fPnj0sWbKEWCxGZWUlR48eRURERERETi+Hz4jjx4+zdOlS5s2bRzwe50TWrFnDoUOHuOeeeygoKMDn81FcXMwDDzxAW1sbkUiEPmvWrOHQoUPcc889FBQU4PP5KC4u5oEHHqCtrY1IJEKfNWvWcOjQIe655x4KCgrw+XwUFxfzwAMP0NbWRiQSQURERERETi+Hz4hQKMTjjz9OQUEB3//+9zmRLVu24Pf7KS4upr+ioiL8fj+bN2+mz5YtW/D7/RQXF9NfUVERfr+fzZs302fLli34/X6Ki4vpr6ioCL/fz+bNmxERERERkdPL4TPiggsuYMWKFSxbtowxY8YwmGQySWtrK5MnT8ZxHAaaMmUKra2tJJNJkskkra2tTJ48GcdxGGjKlCm0traSTCZJJpO0trYyefJkHMdhoClTptDa2koymURERERETo/u7m4SiQTy2ebwGbFw4UIuu+wy/ppjx47R09PD6NGjGczIkSPp6ekhHo9z7Ngxenp6GD16NIMZOXIkPT09xONxjh07Rk9PD6NHj2YwI0eOpKenh3g8zsf1s5//HGMMxhiWLFmCiIiIDB+hUAjXdXFdF9d1cV0X13UpKCjgtttu48033+SjLFq0CNd1cV0X13VxXRfXdXFdF9d1cV0X13UJhUKkLFq0CNd1cV0X13VxXRfXdXFdF9d1cV2X73znO/RZtGgRruviui6u6+K6Lq7r4rou06ZNo6qqij/+8Y/0d+edd+K6Lq7r4rouruviui6u6+K6Lq7rsmPHDk5k0aJFuK6L67q4rovruriui+u6TJs2jaqqKv74xz9yIjt27MB1XSZOnMhHeeutt6iqqmLkyJH4fD4yMjJwXZc777yTo0eP8mm1ZMkSjDEYYzDGYIzBGIOcOgf5wOHDh0nJzMxkMCNGjCBl//79HD58mJTMzEwGM2LECFL279/P4cOHScnMzGQwI0aMIGX//v18HKO7DvC1q76JtRZrLTfffDMiIiIyfHR1ddHR0cGMGTMIBAIEAgGKi4tJT0+ntraWyZMns3HjRv6aSZMmEQgECAQCBAIBLrroIjo6Opg4cSKBQIBAIEAgEGDy5MmkdHV10dHRQXFxMYFAgEAgQCAQIBAIEAgECAQCTJ06lT5dXV10dHRw3XXXUVpaSmlpKaWlpcyZMwfXdamvr+eSSy7h4MGD9Dl69CgdHR1MnTqVQCBAIBAgEAgQCAQIBAIEAgFGjRrFiXR1ddHR0cF1111HaWkppaWllJaWMmfOHFzXpb6+nksuuYSDBw8ymHA4THZ2Nvv27eOXv/wlJ9LU1ER+fj4NDQ388z//M+vWrWP16tUUFBTw7//+71x22WUcPXqUT6Obb74Zay3WWqy1WGux1iKnzkE+4Pf7ORmO4+D3+zkZjuPg9/s5GY7jICIiIp89K1asIBwOEw6HWbt2LS+88ALRaJRRo0Zxww03cODAAU4kGAwSDocJh8OEw2FuvfVWUhYsWEA4HCYcDhMOh6msrKS/J554gnA4TDgcJhwOEw6HCYfDhMNhbrnlFgaqqamhtraW2tpaamtrWbp0KRs3buSJJ56gra2N2tpaBrr77rsJh8OEw2HC4TDhcJhwOEw4HOb888/no9TU1FBbW0ttbS21tbUsXbqUjRs38sQTT9DW1kZtbS0DJRIJVq9ezezZs/nSl77E0qVLGcyf//xn5s6dy5gxY/jDH/7AY489xvXXX095eTk//elPWbZsGb/73e/4/ve/j3y2OMgHsrOzSenu7mYwiUSClHHjxpGdnU1Kd3c3g0kkEqSMGzeO7OxsUrq7uxlMIpEgZdy4cYiIiIikXHTRRaxYsYKuri4ef/xxPq0qKipI2bdvH38rFRUVpOzbt4+B1q5dy3vvvcfs2bO58cYb2bJlC2+99RYD/fCHP+Tw4cM8+eSTjB07loH+5V/+halTp7J3717ks8VBPpCVlUV6ejqdnZ0MprOzk/T0dLKyssjKyiI9PZ3Ozk4G09nZSXp6OllZWWRlZZGenk5nZyeD6ezsJD09naysLE5GxvuHOJDuIiIiMlzdv+W/SKtuJq26mbTqZtKqm0mrbiatupm06mbSqptJq24mrbqZtOpm0qqbSatuJq26mbTqZtKqm0mrbiatupm06mbSqptJq24mrbqZtOpm0qqbSatuJq26mbTqZtKqm0mrbiatupm06mbSqptJq24mrbqZtOpm0qqbSatuJq26mbTqZtKqm0mrbiatupm06mbSqptJq24mrbqZtOpm0qqbSatuJq26mbTqZtKqm0mrbiatupm06mbSqptJq24mrbqZtOpm7t/yX3wSgUCAz3/+8zQ2NvJptWvXLlLGjBnD38quXbtIGTNmDAM99dRTjB8/nssvv5x58+aRsmLFCgZav349Z511FkVFRZzIa6+9xgsvvIB8tjjIh+Tl5RGNRkkmk/SXTCbZvXs3eXl59MnLyyMajZJMJukvmUyye/du8vLy6JOXl0c0GiWZTNJfMplk9+7d5OXlISIi8llxb8l5eDWFeDWFeDWFeDWFeDWFeDWFeDWFeDWFeDWFeDWFeDWFeDWFeDWFeDWFeDWFeDWFeDWFeDWFeDWFeDWFeDWFeDWFeDWFeDWFeDWFeDWFeDWFeDWFeDWFeDWFeDWFeDWFeDWFeDWFeDWFeDWFeDWFeDWFeDWFeDWFeDWFeDWFeDWFeDWFeDWFeDWFeDWFeDWFeDWFeDWFeDWFeDWFeDWFeDWFeDWFeDWFeDWFeDWFeDWF3FtyHp/UFVdcwZtvvslQW7duHZFIhEgkQiQSIRKJEIlEiEQiHDhwgIG2bdtGU1MTTU1NNDU1sXXrVpYvX87cuXPJysri1ltvZaDm5mbWr1/P+vXrWb9+PevXr2f9+vUcPHiQk7Ft2zaamppoamqiqamJrVu3snz5cubOnUtWVha33nor/b311lu89NJLzJs3j5Tc3FyuvPJK6uvrSSaT9EkkErz77rtcfvnliAzkIB9SUlJCd3c3DQ0N9NfQ0EAikaCkpIQ+JSUldHd309DQQH8NDQ0kEglKSkroU1JSQnd3Nw0NDfTX0NBAIpGgpKQEERERkYHS09M5fvw4Q62qqoqKigoqKiqoqKigoqKCiooKKioq+N3vfsdAs2bNYvr06UyfPp3p06dTUlLC/PnzmTBhAi+++CITJ05koPvuu4+ysjLKysooKyujrKyMsrIy9u7dy8mYNWsW06dPZ/r06UyfPp2SkhLmz5/PhAkTePHFF5k4cSL9rVy5kpTy8nL6VFRU0NHRQSQSoU8sFiPF5/MhMpCDfEhZWRm5ubk8/PDDrF69mpaWFlavXs1DDz1Ebm4uZWVl9CkrKyM3N5eHH36Y1atX09LSwurVq3nooYfIzc2lrKyMPmVlZeTm5vLwww+zevVqWlpaWL16NQ899BC5ubmUlZUhIiIiMlAsFiMjI4Oh1tHRQTweJx6PE4/HicfjxONx4vE4M2bMYKANGzbw/PPP89xzz3HfffeRkZHBvHnz2LRpExdffDGD2bJlC11dXXR1ddHV1UVXVxddXV1ceeWVnIwNGzbw/PPP89xzz3HfffeRkZHBvHnz2LRpExdffDEDrVq1ii996Uu88cYbNDY20tjYyKhRo0j5yU9+Qh+/309KPB5HZCAH+RCfz0c4HObCCy9k8eLFBINBFi9ezKRJk4hEIvh8Pvr4fD7C4TAXXnghixcvJhgMsnjxYiZNmkQkEsHn89HH5/MRDoe58MILWbx4McFgkMWLFzNp0iQikQg+nw8RERGRgbZv387555/PUPP5fGRmZpKZmUlmZiaZmZlkZmaSmZmJ4zgMVFxcTCAQYObMmdx7770888wzrFq1ilmzZnEiWVlZZGdnk52dTXZ2NtnZ2WRnZ5Oens7JKC4uJhAIMHPmTO69916eeeYZVq1axaxZsxho69atvPPOO7S2tnL11Vdz9dVXc/XVVzN79mxStm/fzuuvv05Keno648eP59VXX+WviUajbNy4kUQigXx2OHwGFRUVYa3l29/+NoMZO3Ys69atY/v27axcuZKXXnqJdevWkZOTw0Bjx45l3bp1bN++nZUrV/LSSy+xbt06cnJyGGjs2LGsW7eO7du3s3LlSl566SXWrVtHTk4OIiIiIgM1NTXR1dVFIBDg0+a6665j/vz5bNu2jfvvv5+/heuuu4758+ezbds27r//fvqrr68nIyODjo4O4vE48XiceDxOPB5n27ZtpCxfvpw+3/zmN3nnnXfYtWsXJ3L77bdz7bXXcujQIeSzw0FOyHVdLr30UnJycvgoruty6aWXkpOTw0dxXZdLL72UnJwcTlVbLImIiIiceQ4ePEgoFMLn83HTTTfxafTII49w7rnn8uCDD/L666/zt/DII49w7rnn8uCDD/L666+TcujQIX7xi19wzTXXMGbMGDIzM8nMzCQzM5PMzEwKCgowxvDUU08Ri8VIueWWW/D5fFRVVXH06FEG+tnPfkZTUxPXX389OTk5yGeHgwxbo468i4iIiAx/t912G6FQiFAoxIIFC5g7dy7nnXce1lrC4TC5ubkMterqakKhEKFQiFAoRCgUIhQKEQqFCIVCnIzs7GyWLVtGT08PwWCQv4Xs7GyWLVtGT08PwWCQlEgkQk9PDxUVFZxIMBjkvffeY9WqVaRMmDCBuro6du3axaRJk3jsscfYvHkzGzduJBQK8a1vfYtx48bx2GOPIZ8tDiIiIiJyWi1btoy6ujrq6uqor6/n5ZdfZvbs2ezevZvS0lL+J9TX11NXV0ddXR11dXXU1dVRV1dHXV0ddXV1nKxrrrmGOXPmsHPnTmpra/lbuOaaa5gzZw47d+6ktraWp556ilGjRjFz5kxOZN68eYwYMYLly5fT57vf/S6bNm1izJgxVFdXc9VVVzFr1izq6+uZN28er732Gq7rIp8tDiIiIiJyWoTDYTzPw/M8PM/D8zwSiQQHDhxg7dq15Ofn83Fde+21eJ5HaWkpg3nyySfxPA/P8/A8D8/z8DwPz/PwPA/P8/A8jz5PPvkknueRnZ3NiTz77LN4nkcoFCKltrYWz/O4/PLL+SSefPJJPM8jOzubE3n22cythYoAACAASURBVGfxPI9QKMSePXvo7OzEcRxOJCcnh0QiQTQapb8ZM2bw2muv4XkenufheR7d3d2sXLkS13WRzx4HERERERER6eUgIiIiIiIivRxERERERESkl4OIiIiIiIj0chARERH5H3TJJZdgjMEYgzEGYwzGGIwxGGMwxmCMwRiDMQZjDMYYjDEYYzDGYIzBGIMxBmMMxhiMMRhjMMZgjMEYgzEGYwzGGIwxGGMwxmCMwRiDMQZjDMYYjDEYYzDGYIzBGIMxBmMMxhiMMRhjMMZgjMEYgzEGYwzGGIwxGGMwxmCMwRiDMQZjDMYYjDEYYzDGYIzBGIMxBmMMxhiMMRhjMMZgjMEYgzEGYwzGGIwxGGMwxmCMwRiDMQZjDMYYjDEYYzDGYIzBGIMxBmMMxhiMMRhjMMZgjMEYgzEGYwzGGIwxGGMwxmCMwRiDMQZjDMYYjDEYYzDGYIzBGIMxBmMMxhiMMRhjMMZgjMEYgzEGYwzGGIwxGGMwxmCMwRiDMQZjDMYYjDEYYzDGYIzBGIMxBmMMxhiMMRhjMMZgjMEYgzEGYwzGGIwxGGMwxmCMwRiDMQZjDMYYjDEYYzDGYIzBGIMxBmMMxhiMMRhjMMZgjMEYgzEGYwzGGIwxGGMwxmCMwRiDMQZjDMYYjDEYYzDGYIzBGIMxBmMMxhiMMRhjMMZgjMEYgzEGYwzGGIwxGGMwxmCMwRiDMYZLLrkEOb0cZFhriyURERH5NItEIlhrsdZircVai7UWay3WWqy1WGux1mKtxVqLtRZrLdZarLVYa7HWYq3FWou1Fmst1lqstVhrsdZircVai7UWay3WWqy1WGux1mKtxVqLtRZrLdZarLVYa7HWYq3FWou1Fmst1lqstVhrsdZircVai7UWay3WWqy1WGux1mKtxVqLtRZrLdZarLVYa7HWYq3FWou1Fmst1lqstVhrsdZircVai7UWay3WWqy1WGux1mKtxVqLtRZrLdZarLVYa7HWYq3FWou1Fmst1lqstVhrsdZircVai7UWay3WWqy1WGux1mKtxVqLtRZrLdZarLVYa7HWYq3FWou1Fmst1lqstVhrsdZircVai7UWay3WWqy1WGux1mKtxVqLtRZrLdZarLVYa7HWYq3FWou1Fmst1lqstVhrsdZircVai7UWay3WWqy1WGux1mKtxVqLtRZrLdZarLVYa7HWYq3FWou1Fmst1lqstVhrsdZircVai7UWay3WWqy1WGux1mKtxVqLtRZrLdZarLVYa7HWYq3FWou1Fmst1lqstVhrsdZircVai7UWay3WWqy1WGux1mKtJRKJIKeXgwxbOX4HEREREREZOg4yLI0f7edA+lmIiIiIiMjQcRAREREREZFeDiIiIiIiItLLQYa9p//rfdpiSURERERE5NQ4yLB1vP1tUl74SzciIiIiInLqHGTYa4slORhLIiIiIiIip8ZBREREREREejmIiIiIiIhILwc5I7TFkoiIiIiIyKlxkGHtbL+DiIiIiIgMDQcRERERERHp5SAiIiIiIiK9HERERERERKSXg5wR2t7vQURERERETo2DiIiIiIiI9HIQERERERGRXg4ybB1Id+nTFksiIiIiIiKnxkGGpfGj/PS56P9PR0RERERETp2DiIiIiIiI9HKQYe1sv0OO30FERERERE6dgwxr3xjrQ0REREREhoaDDGvfOCeTwrE+DsaSiIiIiIjIqXEQERERERGRXg4iIiIiIiLSy0GGteNtbyMiIiIiIkPDQYa9HL9DWyyJiIiIiIicGgcRERERERHp5SAiIiIiIiK9HOSM0BZLIiIiIiIip8ZBhr2z/Q4iIiIiInLqHERERERERKSXg4iIiIiIiPRykGFp/OgsDqSfhYiIiIiIDB0HOSOc7XdoiyUREREREZFPzkFERERERER6OYiIiIiIiEgvBxl2zjrP4a321xARERERkaHlIIPq6enhxRdfpLGxkRdffJGenh5OJJlM0tLSQmNjIy0tLSSTSU4kmUzS0tJCY2MjLS0tJJNJPq6zJozg8LF3ERERERGRoeUg/8327du54oorqKysZOHChVRWVnLFFVewfft2Btq7dy9FRUUEg0EWLlxIMBikqKiIffv2MdDevXspKioiGAyycOFCgsEgRUVF7Nu3DxEREREROf0c5EPefvttbrrpJhzH4Sc/+Qm///3viUQiOI7D/Pnz2b9/P32OHDlCVVUVsViM+vp69uzZw5IlS4jFYlRWVnL06FH6HDlyhKqqKmKxGPX19ezZs4clS5YQi8WorKzk6NGjiIiIiIjI6eUgH/If//EfxGIx7rjjDi6//HIyMjK45JJLuPvuu+nu7qahoYE+a9as4dChQ9xzzz0UFBTg8/koLi7mgQceoK2tjUgkQp81a9Zw6NAh7rnnHgoKCvD5fBQXF/PAAw/Q1tZGJBLhVB2MJRERERERkU/OQT7kwIEDpIwePZr+vvzlL5PS0dFBny1btuD3+ykuLqa/oqIi/H4/mzdvps+WLVvw+/0UFxfTX1FREX6/n82bN3MqzvY7iIiIiIjIqXGQD/na175Gyquvvkp/W7duJSUvL4+UZDJJa2srkydPxnEcBpoyZQqtra0kk0mSySStra1MnjwZx3EYaMqUKbS2tpJMJjlZI32dvDPCRUREREREho6DfMjMmTO59tprWbp0KbfeeisbNmzg9ttv59FHH6WkpISysjJSjh07Rk9PD6NHj2YwI0eOpKenh3g8zrFjx+jp6WH06NEMZuTIkfT09BCPx/m4rp/xdYwx7Ny5k507diAiIiIiZ74lS5ZgjMEYgzEGYwzGGOTUOch/U1JSwhe/+EU2b97MXXfdxS9/+UvOOeccvvWtb+E4DimHDx8mJTMzk8GMGDGClP3793P48GFSMjMzGcyIESNI2b9/Px/X6shqrLVccsklXDJtGiIiIiJy5rv55pux1mKtxVqLtRZrLXLqHORDnn76aebPn09ubi5btmzBWsuWLVu44IILqKysZM2aNaT4/X5OhuM4+P1+TobjOIiIiIiIyOnjIB9IJpPU1NRwzjnnUFtby/jx40kZP348S5cu5bzzzuPRRx+lp6eH7OxsUrq7uxlMIpEgZdy4cWRnZ5PS3d3NYBKJBCnjxo3jZI0fncWBdJf3//AKIiIiIiIyNBzkA3/605/o6uri4osvJisri/5GjBjBlClTeP/999mxYwdZWVmkp6fT2dnJYDo7O0lPTycrK4usrCzS09Pp7OxkMJ2dnaSnp5OVlcXJOvzeu6QceraGY39oQURERERETp2DfGDkyJGkHD9+nMH09PSQkpWVRUpeXh7RaJRkMkl/yWSS3bt3k5eXR5+8vDyi0SjJZJL+kskku3fvJi8vj5N17LDHQDl+h7ZYEhERERER+eQc5AOjR48mNzeXpqYm/vznP9PfkSNHaGlpYcyYMeTl5ZFSUlJCd3c3DQ0N9NfQ0EAikaCkpIQ+JSUldHd309DQQH8NDQ0kEglKSkoQEREREZHTy0E+5O677yaRSHDDDTewYcMGWlpa2LhxIzfccANtbW3cddddOI5DSllZGbm5uTz88MOsXr2alpYWVq9ezUMPPURubi5lZWX0KSsrIzc3l4cffpjVq1fT0tLC6tWreeihh8jNzaWsrAwRERERETm9HORDCgoKWLFiBSNGjOCuu+4iGAxSXV3Ne++9x+OPP87MmTPp4/P5CIfDXHjhhSxevJhgMMjixYuZNGkSkUgEn89HH5/PRzgc5sILL2Tx4sUEg0EWL17MpEmTiEQi+Hw+RERERETk9HKQ/+ayyy6jqamJLVu2sHLlSrZs2cKvfvUrZsyYwUBjx45l3bp1bN++nZUrV/LSSy+xbt06cnJyGGjs2LGsW7eO7du3s3LlSl566SXWrVtHTk4OH9f40X4OpJ9FSqLtHURERERE5NQ5yAmNHz+eSy+9lPHjx/NRXNfl0ksvJScnh4/iui6XXnopOTk5iIiIiIjIp4eDiIiIiIiI9HIQERERERGRXg4yLI0f5edA+ln0Odvv0PZ+DyIiIiIi8sk5iIiIiIiISC8HGbYyzv4iWRf+IyIiIiIiMjQcZNg5djjJ4WPvkpLhfhERERERERkaDjJs7e+MISIiIiIiQ8dBhqXxo7NIyTj7ixxvfxsRERERETl1DiIiIiIiItLLQc4YbbEkIiIiIiLyyTnIGeHsrBGIiIiIiMipcRAREREREZFeDjJsjR/tZ39nDBERERERGRoOIiIiIiIi0stBhr3jbW8jIiIiIiKnzkGGnWP/x+Pwe++SknH2/0JERERERIaGg4iIiIiIiPRykGFr/Cg/+ztjiIiIiIjI0HCQM8LZfoeDsSQiIiIiIvLJOYiIiIiIiEgvBxEREREREenlICIiIiIiIr0cZNgaPzqL/YdjiIiIiIjI0HCQYS3D/SLH299GREREREROnYOIiIiIiIj0cpBh59hhj8PH3qW/HL9DWyyJiIiIiIh8cg4iIiIiIiLSy0FERERERER6OYiIiIiIiEgvBxEREREREenlIMPa/s73ERERERGRoeEgw9b4UX4yzv4iibZ3EBERERGRU+cgIiIiIiIivRzkjHC236EtlkRERERERD45BxEREREREenlICIiIiIiIr0cZFga9f+dS+exdxno6f96HxERERER+WQc5Ixxtt/h6f0xRERERETkk3GQYed41hj67O+Mcbz9bVJ+8o+fR0REREREPjkHGXYOnX81+w/HGD/aT8bZX0RERERERIaGgww7Ge8fQkREREREhp6DnFHO9ju0xZKIiIiIiMjH5yAiIiIiIiK9HERERERERKSXg4iIiIiIiPRyEBERERERkV4OckY52+9wMJZEREREREQ+Pgc5odbWVrZu3UpTUxPt7e2cSDKZpKWlhcbGRlpaWkgmk5xIMpmkpaWFxsZGWlpaSCaTfFwZxzr5v7FRfN53mP2d75PhfpHjbW8jIiIiIiKnxkH+m46ODoLBIDNnzuTmm2/mpptuoqCggMcff5yB9u7dS1FREcFgkIULFxIMBikqKmLfvn0MtHfvXoqKiggGgyxcuJBgMEhRURH79u1DREREREROPwf5kJ6eHoLBIDt37uTuu+9mz549bNq0iYsvvpilS5eyYcMG+hw5coSqqipisRj19fXs2bOHJUuWEIvFqKys5OjRo/Q5cuQIVVVVxGIx6uvr2bNnD0uWLCEWi1FZWcnRo0cREREREZHTy0E+5Omnn+bNN9/kjjvuoKKiAp/Px4QJE/jRj35Eeno6a9eupc+aNWs4dOgQ99xzDwUFBfh8PoqLi3nggQdoa2sjEonQZ82aNRw6dIh77rmHgoICfD4fxcXFPPDAA7S1tRGJRBgKOX6HtlgSERERERH5+BzkQzZu3MiYMWP4p3/6J/obPXo0Tz31FHfccQd9tmzZgt/vp7i4mP6Kiorw+/1s3ryZPlu2bMHv91NcXEx/RUVF+P1+Nm/ejIiIiIiInF4O8oFkMsmePXv46le/iuM49PT0sH37dlpaWujp6WHatGlMmzaNlGQySWtrK5MnT8ZxHAaaMmUKra2tJJNJkskkra2tTJ48GcdxGGjKlCm0traSTCYREREREZHTx0E+8Pbbb9PT08PIkSN5+umnmTp1Kt/97ncJBoNMmzaNn//85/Q5duwYPT09jB49msGMHDmSnp4e4vE4x44do6enh9GjRzOYkSNH0tPTQzweR0RERERETh8H+cDbb79Nyq9+9St+8IMfUFlZyfLly1m8eDGf+9znuPPOO2lsbCTl8OHDpGRmZjKYESNGkLJ//34OHz5MSmZmJoMZMWIEKfv37+fjqF2yhB07d3LgwAEKv1HIkiVLEBEREZEz35IlSzDGYIzBGIMxBmMMcuoc5AOe55Hyl7/8hR//+McsWLCAr3/963z729/mmWeeIT09nUcffZQUv9/PyXAcB7/fz8lwHIeP49F7byfnS5PJ/co0tjwT5uabbyal7f0eREREROTMdfPNN2OtxVqLtRZrLdZa5NQ5yAd8Ph8p5557LgUFBfQ3duxYvvGNb3DgwAE6OjrIzs4mpbu7m8EkEglSxo0bR3Z2Nind3d0MJpFIkDJu3DhORvr7hziRs/0OIiIiIiLyyTjIB77yla+Qcv755zOYz33uc6Ts37+frKws0tPT6ezsZDCdnZ2kp6eTlZVFVlYW6enpdHZ2MpjOzk7S09PJysriZP3f+GgOv/cuIiIiIiIydBzkAxkZGZx77rn85je/IZlMMtB7771HSl5eHil5eXlEo1GSyST9JZNJdu/eTV5eHn3y8vKIRqMkk0n6SyaT7N69m7y8PERERERE5PRykA+59tpricViNDQ00N+7777LCy+8wNSpU8nIyCClpKSE7u5uGhoa6K+hoYFEIkFJSQl9SkpK6O7u/n/swQ9c1Ydh9/tPf4D8+CuHykFONSDelRkllniyVt1iUqk29YZtt2MP7tmzJ7yGf9reLE22JS29V4eP8NSs2xMvuRkiT42aqq/R9A+dMXYQ/zRi1xxCIqmMOf5YzFEOyTn8PfxE+OW+Tp/X6SUUFP82x33fb2pra5motraWsbEx1q5di4iIiIiI/GYZyIcUFxfziU98gm3btvH888/z+uuv80//9E/86Z/+KSFf//rXCSsqKiIzM5OKigr27dtHY2Mj+/btY/v27WRmZlJUVERYUVERmZmZVFRUsG/fPhobG9m3bx/bt28nMzOToqIibgVnXBQ+y0ZERERERK6fgXxIcnIy//iP/8iqVauorKzkz//8z/nLv/xLQnbv3k1ubi5hsbGx7N27l8WLF1NeXk5xcTHl5eXk5uayf/9+YmNjCYuNjWXv3r0sXryY8vJyiouLKS8vJzc3l/379xMbG8v16L/soKPXg4iIiIiI3DoG8mvmzJnDCy+8QFNTE3v27OHIkSO89tprrFixgskyMjI4cOAAr7/+Onv27OHkyZMcOHCA9PR0JsvIyODAgQO8/vrr7Nmzh5MnT3LgwAHS09O5XgOXU+l4r4mptPSNUdo8iIiIiIiIXB8DmVZiYiIrVqwgOzuba0lLS2PFihWkp6dzLWlpaaxYsYL09HRu1MeTPkeWw6TLbxGTNp8x3wUm8lk2IiIiIiJyfQwk4sQE36crYJGd5mYqPstGRERERESun4HcVZymQYjPshERERERketjICIiIiIiIr9kICIiIiIiIr9kICIiIiIiIr9kIBHLEZ/B1fgsGxERERERmTkDuaukmwYhTtNARERERESuj4FEnJiR9+nyW0x0pbebEKdp4DQNRERERETk+hlIRJsd6+fd6DQmqlk+GxERERERuX4GErEcCS6m4zQNeiwbERERERGZOQMRERERERH5JQOJOPddjuK3L/07IiIiIiJyaxlIxEmxP8ainnauJt008Fk2IiIiIiIycwYSsRzxLkRERERE5NYxEBERERERkV8ykLvCFV83IiIiIiJycwwkYnUFLGbHBng3eg6TOU0D38g4IiIiIiIycwYSsRzxLkRERERE5NYxEBERERERkV8ykIjTZ3zAnCE/V+OMi8Jn2YiIiIiIyMwZSESbbfrpCliIiIiIiMjNM5CI5Yh3ISIiIiIit46BRLxuehhKjEJERERERG6OgUS8s4nvMZQQxURO06DHshERERERkZkzkIjVFRghOdZP/2UHV3zdiIiIiIjIzTGQiOaIdxEylBCFiIiIiIjcHAO5K6WbBj7LRkREREREZs5AIk6/8QFzhvyEzDYDDFxORUREREREbp6B3BUGE6IQEREREZGbYyARzRHvYipO08Bn2YiIiIiIyMwZSERblvkoIiIiIiJyaxhIRMtKNem3UhlKjEJERERERG6OgUSsLr9F2BVfN5M5TQOfZSMiIiIiIjNjIBGv/7IDERERERG5eQYScfqiPiBtOEBIliOOkKGEKERERERE5OYYiIiIiIiIyC8ZSETLSjXpv5zKUEIUkzlNgx7LRkREREREZsZAItZ5v4WIiIiIiNw6BnJXCAS9TJZuGvgsGxERERERmRkDERERERER+SUDiXhZqSb9l1MREREREZGbYyARp9/4gDlDfroCFhMFgl5EREREROTGGchdy2ka+EbGERERERGRmTEQERERERGRXzKQiJflMOm3HASGvYiIiIiIyI0zkIjV5R/hapxxUfgsGxERERERmRkDuSskDo8TCHoREREREZEbZyDX1NvbS319PX6/n6nYtk1jYyOvvPIKjY2N2LbNdGzbprGxkVdeeYXGxkZs20ZERERERD4aDOSannjiCb7yla/wr//6r0zW0tJCfn4+xcXFPPnkkxQXF5Ofn09rayuTtbS0kJ+fT3FxMU8++STFxcXk5+fT2trKjRjq9hKSlRrHu9FpTLZ67iwaLo3is2xEREREROTaDOSqdu3aRVNTE1MZGBhg06ZNWJZFdXU1Z86cobKyEsuy2LhxI0NDQ4QNDAywadMmLMuiurqaM2fOUFlZiWVZbNy4kaGhIa5H4nwXM7F67ixa+sYQEREREZFrM5Bptba2snPnThwOB1N56aWXeP/999myZQurVq0iNjaWNWvWsG3bNnw+H/v37yfspZde4v3332fLli2sWrWK2NhY1qxZw7Zt2/D5fOzfv5+bkTQ8TmDYy2RLHDG8E7iCiIiIiIhcm4FM6fLlyzz55JPcf//9fOELX2AqR48exTRN1qxZw0T5+fmYpsmrr75K2NGjRzFNkzVr1jBRfn4+pmny6quvIiIiIiIiv1kGMqUdO3bw3nvv8Xd/93dMxbZtzp07x3333YdhGEx2//33c+7cOWzbxrZtzp07x3333YdhGEx2//33c+7cOWzb5np0+S3CEofHCQQvMpnTNOixbERERERE5NoM5NccO3aM73znO2zdupX09HSmEgwGGR8fJzU1lakkJyczPj7O5cuXCQaDjI+Pk5qaylSSk5MZHx/n8uXL3Igsh8m70WmIiIiIiMjNMZAP8fv9fOMb3+Dzn/88jz76KNMJBAKEzJo1i6lERUUR0tXVRSAQIGTWrFlMJSoqipCuri5m6sK77xKSk5ND5fOVTCfdNPBZNiIiIiJy96isrCQnJ4ecnBxycnLIyckhJycHuXkG8iFf//rXiYqKoqysjKsxTZOZMAwD0zSZCcMwmKl5n/gEIW1tbTz+fz5OdNo8AkEvkzlNA59lIyIiIiJ3j8cff5y2tjba2tpoa2ujra2NtrY25OYZyK8cPHiQ48ePU1FRQUpKCleTmJhIyOjoKFMZGxsj5J577iExMZGQ0dFRpjI2NkbIPffcw0wl3ONizpCfLr9FSNLwOCIiIiIicnMM5FeOHz9OSElJCTk5OeTk5JCTk8N3vvMdQoqLi8nJyaGvr4+4uDiio6Px+/1Mxe/3Ex0dTVxcHHFxcURHR+P3+5mK3+8nOjqauLg4btS70WmIiIiIiMjNMZBfWblyJYWFhRQWFlJYWEhhYSGFhYUsXLiQkAcffJDCwkJmzZpFyNKlS3nrrbewbZuJbNumubmZpUuXErZ06VLeeustbNtmItu2aW5uZunSpdyozFQTR7yLwLCXqThNA59lIyIiIiIiV2cgv/Jnf/ZnbN++ne3bt7N9+3a2b9/O9u3b+cxnPkNIcXEx27dvJz4+npC1a9cyOjpKbW0tE9XW1jI2NsbatWsJW7t2LaOjo9TW1jJRbW0tY2NjrF27lpt1pbcbERERERG5cQZyw4qKisjMzKSiooJ9+/bR2NjIvn372L59O5mZmRQVFRFWVFREZmYmFRUV7Nu3j8bGRvbt28f27dvJzMykqKiIG9EVGCHEkeBiKCGKqThNgx7LRkRERERErs5AblhsbCx79+5l8eLFlJeXU1xcTHl5Obm5uezfv5/Y2FjCYmNj2bt3L4sXL6a8vJzi4mLKy8vJzc1l//79xMbGcjv5LBsREREREbk6A7mmLVu20NbWxooVK5gsIyODAwcO8Prrr7Nnzx5OnjzJgQMHSE9PZ7KMjAwOHDjA66+/zp49ezh58iQHDhwgPT2dW2HR0ByqT25gsnTTQERERERErs1Abom0tDRWrFhBeno615KWlsaKFStIT0/nRiXOd5E2HKDLb5GVatLlH+HBnw7Q0etBRERERERujIHcVRKHxwkEvUzkNA18I+OIiIiIiMjVGchdzxkXhc+yERERERGRqzOQiJS+0s1vX/p3JnPEuwgMexERERERketnIBFpYVEBi3raSRvyk+WIoytgEeJIcBEIepkoNyWahkujiIiIiIjI1RlIxPr0//67/HZPOxNd8XUzmdM0EBERERGRazOQiNbltwiLds7DEe8iMOxlMqdp4LNsRERERERkegZy1wkELzJZbko0LX1jiIiIiIjI9Awk4mWlmnT5LUIcCS6m4xsZR0REREREpmcgEW3OkJ+ZcJoGIiIiIiJydQYSsRLmu5jMEe8iEPQSCHoJBL2EOeOi8Fk2IiIiIiIyPQOJaOcDFmExafNJGh6no9dD9YkN1Hq2IiIiIiIiM2cgdxVHvItCdxn5924iMOwlzGka9Fg2IiIiIiIyPQOJWIn3uJgz5CckK9WkK2ARsiyzgOw0N4Ggl7B008Bn2YiIiIiIyPQM5K7kiHcxmc+yERERERGR6RlIxMlwfMD1cpoGIiIiIiJydQYScb7gthlpe45rccS7CAS9TOSzbEREREREZGoGErES57sY6vYSkuUweTd6Dld6u5mO0zQQEREREZHpGchdy5HgIjDsZaIey0ZERERERKZmIBHJDr7LTASCXsKcpoGIiIiIiEzPQCLOpcDHCOlNTGX4F15CslLj6PJbTOSIdzFRumngs2xERERERGRqBvIfim9kHBERERERmZqBRJyBviQG+pKYLMY5nyu+bsIc8RkEhr2ELXHE4LNsRERERERkagYScQJdizjb0n6fmQAAIABJREFUfC+J810MdXsREREREZFbw0Aikh28wERZDpMuv8VEjgQXgeBFwpymQY9lIyIiIiIiUzOQu5Yj3kUg6CUs3TR4p28MERERERGZmoHctbLT3ASGvXT0eghxmgYiIiIiIjI9A4k4wx8M0ucdICvV5L3EVIa6vWSmmnT5LSbLv3cTTed/RJjTNPBZNiIiIiIi8usM5K7miHfRdL4OERERERG5NgO5a8Q453Glt5uJstPcOOJdBIJeQnJTomnpG0NERERERH6dgUQke+QCYT2nPFxNdpqbjl4PIZ/NiGVn6zAiIiIiIvLrDCQiDQSSCGlNX0jj41sY//GP6fJbTMURn0Fg2EtIbko0S1KiaekbQ0REREREPsxAIs7wB4OE7V65noVFBQz/wst0HAkuAsGLhKWbBj7LRkREREREPsxAIlpWqsnIoiUMdXuZTnaam6bzdYiIiIiIyNUZSMSygxcIWVhUQFzrz3k3eg5jvgtM5oh3ERIIeglxmga+kXFEREREROTDDCTiDH8wyEBfMhMlzHdxNY54F2HOuCh8lo2IiIiIiHyYgfyHkJ3mpqPXg4iIiIiITM9A7gpZqSbvRqcxHUd8BoFhL2E9lo2IiIiIiHyYgUSs8eAFwhLnu7gaR4KLQPAiIU7TQEREREREfp2BRJzhDwYZ6EsmJMth0hUYISQr1eRKbzfTCQS9hKSbBj7LRkREREREPsxA7goJ810M/cLLu9FzmEp2mpvAsJcQp2ngs2xEREREROTDDCRi2SMXCEu8x8XVOOJdBIJeRERERERkegYS0bJS4+jyW8xUIOglxGka+CwbERERERH5/xlIREpxJTMQSCYscb6LOUN+3o1O44qvm6k44l2EOU2Dm+GzbERERERE7jYGcldIuMdF2nCAd6PnMB1HgouOXg8h6aZBS98YN8Jn2TzXOkzJ6X5a+sYQEREREblbGEjEskcukOUwOe+3SJzvImG+i6txxLsIW+KI4WDnCDei4eJl0k2DirwkvtE8iIiIiIjI3cJA7hqJ811ctqKYjiM+g8Cwl5DVc2cR4rNsrtfBLovPZsTiNA2WpETTcGkUEREREZG7gYFELDt4gYmWLM2mdcjFld5uphMIXiQsNyWalr4xrofPsgnJTYkmZHVGLAc7R2i4NIqIiIiISKQzkIiU4kpmoC+ZzFSTroBF2GUriuk4ElxMtMQRwzuBK1wvp2kQtnruLJ5YlMDBzhFERERERCKdgUzpypUrnDhxgldeeYXXXnuNYDDIdGzbprGxkVdeeYXGxkZs22Y6tm3T2NjIK6+8QmNjI7Ztc6tkppq8l5jKqBXFTDhNg4ZLo1yPHstmstyUaHyWjYiIiIhIpDOQX/Pd736XT3/602zcuJEnn3ySL33pSzzwwAPs3r2byVpaWsjPz6e4uJgnn3yS4uJi8vPzaW1tZbKWlhby8/MpLi7mySefpLi4mPz8fFpbW7kRdvACUxnq9jIVR7yLQNBLWG5KNE7TwGfZXA+naTCZ0zTwWTYiIiIiIpHMQD6kvr6eb3zjG2RlZfGd73yHM2fO8L3vfY+8vDy+9a1vceDAAcIGBgbYtGkTlmVRXV3NmTNnqKysxLIsNm7cyNDQEGEDAwNs2rQJy7Korq7mzJkzVFZWYlkWGzduZGhoiOuR4kpmoC+ZkC7/CBNdtqKYiiPBRWDYy0S5KdEc7Byh5HQ/M+GzbKbiNA1a+sYQEREREYlkBvIhL7zwAtHR0Xz729/G7XYTGxvL4sWLqa6uJikpiZqaGsJeeukl3n//fbZs2cKqVauIjY1lzZo1bNu2DZ/Px/79+wl76aWXeP/999myZQurVq0iNjaWNWvWsG3bNnw+H/v37+d62cELZKWahGWlmvQmOOg55eHtZ6uYzBHvIhD0MtESRwwNl0bxWTY+y+ZafCPjpJsGk6WbBiIiIiIikc5APiQqKorf/d3fJSUlhYni4+NZtmwZ7777LmFHjx7FNE3WrFnDRPn5+ZimyauvvkrY0aNHMU2TNWvWMFF+fj6mafLqq69yK7yXmErPKQ9n/raKmVg9dxY1y2fjNA1mymkaTOY0Dd4JXEFEREREJJIZyIfU1taya9cuJrNtm3feeYeEhARCbNvm3Llz3HfffRiGwWT3338/586dw7ZtbNvm3Llz3HfffRiGwWT3338/586dw7ZtrkfAO0CWI46ugEVIliOOkKFuLyFD3V4mc8S7CAS9TOQ0DXJTomnpG+NafJaNMy6KyZxxUYiIiIiIRDoDmZG9e/fy3nvvUVhYSEgwGGR8fJzU1FSmkpyczPj4OJcvXyYYDDI+Pk5qaipTSU5OZnx8nMuXLzNTL728j5DPfvazvHvhXXJycvjRd3bzXmIqN8o3Ms619Fg2U1k9dxYNl0YRERERkduvsrKSnJwccnJyyMnJIScnh5ycHOTmGcg1/eQnP+Fb3/oWn/jEJ/jKV75CSCAQIGTWrFlMJSoqipCuri4CgQAhs2bNYipRUVGEdHV1MVP/93//BoN9ybz22mtcif84bW1tPP7444QlznfRc8rDZI4EFx29HiZb4ojBZ9nMhNM0mI7PshERERGR2+vxxx+nra2NtrY22traaGtro62tDbl5BnJV9fX1fPnLX2b27Nl8+9vfJjk5mRDTNJkJwzAwTZOZMAyD63WP+R4TZaWajCxaQvpKN1NxxLuYTo9lcy0+y2Y6TtOgpW8MEREREZFIZSDT2rVrF1/5yldIS0vju9/9LllZWYQlJiYSMjo6ylTGxsYIueeee0hMTCRkdHSUqYyNjRFyzz33cCvM/bPfI32lm55THibLTltGR28Tk62eO4uQlr4xpnOwcwSnaZCbEs1UclOiERERERGJZAYypdLSUv7+7/+eT33qU3z3u9/F5XIxUVxcHNHR0fj9fqbi9/uJjo4mLi6OuLg4oqOj8fv9TMXv9xMdHU1cXBwzleJKZiCQxGQPLXTwbnQaVxMIepnK6oxYdrYOMxWfZdNwaZSKvCSms8QRwzuBK4iIiIiIRCoD+TV/8Rd/wcsvv8znPvc59u3bR2pqKlNZunQpb731FrZtM5Ft2zQ3N7N06VLCli5dyltvvYVt20xk2zbNzc0sXbqU65HiSmagL5nx4AWyUk26/BYTLSwqoP1QHZMtyyygo9fDVFbPnYXPsplKS98YTtPgWnosGxERERGRSGUgH/IP//APHD16lHXr1vH8888TGxvLdNauXcvo6Ci1tbVMVFtby9jYGGvXriVs7dq1jI6OUltby0S1tbWMjY2xdu1aboUsh8m70XMISZzvYqjby2SOeBeBoJepOE0Dn2UzWcPFy6xfEMfVrJ47i3f6xhARERERiVQG8it+v58XXniBEMuyeOqpp3jqqad46qmneOqpp3jqqad46qmnGB8fJ6SoqIjMzEwqKirYt28fjY2N7Nu3j+3bt5OZmUlRURFhRUVFZGZmUlFRwb59+2hsbGTfvn1s376dzMxMioqKuB4prmQG+pKxRy4wUWaqSZffIiR9pZueUx6mEhj2Mp2WvjEm8lk2PssmNyWamfBZNiIiIiIikchAfuVnP/sZo6OjhDQ0NHD48GEOHz7M4cOHOXz4MIcPH+bw4cPYtk1IbGwse/fuZfHixZSXl1NcXEx5eTm5ubns37+f2NhYwmJjY9m7dy+LFy+mvLyc4uJiysvLyc3NZf/+/cTGxnKjshwmXYERwt6NnkPIwqICek55mCw7zU0g6GUquSnRTNZj2ThNg5lwmgYiIiIiIpHKQH7l85//PG1tbbS1tdHW1kZbWxttbW20tbXR1tZGW1sbbW1txMTEEJaRkcGBAwd4/fXX2bNnDydPnuTAgQOkp6czWUZGBgcOHOD1119nz549nDx5kgMHDpCens6NSHEl0+cdYKI/ju/keHsfIekr3YS8/WwVM+U0Dd4JXCFsZ+sw32geJDclmpnITYmmpW8MEREREZFIZCC3RFpaGitWrCA9PZ1rSUtLY8WKFaSnp3MrZKXG0eW3CPvEWC/H2wOErKjcxpm/rWKmljhiaOkbo+BYgJ2tw/RYNk8sSmD9gjhmwmka+EbGERERERGJRAYS0fq8A0wUkzafx/u/x943LhGWON9FzykPYY74DALDXqaSmxJNzfLZ1D3soOHSKD7LZvXcWcyUMy4Kn2UjIiIiIhKJDCRipbiSCTvvtwj7w6Gf8OIbF+nyW4RkFxXQfqiOiQLBi1yL0zRwmgYiIiIiIv9RGEjESnEl0+cdIMthEhbjnE/IYw9ksPeNi4QsfXozQ91eek55CHEkuJiJ1XNnkZsSzfVwmgYtfWOIiIiIiEQiA4l4makmXQGLiVYmD9IVsAhbWFRA+6E6rsf6BXGsXxDH9chNicZn2YiIiIiIRCIDiVgprmT6vANMFpM2n1ULHRxvDzAVR7yLQNCLiIiIiIh8mIFELIdrNn3eAaYy5uumy28RtrCogPZDddwJTtPAZ9mIiIiIiEQaA4l4WakmXf4RwuIWL+cTY+8xWeJ8F0PdXhwJLgLDXm6nHstGRERERCTSGEhEGwgkcTVdfouJek55cMS7CAS93C65KdH4LBsRERERkUhjIBErxZVMyD3m+3QFLMJinPO50ttNVqrJROkr3dwpvpFxREREREQijYFErBRXMgN9yQR+0kHKyCgTXfF1E9IVGCEsfaWbnlMewgJBL7fDEkcMPstGRERERCTSGEjESnElM9CXTN03f07AO0BYTNp8Qh5a6KDLbxG2sKiA9kN1tB+qwxHvQkREREREPsxA7gop1igTXentZiqJ8100Pr6FDxq83C5O06DHshERERERiTQGEtFSXMmEdfktQqKd8wg777eY6L6nN5O+0k3Cv31AR6+H2yHdNHinbwwRERERkUhjIBEvOWWAiWLS5jPmu0CWw2SyhUUFLCwqIOZ9bhunaSAiIiIiEokMJKJt/h+DLMprJWVklOPtASbKTDXpClhMtrCogIR/g47eJm4Xp2ngs2xERERERCKJgUS85JQBUqwrhMU453Olt5urSZzvIuHfPuB2cZoGPZaNiIiIiEgkMZCIZsTPI+y832Kixx7I4MU3LjKV+57ezOAeD7dLumngs2xERERERCKJgdw1ugIWU+nyW0yWWuBmuNvLULeX28U3Mo6IiIiISCQxkIhmxM0jOWWA2dYoXf4RwmLS5nPF101WqklXYITJHPEuhj8JZ56t4nZY4ojBZ9mIiIiIiEQSA4l4Ka7ZpIyMcry9j8keWuigy28xlVmfctF+qA4REREREflfDCSiRcXPI9kxQIo1ymRXertZtTCFE+19TCW14AGufByGur3cak7ToMeyERERERGJJAYS0Yz4edjBC4Q8tDCFF9+4SEi0cx5hXf4RpjP8Seg55eFWy02J5p2+MUREREREIomB3BVSXMn8/icSONHeR0hM2nzGfBd47IEMjrf3MZXstGUMf/Jj9JzyICIiIiIiYCB3BTt4gYc+Ns6Lb1xksqxUky6/xWSOeBdXPg7th+q4HZymgc+yERERERGJFAYS8Yz4eWS559Hp6SYr1aTLbzHRQwsdHG8PMFl2mpvhT0L6SjdvP1vFreY0DQ52jiAiIiIiEikM5K6Q5Z5PyEMLHRxvDxDjnM+V3m5CshwmJ9r7mEp2mpvYv3TTcaiOW60iL4mQ0uZBfJaNz7IREREREfkoM5CIZ8TNY8nKAbo8F8hs6uJEex8TZaaaTGdZ5qP44i4SMtTt5VZ7YlECuSnRPNc6TGnzID7LRkRERETko8pAIl5U/DxCimsKmf1zL8d+fI6YtPlc8XUT8tgDGbz4xkWm03S+jpCeUx5uh/UL4qjIS2L13Fkc7BxBREREROSjykDuCnbwAimuZLLc8/jUxQBdgREmyko16fJbTLYss4DsNDcX5nm53dYviKPh0igNl0YREREREfkoMpCIZ8R/grC8gsUsvejneHsfEz200MHx9gBTKXSXMfzJj9FzysPtVrN8Ng0XL1PaPIiIiIiIyEeNgUQ8I34edvBdQrLc8/hUwb3MrjvDld5uwrIcJifa+5iKI95FobuMQNDL7eY0DSrykshNiaa0eRARERERkY8SA7nrPLx5OR2DS5goM9XkxTcuMp2FRQWMNns5/YMq7oT1C+II2dk6jIiIiIjIR4WBRDwjbh7jwQuEpbiSCenzDhD22AMZZKWadPktpnPf05vxfLuK+rNV3AkVeUk0XBpFREREROSjwkAiXlT8POyRC0yU4kqmy28x0UMLHZT9uJPpLCwqIOU0dLzXRK1nK3eC0zRo6RvjVmjpG+M3yWfZzJTPsmnpG6Ph0igiIiIi8tFhIBHPiJ+HHbzARFnuecQMxtHltwjbU7SIF9+4SJffYjqJ8138yYIyAkEv9WeruN1Wz53FztZhfJbNjfJZNqXNg+xsHabkdD8HO0douDTKndJwaZSCYwFKmwcpOBbgYOcIBztH2Nk6jM+y8Vk2O1uHKW0epOR0PztbhyltHuS1i5c52DlCyel+fJaNiIiIiPzmGchdKcWVTM/IfI63B5hoT9EiHv6HN5lO+ko3Pac85C/aRH3rLm639QviWD13FqXNg9wIn2XzXOswuSnR1CyfTUVeEiENFy/T0jfGzfBZNiE+y8Zn2UzFZ9k0XLxMeV4SFXlJ1CyfTdgSRwylzYOUNg+yxBHD+gVxVOQl4TQNKvKSeGJRAjXLZ1ORl8RzrcO09I0hIiIiIr9ZBnJXMOLnYQcvEOZwzSZkrLebiR57IIPH3Bk8/MKbTGfoF16y09xkp7mpP1vF7bZ+QRyr586itHmQ69Vw8TLppsH6BXGEOE2D9Qvi+OqiBL7RPMjBzhFmwmfZ+Cwbn2VzsHOEktP9PNc6TMGxAKXNg5Q2D9LSN4bPsgnxWTYtfWOUNg+SmxJNbko0TtPAaRqsXxDH+gVxrJ47i5rls6lZPpvVc2eRmxKN0zRYvyAOp2kQ5jQNvroogdcuXqbkdD8lp/vZ2TpMw6VRREREROTOMpC7QszHP8OV939KWJZ7Hh2DSzj+731MtnXtAroCFsfbA0y2sKiAjkN1tB+qo9BdRiB4kVrPVm639QviCCltHsRn2cxEw6VRGi6N8sSiBCZzmgY1y2fT0jdGafMgLX1jTMdn2ZQ2D1LaPEjJ6X5CapbPpiIviZrls6lZPpsnFiWws3WY0uZBCo4FKDndz87WYdYviGP9gjhultM0eGJRAjXLZ1ORl8QSRwwNFy+zs3UYEREREblzDOSuED3n04y99y+EpbiSCfm5bxbH2wNMtnXNAva+cYnJ0le6WVG5jcbHtxDzPhS6y2g6X0cg6GWipvN11J+t4mYEgl6aztfRdL6OpvN1lMxrY96sXkqbB2npG+NqfJbNwc4RKvKSmI7TNKjIS2J1Riw7W4cpbR6ktHmQktP9lJzu52DnCAc7RyhtHuSJRQnULJ9NeV4S6xfEEeY0DUJyU6KpWT6bmuWzqXvYQd3DDmqWz2b13Fncak7TYPXcWVTkJdHSN0ZL3xgiIiIicmcYyF1jPHiBiVJcyfxJ1hhlRzuZ7LEHMnjxjYtMJX2lm4VFBZx5toqQQncZ1Sc2EAh6Cak/W0X92V0EghepPrmBmero9dDR6yEQ9FJ/topaz1aazv+Ijt4mOnqbqPVsZfAXjxPne4KdrcNMx2fZlDYP4hreQYx9iWtZPXcWFXlJrM6I5auLEqhZPpua5bNxxkXhjIuiIi+J3JRoQnJTovkoqchLYmfrMC19Y4iIiIjI7Wcgd4XY+X+EPXKBvvrfIyzLPY/POV10BSy6/BaTPfZABmVHO5lK+ko3Q91eGh/fwrwLLgrdZew4so76s1U0nf8RzzxymEJ3GSHVJzcQCHq5mo5eD7WerdS37qLWs5WQQncZGx/cTaG7jEJ3Gc88cphnHjlMriOGON8TlDYP4rNsJmu4eJnR/iP8/m99hh1H1tHR6+FanKbB6rmzcJoGYavnzmL13Fk4TYOPKqdpsH5BHK9dvIyIiIiI3H4GctdIXnGQmI9/hoFT67GDF0iP66bT081DCx3sfeMik21ds4C/+XEnXX6LyRYWFdBzykPPKQ8//oMS/n1DFau9j9J0/kcUussY6vbSfqiOjQ/uxhHvotazlbBA0Ev1yQ1Un9xA9ckN1J+totazlUJ3GRsf3M3GB3eTf+9mHPEuprLxwd3kOmL4ILCHktP9tPSNEeazbL7b0cUnjX9mWWYBhe4y6lt3EdLR62EqTefrqD9bxW9S/dkqdhxZR/XJDVyv1XNn0XBplJa+MURERETk9jKQu4YRP4+EvL8lZs6nGWhcT0J0P2/VnWXrmgX8zY87mSwr1eRv1iyg+NBZjrcHmGxhUQEJ97hIX+km5NK2Op555DAfNHhpfHwLZ56toueUh0J3GYFhL03n66j1bKX6xAaWZT7KssxHyZ6zjJD8ezeRneZmpjY+uJuUy0cp/d/OsbN1mIJjAUpO9/Nc6zBfdBzjM/MeIGRZZgGOeBc7jqyj+uQGaj1bCQkEvdR6tlJ9cgP1Z3fR8V4THb0efhOaztfR8V4TzzxymJCm83Vcr5rlsznYOUJL3xgiIiIicvsYyF0nLuerhKQn/JT0uG6anzvBQwtTePGNi0y2de0C/usDGTz8QjOT3ff0Zpb+9WbW/KCGNT+oYWFRAd+//wucebaKFZXbWFG5jbf/toqQQncZ9Wd34YjP4JlHDrMss4Acw81nkgrIv3czyzILuF75926iu+cwNctnU/ewg4q8JCrykhgaaiY7zU1YobuMZx45zDe/2EzT+TpqPVupPrEBR3wG+Ys28cwjh8lftInqkxu40wJBL03nf0T+ok2ELMt8lI7eJq6X0zRYnRHLwc4RfJZNWMOlUXyWjYiIiIjcGgZyV4rLeQL78r+w9j8lkeJK5r59pznR3sdUHnsgg6xUky6/xUSJ812kr3QTtqJyG9lFBayo3EbifBfpK90sLCpgf9qneHvtFj7f8igLzrj48R+U8OM/KKHx8S388++X0Pj4Foa6vbz9bBU//oMS3n62iqFuL9eyLLOApvN1dPR6CHGaBoGgl8Cwl+w0N1N55pHDZKctY+Oq3eTfu5nsNDch2WluHPEuOno93CmBoJemrjoc8S6y09yELMssoOl8HTdi9dxZrM6I5bnWYUpO91Nyup+Gi5cpbR5kZ+swPstmIp9l09I3xmQ+yyas4dIoPstGRERERP4XA7krxc7/I8yFUSRE9/Pw5uV8aokTe9frHKs6TZ93gMkeWujgeHuAa1n69GbSV7oJW1hUwH/pfYvP/bCG4W4v7YfqWPrXm1lRuY01P6jhD998hYT5Lv7590sIWfrXmxnu9tL4+Bb2p32Kt5+t4u1nq2h8fAtT2fjgbmo9W2k6X0dIU1cd2WlupuOId7EsswBHvIvJ8u/dRH3rLu6U+rO7CCl0lzFRdpqbpvN13IjVc2dRkZdERV4STyxKoCIviYq8JJY4YihtHqTkdD+lzYPsbB2mtHmQ1y5epuR0P6XNgxzsHGFn6zClzYOUnO6n5HQ/7wSu8FzrMCWn+yk53U/DpVFERERE/iMzkLuWET+PmLkGIcU1hTh+N5sf/uQXfH/LUSZbtTCFE+19dPktyo52sqC8kY/95Ws8/MKbzETifBcrKrex5gc1pK90kzjfRdjSpzfzh2++wtKnN5O+0s2Kym2s+UENf/jmK4Qk3uMiYb6LH/9BCe2H6ug55SEsO83NxlW7qT+7ix1H1tHxXhOF7jJuxLLMAhzxLnYcWUetZys7jqyj/mwVMxUIeuno9TATTefr6Oj1kH/vZiZblvkoHb1N3AynaZCbEk2I0zRYPXcWNctnU5GXxPoFcXw2I5aKvCSeWJRARV4SX12UQIjTNKhZPpua5bOpWT6bJxYlUJGXREVeEk8sSqDh4mVKTvfT0jeGiIiIyH9EBnJH2bZNY2Mjr7zyCo2Njdi2ze0S8/HPYFv/QtinCu6l/9H7SHEl0+W5wERZqSbH2wM8/A9v0hWwOPal+/ng7z5LyILyRo63BzjeHuBWSpzvYunTm1lYVMDSpzez9K8303PKw9t/W8X37/8Cbz9bRYgj3sUzjxzmmUcOs/HB3dyMQncZhe4ystOWUeguIxC8SPXJDVxNIOjluR/+OdUnNlDr2Ur1yQ109HqYTiDopf7sLjau2s1UlmUWEFJ9cgO3mtM0yE2JJjclGqdpEOI0DZymwfoFcXw+PUAg6GUyp2mQmxLNVxclUJGXxMHOEXa2DlPaPIjPsvlNqKysRO6syspK5M6qrKxE7qzKykrkzqqsrEQkkhjIHdPS0kJ+fj7FxcU8+eSTFBcXk5+fT2trK7fDrPlfJCrZS9hjD2Tw4hsXWfDHeewpqaXLc4GwhxY6OPal++n8xgr2FC0iK9Uk5NiX7+cxdwZlRzspPtTKwy+8ye2SvtLNisptrPlBDZ/7YQ0h37//C7QfquNWyk5zsyyzgOw0N4XuMrLnLGPHkXV87eU8aj1bmajpfB21nq0cPvRTnnnkMM88cpj8RZuo9WxlokDQS0evh45eD7WerRS6y3DEu5hOobsMR7yL6pMbqPVspf5sFbdTIOil6Xwd1Sc2sOPIOnYcWUcg6GUyp2kQY1/iq4sS+GxGLOsXxFHaPEhp8yC3i8+yaekbo+HSKDtbhyk4FqDgWIBXMlZT2jzIwc4RPup8lo3PsgnxWTYNl0Y52DlCw6VRDnaOsLN1mIZLo+xsHaa0eZCDnSOE+Cybj5Lnn38eubOef/555M56/vnnkTvr+eefRySSGMgdMTAwwKZNm7Asi+rqas6cOUNlZSWWZbFx40aGhoa41WLmfAYjfh528AJhjz2Qwc533qe4ppDvbznKnpJa3qo7S0hWqslUtq5dwLEv30/nN1bw0EIHD7/wJrdb4nwXS5/ezOd+WEP7oTrefraK2yX/3s0888hhvvnFZhyMOxGnAAAgAElEQVTxGew4so7qkxvYcWQdHb1NLMt8lF+8OUZYdpobR4KLpvN1hASCXurP7qLp/I+ob91F9pxlZKe5uZZCdxmF7jKy05YRCF7kay/nUevZys0IBL109Hqo9Wyl1rOVHUfWsePIOqpPbKD+7C4K3WV884vNLMt8lOoTGwgEvQSCXgJBLx29Hmo9W9lxZB17jj3KaP8r5KZEU7N8Nrkp0ZSc7qe0eZCDnSOUNg9Scrqfv2k6R2nzIA2XRgnzWTYNl0Y52DlCafMgJaf7KW0epOR0P19saKXkdD87W4cpbR6k4FiA0uZBDnaO8E7gCkscMZTnJVH3sIPuv/8yn3cGOOn9BSWn+/nSqTZe+HkHL779PTp6PXwU+Cybg50jlDYP8lzrMCWn+yk53U/Dxcv4LJt3AlcIWeKIwTcyzhJHDOsXxBFScCxAafMgBccClJzup6VvjDvNZ9m09I1xuwSCXprO19F0vo76s1XUn62i1rOVpvN13IhA0EvT+Trqz1bRdL6OSOOzbA52jlDaPMjO1mFa+sa4UR29HkRE5PYwkDvipZde4v3332fLli2sWrWK2NhY1qxZw7Zt2/D5fOzfv5/b4colm5G2nYTtKVpEl3+ELkcCxTWFPLx5OQFvP3tKaunzDnAtW9cuICs1jgXljTz8wpuUHe2ky2/R5bc43h5gQXkjH/vL13j4hTc53h7geHuALr/FjUqc72LND2o4fPzn/M/yvXT5LW6n/Hs3s3HVbrLnLGPjqt0UustYllnAZPmLNlF/dhdN5+uoPrEBR3wGhe4yNj64m/x7NzNTjngXyzILKHSX8c0vNuOIz+BrL+dRfXID1yMQ9NJ0vo76s7toOv8jHPEZOOIzKHSXUeguo9BdxjOPHCY7zU1I/r2bKXSXUX1iA9UnNrDjyDpqPVvJTlvGN7/YzMZVu2k6/yPqz1YRsn5BHBV5SaxfEMfQUDMfBPbwu/ENLEmJYbT/CLvPnKLgWICCYwFKmwdpuHgZZ1wU6xfE8defHOT34htYG/P3/M7oX/FbfX9Ca/t/I/r9/85zS9r526XDVOQl8cSiBFbPnUVuSjQhMfYlTp/5El90HKMiL4kvL16IIz6Df7M/x1ffWcgLP+9gMp9l09I3RsOlUXa2DnOwc4SDnSMc7ByhpW+MhkujtPSN0dHrIRD0MlOBoJf6s1VUn9zAkbYf0HBplNLmQUqbB/FZNhV5SVTkJVGzfDZ1DzuoyEviiUUJPLEogfUL4lg9dxbrF8Sxeu4sclOiWb8gjrqHHdQsn03dww4q8pLY2TpMafMgt5vPsjnYOULJ6X6eax3mYOcIBccClDYPEvPxDG6F+rNV/L+v/19Un9hAR28TgWEvgeBFQrLTltF0/kfsOLKOA2++wPYf/zm1nq3Un63iaprO17HjyDqazv+Ijvea6OhtYseRddSfraLpfB0dvR5uhabzdVSf3MDXXs5jx5F11J+toqPXw83wWTYHO0d4rnUYn2WzfkEcTtNgZ+sw2eXfp+R0PyWn+znYOUJL3xgtfWP88NxPefHt7/HDcz+l1rOVWs9Wqk9u4Gsv57HjyDqqT25gx5F1VJ/cQK1nK/Vnq+jo9XC7+SwbufUCQS/1Z6toOl9H/dkqaj1bqfVspfrkBurPVhEIehGRO8dA7oijR49imiZr1qxhovz8fEzT5NVXX+W2GPsdLnd/Fzt4gbD/+kAGe9+4RIormSz3PB7evJy8gsX8jy/8T7o8F7iWPUWLOPal+9m6dgEhxYfOUnzoLMWHWnnMncEHf/dZHlrooOxoJ2VHOyk+dJbiQ60cbw8w2fH2AC++cZHj7QEm6vJbHG8P0OW3KDvaye6V63k1Zh4LyhspPtTK289W0XPKw+3giHeRf+9mHPEuppOd5ib/3k109DaxLPNR8u/dzK2Qf+9mvvnFZhzxLnYcWUf92So6ej1MFgh66ej1UH+2iuqTG6g+sYGO3iby791EobuM/Hs3k3/vZrLT3GSnuclOczNZdpqbZx45zDOPHOabX2zmmUcOsyyzgBBHvItCdxmB4EW+9nIe9WeriLEv0eOtwX+hnKc/80c8tvT/4I8WZvGth/6Yirwktmb/hN/q+xN+58pfMftSEf4L5fzrv/83fvCzTQwNNpOdtoyNq3azcdVunv70H/H7v/UZaj1bqT6xgR1H1vG1l/PYcWQdO46so/rkBn6vxGRZ5qPk37sZp2mQmxLN+gVxVOQlUbN8No74DEpO93Owc4SdrcOUNg9S2jzIztZh3glcYYkjhpBA8CL1rbso/9lP2H3mFC+3d/LVdxZScrqfvzr+j5x89xccafsBL779PXa3NLKzdZiCYwEKjgUoOd1PafMg5T97nZa+McY+/nVe9j9M3bmfMviLxymafZDFH+znTEc1gaCXQNBLR6+HpvN1VJ/cwNdezuNrL+fxtZfz+NrLeew4so6OXg+TOU2DmuWzSTcNSpsHuZV8ls1327sobR6k4FiA51qHCalZPpuKvCQq8pKoWT6b3JRossu/T2nzIDtbhznYOUJL3xgT+Swbn2XTcGmUhkujhPgsm4OdI+xsHaa0eZDS5kH+n57/RHPUX3PKfImjV57itcv/GW/C0/z8Y/+Fl/0P80/jz3Iu5QCvXf7P/CzmW+wf/Cqv+lL5q+P/yA/P/RSfZf9/7MENWNR1ovD97z1MMGNESdO2tfciP92a0A0X0AptY6lhfqY7YggmUORIwsjMX2HUbG2XX7JItr0dl5Mv1Oq2UNZqb1YEHc3NanpZXTdopWnapLUtFwMKaRyI+fdcc87ldbx96Jzu5+zbc/H/fDjVgQ92sfvQFiqueoCKqx6g4qoHKJq2lqJpa+kPf8z7xw6wY7+iad8Sdh/azP+N/vBH7D60maZ9S7j18Qx2H9pC1gQX6+cfpCLnAWJ2d23hzufn0LRvCQc+2MWBD3Zx4INdHPhgFz0Rnf7wRxz4YBf7/vwn3j+2n1NtP3yCNQePE1OddibL087k0nPMFAsrD2afzZF7q2jIOIuGjLPoD3/Mujdf5q7Xd/LG4BTe1fN4Y3AKzcerefSzhbwYKcE0cR8pl+wkb+YbZKdvwpFWycTzsojZ3bWFWx/PoGnfElY8eS1Ph15nz9Fhth8+wZ6jw+w5OkznpyN0fjrC9sMn2H74BJ2fjtAf/oj3j+2nP/wRp9pzdJgNXZ+zoetz1hw8zpqDx1lz8Dhz9/Zz82ufsf3wCXoiOj0RnZ6ITuenI3R+OkLnpyN0fjpCT0Tnb6UnorPn6DDbD59g++ETbD98gu2HT7Dn6DCdn46w5+gwnZ+OsOfoMHuODtP56Qh7jg6zoetzzv3hzaw5eJybX/uMm1/7jJtf+4zth0+w5+gwe44O0/npCDE9EZ09R4fZc3SYzk9H2HN0mO2HT7Dn6DB/Le8f20/TviU0vbSE/vDH9H/+ETETz8ti4nlZONIqidmxX7Fjv8JgMPx9mDD8zem6TigUIj09HZPJxOkyMzMJhULous5fm2nc/yYS+iaDB1dx0qLpF/DL335Md1+Ek743dzI1reXs3fwa3fs/5L+TmmzhB5PGo6Rgb1Ume6syOXzbDJQUxCgp2FuVyd6qTPZWZZIz6Rzcj3Yh1gXI3fg71rYfZm37YdyPdvFBX4S17Yf5XyteJHfj7xDrAuRu+h1r2w/jfvQQMYdvm8GOW67h8G0zSB1vwfFHGz9ZsYUnM2fz1s8288dHdxHQanlh3s0EtFre+tlm/vLqfv746C4CWi1v/Wwzb/1sM6caPPIR/xNZE+ZSNG0tjske/ie+6DnCwN5fc6qiaWtxTK4kZnfXFm59PIM7n59D074l3Pp4Bk0vLWF31xb6wx+TNcHF6mufo2jaWsaPu5C/lvHjLqRo2lpWX/sc/eGP2bFf0R/+mNXXPsf4cRdyqonnTSNrwlzuue55iqatpSLnASael8XE87JYfe1zFE1bS9aEuZzRC2f0wpnvQtaEuay+9jlWX/scq699jtXXPkeJWEvRtLU40ippv+sEjskeRvMNi4liYaUh4yzO0P/CuJG3GOxYx+Q/lnD9/nv4wTPNHH+rnj+9U8jxP2kUp1poyDiLR5253J51Ebtyx7Nppp2sCS7aesbzcvgaDn4whcMjl/Kt+GNc9sVKZkZuIPW4ny/7tzHxvGkcs97E+HEX0JBxFhu+fxV1eQ3EjD/zQvrDH9P00hKaXlrCjv2K948dwJFWyfr5B1l97XOsvvY5Vl/7HFkTXOzYr7jz+TnsPrSZ94/tpz/8Ef3hj3j/2H6mfNnMXz7+BTe/9hnbD5+g89MR3j+2n92HNrP70GZ2H9rMjv2Kpn1LeOR3G9mxX9G0bwm3Pp7Bnc/PYcd+xY79igMf7OL54FNs/MP7LH01yJ+Hz+Ni079x41n/gv7+VfzpnUKa9i2had8SmvYt4ak3Kzl+ZBkXfVrCl/3bOPKX53g69Drr3nyZm1/7jLl7+5m7t581B4/zL12fs+fjIfZ8PMTcvf0sfTXIgQ+eoeuPP8XceweXJ/6BXbnjeTD7bHbljqch4yyq087ku+PP4Lvjz6A67Ux25Y7nweyz2TRpgF2543kw+2yyJrjImuCirWc8S18NsubgcbYfPsGBD3ax+9AWKnIeYOJ50zjVxPOmUTRtLUXT1rL62ucomraW9z85wJ3Pz2H3oc3sPrSZAx/s4sAHu4jpieh0fjrCnqPD7PxjNxv/8D717eX0hz/GkVZJxVUPsPra58iaMJeY8eMuxDHZQ8VVD1CR8wBZE1y8f+wA7x87wOtH3mT74Qg3v/YZN71h5cEP7dz97lms6jiTpa8GWXPwOGsOHufp0Os0ZJxFsbDyDYuJmP7wR/SHP+LAB7tIz+3l3uey2LbXxfE/aWRE76Ys5VMaMs6iIeMsGjLO4sHss9k0087Pr8qhWFiJ6TkR5Vd/Opvqtyex6aMcjllv4qxv/xxL6q95MVLCZ998lDcGp/DQ75/g+eDT9JyI8nb/F7z48RAvfjxEf/hjDnzwDLcfCHHTG1ZWdZzJ8n37WP7yPjZ0fc7Nr33G2/1f8N3xZ/Dd8WdQLKxUp53Jg9lnsyt3PKsuPk6w70OW7XuJZfteYumrQda9+TLr3nyZu17fybo3X2bNweOsOXic7YdP0PnpCO8f28+pOj8dYfvhE6w5eJw1B49z82ufcfNrn7Gh63P2HB3mpJ6ITuenI+w5Osyag8dZc/A4N7/2GdsPn+Ckb1jjiHm7/wte/HiIt/u/YPvhE7zd/wVv93/B9sMneLv/C747/gzi9aPM+kY/qy4+ztILX+LKcXvY3bWFR363kQc6XmXdmy8zd28/y/a9xAMdr7Ir9DrbD5/g7f4viNn5x8PM3dvPza99xvbDJ/jlW0+w+9Bm+sMf0R/+iPeP7efAB7t4/9h+gr0fsufoMDv/2M32wyfYc3SYnX/sZucfu6ndvYb7Av/Kt8+fw+prn6No2lockz04JnvImjCXrAlzmXjeNByTPVRc9QDjx13ArY9nsPvQZv47/eGPOPDBLnbsV+zYr9h9aDPvH9uPwWD4ekwY/ubC4TDRaJTk5GRGk5SURDQaZWhoiK/jsssuw263Y7fbsdvt2O127HY7drsdu92O3W7Hbrdjt9uZ8ZMmBl/7gODjr/KHhyay+76J9O0SbEm5i+c3zeMh/0R+5vsOP/N9h6fv/h5nnV3Pv9Xfx8qpdcyfUsqSmT6WzPTh+34Jvu+XMH9KKb7vlzB/Sinzp5Qyf0op86eUMn9KKfOnlDJ/Sim+75cwf0op86eUMn9KKfOnlNJ1yxIyH7mfS596lIuf2sbeza/x7KYXuPSpR+nw/5hvb2pixd5HOWvbL7n0qUfJfOR+ku+/hynb7+ZY/W3Mn1JK2aUeNs1bzrH62yg4/BIvTHZRkLuS7/3lYq7YO0z+cDoqLoM73j2DtS8cZqnawaoHX+WOd89g7QuH0QKfkV6wnqxZqyhwrKbMvYECx2qudt7C1c5bsLn82Fx+bC4/l5b5mTRnJZPmrCRr1iqmfHseVztv4WrnLUyas5JJc1Yyac5KJs1Zic3lx+byM2Hu7Uyas5JJc1YybtFm/teKF4lfuoMLy7aQXrCeq523cLXzFgocq7naeQtZs1aRNWsVS6ruZdUvXmXegmpsLj82l5+zF6zj++ojZjeeS+XTxdy7ew237l7Bur2X8fSueWx4SLLqX1NZuT6B+uVPcvaCdWTNWsXVzluYNGclNpefSXNWcvaCdZy9YB3jFm0mfukOxi3azLhFm0kvWE96wXomFDZQ4FjNVfPuJL1gPRMKG0gvWE96wXrSC9YzobCBb1XtYuX6BNb9XHDzz+IZt2gz4xZtZtyizYxbtJlxizYzbtFmzl6wjnGLNvOtql2cv+JVrl7VydWrOhm3aDMXlm3hwrItzNaama01k3fPbq523kLWrFWcvWAd4xZt5vwVr3J5wwFWFu/g5tJfkyjmMmnOSs5esI5xizZz9oJ1jFu0mfSC9aQXrCe9YD3Tb1hP3apHaf7Jy3zY/CVP7byKn+45k7UvHObeTWfy5M6rePiB7+P/8afkLn2BSXNWkjVrFVmzVpE9/xbuXlrLO6vqeWdVPUd+vpVnf3o/K1Y/wrOPXcyTO6/i2ccu5pUHPqT21n/l/jt+jmf1vaR6mphQ2MD3yn5J5ar3uHpVJzf/LJ6GbTNo2DaDhm0zuFV9TtGNj5E1axXfqtqFx7OeWq2BdXVd3L89jWeC3+X2Fw5T9vAOchqbcTVtoOzhHdz+wmEOvvERwbat3PXw68zZ9jZ5v+qlYfthbtt9grWPnWDT0xE2d1zN3a1p/PjA9TT+oYQdwbvZdqCUO16/hLufu4RFrWdR/ZuL2fBKhN+2HuCnt/yElT9+hVvV5+zYeg33b0/jztZJ3Nk6ia2/Hk/zpvE0bxrPUw9O4YH7uvnlPa9z+Lln+fBQG++3NjD44nr63lrP79rW8cS2OlruW0vLfWt598kG/tL5S17//QHefeNLntr2BeX+X2Nz+bG5/NhcfiYXrWRy0UquX3Ir1y+5lclFK5k0ZyWLCmvw/+hOzl6wjovK7sCz+l4a1G3sWL+FPzy9lWde38/tLxym6pef83DLZCZXPcwFi+4iZUULKStaSFnRQsqKFlJWtJCyooULFt3F5KqHUVsvZtuBUrwvX4X35asoafsOi1rPwr7lEN9/6B0KH3uXqqff47bdYTa8EmFH9x3c0fYD8h74jB+sf4cLFt3FBYvuImVFCxcsuouUFS2krGhhWtG9LKjax63qc25Vn/PzP5TwTPC7vLttK3+4ex071m8hcO9PCTQ/yys7D7Bn17O8/NSDfHiojYLNPyJT3UKmuoVLlq3C1bQBV9MGlj/5Ku+Yr+Wplxzcvz2NuzbauWujnYWr38Xm8mNz+Zk0ZyXZ829hctFKsuffwrzSW/mx7yf82PcT9tb/lHe3beWVTQ9y18Ovc9fDr7N13+e8tC/CUw1raapV/NuTh3n/nYPc//Tt7GivY0d7HTva63jk37bw4t79hLZuJXDvTwk0P8urvzuPZ1/+gocef5Pfbf8FDz26Fm/DbbhvWYNz9V3MuuNWrvyX1Vz5L6spb25k98sP8uGhNj481MZfOn/Jh4fa+PBQG++/c5APD7XxzhsNPP7mEW5/4TCFj73LtU+MY1LDHi6teYRLyu6h8LF3aWh7nbZXn6Xt1Wfp/O1WOn+7lYf27KLq6ffIrN+Lfcshvv/QOxQ+9i5VT7/HM6/v57FfNfH7bet4YdNPWa1+wq3L78S3+g5Wq5/wxC9q2bTpdjZtup2W+9Zyzx2Ke+5QtNy3lnvuUKjbljIywcyaHfdT3tzI8idf5cG9b3DwjY94te3PBFqeI9DyHL/fto4PD7Xx4aE2Dhx4jn0v1fPQo2u5/+nb6fztVvreWk/nb7fS0PY6d7x+Cd6Xr+Kqh4Jc0fwp1z4xjpK273DtE+OYu3OAqqff47bdYW5/4TBVT7/HbbvD3LY7zGN/vIEXjt5C9W8uxr7lEPYth5jUsIeUFS2krGjBvuUQkxr2kLKihQsW3cWNPzvOjldu4PYXDnPlv6wmpWwlFyy6C5vLj83lx+byk1K2kkuWrcLVtIHlT77KHc+cYMMrERq2H6bs4R1kqltIKVuJzeXH5vJjc/mxufzYXH5SylZyybJVXLJsFZcsW0VK2UpsLj82lx+by4/N5cfm8mNz+bG5/NhcfmwuPzaXH5vLj83lx+byY3P5sbn82Fx+bC4/Npef3ovnYHP5sbn82Fx+bC4/Npcfm8uPzeXH5vJjc/mxufzYXH5sLj82lx+by4/N5cfm8mNz+bG5/NhcfmwuPzaXH5vLj83lx+byY3P5sbn82Fx+bC4/Npcfm8uPzeXH5vJjc/mxufzYXH5sLj82lx+by4/N5cfm8mNz+bG5/NhcfmwuPzaXH5vLj83lx+byY3P5sbn82Fx+bC4/Npcfm8uPzeXH5vJjc/mxufzYXH5sLj82lx+by4/N5cfm8mNz+bG5/NhcfmwuPzaXH5vLj83lx+by8+0ZLux2O3a7Hbvdjt1ux263Y7fbsdvt2O127HY7drsdu92O3W7Hbrdjt9ux2+3Y7Xbsdjt2u53LLrsMw/+MCcPfXH9/PzHx8fGMJi4ujpju7m6+jubmZoLBIMFgkGAwSDAYJBgMEgwGCQaDBINBgsEgwWCQYDCI2PgGE69YzoXn+bgsU+N/mTVunCVZVDiLBZXL0DQfmuZjQeUy5lS4ueHOb1P8oyvwaT5Kbiyl5MZS5pdqzC/V8Gk+3N5FrPnJTfg0Hz7Nh0/z4dN8+DQfPs3H/FINn+bDp/nwaT58mo9Z19+GT/NRU17MwoISlBT8bFY6NeXF+DQfy28rYE6Fm5ryYmrKi/FpPnyaj/mlGvNLNXyaD235dcwqWcT8Uo2FBSVsu+w8XrzIyosXWXkgW/DYbBtLll3GNVULuEpbzNRVHqau8jDNfwNXaYu5ZukC5ldez9yaKqau8vDDnxQydZWHnBVLyVmxFM2nofk0NJ9GYalG2TIvZcu8zK2pYuoqDzkrlpKzYilly7yULfNStsxL2TIvmk9D82ks9t5E2TIvZcu8NOVN5eWJOk9M+wYNc2aw+KbryFmxlJwVS5m6ykPOiqXMralibk0VYskyLryxmozy5Wg+Dc2n0bBwFk15U3n+0i/5/fnv8vylX7J70ifccmkmC0vKqF+azX1eJ0rL43tLa7nP62RuTRU5K5ZStsyL5tMoW+ZlbWkh93mdPLpgIjtdZ/Pr76ex8dqZLL7pOuZXXk/NjfP54U8KuWbpAhbfdB01N85n8U3XUb38GhbfdB01N86n4bpcam6cT82N81lbWsi2qyex7epJNOVN5ZnLktl29SS2XT2Jph9exjOXJdOUN5Unpn2DtaWFrC0tZOO1M2mYM4OGOTMocM/jmqULWHzTdeSsWMrcmioevP4HPLpgIluv/N/cMv8HTF3lIWfFUubWVFG2zMt9Xif/6s7iPq+TluJLqV5+DdXLr2HxTddRc+N8Ft90HQXueUxd5aHAPY8C9zyu0hZT4J7HwrnzWHzTdcyvvJ6aG+dTtszL3Joq5tZUUbbMy9yaKqau8jB1lYepqzwsvuk6am6cz7ULFrBw7jyuXbAAx6KlaD6NhoWzaFg4i7vmTmfddbksXlJM2TIvDQtn0bBwFg0LZ7G2tJCGhbMoW+Zlbk0Vc2uqWF0smVxag23BCn7grqa81Etemoe8NA95aR4qL3KQl+YhL81DXpqH/BlLccyYR/70VFZPiFL23YvJudJD8YTZOGbMI+dKD/kXXUH+9FRKUq0UTkylLGsixdOzyb/oCmZfcQWFE1MpSbVSkmql3DkTzaeh+TTKlnkpW+alvNRLWe71lOVez7WupTgWLcWxaClly7xoPg3NpzF7to+8NA85V3rIudJDoVhM/oylFM+porzUS3mpl+I5VeSlechL8zB32mLml1Wh+TQ0n4bm09B8GppPQ/NpaD4Nzaeh+TTKlnkRS5ZhW7CCtaWF+MtLaFg4i8JSDc2nUTynisKJqZSkWpl9xRXML6vCU1yIp7iQcudMyp0zKXfOpNw5k3LnTMqdM/EUF+IpLsRTXEjx9GxKUq2UpFopSbVSODGVklQrJalWSlKtlKRaKUm1UpJqZfWEKPnTUynLmki5cyae4kI8xYWUO2fiKS6k3DmTcudMypZ5KVvmpWyZl7JlXkpSrZSkWikuLaBsmRfNp6H5NDzFhRTOymb2FVfgmDGP4pQF5KV5yJ+xlPwZSymeU0Vemoe8NA95aR7yZyyleE4V5aVeNJ+G5tPQfBqaT0PzaZQt81K2zIvm0yhb5qVsmZeyZV7KlnkpW+aluLSA4tIC8qenkj89lfLJZ+P5/iVoPg3Np+EpWEhemoe8NA95aR7y0jzkpXnIS/OQP2Mp88uq0HwanuJCyrImUpY1kfzpqeTPuY78GUspnlNFeamXH0sn+TOWkpfmIS/NQ16ah7w0D3lpHvLSPOSlechL85CX5iEvzUNemoe8NA8lqVZKUq2UpFopSbVSljWRwlnZFJcWUJJqpXBiKvkXXUH+RVcw2z6P2fZ55F90BSWpVvKnp1KSaqUk1UpJqpWSVCuFE1Mpm1VAeamX8lIv5aVeFntvYmFJGeWlXq7O81E8p4riOVWUl3opL/VSXuqlvNRLeamXvAU/Ji/NQ16ah7w0D3lpHvLSPOTPWErxnCrKS72Ul3opL/WSl+YhL81DXpqHvDQP+TOWkpfmIS/NQ16ah9n2eRROTKUk1UpJqpXCiamUpFopSbVSkmqlJNVKSaqVklQrJalWSlKtlKRaKUm1UpJqpSTVSkmqlZJUKyWpVkpSrZRlTaTcOZNy50xKUq2UZU2k3DkTT3EhnuJCymYVkJfmIS/NQ3mpF09xIZpPQ/NpaD6N1fOKKZ5TRV6ah7w0D/kzlpKX5n0FtMIAACAASURBVCHnSg95aR7yZyylvNSL5tPQfBqaT0PzaWg+jfJSL8VzqiieU0XxnCrKS71oPg3Np6H5NDSfhubT0Hwamk9D82loPg3Np6H5NDSfhubT0Hwamk9D82loPg3Np6H5NDSfhubT0Hwamk9D82loPg3Np6H5NDSfhubT0Hwamk9D82loPg3Np6H5NDSfhubT0Hwamk9D82loPg3Np6H5NDSfhubT0Hwamk9D82loPg3Np6H5NDSfhubT0Hwamk9D82loPg3Np6H5NDSfhubT0Hwamk9D82loPg3Np6H5NDSfhubT0Hwamk9D82loPg3Np6H5NDSfhubT0Hwamk9D82loPg3Np6H5NDSfhubT0Hwamk9D82loPg3Np6H5NJqbf0UwGCQYDBIMBgkGgwSDQYLBIMFgkGAwSDAYJBgMEgwGCQaDBINBgsEgwWCQYDBIMBgkGAzS3NyM4X/GhOFvzmKx8HWYTCb+Fs74xrc5d8EKxs/2k5RTw/jZfqz2aqz2aqz2aqz2aqz2aqz2aqz2aqz2arIWOsn1ZJPrySbXk02uJ5tcTza5nmyyFjrJWugk15NNriebXE82uZ5scj3Z5HqyyfVkk+vJJteTTa4nm1xPNrmebHI92eR6ssn1ZJPrySbXk02uJ5tcTzZZC53kerLJ9WST68km15NNriebXE82uZ5scj3ZTL9ZkuvJJteTTa4nm1xPNrmebHI92cxblMXV+T9gcc50qvPtVOfbUVKgpEBJQXW+HSUFSgqUFCgpWJwzHSUFSgqUFCgpUFKgpEBJgZICJQVKCpQUKClQUqCkQEmBkgIlBUoKlBQoKVBSoKTghtJsrvQ6+GF5Douuv5TqfDtKCpQUKClQUqCkQEmBkgIlBUoKlBQoKfAWZHFDaTbXVC1g6i0erqlawDVVC/AWZKGkYHHOdBbnTGdxznSUFCzOmY6SAiUFSgqUFCgpqM63szhnOnNnO5k728kPy3NYdP2lVOfbUVJQnW9ncc50lBRU59upzrdTnW9ncc50qvPtVOfbqc63U51vpzrfTnW+nevL8ri+LI8bSrO5pmoB15flcX1ZHteX5XFN1QJuKM3mh+U5VOfbqc63s+j6S1l0/aUsuv5SqvPtKCmozrejpEBJQdH8mcyd7eSG0myq8+0oKVBSoKRAScHinOkszpnO4pzpFMiZLM6ZzuKc6VTn26nOt1Odb6c6346Sgup8O9X5dqrz7VTn26nOt1Odb0dJQXW+HSUFSgqUFCgpUFKgpEBJgZKC6nw71fl2lBRU59tRUqCkQEmBtyALb0EW3oIsbijNRkmBkgJvQRbegiy8BVlU59vxFmShpEBJgZICJQVKCpQUKClQUqCkQEmBkgJvQRZKCpQUKClQUqCkQEmBtyALJQVKCqrz7SgpUFKgpEBJgZICJQVKCpQUKClQUqCkQEmBkgIlBUoKlBQoKVBSoKRASYGSAiUFSgqUFCgpUFKgpEBJgZICJQVKCqrz7SgpUFKgpEBJgZICJQVKCqrz7SgpUFKgpEBJgZICJQVKCpQUKClQUqCkQEmBkoLqfDtKCrwFWSgpUFKgpEBJgZICJQVKCpQUKClQUqCkQEmBkgIlBUoKlBQoKVBSoKRASYGSAiUFSgqUFCgpUFKgpEBJgZICb0EWSgqUFCgpUFKgpEBJgZICJQVKCpQUKClQUqCkQEmBkgIlBUoKlBQoKVBSoKRASYGSAm9BFkoKlBQoKVBSoKRASYGSAiUFSgqUFCgpUFKgpEBJgZICJQVKCpQUKClQUqCkQEmBkgIlBUoKlBQoKVBSoKRASYGSAiUFSgqUFCgpUFKgpEBJgZICJQVKCpQUKClQUqCkQEmBkgIlBUoKvAVZKClQUqCkQEmBkgIlBUoKlBQoKVBSoKRASYGSAiUFSgqUFCgpUFKgpEBJgZICJQVKCpQUKClQUqCkQEmBkgIlBUoKlBQoKVBSoKRASYGSAiUFSgqUFCgpUFKgpEBJgZICJQVKCpQUKClQUqCkQEmBkgIlBUoKlBQoKVBSoKRASYGSAiUFSgqUFCgpUFKgpEBJgZICJQVKCpQUKClQUqCkQEmBkgIlBUoKlBQoKVBSoKRASYGSAiUFSgqUFCgpUFKgpEBJgZICJQVKCpQUKClQUqCkQEmBkgIlBUoKlBQoKfAWZKGkQEmBkgIlBUoKlBQoKVBSoKRASYGSAiUFSgqUFCgpUFKgpEBJgZICJQVKCpQUKClQUqCkQEmBkgIlBUoKlBQoKVBSoKRASYGSAiUFSgqUFCgpUFKgpEBJgZICJQVKCpQUKClQUqCkQEmBkgIlBUoKlBQoKVBSoKRASYGSAiUFSgqUFCgpUFKgpEBJgZICJQVKCpQUKClQUqCkQEmBkgIlBUoKlBQoKVBSoKRASYGSAiUFSgqUFCgpUFKgpEBJgZICJQVKCpQUKClQUqCkQEmBkgIlBUoKlBQoKVBSoKRASYGSAiUFSgqUFPxg0ngM/zxMGP7mEhMTiRkeHmY0IyMjxKSkpGAwGAwGg8FgMBj+cUwY/uasVitms5m+vj5G09fXh9lsxmq1YjAYDAaDwWAwGP5xTBj+LqZOncrvf/97dF3nVLquc/DgQaZOnYrBYDAYDAaDwWD4xzJh+LuQUjI8PMyOHTs41Y4dOxgZGUFKicFgMBgMBoPBYPjHMmH4u1i4cCETJkygoaGBX/3qVwQCAX71q19RX1/PhAkTWLhwIQaDwWAwGAwGg+Efy4Th7yIhIYGHHnqIKVOmsG7dOtxuN+vWrePSSy+lubmZhIQEDAaDwWAwGAwGwz+WCcPfzQUXXMAjjzzCK6+8wrZt29i3bx+PPPII559/PgaDwWAwGAwGg+Efz4Th7+68885jxowZnH/++RgMBoPBYDAYDIZ/HiYMBoPBYDAYDAaDwfDvTBgMBoPBYDAYDAaD4d+ZMBgMBoPBYDAYDAbDvzNhMBgMBoPBYDAYDIZ/Z8Lw/wu6rhMIBGhtbSUQCKDrOob/mUAgwJEjR/gquq4TCARobW0lEAig6zpfRdd1AoEAra2tBAIBdF3H8B+++OILXnrpJVpbW3nxxRcJh8N8FV3XCQQCtLa2EggE0HWdr6LrOoFAgNbWVgKBALquY/gPJ06cYO/evbS1tfHWW2/xX9F1nUAgQGtrK4FAAF3X+Sq6rhMIBGhtbSUQCKDrOob/t2PHjrF79276+voYja7rBAIBWltbCQQC6LrOV9F1nUAgQGtrK4FAAF3XMUA0GiUcDhMOhwmHw4TDYcLhMOFwmKGhIU6n6zqBQIDW1lYCgQC6rvNVdF0nEAjQ2tpKIBBA13UM/ykUCvHCCy+we/dujh07xlfRdZ1AIEBrayuBQABd1/kquq4TCARobW0lEAig6zpjXTgcJhwOEw6HCYfDhMNhwuEw4XCYcDhMOBwmGo1yKl3XCQQCtLa2EggE0HWdr6LrOoFAgNbWVgKBALquY/hPJgz/9Do7O3E4HLjdbmpqanC73TgcDrq6ujD8f/PGG2/gdrt54403GE1nZycOhwO3201NTQ1utxuHw0FXVxen6+zsxOFw4Ha7qampwe1243A46OrqYqzbuXMnl19+ORUVFdTU1LB06VKmT5/OAw88wOk6OztxOBy43W5qampwu904HA66uro4XWdnJw6HA7fbTU1NDW63G4fDQVdXF2Pdk08+SXZ2Nh6Ph+XLl7NgwQJmz57Ne++9x+k6OztxOBy43W5qampwu904HA66uro4XWdnJw6HA7fbTU1NDW63G4fDQVdXF4b/0/Lly/F6vbzzzjucrrOzE4fDgdvtpqamBrfbjcPhoKuri9N1dnbicDhwu93U1NTgdrtxOBx0dXUx1q1du5aMjAwyMjLIyMggIyODjIwMMjIy+NGPfsSpOjs7cTgcuN1uampqcLvdOBwOurq6OF1nZycOhwO3201NTQ1utxuHw0FXVxdj3SeffILb7eaHP/whmqbh9XrJyclhw4YNnK6zsxOHw4Hb7aampga3243D4aCrq4vTdXZ24nA4cLvd1NTU4Ha7cTgcdHV1MZZlZGSQkZFBRkYGGRkZZGRkkJGRQUZGBhkZGWRkZPDGG29wUmdnJw6HA7fbTU1NDW63G4fDQVdXF6fr7OzE4XDgdrupqanB7XbjcDjo6urC8B9MGP6pDQwMUFlZSSQSoampiY6ODhobG4lEIlRUVDA4OIjh/86bb76J1+vlqwwMDFBZWUkkEqGpqYmOjg4aGxuJRCJUVFQwODjISQMDA1RWVhKJRGhqaqKjo4PGxkYikQgVFRUMDg4yVu3evZvbbruN1NRUHn74YTo6OnjiiSfIyMjg7rvv5pFHHuGkgYEBKisriUQiNDU10dHRQWNjI5FIhIqKCgYHBzlpYGCAyspKIpEITU1NdHR00NjYSCQSoaKigsHBQcaqQCDArbfeihCCnTt30tHRwX333cexY8dwu92Ew2FOGhgYoLKykkgkQlNTEx0dHTQ2NhKJRKioqGBwcJCTBgYGqKysJBKJ0NTUREdHB42NjUQiESoqKhgcHMTwH7Zs2cKBAwcYzcDAAJWVlUQiEZqamujo6KCxsZFIJEJFRQWDg4OcNDAwQGVlJZFIhKamJjo6OmhsbCQSiVBRUcHg4CBj2ZEjR4iPj6eoqIiioiKKioooKiqiqKiIyy+/nJMGBgaorKwkEonQ1NRER0cHjY2NRCIRKioqGBwc5KSBgQEqKyuJRCI0NTXR0dFBY2MjkUiEiooKBgcHGaui0Shut5s333yT2267jY6ODp5//nmmT5/Oxo0befzxxzlpYGCAyspKIpEITU1NdHR00NjYSCQSoaKigsHBQU4aGBigsrKSSCRCU1MTHR0dNDY2EolEqKioYHBwkLGqqKiIoqIiioqKKCoqoqioiKKiIq655hpivvWtbzF58mRiBgYGqKysJBKJ0NTUREdHB42NjUQiESoqKhgcHOSkgYEBKisriUQiNDU10dHRQWNjI5FIhIqKCgYHBzGACcM/tZaWFnp7e6mtrSUnJ4eEhAScTid1dXX09PTQ3NyM4ev54osv2LhxI4sWLWJoaIiv0tLSQm9vL7W1teTk5JCQkIDT6aSuro6enh6am5s5qaWlhd7eXmpra8nJySEhIQGn00ldXR09PT00NzczVm3cuBGz2czWrVuZNm0aCQkJTJkyhaamJs466ywefPBBTmppaaG3t5fa2lpycnJISEjA6XRSV1dHT08Pzc3NnNTS0kJvby+1tbXk5OSQkJCA0+mkrq6Onp4empubGas2bdpEXFwcGzdu5NJLLyUhIYHZs2ezfPlyenp6ePHFFzmppaWF3t5eamtrycnJISEhAafTSV1dHT09PTQ3N3NSS0sLvb291NbWkpOTQ0JCAk6nk7q6Onp6emhubsYAXV1dbNiwgfHjxzOalpYWent7qa2tJScnh4SEBJxOJ3V1dfT09NDc3MxJLS0t9Pb2UltbS05ODgkJCTidTurq6ujp6aG5uZmxbP/+/VxxxRXU19dTX19PfX099fX11NfXc/3113NSS0sLvb291NbWkpOTQ0JCAk6nk7q6Onp6emhubuaklpYWent7qa2tJScnh4SEBJxOJ3V1dfT09NDc3MxYtX37dt59911Wr15NWVkZCQkJTJw4kfvuuw+z2czDDz/MSS0tLfT29lJbW0tOTg4JCQk4nU7q6uro6emhubmZk1paWujt7aW2tpacnBwSEhJwOp3U1dXR09NDc3MzY1V9fT319fXU19dTX19PfX099fX1HD9+nPj4eDZt2sQ555xDTEtLC729vdTW1pKTk0NCQgJOp5O6ujp6enpobm7mpJaWFnp7e6mtrSUnJ4eEhAScTid1dXX09PTQ3NyMAUwY/qm1t7djsVhwOp2cyuFwYLFYaGtrw/D1+Hw+NmzYQE5ODj/+8Y/5Ku3t7VgsFpxOJ6dyOBxYLBba2to4qb29HYvFgtPp5FQOhwOLxUJbWxtjVVxcHFdeeSXnnHMOpxo3bhxZWVn8+c9/5qT29nYsFgtOp5NTORwOLBYLbW1tnNTe3o7FYsHpdHIqh8OBxWKhra2NsWrBggVUVlZywQUXcKpvfvObxBw5coST2tvbsVgsOJ1OTuVwOLBYLLS1tXFSe3s7FosFp9PJqRwOBxaLhba2Nsa6oaEhampqyMzMZPbs2Yymvb0di8WC0+nkVA6HA4vFQltbGye1t7djsVhwOp2cyuFwYLFYaGtrY6w6cuQIw8PDfOc73+G/097ejsViwel0ciqHw4HFYqGtrY2T2tvbsVgsOJ1OTuVwOLBYLLS1tTFWPfvss5x77rnccMMNnCo5OZmtW7eyevVqTmpvb8diseB0OjmVw+HAYrHQ1tbGSe3t7VgsFpxOJ6dyOBxYLBba2tow/KdNmzbx5ptvUl1djd1u56T29nYsFgtOp5NTORwOLBYLbW1tnNTe3o7FYsHpdHIqh8OBxWKhra0NA5gw/NPSdZ1QKER6ejomk4nTZWZmEgqF0HUdw3/vkksu4Re/+AWbNm3i3HPPZTS6rhMKhUhPT8dkMnG6zMxMQqEQuq6j6zqhUIj09HRMJhOny8zMJBQKoes6Y9GOHTvYsmULp9N1nbfffpszzzyTGF3XCYVCpKenYzKZOF1mZiahUAhd19F1nVAoRHp6OiaTidNlZmYSCoXQdZ2xyOVysXz5ck63b98+YqZPn06MruuEQiHS09MxmUycLjMzk1AohK7r6LpOKBQiPT0dk8nE6TIzMwmFQui6zlh255138sknn3DPPfcwGl3XCYVCpKenYzKZOF1mZiahUAhd19F1nVAoRHp6OiaTidNlZmYSCoXQdZ2xqKuri5iMjAz2799PS0sLjz/+OF1dXZxK13VCoRDp6emYTCZOl5mZSSgUQtd1dF0nFAqRnp6OyWTidJmZmYRCIXRdZ6zRdZ2Ojg6uuOIKTCYT0WiUV155hUAgQDQa5fLLL+fyyy8nRtd1QqEQ6enpmEwmTpeZmUkoFELXdXRdJxQKkZ6ejslk4nSZmZmEQiF0XccAH330ERs3buSSSy6hvLyck3RdJxQKkZ6ejslk4nSZmZmEQiF0XUfXdUKhEOnp6ZhMJk6XmZlJKBRC13XGOhOGf1rhcJhoNEpycjKjSUpKIhqNMjQ0hOG/V1NTw5VXXsl/JRwOE41GSU5OZjRJSUlEo1GGhoYIh8NEo1GSk5MZTVJSEtFolKGhIQz/6aGHHuKTTz6hqKiImHA4TDQaJTk5mdEkJSURjUYZGhoiHA4TjUZJTk5mNElJSUSjUYaGhhjr3nvvPVpbWykvL+exxx6jrKyMadOmERMOh4lGoyQnJzOapKQkotEoQ0NDhMNhotEoycnJjCYpKYloNMrQ0BBj1d69e3n44YdRSnH++eczmnA4TDQaJTk5mdEkJSURjUYZGhoiHA4TjUZJTk5mNElJSUSjUYaGhhiLOjo6iFm3bh2lpaX89Kc/Zc2aNcybN4/Vq1cTjUaJCYfDRKNRkpOTGU1SUhLRaJShoSHC4TDRaJTk5GRGk5SURDQaZWhoiLHmyJEjRKNRkpKS2L59O1lZWZSXl+N2u7n88st58sknOSkcDhONRklOTmY0SUlJRKNRhoaGCIfDRKNRkpOTGU1SUhLRaJShoSEMsGHDBoaHh1m1ahWnCofDRKNRkpOTGU1SUhLRaJShoSHC4TDRaJTk5GRGk5SURDQaZWhoiLHOhOGfVn9/PzHx8fGMJi4ujpju7m4Mfx39/f3ExMfHM5q4uDhiuru76e/vJyY+Pp7RxMXFEdPd3Y3hP7z88svcfffdfOtb38Lr9RLT399PTHx8PKOJi4sjpru7m/7+fmLi4+MZTVxcHDHd3d2Mdb/4xS+oqanhlVde4Zvf/CZTp07lpP7+fmLi4+MZTVxcHDHd3d309/cTEx8fz2ji4uKI6e7uZizq6+vjtttuY9asWbhcLr5Kf38/MfHx8YwmLi6OmO7ubvr7+4mJj49nNHFxccR0d3czFnV3dxMzefJknn32Wd5++20effRR0tPTeeqpp1i/fj0x/f39xMTHxzOauLg4Yrq7u+nv7ycmPj6e0cTFxRHT3d3NWHPkyBFi9u7dy/r166moqGDz5s2sW7eOM888k1tvvZXW1lZi+vv7iYmPj2c0cXFxxHR3d9Pf309MfHw8o4mLiyOmu7ubse6DDz7gqaeeIisriyuvvJJT9ff3ExMfH89o4uLiiOnu7qa/v5+Y+Ph4RhMXF0dMd3c3Y50Jwz8ti8XC12EymTD8dVgsFr4Ok8mExWLh6zCZTBhg9+7dVFVVcfbZZ7N161aSkpKIsVgsfB0mkwmLxcLXYTKZGOtWr15NV1cXzz//PBMnTmTFihVs3LiRGIvFwtdhMpmwWCx8HSaTibHoRz/6EXFxcaxdu5b/isVi4eswmUxYLBa+DpPJxFhUVlbG3XffzaZNm7jooos444wzyMjIYNu2bZx77rk88sgjDAwMYLFY+DpMJhMWi4Wvw2QyMdZ8+eWXxBw9epSf//znVFVVkZubS2FhIY8++ihms5m7776bGIvFwtdhMpmwWCx8HSaTibHukUceIaasrIzTWSwWvg6TyYTFYuHrMJlMjHUmDP+0EhMTiRkeHmY0IyMjxKSkpGD460hMTCRmeHiY0YyMjBCTkpJCYmIiMcPDw4xmZGSEmJSUFMa6LVu24PV6Oe+889i5cyepqamclJiYSMzw8DCjGRkZISYlJYXExERihoeHGc3IyAgxKSkpjHXnnHMOJpOJiRMnsnnzZs4991zuv/9+otEoiYmJxAwPDzOakZERYlJSUkhMTCRmeHiY0YyMjBCTkpLCWLN9+3Z+85vf0NDQwDnnnMN/JTExkZjh4WFGMzIyQkxKSgqJiYnEDA8PM5qRkRFiUlJSGIsuu+wyXC4Xp0tMTGTmzJmMjIxw4MABEhMTiRkeHmY0IyMjxKSkpJCYmEjM8PAwoxkZGSEmJSWFsSYhIYGYCy+8kJycHE51wQUXcM011/DnP/+ZTz75hMTERGKGh4cZzcjICDEpKSkkJiYSMzw8zGhGRkaISUlJYSzTdZ1nnnmGc889F6fTyekSExOJGR4eZjQjIyPEpKSkkJiYSMzw8DCjGRkZISYlJYWxzoThn5bVasVsNtPX18do+vr6MJvNWK1WDH8dVqsVs9lMX18fo+nr68NsNmO1WrFarZjNZvr6+hhNX18fZrMZq9XKWLZmzRruvfdevve977Fz504uvPBCTmW1WjGbzfT19TGavr4+zGYzVqsVq9WK2Wymr6+P0fT19WE2m7FarRj+U0JCAtOnT2dkZIQDBw5gtVoxm8309fUxmr6+PsxmM1arFavVitlspq+vj9H09fVhNpuxWq2MNb/5zW+Iufnmm7Hb7djtdux2Ow8//DAxbrcbu93Op59+itVqxWw209fXx2j6+vowm81YrVasVitms5m+vj5G09fXh9lsxmq1Yvg/JSQkEPPll19itVoxm8309fUxmr6+PsxmM1arFavVitlspq+vj9H09fVhNpuxWq2MNRkZGcRcfPHFjObMM88kpru7G6vVitlspq+vj9H09fVhNpuxWq1YrVbMZjN9fX2Mpq+vD7PZjNVqZSzbv38/vb29/0978PMiN/34cfxp2G2oLR7EEEYPqfXgIYQggpQoVqUawYsHF3IoLcGTlx5WkPoReijJ+Ae0VNBDmEQCGkUKLqVgrY4h/gCZOTr0opce91Yo6fTNl50PA+NSvwsiX/wyr8eDV155Bcuy2O/w4cNsbGywu7vLg+zu7rKxscHhw4c5fPgwGxsb7O7u8iC7u7tsbGxw+PBh1p2F/KuFYch0OsUYwypjDJPJhDAMkX9WGIZMp1OMMawyxjCZTAjDkKUwDJlOpxhjWGWMYTKZEIYh6+zcuXN8+eWXvPrqq5RlyaOPPsqDhGHIdDrFGMMqYwyTyYQwDFkKw5DpdIoxhlXGGCaTCWEYso7u3bvHyy+/zDvvvMOD3L17lz2u67InDEOm0ynGGFYZY5hMJoRhyFIYhkynU4wxrDLGMJlMCMOQdfT888+ztbXF1tYWW1tbbG1tsbW1xVNPPcWeF198ka2tLQ4dOsSeMAyZTqcYY1hljGEymRCGIUthGDKdTjHGsMoYw2QyIQxD1tG9e/c4ffo0586d40F2d3fZc/z4cfaEYch0OsUYwypjDJPJhDAMWQrDkOl0ijGGVcYYJpMJYRiyjjY3N3n88cf56aefMMaw3507d9gThiF7wjBkOp1ijGGVMYbJZEIYhiyFYch0OsUYwypjDJPJhDAMWXc//vgje1566SX+ShiGTKdTjDGsMsYwmUwIw5ClMAyZTqcYY1hljGEymRCGIQIW8q8WxzF939M0DauapmE+nxPHMfLPiuOYvu9pmoZVTdMwn8+J45ilOI7p+56maVjVNA3z+Zw4jllXH330EdevX+eNN97g8uXL2LbNX4njmL7vaZqGVU3TMJ/PieOYpTiO6fuepmlY1TQN8/mcOI5ZR5ubmxw5coTvv/+eP/74g1W3bt3ihx9+4Mknn8TzPPbEcUzf9zRNw6qmaZjP58RxzFIcx/R9T9M0rGqahvl8ThzHrKMzZ86QZRlZlpFlGVmWkWUZJ06cYE+apmRZxsMPP8yeOI7p+56maVjVNA3z+Zw4jlmK45i+72mahlVN0zCfz4njmHW0ubnJ7du3+eabb/j9999ZdevWLb777jt83+fYsWPsieOYvu9pmoZVTdMwn8+J45ilOI7p+56maVjVNA3z+Zw4jllXb775Jnfv3qVpGlbdvn2bGzdu8Oyzz7K5ucmeOI7p+56maVjVNA3z+Zw4jlmK45i+72mahlVN0zCfz4njmHX322+/sefEiRP8lTiO6fuepmlY1TQN8/mcOI5ZiuOYvu9pmoZVTdMwn8+J4xgBC/lXS5IEz/MYDoeUQIAzfwAAB5lJREFUZUnXdZRlSZZleJ5HkiTIPytJEjzPYzgcUpYlXddRliVZluF5HkmSsJQkCZ7nMRwOKcuSrusoy5Isy/A8jyRJWEe7u7tcuXKFPXfv3mV7e5vt7W22t7fZ3t5me3ub7e1t7t+/z54kSfA8j+FwSFmWdF1HWZZkWYbneSRJwlKSJHiex3A4pCxLuq6jLEuyLMPzPJIkYV2dP3+e+/fvc+bMGa5evUrXdXz22WecPXuWhx56iIsXL7KUJAme5zEcDinLkq7rKMuSLMvwPI8kSVhKkgTP8xgOh5RlSdd1lGVJlmV4nkeSJMjBkiTB8zyGwyFlWdJ1HWVZkmUZnueRJAlLSZLgeR7D4ZCyLOm6jrIsybIMz/NIkoR19Z///If79+9z9uxZvvrqK7qu44svvuDs2bMcOnSIDz/8kKUkSfA8j+FwSFmWdF1HWZZkWYbneSRJwlKSJHiex3A4pCxLuq6jLEuyLMPzPJIkYV2lacoTTzzBxYsXuXz5Mm3b8vXXX3P69Gn2vP/++ywlSYLneQyHQ8qypOs6yrIkyzI8zyNJEpaSJMHzPIbDIWVZ0nUdZVmSZRme55EkCevu559/5siRIxw9epS/kiQJnucxHA4py5Ku6yjLkizL8DyPJElYSpIEz/MYDoeUZUnXdZRlSZZleJ5HkiQIWMi/mm3bjEYjfN8nz3PSNCXPc4IgoKoqbNtG/lm2bTMajfB9nzzPSdOUPM8JgoCqqrBtmyXbthmNRvi+T57npGlKnucEQUBVVdi2zTr65Zdf6PuePTdu3GBnZ4ednR12dnbY2dlhZ2eHnZ0djDHssW2b0WiE7/vkeU6apuR5ThAEVFWFbdss2bbNaDTC933yPCdNU/I8JwgCqqrCtm3W1QsvvMDHH3+MZVm89957pGnKhQsXcByHTz/9lOeee44l27YZjUb4vk+e56RpSp7nBEFAVVXYts2SbduMRiN83yfPc9I0Jc9zgiCgqips20YOZts2o9EI3/fJ85w0TcnznCAIqKoK27ZZsm2b0WiE7/vkeU6apuR5ThAEVFWFbdusq1OnTnHp0iUsy+L8+fOkacoHH3yA4zhUVcXTTz/Nkm3bjEYjfN8nz3PSNCXPc4IgoKoqbNtmybZtRqMRvu+T5zlpmpLnOUEQUFUVtm2zrh555BE+//xzTp48yaVLl3j77bd599132fPJJ58QBAFLtm0zGo3wfZ88z0nTlDzPCYKAqqqwbZsl27YZjUb4vk+e56RpSp7nBEFAVVXYts26u3PnDr7v87+xbZvRaITv++R5Tpqm5HlOEARUVYVt2yzZts1oNML3ffI8J01T8jwnCAKqqsK2bQQs5F9vMBhQ1zVt21IUBePxmLqucV0X+XtOnTrFbDbjrbfe4kEGgwF1XdO2LUVRMB6Pqesa13XZbzAYUNc1bdtSFAXj8Zi6rnFdl3X1+uuvM5vNmM1mzGYzZrMZs9mM2WzGbDZjNpsxm83Y3NxkaTAYUNc1bdtSFAXj8Zi6rnFdl/0GgwF1XdO2LUVRMB6Pqesa13VZdydPnuTmzZtcv36doiho25arV6/yzDPPsN9gMKCua9q2pSgKxuMxdV3jui77DQYD6rqmbVuKomA8HlPXNa7rIn924cIFZrMZURSx32AwoK5r2ralKArG4zF1XeO6LvsNBgPquqZtW4qiYDweU9c1ruuy7l577TVu3rzJtWvXKIqC8XjM1atXCYKA/QaDAXVd07YtRVEwHo+p6xrXddlvMBhQ1zVt21IUBePxmLqucV2XdffYY49x5coVfv31V4qi4Nq1a3z77bdEUcR+g8GAuq5p25aiKBiPx9R1jeu67DcYDKjrmrZtKYqC8XhMXde4rovAbDajqioOMhgMqOuatm0pioLxeExd17iuy36DwYC6rmnblqIoGI/H1HWN67rIf1nI/xuO4xBFEa7rIv83HMchiiJc1+UgjuMQRRGu6yJ/n+M4RFGE67ocxHEcoijCdV3kz44dO0YURTiOw0EcxyGKIlzX5SCO4xBFEa7rIn+f4zhEUYTruhzEcRyiKMJ1XeTPjh8/ThRFuK7LQRzHIYoiXNflII7jEEURrusif3b06FGiKOL48eMcxHEcoijCdV0O4jgOURThui7y9zmOQxRFuK7LQRzHIYoiXNdF/sxCREREREREFixERERERERkwUJEREREREQWLERERERERGTBQkRERERERBYsREREREREZMFCREREREREFixERERERERkwUJEREREREQWLERERERERGTBQkRERERERBYsREREREREZMFCREREREREFixERERERERkwUJEREREREQWLERERERERGTBQkRERERERBYsREREREREZMFCREREREREFixERERERERkwUJEREREREQWLERERERERGTBQkRERERERBYsREREREREZMFCREREREREFixERERERERkwUJEREREREQWLERERERERGTBQkRERERERBYsREREREREZMFCREREREREFixERERERERkwUJEREREREQWLERERERERGTBQkRERERERBYsREREREREZMFCREREREREFixERERERERk4X8ArDJT1ZXQLBYAAAAASUVORK5CYII=</figureUri><figureSize type="array"><element>560</element><element>420</element></figureSize><figureId>bc82ffa3-ee72-49e8-aff3-08e899a818d1</figureId><regionNumbers type="array"><element>68</element><element>69</element><element>70</element><element>71</element></regionNumbers><originalRegionNumber>68</originalRegionNumber></outputData><lineNumbers type="array"><element>111</element><element>112</element><element>113</element><element>114</element></lineNumbers></element><element><type>figure</type><outputData><lineNumbers type="array"><element>115</element><element>116</element><element>117</element><element>118</element></lineNumbers><figureUri>data:image/png;base64,iVBORw0KGgoAAAANSUhEUgAAA0gAAAJ2CAYAAABl4KKyAAAgAElEQVR4AezBC3DWhZ3v/3cec4EuQq39LTXOKdTRfBDlYqlttSo2EwONrVttICKlyswCKzyWS9rq2E67atHuQuy4xQu0oA/X5SS4nUVSoCFDK8JKV6Fi1c/DDKetEoUT5IxhmZDEPGeSmZzhn38oKj0Cx+/rlcqFEEIIIYQQQuiWIoQQQgghhBBCtxQhhBBCCCGEELqlCCGEEEIIIYTQLUUIIYQQQgghhG4pQgghhBBCCCF0SxFCCCGEEEIIoVuKEEIIIYQQQgjdUoQQQgghhBBC6JYihBBCCCGEEEK3FCGEEEIIIYQQuqUIIYQQQgghhNAtRQghhBBCCCGEbilCCCGEEEIIIXRLEUIIIYQQQgihW4oQQgghhBBCCN1ShBBCCCGEEELoliKEEEIIIYQQQrcUIYQQQgghhBC6pQghhBBCCCGE0C1FCCGEEEIIIYRuKUIIIYQQQgghdEsRQgghhBBCCKFbihBCCCGEEEII3VKEEEIIIYQQQuiWIoQQQgghhBBCtxQhhBBCCCGEELqlCCGEEEIIIYTQLUUIIYQQQgghhG4pQgghhBBCCCF0SxFCCCGEEEIIoVuKEEIIIYQQQgjdUoQQQgghhBBC6JYihBBCCCGEEEK3FCGEEEIIIYQQuqUIIYQQQgghhNAtRQghhBBCCCGEbilCCCGEEEIIIXRLEUIIIYQQQgihW4oQQgghhBBCCN1SfERt376d119/nRNpb2/nN7/5DfX19TQ2NnL06FFOpLOzk+3bt1NfX8/27dvp7OzkRDo7O9m+fTv19fVs376dzs5OQgghhBBCCGeGFB9Bzz//PFOnTuX555+nL3V1dXzhC19g+vTpzJ07lzvvvJMrr7ySn//85/S2Z88eysrKmDp1KnPnzmXq1KmUlZXx6quv0tuePXsoKytj6tSpzJ07l6lTp1JWVsarr75KCCGEEEII4fRL8RGzc+dOZs2axYk0NDTw/e9/n6FDh7Jq1Speeuklnn76aa644goWLlzI6tWr6fHOO+8wY8YMWltbWbJkCS+99BI/+9nPaG1tZfr06Rw5coQe77zzDjNmzKC1tZUlS5bw0ksv8bOf/YzW1lamT5/OkSNHCCGEEEIIIZxeKT4i2tvbeeyxx7jjjjs4duwYJ/LYY4+Rn5/PsmXL+NznPkdRURGXXXYZS5Ys4dxzz+UXv/gFPVauXMmhQ4f44Q9/yNixYykqKqK8vJz777+fgwcPsmLFCnqsXLmSQ4cO8cMf/pCxY8dSVFREeXk5999/PwcPHmTFihWEEEIIIYQQTq8UHxHpdJpHHnmEsWPH8oMf/IATOeecc7jmmmv4+Mc/zvE+9rGPMWbMGPbv30+PTZs20a9fP8rLyzleWVkZ/fr1Y+PGjfTYtGkT/fr1o7y8nOOVlZXRr18/Nm7cSAghhBBCCOH0SvERMWzYMJYuXcrjjz/O+eefz4nU1tayePFieuvs7OTll1/mb/7mb+jS2dnJ3r17GTlyJKlUit4++9nPsnfvXjo7O+ns7GTv3r2MHDmSVCpFb5/97GfZu3cvnZ2dhBBCCCGEEE6fFB8Rc+fO5ZprruGDymQyNDc3M2HCBLocPXqUd999l0984hP0ZeDAgbz77rscO3aMo0eP8u677/KJT3yCvgwcOJB3332XY8eOEUIIIYQQQjh9UoSTevbZZ1m4cCEXXnghs2bNosvhw4fpUlhYSF/OOeccuvzxj3/k8OHDdCksLKQv55xzDl3++Mc/8l5MmTIFSUhCEpKQhCQkIQlJSEISkpCEJCQhCUlIQhKSkIQkJCEJSUhCEpKQhCQkIQlJSEISkpCEJCQhCUlIQhKSkIQkJCEJSUhCEpKQhCQkIQlJSEISkpCEJCQhCUlIQhKSkIQkJCEJSUhCEpKQhCQkIQlJSEISkpCEJCQhCUlIQhKSkIQkJCEJSUhCEpKQhCQkIQlJSEISkpCEJCQhCUlIQhKSkIQkJCEJSUhCEpKQhCQkIQlJSEISkpCEJCQhCUlIQhKSkIQkJCEJSUhCEpKQhCQkIQlJSEISkpCEJCQhCUlIQhKSkIQkJCEJSUhCEpKQhCQkIQlJSEISkpCEJCQhCUlIQhKSkIQkJCEJSUhCEpKQhCQkIQlJSEISkpCEJCQhCUlIQhKSkIQkJCEJSUhCEpKQhCQkIQlJSEISkpCEJCQhCUlIQhKSkIQkJCEJSUhCEpKQhCQkIQlJSEISkpCEJCQhCUlIQhKSkIQkJCEJSUhCEpKQhCQkIQlJSEISkpCEJCQhCUlIQhKSkIQkJCEJSUhCEpKQhCQkIQlJSEISkpCEJCQhCUlIQhKSkIQkJCEJSUhCEpKQhCQkIQlJSEISkpCEJCQhCUlIQhKSkIQkJCEJSUhCEpKQhCQkIQlJSEISkpCEJCQhCUlIQhKSkIQkJCEJSUhCEpKQhCQkIQlJSEISkpCEJCQhCUlIQhKSkIQkJCEJSUhCEpKQhCQkIQlJSEISkpCEJCQhCUlIQhKSkIQkJCEJSUhCEpKQhCQkIQlJSEISkpCEJCQhCUlIQhKSkIQkJCEJSUhCEpKQhCQkIQlJSEISkpCEJCQhCUlIQhKSkIQkJCEJSUhCEpKQhCQkIQlJSEISkpCEJCQhCUlIQhKSkIQkJCEJSUhCEpKQhCQkIQlJSEISkpCEJCQhCUlIQhKSkIQkJCEJSUhCEpKQhCQkIQlJSEISkpCEJCQhCUlIQhKSkIQkJCEJSUhCEpKQhCQkIQlJSEISkpCEJCQhCUlIQhKSkIQkJCEJSUhCEpKQhCQkIQlJSEISkpCEJCQhCUlIQhKSkIQkJCEJSUhCEpKQhCQkIQlJSEISkpCEJCQhCUlIQhKSkIQkJCEJSUhCEpKQhCQkIQlJSEISkpCEJCQhCUlIQhKSkIQkJCEJSUhCEpKQhCQkIQlJSEISkpCEJCQhCUlIQhKSkIQkJCEJSUyZMoVwalKEv6ihoYGZM2cyaNAgli1bxsCBA+nSr18/3otUKkW/fv14L1KpFO/Fzp072f7AdHY9/SS2sY1tbGMb29jGNraxjW1sYxvb2MY2trGNbWxjG9vYxja2sY1tbGMb29jGNraxjW1sYxvb2MY2trGNbWxjG9vYxja2sY1tbGMb29jGNraxjW1sYxvb2MY2trGNbWxjG9vYxja2sY1tbGMb29jGNraxjW1sYxvb2MY2trFNF9vYxja2sY1tbGMb29jGNraxjW1sYxvb2MY2trGNbWxjG9vYxja2sY1tbGMb29jGNraxjW1sYxvb2MY2trGNbWxjG9vYxja2sY1tbGMb29jGNraxjW1sYxvb2MY2trGNbWxjG9vYxja2sY1tbGMb29jGNraxjW1sYxvb2MY2tuliG9vYxja2sY1tbGMb29jGNraxjW1sYxvb2MY2trGNbWxjG9vYxja2sY1tbGMb29jGNraxjW1sYxvb2MY2trGNbWxjG9vYxja2sY1tbGMb29jGNraxjW1sYxvb2MY2trGNbWxjG9vYxja2sY1tbGMb29jGNraxjW1sYxvb2MY2XWxjG9vYxja2sY1tbGMb29jGNraxjW1sYxvb2MY2trGNbWxjG9vYxja2sY1tbGMb29jGNraxjW1sYxvb2MY2trGNbWxjG9vYxja2sY1tbGMb29jGNraxjW1sYxvb2MY2trGNbWxjG9vYxja2sY1tbGMb29jGNraxjW1sYxvb2KaLbWxjG9vYxja2sY1tbGMb29jGNraxjW1sYxvb2MY2trGNbWxjG9vYxja2sY1tbGMb29jGNraxjW1sYxvb2MY2trGNbWxjG9vYxja2sY1tbGMb29jGNraxjW1sYxvb2MY2trGNbWxjG9vYxja2sY1tbGMb29jGNraxjW1sYxvbdLGNbWxjG9vYxja2sY1tbGMb29jGNraxjW1sYxvb2MY2trGNbWxjG9vYxja2sY1tbGMb29jGNraxjW1sYxvb2MY2trGNbWxjG9vYxja2sY1tbGMb29jGNraxjW1sYxvb2MY2trGNbWxjG9vYxja2sY1tbGMb29jGNraxjW1sY5sutrGNbWxjG9vYxja2sY1tbGMb29jGNraxjW1sYxvb2MY2trGNbWxjG9vYxja2sY1tbGMb29jGNraxjW1sYxvb2MY2trGNbWxjG9vYxja2sY1tbGMb29jGNraxjW1sYxvb2MY2trGNbWxjG9vYxja2sY1tbGMb29jGNraxjW127txJODUpwgktXryYWbNmkSQJdXV1DB06lB4DBgygS1tbG33p6Oigy6c//WkGDBhAl7a2NvrS0dFBl09/+tO8V0f/sJ2Og28QQgghhBBC+OtJEfp077338vDDDzN69Gjq6uooLi7meP379yc/P5+3336bvrz99tvk5+fTv39/+vfvT35+Pm+//TZ9efvtt8nPz6d///6EEEIIIYQQTp8U4f/n29/+NuvWreOGG25g+fLlfOITn6Avo0aNYvfu3XR2dnK8zs5Odu3axahRo+gxatQodu/eTWdnJ8fr7Oxk165djBo1ihBCCCGEEMLplSL8fzz++ONs2rSJG2+8kUWLFlFUVMSJjBs3jra2NmprazlebW0tHR0djBs3jh7jxo2jra2N2tpajldbW0tHRwfjxo0jhBBCCCGEcHqlCP/H22+/zWOPPUaX1tZW5s2bx7x585g3bx7z5s1j3rx5zJs3j3fffZcut956K0OGDOHBBx9k+fLlbN++neXLl/PjH/+YIUOGcOutt9Lj1ltvZciQITz44IMsX76c7du3s3z5cn784x8zZMgQbr31Vt6PjoNvED486XSa8OFKp9OED1c6nSZ8uNLpNOHDlU6nCR+udDpNCGeTFOH/2LlzJ21tbXTZsmULGzZsYMOGDWzYsIENGzawYcMGNmzYQGdnJ12KiorIZDJcdtllzJ8/n6lTpzJ//nxGjBjBihUrKCoqokdRURGZTIbLLruM+fPnM3XqVObPn8+IESNYsWIFRUVFhDPXXXfdRfhw3XXXXYQP11133UX4cN11112ED9ddd91F+HDdddddhHA2SfERVFZWhm0qKys53vjx47GNbWxjG9vYxja2sU1BQQE9LrjgAlavXs22bdt48skn+e1vf8vq1asZPHgwvV1wwQWsXr2abdu28eSTT/Lb3/6W1atXM3jwYN6v9v/5OiGEEEIIIYS/rhThryJJEq6++moGDx7MySRJwtVXX83gwYMJIYQQQgghnDlShBBCCCGEEELoliKcdf62sJMQQgghhBDCX1+KEEIIIYQQQgjdUoQQQgghhBBC6JYihBBCCCGEEEK3FOGsM7ggRwghhBBCCOGvL0UIIYQQwv9FU6ZMQRKSkIQkJCEJSUhCEpKQhCQkIQlJSEISkpCEJCQhCUlIQhKSkIQkJCEJSUhCEpKQhCQkIQlJSEISkpCEJCQhCUlIQhKSkIQkJCEJSUhCEpKQhCQkIQlJSEISkpCEJCQhCUlIQhKSkIQkJCEJSUhCEpKQhCQkIQlJSEISkpCEJCQhCUlIQhKSkIQkJCEJSUhCEpKQhCQkIQlJSEISkpCEJCQhCUlIQhKSkIQkJCEJSUhCEpKQhCQkIQlJSEISkpCEJCQhCUlIQhKSkIQkJCEJSUhCEpKQhCQkIQlJSEISkpCEJCQhCUlIQhKSkIQkJCEJSUhCEpKQhCQkIQlJSEISkpCEJCQhCUlIQhKSkIQkJCEJSUhCEpKQxJQpUwinV4pw1mr/n68TQgghnOl27tyJbWxjG9vYxja2sY1tbGMb29jGNraxjW1sYxvb2MY2trGNbWxjG9vYxja2sY1tbGMb29jGNraxjW1sYxvb2MY2trGNbWxjG9vYxja2sY1tbGMb29jGNraxjW1sYxvb2MY2trGNbWxjG9vYxja2sY1tbGMb29jGNraxjW1sYxvb2MY2trGNbWxjG9vYxja2sY1tbGMb29jGNraxjW1sYxvb2MY2trGNbWxjG9vYxja2sY1tbGMb29jGNraxjW1sYxvb2MY2trGNbWxjG9vYxja2sY1tbGMb29jGNraxjW1sYxvb2MY2trGNbWxjG9vYxja2sY1tbGMb29jGNraxjW1sYxvb2MY2trGNbWxjG9vYxja2sY1tbGObnTt3Ek6vFOGs87eFnYQQQgghhBD++lKEEEIIIYQQQuiWIoQQQgghhBBCtxThrDO4oJMQQgghhBDCX1+KEEIIIYQQQgjdUoQQQgghhBBC6JYinHUa/lcBA6+fSAghhBDC2aqtrY2Ojg7ej46ODtra2gjh/6YU4axzsC1Fwd/+N0IIIYRwdkun0yRJwooVK+jLkSNHSJKEe+65hx7pdJokSUiShCRJSJKEJEkYO3Ysc+bMIZvN8l6k02mSJCFJEpIkIUkSkiRh7NixzJkzh2w2S2/Tpk0jSRIuuOACWltbOZHx48eTJAnpdJrj/elPf+L222/nYx/7GEVFRRQUFDB48GC+853v8M4779CX/fv3M3PmTD7+8Y9TUFBAUVERAwYMYMaMGezbt4+TmTZtGoMHD6atrY3e0uk0SZIwbdo0euvo6OCCCy5g2rRpzJs3jyRJSJKEJElIkoQkSUiShCRJSJKEJElIp9OEs1+KEEIIIYRwWrS0tNDc3Mzs2bM5cOAAfWlububIkSP0aGlpobm5mfHjx1NRUUFFRQXl5eXk5+ezaNEiRo4cyTPPPMPJtLS00NzczPjx46moqKCiooLy8nLy8/NZtGgRI0eO5JlnnuF4R44cobm5mbfeeot169bRl9dff51NmzbR3NxMS0sLPd58800+//nPs379embOnMny5ct56qmnKC0tpaamhuuvv562tjaOt2PHDkaMGMGyZcv4xje+wcqVK1m9ejWTJ08mk8kwevRoGhoa+Eu++MUvcvDgQTZv3kxvv/rVr+iydu1aetu6dStvvfUW11xzDSNGjKCiooKKigoqKiq4/PLLaW5uZvjw4VRUVFBRUUFFRQUjR44knP1ShBBCCCGE0+rw4cNMmzaN92Pp0qVkMhkymQyrVq1iy5Yt7N69m/POO4/bbruN/fv3814sXbqUTCZDJpNh1apVbNmyhd27d3Peeedx2223sX//fo5XVFSEJGpra+nL2rVrGTp0KL0tWrSIgwcPsnXrVhYuXMiUKVO4/fbbWbNmDT/96U/ZtWsXy5Yto8ehQ4e46aab6N+/Py+++CJLly5l8uTJTJo0icWLF/Pyyy8zaNAgbrnlFvbv38+JfPnLX6bLCy+8wPFee+019u3bx4QJE2hpaWHHjh0cb8eOHXQpKytj6tSpZDIZMpkMmUyG2bNn02XmzJlkMhkymQyZTIbp06cTzn4pQgghhBDCaTV37lzWr1/PihUrOBWXX345S5cupaWlhUceeYQP6vLLL2fp0qW0tLTwyCOP0FtVVRX19fW0trbS2+rVq/nmN79Jb3v37qWoqIiRI0fSWzqdZtSoURw9epQeCxYsoLm5mUwmw/Dhw+nt4osvZuXKlbS0tPDQQw9xIhdddBEXXXQRO3bs4HgbN26koKCAhx9+mIKCAjZu3MjxnnvuOS677DIuvPBCwkdLihBCCCGEcFo9+OCDXHLJJcyePZsDBw5wKioqKhg0aBD19fWcioqKCgYNGkR9fT29TZo0ifb2dtatW8fxstksu3btYtKkSfQ2YsQIjh07xve+9z1aW1s5Xn5+Prt372bevHn0qK2tZejQoZSVlXEiY8eO5bLLLmPt2rX8Jddffz1bt26ls7OTHps3b6a8vJx+/fpRWlrK5s2b6dHZ2UljYyOlpaWEj54UIYQQQggfsvs2/Q/yqhvJq24kr7qRvOpG8qobyatuJK+6kbzqRvKqG8mrbiSvupG86kbyqhvJq24kr7qRvOpG8qobyatuJK+6kbzqRvKqG8mrbiSvupG86kbyqhvJq24kr7qRvOpG8qobyatuJK+6kbzqRvKqG8mrbiSvupG86kbyqhvJq24kr7qRvOpG8qobyatuJK+6kbzqRvKqG8mrbiSvupG86kbyqhvJq24kr7qRvOpG8qobyatuJK+6kbzqRvKqG8mrbiSvupH7Nv0P/pJ+/fqRyWQ4fPgw06ZN41Rdd911ZLNZTtV1111HNpult2HDhjFixAhqa2s53po1axgxYgTDhw+nt7lz53L11VezYMECBg4cyE033cRDDz3Ejh076K2jo4N9+/ZxxRVXcDJjxoyhubmZd955hxMZP348x44d44UXXqBLR0cHDQ0NlJWV0aW8vJzf/e53HD58mC7PPvss7e3tlJeXEz56UoQQQgghfMh+NO4z5GpKydWUkqspJVdTSq6mlFxNKbmaUnI1peRqSsnVlJKrKSVXU0quppRcTSm5mlJyNaXkakrJ1ZSSqyklV1NKrqaUXE0puZpScjWl5GpKydWUkqspJVdTSq6mlFxNKbmaUnI1peRqSsnVlJKrKSVXU0quppRcTSm5mlJyNaXkakrJ1ZSSqyklV1NKrqaUXE0puZpScjWl5GpKydWUkqspJVdTSq6mlFxNKbmaUnI1peRqSsnVlJKrKeVH4z7DyVx11VVUV1ezfv16VqxYwanIz8+nvb2dU5Wfn097ezt9mTBhAvX19bS2ttJjzZo1TJgwgb4MGDCAZ599lsWLF3PttdeyceNG7r33Xq6++mouvPBCnnjiCXq0trbS5dxzz+VkCgsL6fL73/+eExk3bhxdfve739Glvr6e9vZ2ysvL6VJWVsa7777L5s2b6bJt2zYKCgoYP3484aMnRQghhBBCOCM8+OCDSGL27Nm8+eabfFCtra0UFBRwqlpbWykoKKAvkyZNor29nXXr1tHlpZdewjaTJ0/mRFKpFNOnT2fLli0cPXqUX//619x99910ufPOO3nooYfoUlhYSJeOjg5Opq2tjS7Dhg3jRAYOHMiYMWN49tln6dLQ0MCnPvUphg8fTpeRI0fyqU99ivr6errs2LGDa6+9lvz8fMJHT4oQQgghhHBGKCwsZMWKFRw+fJhp06bxQW3bto2SkhJO1bZt2ygpKaEvF198MVdccQW1tbV0Wbt2LV/84he56KKL6K2jo4PnnnuO/fv30yM/P5+ysjJ+8pOf8OqrryKJBQsW0KWwsJDi4mL27NnDybz22mv079+fJEn4S66//nq2bt1Kl40bNzJ+/HiOV15eTmNjI52dnTQ0NFBeXk74aEoRQgghhBDOGFdeeSV33303GzZsYPny5bxfDQ0NtLS0UFFRwaloaGigpaWFiooKTmTChAnU19fT2trKypUrmTBhAn1pbW3lmmuuYf78+fRl4MCBXHXVVRw+fJgeEyZMYM+ePTz//POcyCuvvMLOnTupqqriZEpLS3nrrbd44YUX2Lt3L1/72tc4XkVFBW+88QYNDQ0cO3aMsrIywkdTihBCCCGEcEa5//77ufTSS7nnnnt4Pw4cOEA6naaoqIhZs2bxQR04cIB0Ok1RURGzZs3iRKqqqmhvb+fee+/lz3/+M1VVVfRlwIABjBo1iuXLl/Pyyy/T29GjR9mxYweXXnopPb773e9y7rnnctttt3HgwAF6O3ToEBMnTqSoqIi7776bkykvL6egoICFCxdyzjnnUFZWxvHKy8vp8i//8i988pOfZMyYMYSPphQhhBBCCOGMUlhYSCaToaWlhROZM2cO6XSadDrNzJkzmThxIp/5zGewTSaTYciQIbwXc+bMIZ1Ok06nmTlzJhMnTuQzn/kMtslkMgwZMoQTueiiixgzZgw//elPue6667jwwgs5kUcffZTOzk4+97nPMWPGDNauXcsvf/lLHn74YUaPHo1tFi5cSI8LL7yQuro63nzzTS699FIeeOABNm7cyMaNG1m4cCEjR47kD3/4A5lMhmHDhnEy+fn5XHvttfzbv/0bX/jCFxg4cCDHO++88xgzZgybN2+mrKyM8NGVIoQQQgghnHGuvPJK7r33Xk7k8ccf59FHH+XRRx9lyZIlPPfcc9x8883s2rWLqqoq3qvHH3+cRx99lEcffZQlS5bw3HPPcfPNN7Nr1y6qqqo4mVtvvZUukydP5i/50pe+xH/8x3/wpS99iaVLl3Lrrbdy8803U11dzYABA2hsbKSiooLjlZeX8+KLL3L99ddz33338ZWvfIWvfOUr3HPPPYwaNYpdu3ZRVVXFe1VaWsqxY8coKyujL1/5yldob2/nq1/9KuGjK0UIIYQQQjgtMpkMuVyOE5k/fz65XI5FixbRI5PJkMvlyOVy5HI5crkcHR0d7N+/n1WrVjF69Gjei0wmQy6XI5fLkcvlyOVydHR0sH//flatWsXo0aPpbc2aNbS2tnK873znO+RyOaZPn87xcrkcmUyG440cOZItW7bQ0dFBLpcjl8uRy+V48cUX+fKXv0xfhg0bxtNPP01HRwe5XI5cLkdHRwf19fWMHj2a9+P73/8+uVyO++67j7488MAD5HI5Jk+ezF/y9a9/nVwuR1VVFeH/PSlCCCGEEEIIIXRLEUIIIYQQQgihW4oQQgghhBBCCN1ShLNW+8HXCSGEEEIIIfz1pAhnpYLkvxFCCCGEEEL460oRQgghhBBCCKFbihBCCCGEEEII3VKEEEIIIYQQQuiWIoQQQgghhBBCtxQhhBBCCCF8yNra2ujo6OD96OjooK2tjbNFW1sbHR0dhLNLihBCCCGEcFqk02mSJGHFihX05ciRIyRJwj333EOPdDpNkiQkSUKSJCRJQpIkjB07ljlz5pDNZnkv0uk0SZKQJAlJkpAkCUmSMHbsWObMmUM2m6W3adOmkSQJF1xwAa2trZzI+PHjSZKEdDrN8f70pz9x++2387GPfYyioiIKCgoYPHgw3/nOd3jnnXfoy/79+5k5cyYf//jHKSgooKioiAEDBjBjxgz27dvHezFv3jySJCFJEpIkIUkSkiQhSRK+8IUvMGPGDP70pz9xIs8//zxJkjB8+HBOZt++fcyYMYOBAysMKjwAACAASURBVAdSVFREQUEBSZJwzz33cOTIEcKZL0UIIYQQQjgtWlpaaG5uZvbs2Rw4cIC+NDc3c+TIEXq0tLTQ3NzM+PHjqaiooKKigvLycvLz81m0aBEjR47kmWee4WRaWlpobm5m/PjxVFRUUFFRQXl5Ofn5+SxatIiRI0fyzDPPcLwjR47Q3NzMW2+9xbp16+jL66+/zqZNm2hubqalpYUeb775Jp///OdZv349M2fOZPny5Tz11FOUlpZSU1PD9ddfT1tbG8fbsWMHI0aMYNmyZXzjG99g5cqVrF69msmTJ5PJZBg9ejQNDQ2cTEtLC83Nzdxyyy1UVVVRVVVFVVUVEyZMIEkSlixZwuc//3kOHDhAXzKZDAMGDODVV1/l3//93zmRhoYGRo8eTW1tLX//93/P6tWrWb58OWPHjuWf/umfuOaaazhy5AjhzJYihBBCCCGcVocPH2batGm8H0uXLiWTyZDJZFi1ahVbtmxh9+7dnHfeedx2223s37+f92Lp0qVkMhkymQyrVq1iy5Yt7N69m/POO4/bbruN/fv3c7yioiIkUVtbS1/Wrl3L0KFD6W3RokUcPHiQrVu3snDhQqZMmcLtt9/OmjVr+OlPf8quXbtYtmwZPQ4dOsRNN91E//79efHFF1m6dCmTJ09m0qRJLF68mJdffplBgwZxyy23sH//ft6LmpoaFi1axKJFi1i0aBGPPfYYzzzzDIsXL+bgwYMsWrSI3jo6Oli+fDk333wzl1xyCY899hh9efPNN5k4cSLnn38+f/jDH3j44YeZNGkSU6ZMoa6ujscff5zf//73/OAHPyCc2VKEEEIIIYTTau7cuaxfv54VK1ZwKi6//HKWLl1KS0sLjzzyCB/U5ZdfztKlS2lpaeGRRx6ht6qqKurr62ltbaW31atX881vfpPe9u7dS1FRESNHjqS3dDrNqFGjOHr0KD0WLFhAc3MzmUyG4cOH09vFF1/MypUraWlp4aGHHuJUfOtb36LLq6++Sm+rVq3iv/7rv7j55puZPHkymzZtYt++ffS2YMECDh8+zM9//nMuuOACevuHf/gHxowZw549ewhnthQhhBBCCOG0evDBB7nkkkuYPXs2Bw4c4FRUVFQwaNAg6uvrORUVFRUMGjSI+vp6eps0aRLt7e2sW7eO42WzWXbt2sWkSZPobcSIERw7dozvfe97tLa2crz8/Hx2797NvHnz6FFbW8vQoUMpKyvjRMaOHctll13G2rVrORUvvPACXc4//3x6W7ZsGUOHDuXaa6/ljjvuoMvSpUvpbe3atXzyk5+krKyME/nP//xPtmzZQjizpQghhBBC+JAd+u81ZCuLyVYWk60sJltZTLaymGxlMdnKYrKVxWQri8lWFpOtLCZbWUy2sphsZTHZymKylcVkK4vJVhaTrSwmW1lMtrKYbGUx2cpispXFZCuLyVYWk60sJltZTLaymGxlMdnKYrKVxWQri8lWFpOtLCZbWUy2sphsZTHZymKylcVkK4vJVhaTrSwmW1lMtrKYbGUx2cpispXFZCuLyVYWk60sJltZTLaymGxlMdnKYrKVxWQri8lWFpOtLObQf6/hL+nXrx+ZTIbDhw8zbdo0TtV1111HNpvlVF133XVks1l6GzZsGCNGjKC2tpbjrVmzhhEjRjB8+HB6mzt3LldffTULFixg4MCB3HTTTTz00EPs2LGD3jo6Oti3bx9XXHEFJzNmzBiam5t55513OJmtW7fS0NBAQ0MDDQ0NbN68mSeeeIKJEyfSv39/Zs+ezfH27dvHb3/7W+644w66DBkyhOuvv54lS5bQ2dlJj46ODpqamrj22msJZ78UIYQQQggfsvMnVlNS10RJXRMldU2U1DVRUtdESV0TJXVNlNQ1UVLXREldEyV1TZTUNVFS10RJXRMldU2U1DVRUtdESV0TJXVNlNQ1UVLXREldEyV1TZTUNVFS10RJXRMldU2U1DVRUtdESV0TJXVNlNQ1UVLXREldEyV1TZTUNVFS10RJXRMldU2U1DVRUtdESV0TJXVNlNQ1UVLXREldEyV1TZTUNVFS10RJXRMldU2U1DVRUtdESV0TJXVNlNQ1UVLXREldEyV1TZw/sZqTueqqq6iurmb9+vWsWLGCU5Gfn097ezunKj8/n/b2dvoyYcIE6uvraW1tpceaNWuYMGECfRkwYADPPvssixcv5tprr2Xjxo3ce++9XH311Vx44YU88cQT9GhtbaXLueeey8kUFhbS5fe//z0n87WvfY0bbriBG264gRtuuIFx48Zx5513ctFFF/Gb3/yG4cOHc7wnn3ySLlOmTKHHt771LZqbm1mxYgU9Wltb6VJUVEQ4+6UIIYQQQghnhAcffBBJzJ49mzfffJMPqrW1lYKCAk5Va2srBQUF9GXSpEm0t7ezbt06urz00kvYZvLkyZxIKpVi+vTpbNmyhaNHj/LrX/+au+++my533nknDz30EF0KCwvp0tHRwcm0tbXRZdiwYZzMunXr2LBhA+vXr+cf//EfKSgo4I477uBXv/oVV155Jb099dRTXHLJJbz22mvU19dTX1/PeeedR5df/OIX9OjXrx9djh07Rjj7pQghhBBCCGeEwsJCVqxYweHDh5k2bRof1LZt2ygpKeFUbdu2jZKSEvpy8cUXc8UVV1BbW0uXtWvX8sUvfpGLLrqI3jo6OnjuuefYv38/PfLz8ykrK+MnP/kJr776KpJYsGABXQoLCykuLmbPnj2czGuvvUb//v1JkoSTKS8vp6Kigq9+9av86Ec/4l//9V956qmn+NrXvkZvmzdv5o033mDv3r3ceOON3Hjjjdx4443cfPPNdNm2bRuvvPIKXfLz8xk6dCi/+93v+Et2797NM888Q0dHB+HMlSKEEEIIIZwxrrzySu6++242bNjA8uXLeb8aGhpoaWmhoqKCU9HQ0EBLSwsVFRWcyIQJE6ivr6e1tZWVK1cyYcIE+tLa2so111zD/Pnz6cvAgQO56qqrOHz4MD0mTJjAnj17eP755zmRV155hZ07d1JVVcUHccstt3DnnXeydetW7rvvPo63ZMkSCgoKaG5u5tixYxw7doxjx45x7Ngxtm7dSpcnnniCHn/3d3/HG2+8wQsvvMCJfPe73+XrX/86hw4dIpy5UoQQQgghhDPK/fffz6WXXso999zD+3HgwAHS6TRFRUXMmjWLD+rAgQOk02mKioqYNWsWJ1JVVUV7ezv33nsvf/7zn6mqqqIvAwYMYNSoUSxfvpyXX36Z3o4ePcqOHTu49NJL6fHd736Xc889l9tuu40DBw7Q26FDh5g4cSJFRUXcfffdfFD//M//THFxMQ888ACvvPIKXQ4dOsQvf/lLbrrpJs4//3wKCwspLCyksLCQwsJCxo4diySWLVtGa2srXb797W9TVFTEjBkzOHLkCL09/fTTNDQ0MGnSJAYPHkw4c6UIIYQQQghnlMLCQjKZDC0tLZzInDlzSKfTpNNpZs6c+b/Zgx/gqOsD///P+ZC/32boEPopoicxzOhbQUgODmytGuuFBLeQE1tIatuUHQ84dC0uXEdOb4xBw9z11HwtCWgo4icLKKa2vYjhz0SLFmNFKVu4St/m9zP0lFpo2PyGRJqEzX5+szsTJ+aCpYUrYl+PBwsWLCA/Px9rLZ7nkZeXx5m4++67CYVChEIh7rjjDhYsWEB+fj7WWjzPIy8vj9OZOHEi06dPp7a2lhtuuIFLLrmE06mvryeRSPB3f/d3LFmyhK1bt/KTn/yERx99lMLCQqy1PPzwwwy65JJL+OEPf8j777/PVVddxYMPPsiOHTvYsWMHDz/8MFOnTuVXv/oVnudx5ZVX8ufKyclh3bp1DAwMEAwGSYpEIgwMDFBZWcnpBINBPvjgA5566imSJk6cSH19Pfv27WPKlCk8+uij7Nixg23bthEKhfjqV7/KhAkTePTRR5FPNgcRERER+cSZMWMG9957L6ezbt066uvrqa+vp6GhgVdffZV58+axf/9+ysvLOVPr1q2jvr6e+vp6GhoaePXVV5k3bx779++nvLycP6aiooKkb3zjG3ycL33pS/z85z/nS1/6Ehs2bKCiooJ58+axYsUKcnJyeOmllwgEAgxVUlLCL37xC2688Uaqq6u5+eabufnmm1m5ciUFBQXs37+f8vJyzlZZWRnz589n79691NXV8eSTTzJmzBjmzJnD6SxcuJBRo0bx+OOPM+j2229n+/btjB07lhUrVnDzzTczd+5cGhoaWLhwIW+++Sau6yKfbA4iIiIicl54nofv+5xOTU0Nvu9TV1fHIM/z8H0f3/fxfR/f94nH4xw5coTNmzdTWFjImfA8D9/38X0f3/fxfZ94PM6RI0fYvHkzhYWFDPf000/T29vLUP/8z/+M7/ssXryYoXzfx/M8hpo6dSovvvgi8Xgc3/fxfR/f9/nFL37Bl7/8ZUZy5ZVX8qMf/Yh4PI7v+/i+Tzwep6WlhcLCQs7E+vXr8X2fnJwcTufZZ5/F931CoRAHDhwgFovhOA6nM27cOOLxONFolKFmz57Nm2++ie/7+L6P7/v09/ezceNGXNdFPvkcREREREREJMVBREREREREUhxEREREREQkxUFERERERERSHERERERERCTFQS5Yp37/LiIiIiIicu44yAUp7fN/g4iIiIiInFsOIiIiIiIikuIgIiIiIiIiKQ4iIiIiIiKS4iAiIiIi50UoFMJ1XSKRCCPp6enBdV1WrlzJoFAohOu6uK6L67q4rovruhQVFXH33Xfz9ttv88csX74c13VxXRfXdXFdF9d1cV0X13VxXRfXdQmFQiQtX74c13VxXRfXdXFdF9d1cV0X13VxXZdvf/vbDFq+fDmu6+K6Lq7r4rouruviui7XXHMNS5Ys4Te/+Q1DrVy5Etd1cV0X13VxXRfXdXFdF9d1cV2X119/nZEsWrSIcePG0d/fz3ChUAjXdVm0aBHDxeNxxo8fz6JFi1i+fDmu6+K6Lq7r4rouruviui6u6+K6Lq7rEgqFkE83BxERERE5L7q7u+ns7GTZsmUcPXqUkXR2dtLT08Og7u5uOjs7mT17NoFAgEAgQElJCWlpadTV1TF16lS2bdvGx5kyZQqBQIBAIEAgEODqq6+ms7OTSZMmEQgECAQCBAIBpk6dSlJ3dzednZ2UlJQQCAQIBAIEAgECgQCBQIBAIMD06dMZ1N3dTWdnJ7feeivl5eWUl5dTXl7O/PnzcV2XhoYGZs6cydGjRxnU09NDZ2cn06dPJxAIEAgECAQCBAIBAoEAgUCAMWPGMJIvfOELHDt2jF27djHc9u3bSdq6dSvD7d69m9/97ndcd911TJkyhUAgQCAQIBAIcPXVV9PZ2cmkSZMIBAIEAgECgQBTp05FPt0cREREROS86urqYtGiRfwpNmzYgOd5eJ7H5s2befHFF4lGo4wZM4bbbruNI0eOcDrBYBDP8/A8D8/zWLZsGUl33HEHnufheR6e57F48WKGeuKJJ/A8D8/z8DwPz/PwPA/P8/jOd77DcI888gh1dXXU1dVRV1fH2rVr2bZtG0888QTHjh2jrq6O4e677z48z8PzPDzPw/M8PM/D8zyuuOIKRvLlL3+ZpH379jHUr3/9a9555x3mz59Pd3c3r732GkO99tprJBUXFxMMBvE8D8/z8DyPZcuWkXTHHXfgeR6e5+F5HosXL0Y+3RxERERE5LwKh8M8//zzRCIRzsbVV1/Nhg0b6O7u5rHHHuOTqrKykqRDhw5xLkycOJGJEyfy2muvMdSOHTtIT0/n0UcfJT09nR07djDUq6++yuTJk7nkkksQGeQgIiIi8hf2B/t/iTXnE2vOJ9acT6w5n1hzPrHmfGLN+cSa84k15xNrzifWnE+sOZ9Ycz6x5nxizfnEmvOJNecTa84n1pxPrDmfWHM+seZ8Ys35xJrziTXnE2vOJ9acT6w5n1hzPrHmfGLN+cSa84k15xNrzifWnE+sOZ9Ycz6x5nxizfnEmvOJNecTa84n1pxPrDmfWHM+seZ8Ys35xJrziTXnE2vOJ9acT6w5n1hzPrHmfGLN+cSa84k15xNrzifWnM8f7P/l46xevZrLL7+cZcuWcfToUc5GIBDgs5/9LC0tLXxS7du3j6SxY8dyrtx4443s3r2bRCLBoF27dlFSUkJWVhY33XQTu3btYlAikeCll17ipptuQmQoBxEREZG/sGxzN7llHeSWdZBb1kFuWQe5ZR3klnWQW9ZBblkHuWUd5JZ1kFvWQW5ZB7llHeSWdZBb1kFuWQe5ZR3klnWQW9ZBblkHuWUd5JZ1kFvWQW5ZB7llHeSWdZBb1kFuWQe5ZR3klnWQW9ZBblkHuWUd5JZ1kFvWQW5ZB7llHeSWdZBb1kFuWQe5ZR3klnWQW9ZBblkHuWUd5JZ1kFvWQW5ZB7llHeSWdZBb1kFuWQe5ZR3klnWQW9ZBblkHuWUd5JZ1kFvWQba5m4+TlZWF53l0dXWxaNEiztYNN9zA22+/zbm2ZcsWIpEIkUiESCRCJBIhEokQiUQ4cuQIw+3evZvW1lZaW1tpbW1l165dPP744yxYsIDs7GyWLVvGcC+99BJbt25l69atbN26la1bt7J161aOHj3Kx5k9ezZ9fX3s27ePpHg8TmtrK8XFxSSVlJTwxhtv0NXVRdLPfvYzTp06RUlJCSJDOfyVamtr49133+V0EokEbW1ttLS00NbWRiKR4HQSiQRtbW20tLTQ1tZGIpHgdBKJBG1tbbS0tNDW1kYikUBERETki1/8IitWrOD5558nEolwNtLS0jh16hTn2pIlS6isrKSyspLKykoqKyuprKyksrKSX/7ylww3d+5cZs2axaxZs5g1axalpaUsXbqUiRMn8vLLLzNp0iSGe+CBB6ioqKCiooKKigoqKiqoqKjg4MGDfJzS0lKS3njjDZJaWlo4deoUJSUlJBUXFzMwMMCuXbtI2rNnD+np6cyePRuRoRz+Cr3++usEg0Fef/11RnLw4EGKi4sJBoOEw2GCwSDFxcUcOnSI4Q4ePEhxcTHBYJBwOEwwGKS4uJhDhw4x3MGDBykuLiYYDBIOhwkGgxQXF3Po0CFEREREVq9ejTGGZcuW8f777/Pn6u3tJT09nXOts7OTvr4++vr66Ovro6+vj76+Pvr6+pg9ezbDPffcc7zwwgs8//zzPPDAA6Snp7Nw4UK2b9/OjBkzGMnOnTvp7u6mu7ub7u5uuru76e7u5sYbb+TjjB49munTp/Ozn/2MpNbWVi666CImTZpE0tSpU7noootoaWkh6bXXXuP6668nLS0NkaEc/srs3buXO++8k9M5ceIES5Ysobe3l4aGBg4cOMCaNWvo7e1l8eLF9PT0MOjEiRMsWbKE3t5eGhoaOHDgAGvWrKG3t5fFixfT09PDoBMnTrBkyRJ6e3tpaGjgwIEDrFmzht7eXhYvXkxPTw8iIiLy1y0jI4NIJEJXVxeLFi3iz7Vnzx6uuOIKzrXMzEwyMjLIyMggIyODjIwMMjIyyMjIwHEchispKSEQCDBnzhyqqqp45plneOqpp5g7dy6nk52dTU5ODjk5OeTk5JCTk0NOTg5paWn8MTfeeCO7d+8maceOHcyePZuhSkpKeOmll0gkErS2tlJSUoLIcA5/JU6dOsXatWtZuHAhfX19nM6mTZs4fvw4999/P0VFRWRmZlJSUsKqVas4duwYkUiEQZs2beL48ePcf//9FBUVkZmZSUlJCatWreLYsWNEIhEGbdq0iePHj3P//fdTVFREZmYmJSUlrFq1imPHjhGJRBARERGZMWMG99xzDy+88AKNjY38qVpbW+nu7iYQCPBJc+utt7J06VJ2795NdXU159pNN93E7373O/bt20d7eztz585lqEAgwHvvvUdrayt9fX0UFxcjMpzDX4lQKMRjjz1GUVER//qv/8rp7Ny5k6ysLEpKShiquLiYrKwsduzYwaCdO3eSlZVFSUkJQxUXF5OVlcWOHTsYtHPnTrKysigpKWGo4uJisrKy2LFjByIiIiJJq1at4qqrrmLlypX8KY4ePUooFCIzM5M777yTT6Lvfe97XHzxxTz44IO89dZbnEslJSWkp6fz8MMPM2rUKIqLixmqpKSEpO9///t87nOfY/r06YgM5/BX4sorr2TDhg2sW7eOsWPHMpJEIkF7eztTp07FcRyGmzZtGu3t7SQSCRKJBO3t7UydOhXHcRhu2rRptLe3k0gkSCQStLe3M3XqVBzHYbhp06bR3t5OIpFAREREJCMjA8/z6O7u5nTuvvtuQqEQoVCIO+64gwULFpCfn4+1Fs/zyMvL41xbsWIFoVCIUChEKBQiFAoRCoUIhUKEQiHORE5ODuvWrWNgYIBgMMi5lJaWxvXXX8+Pf/xjrrnmGkaPHs1QY8aMYfr06ezatYvi4mJERuLwVyIcDnPdddfxcU6ePMnAwAC5ubmMZPTo0QwMDNDX18fJkycZGBggNzeXkYwePZqBgQH6+vo4efIkAwMD5ObmMpLRo0czMDBAX18fZ6ryW5Xs3bsXYwzGGIwxrFmzBhEREfl0mDFjBvfeey+ns27dOurr66mvr6ehoYFXX32VefPmsX//fsrLy/nf0NDQQH19PfX19dTX11NfX099fT319fXU19dzpsrKypg/fz579+6lrq6Oc+mmm26ir6+P4uJiRnLzzTdz6tQp5syZw4VszZo1GGMwxmCMwRiDMQY5ew7yoa6uLpIyMjIYyahRo0g6fPgwXV1dJGVkZDCSUaNGkXT48GG6urpIysjIYCSjRo0i6fDhw5ypxkgjM2fOxFqLtRZrLXfddRciIiJy4fA8D9/3OZ2amhp836euro5Bnufh+z6+7+P7Pr7vE4/HOXLkCJs3b6awsJA/1S233ILv+5SXlzOS9evX4/s+vu/j+z6+7+P7Pr7v4/s+vu/j+z6D1q9fj+/75OTkcDrPPvssvu8TCoVIqqurw/d9rr/+es7Gfffdh+/7VFdXM5IHH3wQ3/f5xje+wce55ZZb8H2f8vJyPonuuusurLVYa7HWYq3FWoucPQf5UFZWFmfCcRyysrI4E47jkJWVxZlwHAcRERERETl/HORDOTk5JPX39zOSeDxO0oQJE8jJySGpv7+fkcTjcZImTJhATk4OSf39/YwkHo+TNGHCBERERERE5PxxkA9lZ2eTlpZGLBZjJLFYjLS0NLKzs8nOziYtLY1YLMZIYrEYaWlpZGdnk52dTVpaGrFYjJHEYjHS0tLIzs5GRERERETOHwf5iIKCAqLRKIlEgqESiQT79++noKCAQQUFBUSjURKJBEMlEgn2799PQUEBgwoKCohGoyQSCYZKJBLs37+fgoICRERERETk/HKQjygtLaW/v5+mpiaGampqIh6PU1payqDS0lL6+/tpampiqKamJuLxOKWlpQwqLS2lv7+fpqYmhmpqaiIej1NaWoqIiIiIiJxfDvIRFRUV5OXlsXr1ahobG2lra6OxsZGHHnqIvLw8KioqGFRRUUFeXh6rV6+msbGRtrY2Ghsbeeihh8jLy6OiooJBFRUV5OXlsXr1ahobG2lra6OxsZGHHnqIvLw8KioqEBERERGR88tBPiIzMxPP85g8eTI1NTUEg0FqamqYMmUKkUiEzMxMBmVmZuJ5HpMnT6ampoZgMEhNTQ1TpkwhEomQmZnJoMzMTDzPY/LkydTU1BAMBqmpqWHKlClEIhEyMzP5U8WPvYeIiIiIiJw7Dn+FiouLsdbyta99jZGMHz+eLVu2sGfPHjZu3Mgrr7zCli1bGDduHMONHz+eLVu2sGfPHjZu3Mgrr7zCli1bGDduHMONHz+eLVu2sGfPHjZu3Mgrr7zCli1bGDduHH+qdPdSRERERETk3HKQ03Jdl2uvvZZx48bxx7iuy7XXXsu4ceP4Y1zX5dprr2XcuHGIiIiIiMgnh4OIiIiIiPxZ+vv7icfjyKeHg4iIiIicF6FQCNd1iUQijKSnpwfXdVm5ciWDQqEQruviui6u6+K6Lq7rUlRUxN13383bb7/NH7N8+XJc18V1XVzXxXVdXNfFdV1c18V1XVzXJRQKkbR8+XJc18V1XVzXxXVdXNfFdV1c18V1Xb797W8zaPny5biui+u6uK6L67q4rovrulxzzTUsWbKE3/zmNwy1cuVKXNfFdV1c18V1XVzXxXVdXNfFdV1ef/11Tmf58uW4rovruriui+u6uK6L67pcc801LFmyhN/85jeczuuvv47rukyaNIk/5p133mHJkiWMHj2azMxM0tPTcV2XlStX0tPTg1zYHERERETkvOju7qazs5Nly5Zx9OhRRtLZ2UlPTw+Duru76ezsZPbs2QQCAQKBACUlJaSlpVFXV8fUqVPZtm0bH2fKlCkEAgECgQCBQICrr76azs5OJk2aRCAQIBAIEAgEmDp1Kknd3d10dnZSUlJCIBAgEAgQCAQIBAIEAgECgQDTp09nUHd3N52dndx6662Ul5dTXl5OeXk58+fPx3VdGhoamDlzJkePHmVQT08PnZ2dTJ8+nUAgQCAQIBAIEAgECAQCBAIBxowZw+l0d3fT2dnJrbfeSnl5OeXl5ZSXlzN//nxc16WhoYGZM2dy9OhRRuJ5Hjk5ORw6dIjm5mZOp7W1lcLCQpqamvjHf/xHtmzZQmNjI0VFRfz7v/871113HT09PciFy0FEREREzquuri4WLVrEn2LDhg14nofneWzevJkXX3yRaDTKmDFjuO222zhy5AinEwwG8TwPz/PwPI9ly5aRdMcdd+B5Hp7n4XkeixcvZqgnnngCz/PwPA/P8/A8D8/z8DyP73znOwz3yCOPUFdXR11dHXV1daxdu5Zt27bxxBNPcOzYMerq6hjuvvvuw/M8PM/D8zw8z8PzPDzP44orruCPeeSRR6irq6OueG9RwwAAIABJREFUro66ujrWrl3Ltm3beOKJJzh27Bh1dXUMF4/HaWxsZN68eVx++eWsXbuWkbz//vssWLCAsWPH8qtf/YpHH32Ur3/963zrW9/ihz/8IevWreOXv/wl//qv/4pcuBxERERE5LwKh8M8//zzRCIRzsbVV1/Nhg0b6O7u5rHHHuOTqrKykqRDhw7xl1JZWUnSoUOHGG7z5s188MEHzJs3j2984xvs3LmTd955h+H+4z/+g66uLtavX8/48eMZ7p/+6Z+YPn06Bw8eRC5cDiIiIiJ/YT99/DWqCmupKqylqrCWqsJaqgprqSqspaqwlqrCWqoKa6kqrKWqsJaqwlqqCmupKqylqrCWqsJaqgprqSqspaqwlqrCWqoKa6kqrKWqsJaqwlqqCmupKqylqrCWqsJaqgprqSqspaqwlqrCWqoKa6kqrKWqsJaqwlqqCmupKqylqrCWqsJaqgprqSqspaqwlqrCWqoKa6kqrKWqsJaqwlqqCmupKqylqrCWqsJaqgprqSqspaqwlqrCWqoKa6kqrKWqsJafPv4aH2f16tVcfvnlLFu2jKNHj3I2AoEAn/3sZ2lpaeGTat++fSSNHTuWv5R9+/aRNHbsWIZ78sknueyyy7j++utZuHAhSRs2bGC4rVu38rnPfY7i4mJO58033+TFF19ELlwOIiIiIn9hX/6nL1IdDVMdDVMdDVMdDVMdDVMdDVMdDVMdDVMdDVMdDVMdDVMdDVMdDVMdDVMdDVMdDVMdDVMdDVMdDVMdDVMdDVMdDVMdDVMdDVMdDVMdDVMdDVMdDVMdDVMdDVMdDVMdDVMdDVMdDVMdDVMdDVMdDVMdDVMdDVMdDVMdDVMdDVMdDVMdDVMdDVMdDVMdDVMdDVMdDVMdDVMdDVMdDVMdDVMdDVMdDVMdDVMdDVMdDVMdDfPlf/oiHycrKwvP8+jq6mLRokWcrRtuuIG3336bc23Lli1EIhEikQiRSIRIJEIkEiESiXDkyBGG2717N62trbS2ttLa2squXbt4/PHHWbBgAdnZ2SxbtozhXnrpJbZu3crWrVvZunUrW7duZevWrRw9epQzsXv3blpbW2ltbaW1tZVdu3bx+OOPs2DBArKzs1m2bBlDvfPOO7zyyissXLiQpLy8PG688UYaGhpIJBIMisfj/Pa3v+X6669HPt0cREREROS8++IXv8iKFSt4/vnniUQinI20tDROnTrFubZkyRIqKyuprKyksrKSyspKKisrqays5Je//CXDzZ07l1mzZjFr1ixmzZpFaWkpS5cuZeLEibz88stMmjSJ4R544AEqKiqoqKigoqKCiooKKioqOHjwIGdi7ty5zJo1i1mzZjFr1ixKS0tZunQpEydO5OWXX2bSpEkMtXHjRpK+9a1vMaiyspLOzk4ikQiDent7ScrMzEQ+3RxERERE5BNh9erVGGNYtmwZ77//Pn+u3t5e0tPTOdc6Ozvp6+ujr6+Pvr4++vr66Ovro6+vj9mzZzPcc889xwsvvMDzzz/PAw88QHp6OgsXLmT79u3MmDGDkezcuZPu7m66u7vp7u6mu7ub7u5ubrzxRs7Ec889xwsvvMDzzz/PAw88QHp6OgsXLmT79u3MmDGD4Z566ikuv/xyfv3rX9PS0kJLSwtjxowh6Qc/+AGDsrKySOrr60M+3RxERERE5BMhIyODSCRCV1cXixYt4s+1Z88errjiCs61zMxMMjIyyMjIICMjg4yMDDIyMsjIyMBxHIYrKSkhEAgwZ84cqqqqeOaZZ3jqqaeYO3cup5OdnU1OTg45OTnk5OSQk5NDTk4OaWlpnImSkhICgQBz5syhqqqKZ555hqeeeoq5c+cy3K5du3jvvfdob2/nK1/5Cl/5ylf4yle+wrx580jas2cPb731FklpaWlcdtllvPHGG3ycaDTKtm3biMfjyIXJQUREREQ+MWbMmME999zDCy+8QGNjI3+q1tZWuru7CQQCfNLceuutLF26lN27d1NdXc1fwq233srSpUvZvXs31dXVDNXQ0EB6ejqdnZ309fXR19dHX18ffX197N69m6THH3+cQf/wD//Ae++9x759+zid7373u9xyyy0cP34cuTA5iIiIiMgnyqpVq7jqqqtYuXIlf4qjR48SCoXIzMzkzjvv5JPoe9/7HhdffDEPPvggb731Fn8J3/ve97j44ot58MEHeeutt0g6fvw4P/nJTygrK2Ps2LFkZGSQkZFBRkYGGRkZFBUVYYzhySefpLe3l6TvfOc7ZGZmsmTJEnp6ehjuRz/6Ea2trXz9619n3LhxyIXJQUREREQ+UTIyMvA8j+7ubk7n7rvvJhQKEQqFuOOOO1iwYAH5+flYa/E8j7y8PM61FStWEAqFCIVChEIhQqEQoVCIUChEKBTiTOTk5LBu3ToGBgYIBoP8JeTk5LBu3ToGBgYIBoMkRSIRBgYGqKys5HSCwSAffPABTz31FEkTJ06kvr6effv2MWXKFB599FF27NjBtm3bCIVCfPWrX2XChAk8+uijyIXLQUREREQ+cWbMmMG9997L6axbt476+nrq6+tpaGjg1VdfZd68eezfv5/y8nL+NzQ0NFBfX099fT319fXU19dTX19PfX099fX1nKmysjLmz5/P3r17qaur4y+hrKyM+fPns3fvXurq6njyyScZM2YMc+bM4XQWLlzIqFGjePzxxxl0++23s337dsaOHcuKFSu4+eabmTt3Lg0NDSxcuJA333wT13WRC5eDiIiIiJwXnufh+z6nU1NTg+/71NXVMcjzPHzfx/d9fN/H933i8ThHjhxh8+bNFBYW8qe65ZZb8H2f8vJyRrJ+/Xp838f3fXzfx/d9fN/H931838f3fXzfZ9D69evxfZ+cnBxO59lnn8X3fUKhEEl1dXX4vs/111/Pn2P9+vX4vk9OTg6n8+yzz+L7PqFQiAMHDhCLxXAch9MZN24c8XicaDTKULNnz+bNN9/E931838f3ffr7+9m4cSOu6yIXNgcRERERERFJcRAREREREZEUBxEREREREUlxEBERERERkRQHERERkf9FM2fOxBiDMQZjDMYYjDEYYzDGYIzBGIMxBmMMxhiMMRhjMMZgjMEYgzEGYwzGGIwxGGMwxmCMwRiDMQZjDMYYjDEYYzDGYIzBGIMxBmMMxhiMMRhjMMZgjMEYgzEGYwzGGIwxGGMwxmCMwRiDMQZjDMYYjDEYYzDGYIzBGIMxBmMMxhiMMRhjMMZgjMEYgzEGYwzGGIwxGGMwxmCMwRiDMQZjDMYYjDEYYzDGYIzBGIMxBmMMxhiMMRhjMMZgjMEYgzEGYwzGGIwxGGMwxmCMwRiDMQZjDMYYjDEYYzDGYIzBGIMxBmMMxhiMMRhjMMZgjMEYgzEGYwzGGIwxGGMwxmCMwRiDMQZjDMYYjDEYYzDGYIzBGIMxBmMMxhiMMRhjMMZgjMEYgzEGYwzGGIwxGGMwxmCMwRiDMQZjDMYYjDEYYzDGYIzBGIMxBmMMxhiMMRhjMMZgjMEYgzEGYwzGGIwxGGMwxmCMwRiDMQZjDMYYjDEYYzDGYIzBGIMxBmMMxhiMMRhjMMZgjMEYgzEGYwzGGIwxGGMwxmCMwRiDMQZjDMYYjDEYYzDGYIzBGIMxBmMMM2fORM4vBxEREZH/RZFIBGst1lqstVhrsdZircVai7UWay3WWqy1WGux1mKtxVqLtRZrLdZarLVYa7HWYq3FWou1Fmst1lqstVhrsdZircVai7UWay3WWqy1WGux1mKtxVqLtRZrLdZarLVYa7HWYq3FWou1Fmst1lqstVhrsdZircVai7UWay3WWqy1WGux1mKtxVqLtRZrLdZarLVYa7HWYq3FWou1Fmst1lqstVhrsdZircVai7UWay3WWqy1WGux1mKtxVqLtRZrLdZarLVYa7HWYq3FWou1Fmst1lqstVhrsdZircVai7UWay3WWqy1WGux1mKtxVqLtRZrLdZarLVYa7HWYq3FWou1Fmst1lqstVhrsdZircVai7UWay3WWqy1WGux1mKtxVqLtRZrLdZarLVYa7HWYq3FWou1Fmst1lqstVhrsdZircVai7UWay3WWqy1WGux1mKtxVqLtRZrLdZarLVYa7HWYq3FWou1Fmst1lqstVhrsdZircVai7UWay3WWqy1WGux1mKtxVqLtRZrLdZarLVYa7HWYq3FWou1Fmst1lqstVhrsdZircVai7UWay3WWqy1RCIR5PxyEBERERERkRQHuWCd+v27iIiIiIjIueMgF6T0z1+KiIiIiIicWw4iIiIiIiKS4iAiIiIiIiIpDiIiIiIiIpLiICIiIiIiIikOIiIiIiIikuIgIiIiIiIiKQ4iIiIiIiKS4iAiIiIiIiIpDiIiIiIiIpLiICIiIiIiIikOIiIiIiIikuIgIiIiIiIiKQ4iIiIiIiKS4iAiIiIiIiIpDiIiIiIiIpLiICIiIiIiIikOIiIiIiIikuIgIiIiIiIiKQ4iIiIiIiKS4iAiIiIiIiIpDiIiIiIiIpLiICIiIiIiIikOIiIiIiIikuIgIiIiIiIiKQ5ywUp3L+XUsXcREREREZFzw0FERERERERSHERERERERCTFQURERERERFIcREREREREJMVBREREREREUhxEREREREQkxUFERERERERSHERERERERCTFQURERERERFIcREREREREJMVBREREREREUhxEREREREQkxUFERERERERSHERERERERCTFQURERERERFIcREREREREJMVBREREREREUhxEREREREQkxUFERERERERSHGREAwMDvPzyy7S0tPDyyy8zMDDA6SQSCdra2mhpaaGtrY1EIsHpJBIJ2traaGlpoa2tjUQigYiIiIiIfDI4yP+wZ88ebrjhBhYvXkw4HGbx4sXccMMN7Nmzh+EOHjxIcXExwWCQcDhMMBikuLiYQ4cOMdzBgwcpLi4mGAwSDocJBoMUFxdz6NAhRERERETk/HOQj3j33Xe58847cRyHH/zgB/zXf/0XkUgEx3FYunQphw8fZtCJEydYsmQJvb29NDQ0cODAAdasWUNvby+LFy+mp6eHQSdOnGDJkiX09vbS0NDAgQMHWLNmDb29vSxevJienh5EREREROT8cpCP+M///E96e3u55557uP7660lPT2fmzJncd9999Pf309TUxKBNmzZx/Phx7r//foqKisjMzKSkpIRVq1Zx7NgxIpEIgzZt2sTx48e5//77KSoqIjMzk5KSElatWsWxY8eIRCKIiIiIiMj55SAfceTIEZJyc3MZ6qqrriKps7OTQTt37iQrK4uSkhKGKi4uJisrix07djBo586dZGVlUVJSwlDFxcVkZWWxY8cORERERETk/HKQj/jSl75E0htvvMFQu3btIqmgoICkRCJBe3s7U6dOxXEchps2bRrt7e0kEgkSiQTt7e1MnToVx3EYbtq0abS3t5NIJBARERERkfPHQT5izpw53HLLLaxdu5Zly5bx3HPP8d3vfpeHH36Y0tJSKioqSDp58iQDAwPk5uYyktGjRzMwMEBfXx8nT55kYGCA3NxcRjJ69GgGBgbo6+vjT5H2+b/h1O/fRUREREREzg0H+R9KS0u59NJL2bFjB/feey/Nzc1cdNFFfPWrX8VxHJK6urpIysjIYCSjRo0i6fDhw3R1dZGUkZHBSEaNGkXS4cOHOVPGGPbu3UvltyoxxmCMYc2aNYiIiIjIp9+aNWswxmCMwRiDMQZjDHL2HOQjnn76aZYuXUpeXh47d+7EWsvOnTu58sorWbx4MZs2bSIpKyuLM+E4DllZWZwJx3E4U9ZaZs6cSWOkEWst1lruuusuREREROTT76677sJai7UWay3WWqy1yNlzkA8lEgkeeeQRLrroIurq6rjssstIuuyyy1i7di35+fk8/PDDDAwMkJOTQ1J/fz8jicfjJE2YMIGcnByS+vv7GUk8HidpwoQJiIiIiIjI+eMgH/rv//5vuru7mTFjBtnZ2Qw1atQopk2bxh/+8Adef/11srOzSUtLIxaLMZJYLEZaWhrZ2dlkZ2eTlpZGLBZjJLFYjLS0NLKzsxERERERkfPHQT40evRokk6dOsVIBgYGSMrOziapoKCAaDRKIpFgqEQiwf79+ykoKGBQQUEB0WiURCLBUIlEgv3791NQUMCf472qr3HyV22IiIiIiMjZc5AP5ebmkpeXR2trK++//z5DnThxgra2NsaOHUtBQQFJpaWl9Pf309TUxFBNTU3E43FKS0sZVFpaSn9/P01NTQzV1NREPB6ntLQUERERERE5vxzkI+677z7i8Ti33XYbzz33HG1tbWzbto3bbruNY8eOce+99+I4DkkVFRXk5eWxevVqGhsbaWtro7GxkYceeoi8vDwqKioYVFFRQV5eHqtXr6axsZG2tjYaGxt56KGHyMvLo6KiAhEREREROb8c5COKiorYsGEDo0aN4t577yUYDLJixQo++OADHnvsMebMmcOgzMxMPM9j8uTJ1NTUEAwGqampYcqUKUQiETIzMxmUmZmJ53lMnjyZmpoagsEgNTU1TJkyhUgkQmZmJiIiIiIicn45yP9w3XXX0drays6dO9m4cSM7d+7kpz/9KbNnz2a48ePHs2XLFvbs2cPGjRt55ZVX2LJlC+PGjWO48ePHs2XLFvbs2cPGjRt55ZVX2LJlC+PGjUNERERERM4/Bzmtyy67jGuvvZbLLruMP8Z1Xa699lrGjRvHH+O6Ltdeey3jxo1DREREREQ+ORxEREREREQkxUFERERERERSHOSCFz/2HiIiIiIicvYcREREREREJMVBREREREREUhxEREREREQkxUFERERERERSHERERERERCTFQURERERERFIc5II1dsEKsid/EREREREROTcc5IL1fyZfS7p7KSIiIiIicm44iIiIiIiISIqDiIiIiIiIpDjIBS3985dy6vfvIiIiIiIiZ89BREREREREUhxEREREREQkxUFERERERERSHERERERERCTFQURERERERFIcREREREREJMVBREREREREUhxEREREREQkxUFERERERERSHOSClu5eyqlj7yIiIiIiImfPQURERERERFIcREREREREJMVBREREREREUhxEREREREQkxUFERERERERSHERERERERCTFQURERERERFIcREREREREJMVBREREREREUhxEREREREQkxUEueKd+/y4iIiIiInL2HOSClvb5v0FERERERM4NBxEREREREUlxEBERERERkRQHERERERERSXEQERERERGRFAcRERERERFJcRAREREREZEUBxEREREREUlxEBERERERkRQHERERERERSXGQC1q6eynxY+8hIiIiIiJnz0FERERERERSHERERERERCTFQURERERERFIcREREREREJMVBREREREREUhxEREREREQkxUFERERERERSHERERERERCTFQURERERERFIc5IJzcuwV7P5/u0hK//ylnPr9u4iIiIiIyNlzkAvOH8Zezsv/z/+HiIiIiIicWw4iIiIiIiKS4iAiIiIiIiIpDiIiIiIiIpLiICIiIiIiIikOIiIiIiIikuIgIiIiIiIiKQ4iIiIiIiKS4iAiIiIiIiIpDiIiIiIiIpLiIBe8dPdSTh17FxEREREROTsOcsFJPxnjcFcvIiIiIiJybjmIiIiIiIhIioOcVnt7O7t27aK1tZXf//73nE4ikaCtrY2Wlhba2tpIJBKcTiKRoK2tjZaWFtra2kgkEoiIiIiIyCeDg/wPnZ2dBINB5syZw1133cWdd95JUVERjz32GMMdPHiQ4uJigsEg4XCYYDBIcXExhw4dYriDBw9SXFxMMBgkHA4TDAYpLi7m0KFDiIiIiIjI+ecgHzEwMEAwGGTv3r3cd999HDhwgO3btzNjxgzWrl3Lc889x6ATJ06wZMkSent7aWho4MCBA6xZs4be3l4WL15MT08Pg06cOMGSJUvo7e2loaGBAwcOsGbNGnp7e1m8eDE9PT2IiIiIiMj55SAf8fTTT/P2229zzz33UFlZSWZmJhMnTqS2tpa0tDQ2b97MoE2bNnH8+HHuv/9+ioqKyMzMpKSkhFWrVnHs2DEikQiDNm3axPHjx7n//vspKioiMzOTkpISVq1axbFjx4hEIoiIiIiIyPnlIB+xbds2xo4dyze/+U2Gys3N5cknn+See+5h0M6dO8nKyqKkpIShiouLycrKYseOHQzauXMnWVlZlJSUMFRxcTFZWVns2LEDERERERE5vxzkQ4lEggMHDvCFL3wBx3EYGBhgz549tLW1MTAwwDXXXMM111xDUiKRoL29nalTp+I4DsNNmzaN9vZ2EokEiUSC9vZ2pk6diuM4DDdt2jTa29tJJBKIiIiIiMj54yAfevfddxkYGGD06NE8/fTTTJ8+ndtvv51gMMg111zDj3/8YwadPHmSgYEBcnNzGcno0aMZGBigr6+PkydPMjAwQG5uLiMZPXo0AwMD9PX1caZ+9KMfYYzBGMORI0e46e9vYs2aNYiIiIjIp9+aNWswxmCMwRiDMQZjDHL2HORD7777Lkk//elP+bd/+zcWL17M448/Tk1NDZ/5zGdYuXIlLS0tJHV1dZGUkZHBSEaNGkXS4cOH6erqIikjI4ORjBo1iqTDhw9zpm699VastVhrueSSS3jpxZe46667EBEREZFPv7vuugtrLdZarLVYa7HWImfPQT7k+z5Jv/vd7/j+97/PHXfcwZe//GW+9rWv8cwzz5CWlsbDDz9MUlZWFmfCcRyysrI4E47j8OdI+/zfcOr37yIiIiIiImfHQT6UmZlJ0sUXX0xRURFDjR8/nr//+7/nyJEjdHZ2kpOTQ1J/fz8jicfjJE2YMIGcnByS+vv7GUk8HidpwoQJnIm0PxzncOwPiIiIiIjIueUgH/rbv/1bkq644gpG8pnPfIakw4cPk52dTVpaGrFYjJHEYjHS0tLIzs4mOzubtLQ0YrEYI4nFYqSlpZGdnY2IiIiIiJw/DvKh9PR0Lr74Yn7+85+TSCQY7oMPPiCpoKCApIKCAqLRKIlEgqESiQT79++noKCAQQUFBUSjURKJBEMlEgn2799PQUEBIiIiIiJyfjnIR9xyyy309vbS1NTEUL/97W958cUXmT59Ounp6SSVlpbS399PU1MTQzU1NRGPxyktLWVQaWkp/f39NDU1MVRTUxPxeJzS0lJEREREROT8cpCPCAaDXHLJJaxatYq6ujr27NnDtm3b+OY3v0nSv/zLvzCooqKCvLw8Vq9eTWNjI21tbTQ2NvLQQw+Rl5dHRUUFgyoqKsjLy2P16tU0NjbS1tZGY2MjDz30EHl5eVRUVCAiIiIiIueXg3zE6NGjefbZZykqKmLNmjXcfvvtrFixgqT169czZcoUBmVmZuJ5HpMnT6ampoZgMEhNTQ1TpkwhEomQmZnJoMzMTDzPY/LkydTU1BAMBqmpqWHKlClEIhEyMzMREREREZHzy0H+h8997nOsXbuWffv2sXHjRrZv385LL73Etddey3Djx49ny5Yt/P/swQ+U1/V97/lnvgwyY80EMcBKQCZNc38n+WQgOhDyIU7Ip2cyWLthGz7KDvNxByd65UN5f0Cw9rZyYhIuuLe5abpdOHZj2xjB0G2x7b3Zo0fvpqmxnmna3B5dbWp/y3E7WYjpBZ2hE4MjA7/smTmHLLEY+RfTmb4ejyeffJL777+fJ554gn379jF37lxe68orr2Tfvn08+eST3H///TzxxBPs27ePuXPnIiIiIiIiP30V8rouu+wyli9fzs/+7M/yRmbPns3y5cuZO3cub2T27NksX76cuXPnIiIiIiIi/3JUiIiIiIiIyIQKmRJOHD6EiIiIiIhcmAqZlAaHRzll+uwFiIiIiIjIhauQSWf6sZcQEREREZGLr0JEREREREQmVIiIiIiIiMiEChEREREREZlQISIiIiIiIhMqREREREREZEKFiIiIiIiITKgQERERERGRCRUiIiIiIiIyoUJEREREREQmVMikM/2VlxgcGuWU6XMWMHbkICIiIiIicmEqREREREREZEKFiIiIiIiITKgQERERERGRCRUiIiIiIiIyoUJEREREREQmVIiIiIiIiMiEChEREREREZlQISIiIiIiIhMqREREREREZEKFiIiIiIiITKiQSaltVjODQ6OMmz57AWOHDyIiIiIiIhemQkRERERERCZUiIiIiIiIyIQKERERERERmVAhIiIiIiIiEypERERERERkQoWIiIiIiIhMqBAREREREZEJFSIiIiIiIjKhQkRERERERCZUiIiIiIiIyIQKmZTaLm9mcPgVxjXNmc/YkYOIiIiIiMiFqRAREREREZEJFSIiIiIiIjKhQkRERERERCZUiIiIiIiIyIQKERERERERmVAhIiIiIiIiEypERERERERkQoWIiIiIiIhMqBAREREREZEJFTIptc1qYXBoFBERERERuXgqZNKbPnsBJw4fQkRERERELkyFiIiIiIiITKgQERERERGRCRUiIiIiIiIyoUJEREREREQmVIiIiIiIiMiEChEREREREZlQIZNS2+XNfHtoFBERERERuXgqREREREREZEKFiIiIiIiITKiQKWHsyEFEREREROTCVMikNTg8yrjpcxYgIiIiIiIXrkImpYWzmhERERERkYurQkRERERERCZUiIiIiIiIyIQKERERERERmVAhIiIiIiIiEypkUmqb1czg0CuIiIiIiMjFUyEiIiIiIiITKkRERERERGRChYiIiIiIiEyoEBERERERkQkVMim1Xd7C4PAop0yfvYCxwwcREREREZHzVyFv6MiRI3z1q19laGiIM2k0GgwMDPDII48wMDBAo9Hg9TQaDQYGBnjkkUcYGBig0WggIiKD/PCVAAAgAElEQVQiIiL/MlTIG9q8eTMbN27k7//+73mtZ599lq6uLvr7+9myZQv9/f10dXXx3HPP8VrPPvssXV1d9Pf3s2XLFvr7++nq6uK5555DRERERER++irkx/rCF77A3/zN33AmIyMjrF+/ntHRUe677z6eeeYZdu3axejoKLfddhsvv/wyp4yMjLB+/XpGR0e57777eOaZZ9i1axejo6PcdtttvPzyy1yIpjnzGTtyEBEREREROX8V8rqee+45fvu3f5vLL7+cM3nwwQd56aWXuPvuu1mxYgUzZsygu7ub7du3c/jwYfbu3cspDz74IC+99BJ33303K1asYMaMGXR3d7N9+3YOHz7M3r17ORdts5oZHBrldCcOH0JERERERM5fhZzRq6++ypYtW7jmmmu4/vrrOZPHHnuM5uZmuru7OV1XVxfNzc08+uijnPLYY4/R3NxMd3c3p+vq6qK5uZlHH32UCzF99gJEREREROTCVMgZ/cZv/AYvvvgiv/mbv8mZNBoNDhw4wKJFi6iqite65pprOHDgAI1Gg0ajwYEDB1i0aBFVVfFa11xzDQcOHKDRaCAiIiIiIj89FfLP/Pmf/zlf/vKX+dSnPsXcuXM5k2PHjnHy5ElmzZrFmbS2tnLy5EleffVVjh07xsmTJ5k1axZn0traysmTJ3n11Vc5W7VajXG1Wo1arcYX/vA/MXbkICIiIiIy9e3atYtarUatVqNWq1Gr1ajVasiFq5AfMTQ0xLZt27juuuv42Mc+xusZHh5m3CWXXMKZTJs2jXGDg4MMDw8z7pJLLuFMpk2bxrjBwUHOVr1eZ1y9Xqder7Nl+2cZO3wQEREREZn6SinU63Xq9Tr1ep16vU69XkcuXIX8iF//9V9n2rRpfOYzn+HHaW5u5mxUVUVzczNno6oqztXg0CgiIiIiInJxVMgP/cEf/AGPP/4499xzDzNnzuTHueyyyxh3/PhxzuTEiROMu+qqq7jssssYd/z4cc7kxIkTjLvqqqs4F22zmhERERERkYunQn7o8ccfZ9ytt95KrVajVqtRq9X48pe/zLj+/n5qtRpHjx6lpaWFpqYmhoaGOJOhoSGamppoaWmhpaWFpqYmhoaGOJOhoSGamppoaWnhfDXNmc/YkYOIiIiIiMj5q5Af+tCHPsSNN97IjTfeyI033siNN97IjTfeyLve9S7GffjDH+bGG2/kkksuYdzixYt5+umnaTQanK7RaPDUU0+xePFiTlm8eDFPP/00jUaD0zUaDZ566ikWL17MhZg+ewEnDh9CRERERETOX4X8UF9fHzt27GDHjh3s2LGDHTt2sGPHDj74wQ8yrr+/nx07dnDppZcybuXKlRw/fpz9+/dzuv3793PixAlWrlzJKStXruT48ePs37+f0+3fv58TJ06wcuVKLtTYkYOIiIiIiMj5q5Dz1tPTw8KFC7nnnnvYs2cPAwMD7Nmzhx07drBw4UJ6eno4paenh4ULF3LPPfewZ88eBgYG2LNnDzt27GDhwoX09PRwIabPWYCIiIiIiFyYCjlvM2bM4IEHHsA5x86dO+nv72fnzp20t7ezd+9eZsyYwSkzZszggQcewDnHzp076e/vZ+fOnbS3t7N3715mzJjBuWq7vJnB4VcQEREREZGLo0Le0N133029Xmf58uW81pVXXsm+fft48sknuf/++3niiSfYt28fc+fO5bWuvPJK9u3bx5NPPsn999/PE088wb59+5g7dy4iIiIiIvLTVyEXxezZs1m+fDlz587ljcyePZvly5czd+5cRERERETkX44KmTKmz17A2OGDiIiIiIjI+amQSW1waBQREREREbk4KmTSapvVgoiIiIiIXDwVIiIiIiIiMqFCREREREREJlSIiIiIiIjIhAoRERERERGZUCEiIiIiIiITKmTKaJozn7EjBxERERERkfNTIZNW2+XNfHtoFBERERERuTgqREREREREZEKFiIiIiIiITKgQERERERGRCRUiIiIiIiIyoUJEREREREQmVMiUMX32Ak4cPoSIiIiIiJyfCpm0Fs5qZnB4FBERERERuTgqREREREREZEKFiIiIiIiITKgQERERERGRCRUiIiIiIiIyoUJEREREREQmVMikc8tHT/LqwYcQEREREZGLq0ImpcaxQ5zJ2JGDiIiIiIjI+amQSattVjODQ69wyvQ5CxARERERkfNXISIiIiIiIhMqREREREREZEKFTDr/OPwWGse+g4iIiIiIXFwVIiIiIiIiMqFCREREREREJlSIiIiIiIjIhAqZdI7/v0s5NPgO2i5vYXB4lFOmz17A2OGDiIiIiIjI+amQSee7Q2/h0D/MR0RERERELq4KmZQaxw4hIiIiIiIXV4WIiIiIiIhMqBAREREREZEJFSIiIiIiIjKhQiad7//gexx9YYRxg0OjiIiIiIjIxVEhk1bbrGZEREREROTiqZApo2nOfMaOHERERERERM5PhYiIiIiIiEyoEBERERERkQkVMik1XjmEiIiIiIhcXBUy6Xz/B99jZPitiIiIiIjIxVUhIiIiIiIiEypkUmub1czg0CgiIiIiInLhKmRKOXH4ECIiIiIicn4qZNJqHDvE6abPXoCIiIiIiJy/Cpl0vv+D7zFytBUREREREbm4KkRERERERGRChYiIiIiIiEyoEBERERERkQkVMmmdPHYIERERERG5eCpk0vn+D77HyNFWxrVd3szg8CuIiIiIiMiFq5ApY/qcBYwdOYiIiIiIiJyfChEREREREZlQIZNW45VDiIiIiIjIxVMhk1rbrBYGh0YREREREZELVyEiIiIiIiITKmRSmjmvlZHhVl5r+uwFjB0+iIiIiIiInLsKERERERERmVAhk1bjlUO0Xd7Mt4dGERERERGRC1chIiIiIiIiEypERERERERkQoVMWkdfGOG1mubMZ+zIQURERERE5NxVyKQ0c14r4xbOamZweBQREREREblwFSIiIiIiIjKhQkRERERERCZUyBmNjY3x9a9/nUceeYSvfe1rHDt2jNfTaDQYGBjgkUceYWBggEajwetpNBoMDAzwyCOPMDAwQKPR4Hw1jh3iTE4cPoSIiIiIiJy7CvlnHnroIZYtW8Ztt93Gli1b2LBhA0uXLuV3f/d3ea1nn32Wrq4u+vv72bJlC/39/XR1dfHcc8/xWs8++yxdXV309/ezZcsW+vv76erq4rnnnuNczZzXysjRVsYNDr3CKdNnL0BERERERM5PhfyIr371q2zbto22tja+/OUv88wzz/Anf/InXH311Xzuc59j3759nDIyMsL69esZHR3lvvvu45lnnmHXrl2Mjo5y22238fLLL3PKyMgI69evZ3R0lPvuu49nnnmGXbt2MTo6ym233cbLL7/M+Wib1YyIiIiIiFwcFfIj7r33XpqamvjiF7/IkiVLmDFjBs457rvvPt761rfye7/3e5zy4IMP8tJLL3H33XezYsUKZsyYQXd3N9u3b+fw4cPs3buXUx588EFeeukl7r77blasWMGMGTPo7u5m+/btHD58mL1793KuGscOISIiIiIiF0+F/Ihp06Zx7bXXMnPmTE536aWX0tHRwXe+8x1Oeeyxx2hubqa7u5vTdXV10dzczKOPPsopjz32GM3NzXR3d3O6rq4umpubefTRRxERERERkZ+uCvkR+/fv5wtf+AKv1Wg0+Nu//Vt+5md+hnGNRoMDBw6waNEiqqrita655hoOHDhAo9Gg0Whw4MABFi1aRFVVvNY111zDgQMHaDQanIvhF0Zou7yFweFRRERERETkwlXIWXnggQd48cUXufHGGxl37NgxTp48yaxZsziT1tZWTp48yauvvsqxY8c4efIks2bN4kxaW1s5efIkr776Kmdr5rxWzmT6nAWMHTmIiIiIiIicuwp5Q3/xF3/B5z73Od7xjnewceNGxg0PDzPukksu4UymTZvGuMHBQYaHhxl3ySWXcCbTpk1j3ODgIGdr967djPv5n/95vnPoO9RqNXbt2oWIiIiITH27du2iVqtRq9Wo1WrUajVqtRpy4Srkx/rqV7/KL//yL/O2t72NL37xi7S2tjKuubmZs1FVFc3NzZyNqqo4W5/8n7fxvaOtfO1rX2Ps0iuo1+uUUhARERGRqa+UQr1ep16vU6/Xqdfr1Ot15MJVyOv6whe+wMaNG5k9ezYPPfQQbW1tnHLZZZcx7vjx45zJiRMnGHfVVVdx2WWXMe748eOcyYkTJxh31VVXca6uan4RERERERG5OCrkjO666y4+//nP8/73v5+HHnqIefPmcbqWlhaampoYGhriTIaGhmhqaqKlpYWWlhaampoYGhriTIaGhmhqaqKlpYWLYezwQURERERE5NxVyD+zadMm/viP/5iPfvSj7Nmzh1mzZnEmixcv5umnn6bRaHC6RqPBU089xeLFizll8eLFPP300zQaDU7XaDR46qmnWLx4Medi5rxWRobfymtNn70AERERERE5PxXyI37nd36Hxx57jF/8xV9k9+7dzJgxg9ezcuVKjh8/zv79+znd/v37OXHiBCtXruSUlStXcvz4cfbv38/p9u/fz4kTJ1i5ciUiIiIiIvLTVSE/NDQ0xL333su40dFRtm7dytatW9m6dStbt25l69atbN26lZMnTzKup6eHhQsXcs8997Bnzx4GBgbYs2cPO3bsYOHChfT09HBKT08PCxcu5J577mHPnj0MDAywZ88eduzYwcKFC+np6eFczJzXysjRVk4eO0TbrGYGh0YREREREZELUyE/9Nd//dccP36ccX/2Z3/Gww8/zMMPP8zDDz/Mww8/zMMPP8zDDz9Mo9Fg3IwZM3jggQdwzrFz5076+/vZuXMn7e3t7N27lxkzZnDKjBkzeOCBB3DOsXPnTvr7+9m5cyft7e3s3buXGTNmICIiIiIiP10V8kPXXXcd9Xqder1OvV6nXq9Tr9ep1+vU63Xq9Tr1ep3p06dzypVXXsm+fft48sknuf/++3niiSfYt28fc+fO5bWuvPJK9u3bx5NPPsn999/PE088wb59+5g7dy7nY+RoK41XDiEiIiIiIhdHhVwUs2fPZvny5cydO5c3Mnv2bJYvX87cuXM5XzPntXImTXPmM3bkICIiIiIicu4qZNJru7yZweFXEBERERGRC1Mhk9rIcCsiIiIiInJxVMikNXNeK41XDtE2q4XBoVFEREREROTCVMiUc+LwIURERERE5NxVyKR29IURTjd99gJEREREROT8VMikNXNeKyIiIiIicvFUyKQ2MtxK2+XNfHtolHHT5yxg7MhBRERERETk3FXIpDVzXiuNVw4hIiIiIiIXR4VMCYPDo4iIiIiIyIWpkElr5rxWjr4wwsJZzZxu+uwFjB0+iIiIiIiInJsKERERERERmVAhk9bl897G0RdGeK2mOfMZO3IQERERERE5NxUy6bXNamZw6BVOd+LwIURERERE5NxUyJQzffYCRERERETk3FXIpDVzXisjw2+lcew7iIiIiIjIhauQSW3kaCtts5oZHB7llOlzFjB25CAiIiIiInJuKmTSmjmvlXE/eP5FRERERETkwlXIpDVzXisjR1vZs+kvOfrCCKdMn72AscMHERERERGRc1MhU8LbXjmOiIiIiIhcmAqZEmaOHueUpjnzGTtyEBEREREROTcVMqnNnNeKiIiIiIhcHBUyZQwOjTJu+uwFnDh8CBEREREROTcVMqlde8NbaJ05wsxXjiMiIiIiIhemQia1931ohPdc/RzjHn9+GBEREREROX8VMiXMHB3jlOlzFjB25CAiIiIiInJuKmRSqy6dT+vMEcZ9e2gUERERERE5fxUyZQwOjyIiIiIiIuevQqaEt40e57XGDh9ERERERETOXoVMalXLfFpnjjBucOgVTpk+ewEiIiIiInJuKmRKmPnKcQaHRxERERERkfNXIZPatEvn03r592ib1czg0CgiIiIiInL+KmTSmzmvlaMvjDBucGiUcU1z5jN25CAiIiIiInL2KmRSqy6dT+PYIca1zWrm8eeHERERERGR81MhU8ZH3nU53x4aRUREREREzk+FTAkz57WyuKVicHiUcdNnL+DE4UOIiIiIiMjZq5BJr7p0Ple9Fz7ylpN86ZvfRUREREREzk+FTBnDL/wTbbOaGRwaRUREREREzl2FTHpVy3zalizg6AsjtF3ezOPPDyMiIiIiIueuQqaE1pkjPP2Vv6NtVgvjps9ZwNiRg4iIiIiIyNmrkCnhKgdtS+bztv/jGb7+/FFEREREROTcVcikN+3S+Yzr/70bWTj8MsMvjDBu7PBBRERERETk7FXIlNK2ZD6D//Ug02cvQEREREREzk2FTHrVpe+gcewQ4965ZAFtw99ncPgVRERERETk3FTIlPL+Ve9l8XeHePz5o4iIiIiIyLmpkEmvunQ+jWPf4ZT3r3ovR//i/2HsyEFEREREROTsVciU884lC3h1eC4iIiIiInJuKmRKOHnsEKe8f9V7afpeCyIiIiIicm4qZNKrWuZzJkdfGEFERERERM5ehUx60y6dT+OVQ5xu5rxWBodGERERERGRs1chU0Lj2CFO17ZkPtO/14KIiIiIiJy9Cpn0qkvn83oGh0YREREREZGzUyFT0juXLOC/vbKAx58fRkREREREzk6FTAlNV3yQxrFDvNY7TryIiIiIiIicnQqZMsZe+ganzJzXyn97ZQFff34YERERERE5OxUyJUy7dD6na1syn++feBuPP38UERERERE5OxUyJTS9fRknXvwrXuv7Y6186ZvfRURERERE3liFTBknjx3idDPntdLbdoKvP38UERERERF5YxUyJcxYcAMnXvoGjWOHOGX+VfDROfP40je/i4iIiIiIvLEKmTLeuvwPOPrVThrHDjGuac58hl/4J9pmNfP488OIiIiIiMiPVyFTxvS3f5CW2mZefupOGscOMbflIEdfGOHmJVfywDf/ERERERER+fEqZEppqd3OuJGBtYw7+sIIK35uJl/65ncREREREZEfr0KmnNYP/QHj3n3ltzjy9Ld4f8s02mY18/jzw4iIiIiIyOurkClp+hUfZOylbzC35SB/evdj/A/zfoYHvvmPiIiIiIjI66uQKanp7cug+g7/fXkvbUvm87bf/hoiIiIiIvLjVciUVLXMp/ld0xg7fJCQPW1L5vMPf/gUT3/l7xARERERkTOrkClp+ts/SHXpfKZd9hbG9f/ejbz/0mn86d2P8ad3P4aIiIiIiPxzFTJlTb/ig0z/7ypO+aePLeLyz1zP01/5O0RERERE5J+rkCmr6e3LGHvxG5yy4l0z+b9eadC2ZD5Pf+XvEBERERGRH1UhU1v1HU65eemVfOmb3+Xj21fyp3c/hoiIiIiI/KgKeVM1Gg0GBgZ45JFHGBgYoNFo8JMyY8ENTLvsLTSOHeKUj7xrJv/pO9/nI/mD3H/rfo6+MIK8sV27diFvrl27diFvrl27diFvrl27diFvrl27diFvrl27diEymVTIm+bZZ5+lq6uL/v5+tmzZQn9/P11dXTz33HP8xDTewdhL3+CUT618J5/5L/9AyJ62JfP5ret/n9+6/vc5+sII8vp2796NvLl2796NvLl2796NvLl2796NvLl2796NvLl2796NyGRSIW+KkZER1q9fz+joKPfddx/PPPMMu3btYnR0lNtuu42XX36Zn4QfNN7BiRf/ilM+8q7Labu8mS9987uE7PnM01v4+PaV3H/rfo6+MIKIiIiIyL9mFfKmePDBB3nppZe4++67WbFiBTNmzKC7u5vt27dz+PBh9u7dy0/C2AtX8urBhzjduqVX8vXnj3JK25L5fHz7Su6/dT+D//UQIiIiIiL/WlXIm+Kxxx6jubmZ7u5uTtfV1UVzczOPPvooPwnT5yxg9PmTvHrwIU65eemVfOmb3+V0bUvm8/HtK/nTux9DRERERORfqwr5iWs0Ghw4cIBFixZRVRWvdc0113DgwAEajQYX2/TZC+DEB/j+U3cy9uI3aBw7xLiPvGsmjz8/zOnalsynbcl87r91P1PN0RdG+JfqpT/6TQ5+KnLsWwPI1DV2+CDy/xv58z/i2LcGkJ+8waFR5OI69q0BztXY4YMc+9YAIvIvX4X8xB07doyTJ08ya9YszqS1tZWTJ0/y6quvcjY+8IEPUKvVqNVq1Go1arUatVqNWq1GrVajVqtRq9Wo1WoszZ/kL7/2Vzz5Jw3+74d7+db9nQx95Z381tvX89z/vpYHtv4sn7Wf47P2czyw9WdpPp659OT/yfYVv0J0iX/7IWPbRzZinb1YZy/RJayzl+gS0SWiS0SXiC4RXSK6hHX2El0iukR0iegS1tlLdInoEtbZi3X2Yp29RJeILtHXnvmVa27j08t6iC4RXSK6hHX2Yp29WGcvfe2Zf/fh9exctRbr7OWLN6+lrz3T155ZtXQTfe2ZDYvupK89Y529WGcvfe2ZDYvu5Leu/30+9f7f4lcWb+ej1+3mho98nr72TF97xjp7iS4RXSK6RHQJ6+zFOnuJLhFd4qNzOrDOXqyzl772jHX2El0iuoR19hJdoq8909ee6WvPRJeILhFdIrqEdfbS157pa8/0tWeiS2y4ei2fXtbDn/9vf8k9X7mER8rn6WvPRJeILhFdIrpEdIm+9syGRXfyK4u309ee2bDoTvraM33tmf5rP0Zfe8Y6e4kuEV0iukR0iegSfe2ZvvZMX3umrz0TXSK6xKqlm+hrz0SX2LDoTqJLRJeILtHXnnno529gw9Vrsc5eoktEl+hrz1hnL9El+toz0SU2XL2We69dQ3SJ6BLRJaJLRJeILhFdwjp7iS4RXaKvPRNdIrpEX3smukRfeya6RHSJvvZM/7Uf431NS4gusWHRnWxYdCcbFt3JhkV3smHRnfS1Z6JLRJewzl6ssxfr7MU6e4kuYZ29WGcv1tmLdfYSXSK6RHSJ6BLRJaJLRJeILhFdIrrEqqWbWPuBbdy67D9ww0c+z6qlm4guEV0iukR0iQ1XryW6RHSJ6BLRJaJL9LVnoktsuHotG65eS3SJVUs38Qsf/gz3XruG/9yzhU8v6yG6RHSJ6BLRJfraM6uWbiK6RHSJ6BLRJaJLbLh6LZ9e1kN0iegS0SWiS0SXiC4RXSK6RHSJDVev5dPLevj0sh6iS0SXiC4RXSK6RHSJ6BKrlm4iusSqpZtYtXQT0SWiS0SXeF/TEqJLRJewzl52rlpLdIkNV68lukR0iegS0SWiS0SXiC5hnb1El4guEV0iukR0ib72THSJ6BLRJaJLRJfYcPVa/su//yMeKZ/n08t62HD1WjZcvZbtP7+W6BLRJaJLRJeILrHh6rV8elkP0SWiS0SXiC4RXSK6RHSJ6BLRJVYt3cSqpZtYtXQT1tlLdInoEtEloktEl4guEV0iukR0iegS0SWiS0SXiC4RXSK6RHSJ6BJ97ZnoEtElVi3dxC98+DN89LrdrFq6iegS0SWiS0SXiC4RXSK6RHSJ6BLRJaJLRJeILhFdIrrE+5qWEF0iukR0iegS0SWiS0SXiC4RXSK6RHQJ6+wluoR19mKdvexctZadq9YSXSK6hHX2smrpJqJLRJf4hQ9/hptv+RPSqv+VDVevJbpEdInoEtbZS3SJ6BLRJaJLRJeILmGdvVhnL9bZS197xjp76WvPRJeILhFdwjp7iS4RXSK6RHSJ6BJ97Zm+9kx0iegS0SWiS0SXiC4RXSK6RHSJ6BJ97Zn+az9GdInoEtEloktEl4guEV0iukR0iegS0SX62jP9136M6BJ97ZlfWbydTy/r4d5r1xBdIrpEdInoEtEloktEl4gu8b6mJUSXiC4RXSK6RHSJ6BLRJaJLRJeILhFdYsPVa4kuEV0iusSnl/XwpfX/C/deu4ZPL+vh3mvXcO+1a4guEV0iukR0iegS0SWiS2y4ei3/uWcLj5TP84Xr/keiS0SXiC4RXSK6RHSJ6BLRJaJLRJeILhFdIrpEdInoEtEloktEl4guEV0iukR0iegS0SWiS0SXiC4RXSK6RHSJ6BLRJaJLRJeILhFdIrpEdInoEtEl+toz0SWiS0SXiC4RXSK6RHSJ6BLRJaJLRJeILhFdIrpEdInoEtEloktEl3hf0xKiS0SXiC4RXSK6RHSJ6BLRJaJLRJeILhFdIrpEdInoEtEloktEl4guEV0iukR0iegS0SWiS0SXiC4RXSK6RHSJ6BLRJaJLRJeILhFdIrpEdInoEtEloktEl4guEV0iukR0iegS0SWiS0SXiC4RXSK6RHSJ6BLRJaJLRJeILhFdIrpEdInoEtEloktEl4guEV0iukR0iegS0SU63xOo1WrUajVqtRq1Wo1arUatVqNWq1Gr1ajVatRqNWq1GrVajVqtRq1Wo1arUavVqNVq1Go1PvCBDyAXpkJ+4oaHhxl3ySWXcCbTpk1j3ODgIGdj79691Ot16vU69Xqder1OvV6nXq9Tr9ep1+vU63Xq9Tr1ep1VDwzwoes3MW+2Mf+dhR+MGrXFiZtvuI416zdRilGKsWb9Jj7Sv5lVv/Ze1n/2vVgxev+nRFfPTcRUiKlgxejfeDN3fXIdVgwrhhXDimHFsGLEVLBiWDGsGFaMmApWDCtGTIWYCjEVrBhWjM3bVrP2V29gRf9mrBhWDCtGTIWYCjEVyuaPc13vzSy/fhMxFd75wU2UzR+nbP44n1z/i2zetpqtn11G/8Z1xFSIqbB522puveuj/NofvoVf+8O3cOd98/kPN/8bfj2/j83bVrN522piKlgxrBhWDCtGTIWYClYMK0ZMhZgKXbfcweo7/i0xFawYVoyYClaMzdtWs3nbavo3rsOKYcWwYlgx1q1bR9n8cTZvW03/xnXc9cl1rFm/iRX9m7lizR2sWb+JK9bcQf/GdVgx7vrkOqwYVgwrxmeRaP8AACAASURBVOZtq9n62WXced98Nm9bzdbPLuOT/7GLzdtW03fTXWzetpr+jTdjxbBiWDGsGFaMzdtWs3nbajZvW03/xnVYMawYW25Zy+Ztq7nrk+vY+tllWDGsGFaMzdtWc8WaO1izfhMxFawYVoz+jeuIqWDF2LxtNVaMNes38Z6btmDFsGJYMawYVgwrhhUjpoIVw4qxedtqrBhWjP6N6/i1LX1s3rYaK4YVo3/jOvpuugsrhhXjE5u62PrZZdx610fZ+tll3HrXR/nkf+zCimHFiKkQUyGmQkwFK0b/xpuJqRBTIaaCFcOKYcWwYlgxrBhWDCuGFeOuT65jyy1r+ZWtK/h3n/k5NvZ4ttyyFiuGFcOKYcVYs34TVgwrhhXDimHF6N+4DivGmvWbWLN+E1aMLbes5Vd7u3nPTVu4Ys0drOjfjBXDimHFsGJs3raaLbesxYphxbBiWDGsGGvWb2JF/2asGFYMK4YVw4phxbBiWDGsGGvWb2JF/2ZW9G/GimHFsGJYMawYVgwrxpZb1mLF2HLLWrbcshYrhhXDimHFsGJYMWIqLL9+E1aMNes3YcWwYlgxrBhWDCuGFSOmghXDimHFsGJYMfo3rsOKYcWwYlgxrBhr1m/iijV3cMWaO1jRv5k16zexZv0mOtdswophxbBiWDGsGGvWb2JF/2asGFYMK4YVw4phxbBiWDGsGFtuWcuWW9ay5Za1xFSwYlgxrBhWDCuGFcOKYcWwYlgxrBhWDCuGFcOKYcWwYlgx+jeuw4phxdhyy1p+tbebu36pgy23rMWKYcWwYlgxrBhWDCuGFcOKYcWwYlgxrBhWDCuGFcOKYcWwYlgxrBhWDCuGFcOKYcWwYsRUsGLEVIipsPz6TSy/fhNWDCtGTIUtt6zFimHF+NXebj618p3cev1S1qzfhBXDimHFiKlgxbBiWDGsGFYMK0ZMhZgKMRXK5o+zbt06Nm9bjRXDimHFiKlgxbBiWDGsGFaMzdtWs3nbaqwYVgwrhhXDimHFsGJYMawYVoz+jevou+kurBh3fXIdVgwrhhXDimHFsGJYMawYVoz+jevou+kurBibt63mzvvm87Etn+A9N23BimHFsGJYMawYVgwrhhXDimHFsGJYMawYVgwrhhXDimHFsGJYMdas34QVw4phxVjRv5n33LSF99y0hRX9m3nPTVt4z01bsGJYMawYVgwrhhXjrk+uY836TVyx5g6uWHMH/+aXbseKYcWwYlgxrBhWDCuGFcOKYcWwYlgxrBhWDCuGFcOKYcWwYlgxrBhWDCuGFcOKYcWwYlgxrBhWDCuGFcOKYcWwYlgxrBhWDCuGFaN/4zqsGFYMK4YVw4phxbBiWDGsGFYMK4YVw4phxbBiWDGsGFYMK4YVw4phxbBiWDGsGFYMK4YVw4phxbBiWDGsGFYMK4YVw4phxbBiWDGsGFYMK4YVw4phxbBiWDGsGFYMK4YVw4phxbBiWDGsGFYMK4YVw4phxbBiWDGsGFYMK4YVw4phxbBiWDGsGFYMK4YVw4phxbBiWDGsGFYMK4YVw4phxbBiWDGsGFYMK4YVY+/evdTrder1OvV6nXq9Tr1ep16vU6/Xqdfr1Ot16vU69Xqder1OvV6nXq9Tr9ep1+vU63Xq9Tp79+5FLkyF/MQ1NzdzNqqq4idh+pwFXLHmDi6/fiuXX7+VK9bcQUvtdlpqt9NSu52W2u201G6npXY7LbXbaandztxlnyBkT8iekD0he0L2hOzp6Ommo6ebkD0he0L2hOwJ2ROyJ2RPyJ6QPSF7QvaE7AnZE7InZE/InpA9IXtC9nT0dNPR003InpA9IXtC9oTsCdkTsmfprSsJ2ROyJ2RPyJ6lt65k6a0rWXrrSjp6unn3dTcQsidkT8iejp5uOnq6aandTkvtduYu+wQdPd109HTT0dNNR083IXtC9oTsCdkTsidkT8iekD0he0L2hOz5pZs7+KWbOwjZE7InZE/InpA9HT3ddPR0E7InZE/InpA9IXuW3rqSpbeupKOnm5A9HT3dhOwJ2ROyJ2RPyJ6QPSF7Onq6CdkTsidkT0dPN+++7gbmLvsEHT3dvPu6G3j3dTfQ0dNNyJ6Onm46eroJ2ROyJ2RPyJ6QPR093XT0dNPR003InpA9IXtC9nT0dNPR0827r7uBkD0he0L2dPR0E7InZE/InpA9IXtC9oTsCdnT0dNNyJ6QPSF7QvaE7AnZE7InZE/InpA9IXtC9oTs6ejpJmRPyJ6QPUtvXUlHTzche0L2hOwJ2ROyJ2TP0ltX8u7rbqCjp5t3X3cDHT3dvPu6GwjZE7InZE/InpA9IXtC9nT0dBOyJ2RPyJ6QPSF7QvaE7AnZE7InZE/InpA9HT3dhOzp6Onm3dfdQMiekD0he0L2hOwJ2ROyJ2RPyJ6QPSF7QvaE7AnZE7InZE/InpA9IXtC9oTsCdkTsidkT8iekD0dPd2E7AnZE7InZE/InpA9IXtC9oTsCdkTsidkT8iekD0he0L2hOwJ2ROyJ2RPyJ6QPSF7QvaE7AnZE7InZE/InpA9IXtC9oTsCdkTsidkT8iekD0he0L2hOwJ2ROyJ2RPyJ6QPSF7QvaE7AnZE7InZE/InpA9IXtC9oTsCdkTsidkT8iekD0he0L2hOwJ2ROyJ2RPyJ6QPSF7QvaE7AnZE7InZE/InpA9IXtC9oTsCdkTsidkT8iekD0he0L2hOwJ2ROyJ2RPyJ6QPSF7QvaE7AnZE7InZE/InpA9IXtC9oTsCdkTsidkT8iekD0he0L2hOwJ2ROyJ2RPyJ6QPSF7QvaE7AnZE7InZE/InpA9IXtC9oTsCdkTsidkT8iekD0he0L2hOwJ2ROyJ2RPyJ6QPSF7QvaE7AnZE7InZE/InpA9IXtC9oTsCdkTsidkT8iekD0he0L2hOwJ2ROyJ2RPyJ6QPSF7QvYsvXUlS29dSUdPNyF7QvaE7AnZE7InZE/InpA9IXs6errp6OkmZE/InpA9IXtC9oTsCdkTsidkT8iekD0he0L2dPR0E7InZE/InpA9IXtC9oTsCdkTsidkT8iekD0dPd3MXfYJOnq6CdkTsidkT8iekD0he0L2hOwJ2ROyJ2RPyJ6QPSF7QvaE7AnZE7InZE/InpA9IXtC9oTsCdkTsidkT8iekD0he0L2hOwJ2ROyJ2RPyJ6QPR093YTsCdkTsidkT8iekD0he0L2hOwJ2ROyJ2RPyJ6QPSF7QvaE7AnZE7InZE/InpA9IXtC9oTsCdkTsidkT8iekD0he0L2hOwJ2ROyJ2RPyJ6QPSF7QvaE7AnZE7InZE/InpA9IXtC9oTsCdkTsidkT8iekD0he0L2hOwJ2ROyJ2RPyJ6QPSF7QvaE7AnZE7InZE/InpA9IXtC9oTsCdkTsif8f+3Bf2zj91348Sef+PL5eBdCyWF5ab+Ku+PHTYsS43Td1V6FMftgT4VK+2MZlqiufFSUeDtY8U3QXyhowQ5DKkwl427NWK3YqbvhK11FL03Qrddl1gdatUpwJmXB+yPTaRVKGweFzDiuP+8hZ7Lm5evb3Xffsh3y6/FIBIkkgkQSQSKJIJFEkEgiSCQRJJIIEkkEiSSCRBJBIokgkUSQSCJIJBEkkggSSQSJJIJEEkEiiSCRRJBIIkgkESSSCBJJBIkkgkQSQSKJIJFEkEgiSCQRJJIIEkkEiSSCRBJBIokgkUSQSCJIJBEkkggSSQSJJIJEEkEiiSCRRJBIIkgkESSSCBJJBIkkgkQSQSKJIJFEkEgiSCQRJJIIEkkEiSSCRBJBIokgkUSQSCLI7e//P4ibh4b4H9fX10dTvV6nk0ajQdPQ0BBCCCGEEEKInx4N8T/O7XbjcrmoVCp0UqlUcLlcuN1uhBBCCCGEED89GuInwu/3s7a2hlKKdkopVldX8fv9CCGEEEIIIX66NMRPRCwWo16vUygUaFcoFGg0GsRiMYQQQgghhBA/XRriJyIej+Pz+ZiZmSGbzWLbNtlsllQqhc/nIx6PI4QQQgghhPjp0hA/EbquMz8/z/DwMOl0GsuySKfTjIyMkMvl0HUdIYQQQgghxE+XhviJGRwcJJ/PUywWyWQyrKyskM/n8Xq9CCGEEEIIIX76NMRPnMfjIRQK4fV6EUIIIYQQQtw8NIQQQgghhBBCHNIQQgghhBBCCHFIQwghhBBCCCHEIQ0hhBBCCCGEEIc0xP8KSils22ZxcRHbtlFKIf7/2LbN1atXuRalFLZts7i4iG3bKKW4FqUUtm2zuLiIbdsopRDf9/bbb/O1r32NxcVFXnrpJarVKteilMK2bRYXF7FtG6UU16KUwrZtFhcXsW0bpRTi+/7rv/6LK1eusLS0xL/+67/yoyilsG2bxcVFbNtGKcW1KKWwbZvFxUVs20Yphfi/vfnmm1y+fJlKpUInSils22ZxcRHbtlFKcS1KKWzbZnFxEdu2UUohwHEcqtUq1WqVarVKtVqlWq1SrVY5ODjgKKUUtm2zuLiIbdsopbgWpRS2bbO4uIht2yilED9QLpf5p3/6Jy5fvsybb77JtSilsG2bxcVFbNtGKcW1KKWwbZvFxUVs20YpRberVqtUq1Wq1SrVapVqtUq1WqVarVKtVqlWqziOQzulFLZts7i4iG3bKKW4FqUUtm2zuLiIbdsopRA/oCFueuvr65imiWVZJJNJLMvCNE02NjYQP55XXnkFy7J45ZVX6GR9fR3TNLEsi2QyiWVZmKbJxsYGR62vr2OaJpZlkUwmsSwL0zTZ2Nig2128eJHTp08zMTFBMpnk4x//OHfeeSdf+MIXOGp9fR3TNLEsi2QyiWVZmKbJxsYGR62vr2OaJpZlkUwmsSwL0zTZ2Nig2z333HMEg0ESiQQPPvggH/vYx7jnnnv41re+xVHr6+uYpollWSSTSSzLwjRNNjY2OGp9fR3TNLEsi2QyiWVZmKbJxsYG4oc9+OCDnD17lm9+85sctb6+jmmaWJZFMpnEsixM02RjY4Oj1tfXMU0Ty7JIJpNYloVpmmxsbNDtPv3pTxMIBAgEAgQCAQKBAIFAgEAgwCOPPEK79fV1TNPEsiySySSWZWGaJhsbGxy1vr6OaZpYlkUymcSyLEzTZGNjg2731ltvYVkWv/3bv80f/uEfcvbsWcLhME888QRHra+vY5omlmWRTCaxLAvTNNnY2OCo9fV1TNPEsiySySSWZWGaJhsbG3SzQCBAIBAgEAgQCAQIBAIEAgECgQCBQIBAIMArr7xCy/r6OqZpYlkWyWQSy7IwTZONjQ2OWl9fxzRNLMsimUxiWRamabKxsYH4Pg1xU9vb22NycpJarcbc3BylUonZ2VlqtRoTExPs7+8j/t+8+uqrnD17lmvZ29tjcnKSWq3G3NwcpVKJ2dlZarUaExMT7O/v07K3t8fk5CS1Wo25uTlKpRKzs7PUajUmJibY39+nW12+fJnHHnuM22+/naeffppSqcQ//MM/EAgEePzxx8nn87Ts7e0xOTlJrVZjbm6OUqnE7OwstVqNiYkJ9vf3adnb22NycpJarcbc3BylUonZ2VlqtRoTExPs7+/TrWzb5uGHH+Y973kPFy9epFQq8dnPfpY333wTy7KoVqu07O3tMTk5Sa1WY25ujlKpxOzsLLVajYmJCfb392nZ29tjcnKSWq3G3NwcpVKJ2dlZarUaExMT7O/vI77vySef5PXXX6eTvb09JicnqdVqzM3NUSqVmJ2dpVarMTExwf7+Pi17e3tMTk5Sq9WYm5ujVCoxOztLrVZjYmKC/f19utnVq1fp7e1lfHyc8fFxxsfHGR8fZ3x8nNOnT9Oyt7fH5OQktVqNubk5SqUSs7Oz1Go1JiYm2N/fp2Vvb4/JyUlqtRpzc3OUSiVmZ2ep1WpMTEywv79Pt3IcB8uyePXVV3nssccolUq8+OKL3HnnnZw/f55nn32Wlr29PSYnJ6nVaszNzVEqlZidnaVWqzExMcH+/j4te3t7TE5OUqvVmJubo1QqMTs7S61WY2Jigv39fbrV+Pg44+PjjI+PMz4+zvj4OOPj43zoQx+i6bbbbuN973sfTXt7e0xOTlKr1Zibm6NUKjE7O0utVmNiYoL9/X1a9vb2mJycpFarMTc3R6lUYnZ2llqtxsTEBPv7+wjQEDe1hYUFdnZ2mJqaIhwOo+s60WiU6elptre3yeVyiBvz9ttvc/78eX7v936Pg4MDrmVhYYGdnR2mpqYIh8Pouk40GmV6eprt7W1yuRwtCwsL7OzsMDU1RTgcRtd1otEo09PTbG9vk8vl6Fbnz5/H5XLx1FNP8f73vx9d1xkeHmZubo6f/dmf5e/+7u9oWVhYYGdnh6mpKcLhMLquE41GmZ6eZnt7m1wuR8vCwgI7OztMTU0RDofRdZ1oNMr09DTb29vkcjm61YULF+jp6eH8+fOMjIyg6zr33HMPDz74INvb27z00ku0LCwssLOzw9TUFOFwGF3XiUajTE9Ps729TS6Xo2VhYYGdnR2mpqYIh8Pouk40GmV6eprt7W1yuRwCNjY2eOKJJ/j5n/95OllYWGBnZ4epqSnC4TC6rhONRpmenmZ7e5tcLkfLwsICOzs7TE1NEQ6H0XWdaDTK9PQ029vb5HI5utlrr73GXXfdRSqVIpVKkUqlSKVSpFIpfud3foeWhYUFdnZ2mJqaIhwOo+s60WiU6elptre3yeVytCwsLLCzs8PU1BThcBhd14lGo0xPT7O9vU0ul6NbPfPMM/zbv/0bDz30EGfOnEHXdU6ePMlnP/tZXC4XTz/9NC0LCwvs7OwwNTVFOBxG13Wi0SjT09Nsb2+Ty+VoWVhYYGdnh6mpKcLhMLquE41GmZ6eZnt7m1wuR7dKpVKkUilSqRSpVIpUKkUqleI///M/6e3t5cKFC9xyyy00LSwssLOzw9TUFOFwGF3XiUajTE9Ps729TS6Xo2VhYYGdnR2mpqYIh8Pouk40GmV6eprt7W1yuRwCNMRNbXl5GcMwiEajtDNNE8MwWFpaQtyYP/iDP+CJJ54gHA7zp3/6p1zL8vIyhmEQjUZpZ5omhmGwtLREy/LyMoZhEI1GaWeaJoZhsLS0RLfq6enh7rvv5pZbbqHdu971Lu644w6+853v0LK8vIxhGESjUdqZpolhGCwtLdGyvLyMYRhEo1HamaaJYRgsLS3RrT72sY8xOTnJ4OAg7d797nfTdPXqVVqWl5cxDINoNEo70zQxDIOlpSValpeXMQyDaDRKO9M0MQyDpaUlut3BwQHJZJKxsTHuueceOlleXsYwDKLRKO1M08QwDJaWlmhZXl7GMAyi0SjtTNPEMAyWlpboVlevXqVer/NLv/RLXM/y8jKGYRCNRmlnmiaGYbC0tETL8vIyhmEQjUZpZ5omhmGwtLREt3rhhRc4ceIE9913H+0GBgZ46qmneOihh2hZXl7GMAyi0SjtTNPEMAyWlpZoWV5exjAMotEo7UzTxDAMlpaWED9w4cIFXn31Vf7oj/6IU6dO0bK8vIxhGESjUdqZpolhGCwtLdGyvLyMYRhEo1HamaaJYRgsLS0hQEPctJRSlMtlRkdH0TSNo8bGxiiXyyilENf33ve+ly9+8YtcuHCBEydO0IlSinK5zOjoKJqmcdTY2BjlchmlFEopyuUyo6OjaJrGUWNjY5TLZZRSdKNCocCTTz7JUUopvvGNb3D8+HGalFKUy2VGR0fRNI2jxsbGKJfLKKVQSlEulxkdHUXTNI4aGxujXC6jlKIb3XvvvTz44IMctbKyQtOdd95Jk1KKcrnM6OgomqZx1NjYGOVyGaUUSinK5TKjo6NomsZRY2NjlMtllFJ0s7/8y7/krbfe4q/+6q/oRClFuVxmdHQUTdM4amxsjHK5jFIKpRTlcpnR0VE0TeOosbExyuUySim60cbGBk2BQIDXXnuNhYUFnn32WTY2NminlKJcLjM6OoqmaRw1NjZGuVxGKYVSinK5zOjoKJqmcdTY2BjlchmlFN1GKUWpVOKuu+5C0zQcx6FYLGLbNo7jcPr0aU6fPk2TUopyuczo6CiapnHU2NgY5XIZpRRKKcrlMqOjo2iaxlFjY2OUy2WUUgh44403OH/+PO9973t54IEHaFFKUS6XGR0dRdM0jhobG6NcLqOUQilFuVxmdHQUTdM4amxsjHK5jFKKbqchblrVahXHcRgYGKCT/v5+HMfh4OAAcX3JZJK7776bH6VareI4DgMDA3TS39+P4zgcHBxQrVZxHIeBgQE66e/vx3EcDg4OED8wPz/PW2+9xfj4OE3VahXHcRgYGKCT/v5+HMfh4OCAarWK4zgMDAzQSX9/P47jcHBwQLf71re+xeLiIg888ABf/vKXOXPmDO9///tpqlarOI7DwMAAnfT39+M4DgcHB1SrVRzHYWBggE76+/txHIeDgwO61ZUrV3j66af5sz/7M7xeL51Uq1Ucx2FgYIBO+vv7cRyHg4MDqtUqjuMwMDBAJ/39/TiOw8HBAd2oVCrRlE6n+d3f/V3+/M//nEcffZSPfOQjPPTQQziOQ1O1WsVxHAYGBuikv78fx3E4ODigWq3iOA4DAwN00t/fj+M4HBwc0G2uXr2K4zj09/fzzDPPcMcdd/DAAw9gWRanT5/mueeeo6VareI4DgMDA3TS39+P4zgcHBxQrVZxHIeBgQE66e/vx3EcDg4OEPDEE09Qr9f54z/+Y9pVq1Ucx2FgYIBO+vv7cRyHg4MDqtUqjuMwMDBAJ/39/TiOw8HBAd1OQ9y0dnd3aert7aWTnp4emra2thDvjN3dXZp6e3vppKenh6atrS12d3dp6u3tpZOenh6atra2EN/39a9/nccff5zbbruNs2fP0rS7u0tTb28vnfT09NC0tbXF7u4uTb29vXTS09ND09bWFt3ui1/8IslkkmKxyLvf/W78fj8tu7u7NPX29tJJT08PTVtbW+zu7tLU29tLJz09PTRtbW3RjSqVCo899hgf/vCHuffee7mW3d1dmnp7e+mkp6eHpq2tLXZ3d2nq7e2lk56eHpq2trboRltbWzS9733v44UXXuAb3/gGX/rSlxgdHeUrX/kKn/nMZ2ja3d2lqbe3l056enpo2traYnd3l6be3l466enpoWlra4tuc/XqVZquXLnCZz7zGSYmJvj85z9POp3m+PHjPPzwwywuLtK0u7tLU29vL5309PTQtLW1xe7uLk29vb100tPTQ9PW1hbd7tvf/jZf+cpXuOOOO7j77rtpt7u7S1Nvby+d9PT00LS1tcXu7i5Nvb29dNLT00PT1tYW3U5D3LQMw+BGaJqGeGcYhsGN0DQNwzC4EZqmIeDy5ct84hOf4Od+7ud46qmn6O/vp8kwDG6EpmkYhsGN0DSNbvfQQw+xsbHBiy++yMmTJ/nUpz7F+fPnaTIMgxuhaRqGYXAjNE2jGz3yyCP09PTw6U9/mh/FMAxuhKZpGIbBjdA0jW505swZHn/8cS5cuMAv//Ivc+zYMQKBAJlMhhMnTpDP59nb28MwDG6EpmkYhsGN0DSNbvO9732Ppn//93/nb/7mb/jEJz5BJBLhox/9KF/60pdwuVw8/vjjNBmGwY3QNA3DMLgRmqbR7fL5PE1nzpzhKMMwuBGapmEYBjdC0zS6nYa4afX19dFUr9fppNFo0DQ0NIR4Z/T19dFUr9fppNFo0DQ0NERfXx9N9XqdThqNBk1DQ0N0uyeffJKzZ8/i8Xi4ePEit99+Oy19fX001et1Omk0GjQNDQ3R19dHU71ep5NGo0HT0NAQ3e6WW25B0zROnjzJ5z//eU6cOMHf/u3f4jgOfX19NNXrdTppNBo0DQ0N0dfXR1O9XqeTRqNB09DQEN3mmWee4eWXX2ZmZoZbbrmFH6Wvr4+mer1OJ41Gg6ahoSH6+vpoqtfrdNJoNGgaGhqiG33gAx/g3nvv5ai+vj4++MEP0mg0eP311+nr66OpXq/TSaPRoGloaIi+vj6a6vU6nTQaDZqGhoboNrqu03TrrbcSDodpNzg4yIc+9CG+853v8NZbb9HX10dTvV6nk0ajQdPQ0BB9fX001et1Omk0GjQNDQ3RzZRS/OM//iMnTpwgGo1yVF9fH031ep1OGo0GTUNDQ/T19dFUr9fppNFo0DQ0NES30xA3LbfbjcvlolKp0EmlUsHlcuF2uxHvDLfbjcvlolKp0EmlUsHlcuF2u3G73bhcLiqVCp1UKhVcLhdut5tu9uijj/LXf/3X/Oqv/ioXL17k1ltvpZ3b7cblclGpVOikUqngcrlwu9243W5cLheVSoVOKpUKLpcLt9uN+AFd17nzzjtpNBq8/vrruN1uXC4XlUqFTiqVCi6XC7fbjdvtxuVyUalU6KRSqeByuXC73XSbl19+mabf//3f59SpU5w6dYpTp07x9NNP02RZFqdOneI//uM/cLvduFwuKpUKnVQqFVwuF263G7fbjcvlolKp0EmlUsHlcuF2uxE/TNd1mr73ve/hdrtxuVxUKhU6qVQquFwu3G43brcbl8tFpVKhk0qlgsvlwu12020CgQBNv/Irv0Inx48fp2lrawu3243L5aJSqdBJpVLB5XLhdrtxu924XC4qlQqdVCoVXC4Xbrebbvbaa6+xs7PDb/zGb6BpGke53W5cLheVSoVOKpUKLpcLt9uN2+3G5XJRqVTopFKp4HK5cLvddDsNcVPz+/2sra2hlKKdUorV1VX8fj/ineX3+1lbW0MpRTulFKurq/j9flr8fj9ra2sopWinlGJ1dRW/3083++QnP8mzzz7Lb/7mb5LNZhkYGKATv9/P2toaSinaKaVYXV3F7/fT4vf7WVtbQylFO6UUq6ur+P1+utHbb79NJBLh4x//OJ3UajWavF4vTX6/n7W1NZRStFNKsbq6it/vp8Xv97O2toZSinZKKVZXV/H7/XSjD37wg4yPjzM+Ps74bwjYlgAACz9JREFU+Djj4+OMj4/zi7/4izT92q/9GuPj4/T29tLk9/tZW1tDKUU7pRSrq6v4/X5a/H4/a2trKKVop5RidXUVv99PN3r77be57777+OQnP0knlUqFppMnT9Lk9/tZW1tDKUU7pRSrq6v4/X5a/H4/a2trKKVop5RidXUVv99PNzp27Bi33nor//Iv/4JSiqO++93v0uT3+2ny+/2sra2hlKKdUorV1VX8fj8tfr+ftbU1lFK0U0qxurqK3++n2/3zP/8zTb/+67/Otfj9ftbW1lBK0U4pxerqKn6/nxa/38/a2hpKKdoppVhdXcXv9yNAQ9zUYrEY9XqdQqFAu0KhQKPRIBaLId5ZsViMer1OoVCgXaFQoNFoEIvFaInFYtTrdQqFAu0KhQKNRoNYLEa3unDhAsvLy/zWb/0Wn/vc59B1nWuJxWLU63UKhQLtCoUCjUaDWCxGSywWo16vUygUaFcoFGg0GsRiMbrRsWPHOH78OF/72tf49re/TbtyuczXv/513vOe9+Dz+WiKxWLU63UKhQLtCoUCjUaDWCxGSywWo16vUygUaFcoFGg0GsRiMbrRmTNnSKVSpFIpUqkUqVSKVCrFXXfdRZNlWaRSKd71rnfRFIvFqNfrFAoF2hUKBRqNBrFYjJZYLEa9XqdQKNCuUCjQaDSIxWJ0o2PHjvHGG29w+fJltra2aFcul3n55ZcZHh7m9ttvpykWi1Gv1ykUCrQrFAo0Gg1isRgtsViMer1OoVCgXaFQoNFoEIvF6FYf+chHqNVqFAoF2r3xxht89atf5Y477uDYsWM0xWIx6vU6hUKBdoVCgUajQSwWoyUWi1Gv1ykUCrQrFAo0Gg1isRjd7pvf/CZNd911F9cSi8Wo1+sUCgXaFQoFGo0GsViMllgsRr1ep1Ao0K5QKNBoNIjFYgjQEDe1eDyOz+djZmaGbDaLbdtks1lSqRQ+n494PI54Z8XjcXw+HzMzM2SzWWzbJpvNkkql8Pl8xONxWuLxOD6fj5mZGbLZLLZtk81mSaVS+Hw+4vE43ahSqXD+/HmaarUa586d49y5c5w7d45z585x7tw5zp07h+M4NMXjcXw+HzMzM2SzWWzbJpvNkkql8Pl8xONxWuLxOD6fj5mZGbLZLLZtk81mSaVS+Hw+4vE43erhhx/GcRzOnDnD888/j23bfPnLX+b+++/nZ37mZ5ienqYlHo/j8/mYmZkhm81i2zbZbJZUKoXP5yMej9MSj8fx+XzMzMyQzWaxbZtsNksqlcLn8xGPxxHXF4/H8fl8zMzMkM1msW2bbDZLKpXC5/MRj8dpicfj+Hw+ZmZmyGaz2LZNNpsllUrh8/mIx+N0q0cffRTHcbj//vt57rnnsG2bixcvcv/999Pb28tf/MVf0BKPx/H5fMzMzJDNZrFtm2w2SyqVwufzEY/HaYnH4/h8PmZmZshms9i2TTabJZVK4fP5iMfjdCvLsrjtttuYnp7mc5/7HMVikRdeeIH77ruPpkceeYSWeDyOz+djZmaGbDaLbdtks1lSqRQ+n494PE5LPB7H5/MxMzNDNpvFtm2y2SypVAqfz0c8HqfbvfLKKxw/fpy+vj6uJR6P4/P5mJmZIZvNYts22WyWVCqFz+cjHo/TEo/H8fl8zMzMkM1msW2bbDZLKpXC5/MRj8cRoCFuarquMz8/z/DwMOl0GsuySKfTjIyMkMvl0HUd8c7SdZ35+XmGh4dJp9NYlkU6nWZkZIRcLoeu67Tous78/DzDw8Ok02ksyyKdTjMyMkIul0PXdbrRq6++Sr1ep+mrX/0qly5d4tKlS1y6dIlLly5x6dIlLl26hFKKJl3XmZ+fZ3h4mHQ6jWVZpNNpRkZGyOVy6LpOi67rzM/PMzw8TDqdxrIs0uk0IyMj5HI5dF2nW919993Mzc2haRp/8id/gmVZTE1N4fF4WFhY4AMf+AAtuq4zPz/P8PAw6XQay7JIp9OMjIyQy+XQdZ0WXdeZn59neHiYdDqNZVmk02lGRkbI5XLouo64Pl3XmZ+fZ3h4mHQ6jWVZpNNpRkZGyOVy6LpOi67rzM/PMzw8TDqdxrIs0uk0IyMj5HI5dF2nW5mmyezsLJqm8fDDD2NZFo899hgej4dcLsepU6do0XWd+fl5hoeHSafTWJZFOp1mZGSEXC6Hruu06LrO/Pw8w8PDpNNpLMsinU4zMjJCLpdD13W6VX9/P3//939POBxmdnaWBx54gE996lM0feELX2BkZIQWXdeZn59neHiYdDqNZVmk02lGRkbI5XLouk6LruvMz88zPDxMOp3GsizS6TQjIyPkcjl0Xafbffe732V4eJgfRdd15ufnGR4eJp1OY1kW6XSakZERcrkcuq7Tous68/PzDA8Pk06nsSyLdDrNyMgIuVwOXdcRoCFueoODg+TzeYrFIplMhpWVFfL5PF6vF/HjMU2Tzc1NPvrRj9LJ4OAg+XyeYrFIJpNhZWWFfD6P1+vlqMHBQfL5PMVikUwmw8rKCvl8Hq/XS7f68Ic/zObmJpubm2xubrK5ucnm5iabm5tsbm6yubnJ5uYmx44do2VwcJB8Pk+xWCSTybCyskI+n8fr9XLU4OAg+XyeYrFIJpNhZWWFfD6P1+ul24XDYa5cucLy8jKZTIZiscjzzz9PIBDgqMHBQfL5PMVikUwmw8rKCvl8Hq/Xy1GDg4Pk83mKxSKZTIaVlRXy+Txerxfxw6amptjc3CQUCnHU4OAg+XyeYrFIJpNhZWWFfD6P1+vlqMHBQfL5PMVikUwmw8rKCvl8Hq/XS7eLRqNcuXKFF198kUwmw8rKCs8//zwjIyMcNTg4SD6fp1gskslkWFlZIZ/P4/V6OWpwcJB8Pk+xWCSTybCyskI+n8fr9dLtfuEXfoHz58/z+uuvk8lkePHFF3nppZcIhUIcNTg4SD6fp1gskslkWFlZIZ/P4/V6OWpwcJB8Pk+xWCSTybCyskI+n8fr9SJgc3OTXC7H9QwODpLP5ykWi2QyGVZWVsjn83i9Xo4aHBwkn89TLBbJZDKsrKyQz+fxer2I79MQ/2t4PB5CoRBerxfxk+HxeAiFQni9Xq7H4/EQCoXwer2IH5/H4yEUCuH1erkej8dDKBTC6/Uiftjtt99OKBTC4/FwPR6Ph1AohNfr5Xo8Hg+hUAiv14v48Xk8HkKhEF6vl+vxeDyEQiG8Xi/ih508eZJQKITX6+V6PB4PoVAIr9fL9Xg8HkKhEF6vF/HD+vr6CIVCnDx5kuvxeDyEQiG8Xi/X4/F4CIVCeL1exI/P4/EQCoXwer1cj8fjIRQK4fV6ET9MQwghhBBCCCHEIQ0hhBBCCCGEEIc0hBBCCCGEEEIc0hBCCCGEEEIIcUhDCCGEEEIIIcQhDSGEEEIIIYQQhzSEEEIIIYQQQhzSEEIIIYQQQghxSEMIIYQQQgghxCENIYQQQgghhBCHNIQQQgghhBBCHNIQQgghhBBCCHFIQwghhBBCCCHEIQ0hhBBCCCGEEIc0hBBCCCGEEEIc0hBCCCGEEEIIcUhDCCGEEEIIIcQhDSGEEEIIIYQQhzSEEEIIIYQQQhzSEEIIIYQQQghxSEMIIYQQQgghxCENIYQQQgghhBCHNIQQQgghhBBCHNIQQgghhBBCCHFIQwghhBBCCCHEIQ0hhBBCCCGEEIc0hBBCCCGEEEIc0hBCCCGEEEIIcUhDCCGEEEIIIcQhDSGEEEIIIYQQhzSEEEIIIYQQQhzSEEIIIYQQQghxSEMIIYQQQgghxCENIYQQQgghhBCHNIQQQgghhBBCHNIQQgghhBBCCHFIQwghhBBCCCHEIQ0hhBBCCCGEEIf+G9KOQIzs8agvAAAAAElFTkSuQmCC</figureUri><figureSize type="array"><element>560</element><element>420</element></figureSize><figureId>20fa89bc-857c-47c0-ac09-ad80bad30576</figureId><regionNumbers type="array"><element>72</element><element>73</element><element>74</element><element>75</element></regionNumbers><originalRegionNumber>72</originalRegionNumber></outputData><lineNumbers type="array"><element>116</element><element>117</element><element>118</element><element>119</element></lineNumbers></element><element><type>figure</type><outputData><lineNumbers type="array"><element>120</element><element>121</element><element>122</element><element>123</element></lineNumbers><figureUri>data:image/png;base64,iVBORw0KGgoAAAANSUhEUgAAA0gAAAJ2CAYAAABl4KKyAAAgAElEQVR4AezBD5AWBJ3/8fc+7bJQiJE9QywzoYztB1H+GJVG6trettJWXtrCiki60wknPFzgVnbW2KmR3cHqkPiPDvThb7RLNRe3Ii17XCIEHUJg4udhhl9lrEKLzrDEPPuHfX6zO7M33M4Snv5+KvF9vRK5EEIIIYQQQgg9EoQQQgghhBBC6JEghBBCCCGEEEKPBCGEEEIIIYQQeiQIIYQQQgghhNAjQQghhBBCCCGEHglCCCGEEEIIIfRIEEIIIYQQQgihR4IQQgghhBBCCD0ShBBCCCGEEELokSCEEEIIIYQQQo8EIYQQQgghhBB6JAghhBBCCCGE0CNBCCGEEEIIIYQeCUIIIYQQQggh9EgQQgghhBBCCKFHghBCCCGEEEIIPRKEEEIIIYQQQuiRIIQQQgghhBBCjwQhhBBCCCGEEHokCCGEEEIIIYTQI0EIIYQQQgghhB4JQgghhBBCCCH0SBBCCCGEEEIIoUeCEEIIIYQQQgg9EoQQQgghhBBC6JEghBBCCCGEEEKPBCGEEEIIIYQQeiQIIYQQQgghhNAjQQghhBBCCCGEHglCCCGEEEIIIfRIEEIIIYQQQgihR4IQQgghhBBCCD0ShBBCCCGEEELokSCEEEIIIYQQQo8EIYQQQgghhBB6JAghhBBCCCGE0CNBCCGEEEIIIYQeCUIIIYQQQggh9EgQQgghhBBCCKFHgnPUtm3bePnll/lLDhw4wKZNm2hsbORPf/oTp9PV1cW2bdtoaGhg27ZtdHV1cTpdXV1s27aNhoYGtm3bRldXFyGEEEIIIYR3hwTnoB07dlBdXc2OHTvoT0tLC9XV1Xz+859n7ty5zJkzh5KSEhYvXkxf+/bto6ysjOrqaubPn091dTVlZWXs37+fvvbt20dZWRnV1dXMnz+f6upqysrK2L9/PyGEEEIIIYR3XoJzzM6dO5kzZw6nc/LkSaqrq9m5cyff+ta32Lt3L08//TQf//jHefTRR1m/fj29jh07xqxZs8hmsyxdupS9e/fy8MMPk81mmTlzJsePH6fXsWPHmDVrFtlslqVLl7J3714efvhhstksM2fO5Pjx44QQQgghhBDeWQnOER0dHTz66KPcdttttLW1cTpr164lk8lw11138eUvf5nCwkJGjRrFQw89RH5+PqtXr6bXqlWrOHr0KPfccw8lJSUUFhZSXl7Offfdx5EjR1i5ciW9Vq1axdGjR7nnnnsoKSmhsLCQ8vJy7rvvPo4cOcLKlSsJIYQQQgghvLMSnCNSqRSLFy+mpKSEb3/725zOhg0buOCCC7jllls41Qc+8AGWL1/OXXfdRa9nnnmGgQMHUl5ezqnKysoYOHAgGzdupNczzzzDwIEDKS8v51RlZWUMHDiQjRs3EkIIIYQQQnhnJThHjB49mmXLlvHYY49xwQUX0J+uri727t3LlVdeSSKR4OTJk2zdupVt27Zx8uRJrrjiCq644gq6dXV1ceDAAcaNG0cikaCvj370oxw4cICuri66uro4cOAA48aNI5FI0NdHP/pRDhw4QFdXFyGEEEIIIYR3ToJzxPz587nqqqv4S15++WVOnjzJkCFDWLt2LRMnTuQrX/kK1dXVXHHFFfz0pz+l14kTJzh58iQf+MAH6M+QIUM4efIkbW1tnDhxgpMnT/KBD3yA/gwZMoSTJ0/S1tZGCCGEEEII4Z2TIPy3l19+mW7/8R//wfe//31mzpzJ448/zoIFC3jf+97HN7/5TRoaGuj2+uuv023AgAH05z3veQ/dfve73/H666/TbcCAAfTnPe95D91+97vf8UbMmDEDSUhCEpKQhCQkIQlJSEISkpCEJCQhCUlIQhKSkIQkJCEJSUhCEpKQhCQkIQlJSEISkpCEJCQhCUlIQhKSkIQkJCEJSUhCEpKQhCQkIQlJSEISkpCEJCQhCUlIQhKSkIQkJCEJSUhCEpKQhCQkIQlJSEISkpCEJCQhCUlIQhKSkIQkJCEJSUhCEpKQhCQkIQlJSEISkpCEJCQhCUlIQhKSkIQkJCEJSUhCEpKQhCQkIQlJSEISkpCEJCQhCUlIQhKSkIQkJCEJSUhCEpKQhCQkIQlJSEISkpCEJCQhCUlIQhKSkIQkJCEJSUhCEpKQhCQkIQlJSEISkpCEJCQhCUlIQhKSkIQkJCEJSUhCEpKQhCQkIQlJSEISkpCEJCQhCUlIQhKSkIQkJCEJSUhCEpKQhCQkIQlJSEISkpCEJCQhCUlIQhKSkIQkJCEJSUhCEpKQhCQkIQlJSEISkpCEJCQhCUlIQhKSkIQkJCEJSUhCEpKQhCQkIQlJSEISkpCEJCQhCUlIQhKSkIQkJCEJSUhCEpKQhCQkIQlJSEISkpCEJCQhCUlIQhKSkIQkJCEJSUhCEpKQhCQkIQlJSEISkpCEJCQhCUlIQhKSkIQkJCEJSUhCEpKQhCQkIQlJSEISkpCEJCQhCUlIQhKSkIQkJCEJSUhCEpKQhCQkIQlJSEISkpCEJCQhCUlIQhKSkIQkJCEJSUhCEpKQhCQkIQlJSEISkpCEJCQhCUlIQhKSkIQkJCEJSUhCEpKQhCQkIQlJSEISkpCEJCQhCUlIQhKSkIQkJCEJSUhCEpKQhCQkIQlJSEISkpCEJCQhCUlIQhKSkIQkJCEJSUhCEpKQhCQkIQlJSEISkpCEJCQhCUlIQhKSkIQkJCEJSUhCEpKQhCQkIQlJSEISkpCEJCQhCUlIQhKSkIQkJCEJSUhCEpKQhCQkIQlJSEISkpCEJCQhCUlIQhKSkIQkJCEJSUhCEpKQhCQkIQlJSEISkpCEJCQhCUlIQhKSkIQkJCEJSUhCEpKQhCQkIQlJSEISkpCEJCQhCUlIQhKSkIQkJCEJSUhCEpKQhCQkIQlJSEISkpCEJCQhCUlIQhKSkIQkJCEJSUhCEpKQhCQkIQlJSEISkpCEJCQhCUlIQhKSkIQkJCEJSUhCEpKQhCQkIQlJSEISkpCEJCQhCUlIQhKSkIQkJCEJScyYMYPw1iQI/y2Xy9Ht1Vdf5Qc/+AGzZ8/m05/+NJWVlfzoRz8iPz+fRYsW0W3gwIG8EYlEgoEDB/JGJBIJ3oidO3diG9vYxja2sY1tbGMb29jGNraxjW1sYxvb2MY2trGNbWxjG9vYxja2sY1tbGMb29jGNraxjW1sYxvb2MY2trGNbWxjG9vYxja2sY1tbGMb29jGNraxjW1sYxvb2MY2trGNbWxjG9vYxja2sY1tbGMb29jGNraxjW1sYxvb2MY23WxjG9vYxja2sY1tbGMb29jGNraxjW1sYxvb2MY2trGNbWxjG9vYxja2sY1tbGMb29jGNraxjW1sYxvb2MY2trGNbWxjG9vYxja2sY1tbGMb29jGNraxjW1sYxvb2MY2trGNbWxjG9vYxja2sY1tbGMb29jGNraxjW1sYxvb2KabbWxjG9vYxja2sY1tbGMb29jGNraxjW1sYxvb2MY2trGNbWxjG9vYxja2sY1tbGMb29jGNraxjW1sYxvb2MY2trGNbWxjG9vYxja2sY1tbGMb29jGNraxjW1sYxvb2MY2trGNbWxjG9vYxja2sY1tbGMb29jGNraxjW1sYxvbdLONbWxjG9vYxja2sY1tbGMb29jGNraxjW1sYxvb2MY2trGNbWxjG9vYxja2sY1tbGMb29jGNraxjW1sYxvb2MY2trGNbWxjG9vYxja2sY1tbGMb29jGNraxjW1sYxvb2MY2trGNbWxjG9vYxja2sY1tbGMb29jGNraxjW1sY5tutrGNbWxjG9vYxja2sY1tbGMb29jGNraxjW1sYxvb2MY2trGNbWxjG9vYxja2sY1tbGMb29jGNraxjW1sYxvb2MY2trGNbWxjG9vYxja2sY1tbGMb29jGNraxjW1sYxvb2MY2trGNbWxjG9vYxja2sY1tbGMb29jGNraxjW1s0802trGNbWxjG9vYxja2sY1tbGMb29jGNraxjW1sYxvb2MY2trGNbWxjG9vYxja2sY1tbGMb29jGNraxjW1sYxvb2MY2trGNbWxjG9vYxja2sY1tbGMb29jGNraxjW1sYxvb2MY2trGNbWxjG9vYxja2sY1tbGMb29jGNraxjW262cY2trGNbWxjG9vYxja2sY1tbGMb29jGNraxjW1sYxvb2MY2trGNbWxjG9vYxja2sY1tbGMb29jGNraxjW1sYxvb2MY2trGNbWxjG9vYxja2sY1tbGMb29jGNraxjW1sYxvb2MY2trGNbWxjG9vYxja2sY1tbGMb29jGNrbZuXMn4a1JEP5bYWEh3YqKiigpKeFUw4cP52/+5m84dOgQLS0tDB48mG7t7e30p7Ozk24f/vCHGTx4MN3a29vpT2dnJ90+/OEPE0IIIYQQQnjnJAj/7fLLL6dbcXEx/Xnf+95Ht9/97ncMGjSI/Px8XnvtNfrz2muvkZ+fz6BBgxg0aBD5+fm89tpr9Oe1114jPz+fQYMGEUIIIYQQQnjnJAj/raCggKKiIn71q1/R1dVFX3/+85/pNn78eLqNHz+ePXv20NXVxam6urrYvXs348ePp9f48ePZs2cPXV1dnKqrq4vdu3czfvx4QgghhBBCCO+sBOF/+OIXv0g2m6Wuro5TNTc3s3nzZiZOnEhBQQHdrrvuOtrb26mrq+NUdXV1dHZ2ct1119Hruuuuo729nbq6Ok5VV1dHZ2cn1113HSGEEEIIIYR3VoLwP1RXVzNixAjuu+8+lixZwtatW9mwYQO33HIL3f7xH/+RXjfddBMjR47ke9/7HitWrGDbtm2sWLGC7373u4wcOZKbbrqJXjfddBMjR47ke9/7HitWrGDbtm2sWLGC7373u4wcOZKbbrqJ8O6VSqUIb69UKkV4e6VSKcLbK5VKEd5eqVSK8PZKpVKEcDZJEP6HIUOG8OMf/5iSkhIefvhhvvKVr1BTU0O3H/7wh4wdO5ZehYWFpNNpLr30UhYsWEB1dTULFixg7NixrFy5ksLCQnoVFhaSTqe59NJLWbBgAdXV1SxYsICxY8eycuVKCgsLCe9ec+fOJby95s6dS3h7zZ07l/D2mjt3LuHtNXfuXMLba+7cuYRwNklwDiorK8M2lZWV9OeDH/wgjz76KLt27eLJJ5/k6aefpqmpiUmTJtHX8OHDWbNmDVu3buXJJ5/kl7/8JWvWrGHYsGH0NXz4cNasWcPWrVt58skn+eUvf8maNWsYNmwYIYQQQgghhHdegnBagwcPZtKkSYwaNYozSSaTTJo0iWHDhnEmyWSSSZMmMWzYMEIIIYQQQgjvHglCCCGEEEIIIfRIEEIIIYQQQgihR4IQQgghhBBCCD0ShBBCCCGEEELokSCEEEIIIYQQQo8EIYQQQgghhBB6JAghhBBCeJeZMWMGkpCEJCQhCUlIQhKSkIQkJCEJSUhCEpKQhCQkIQlJSEISkpCEJCQhCUlIQhKSkIQkJCEJSUhCEpKQhCQkIQlJSEISkpCEJCQhCUlIQhKSkIQkJCEJSUhCEpKQhCQkIQlJSEISkpCEJCQhCUlIQhKSkIQkJCEJSUhCEpKQhCQkIQlJSEISkpCEJCQhCUlIQhKSkIQkJCEJSUhCEpKQhCQkIQlJSEISkpCEJCQhCUlIQhKSkIQkJCEJSUhCEpKQhCQkIQlJSEISkpCEJCQhCUlIQhKSkIQkJCEJSUhCEpKQhCQkIQlJSEISkpCEJCQhCUlIQhKSkIQkJCEJSUhCEpKQhCQkIQlJzJgxg/DOShBCCCGE8C6zc+dObGMb29jGNraxjW1sYxvb2MY2trGNbWxjG9vYxja2sY1tbGMb29jGNraxjW1sYxvb2MY2trGNbWxjG9vYxja2sY1tbGMb29jGNraxjW1sYxvb2MY2trGNbWxjG9vYxja2sY1tbGMb29jGNraxjW1sYxvb2MY2trGNbWxjG9vYxja2sY1tbGMb29jGNraxjW1sYxvb2MY2trGNbWxjG9vYxja2sY1tbGMb29jGNraxjW1sYxvb2MY2trGNbWxjG9vYxja2sY1tbGMb29jGNraxjW1sYxvb2MY2trGNbWxjG9vYxja2sY1tbGMb29jGNraxjW1sYxvb2MY2trGNbWxjG9vYxja22blzJ+GdlSCEEEIIIYQQQo8EIYQQQgghhBB6JAghhBBCCCGE0CNBCCGEEEIIIYQeCUIIIYQQQggh9EgQQgghhBBCCKFHghBCCCGEEN5m7e3tdHZ28r/R2dlJe3s7Ifz/lCCEEEIIIZw1UqkUyWSSZDJJMpkkmUySTCYpKSlh3rx5ZDIZ3ohUKkUymSSZTJJMJkkmkySTSUpKSpg3bx6ZTIa+br/9dpLJJMOHDyebzXI6kydPJplMkkqlONXvf/97br31Vt773vdSWFhIQUEBw4YN42tf+xrHjh2jP4cOHWL27Nm8//3vp6CggMLCQgYPHsysWbM4ePAgZ3L77bczbNgw2tvb6SuVSpFMJrn99tvpq7Ozk+HDh3P77bdz5513kkwmSSaTJJNJkskkyWSSZDJJMpkkmUySTCZJpVKEs1+CEEIIIYRw1mhtbaWlpYXJkydTUVFBRUUF5eXl5Ofns2TJEsaNG8eGDRs4k9bWVlpaWpg8eTIVFRVUVFRQXl5Ofn4+S5YsYdy4cWzYsIFTHT9+nJaWFl599VXWr19Pf15++WWeeeYZWlpaaG1tpdcrr7zCJz7xCX7+858ze/ZsVqxYwVNPPUVpaSm1tbVce+21tLe3c6rt27czduxYli9fzpe+9CVWrVrFmjVrmD59Oul0mgkTJtDY2MhfcuWVV3LkyBE2bdpEX08//TTd1q1bR19btmzh1Vdf5aqrrmLs2LFUVFRQUVFBRUUFl112GS0tLYwZM4aKigoqKiqoqKhg3LhxhLNfghBCCCGEcNZZtmwZ6XSadDrN6tWr2bx5M3v27GHo0KHcfPPNHDp0iDdi2bJlpNNp0uk0q1evZvPmzezZs4ehQ4dy8803c+jQIU5VWFiIJOrq6ujPunXruPDCC+lryZIlHDlyhC1btrBo0SJmzJjBrbfeytq1a3nooYfYvXs3y5cvp9fRo0e5/vrrGTRoEM8//zzLli1j+vTpTJs2jSeeeIIXXniB888/nxtvvJFDhw5xOp/+9KfptmvXLk710ksvcfDgQaZMmUJrayvbt2/nVNu3b6dbWVkZ1dXVpNNp0uk06XSar371q3SbPXs26XSadDpNOp1m5syZhLNfghBCCCGE8FfhsssuY9myZbS2trJ48WLerMsuu4xly5bR2trK4sWL6auqqoqGhgay2Sx9rVmzhltuuYW+Dhw4QGFhIePGjaOvVCrF+PHjOXHiBL0WLlxIS0sL6XSaMWPG0NfFF1/MqlWraG1t5YEHHuB0Ro0axahRo9i+fTun2rhxIwUFBTz44IMUFBSwceNGTvXcc89x6aWXMmLECMK5JUEIIYQQQvirUVFRwfnnn09DQwNvRUVFBeeffz4NDQ30NW3aNDo6Oli/fj2nymQy7N69m2nTptHX2LFjaWtr4xvf+AbZbJZT5efns2fPHu6880561dXVceGFF1JWVsbplJSUcOmll7Ju3Tr+kmuvvZYtW7bQ1dVFr02bNlFeXs7AgQMpLS1l06ZN9Orq6qKpqYnS0lLCuSdBCCGEEMJZ4N5n/g95NU3k1TSRV9NEXk0TeTVN5NU0kVfTRF5NE3k1TeTVNJFX00ReTRN5NU3k1TSRV9NEXk0TeTVN5NU0kVfTRF5NE3k1TeTVNJFX00ReTRN5NU3k1TSRV9NEXk0TeTVN5NU0kVfTRF5NE3k1TeTVNJFX00ReTRN5NU3k1TSRV9NEXk0TeTVN5NU0kVfTRF5NE3k1TeTVNJFX00ReTRN5NU3k1TSRV9NEXk0TeTVN5NU0kVfTRF5NE3k1TeTVNJFX08S9z/wf3qxrrrmGTCbDW3XNNdeQyWToa/To0YwdO5a6ujpOtXbtWsaOHcuYMWPoa/78+UyaNImFCxcyZMgQrr/+eh544AG2b99OX52dnRw8eJDLL7+cM5k4cSItLS0cO3aM05k8eTJtbW3s2rWLbp2dnTQ2NlJWVka38vJyfv3rX/P666/T7dlnn6Wjo4Py8nLCuSdBOOuMfd9JTvx2GyGEEMK55DvXXUSutpRcbSm52lJytaXkakvJ1ZaSqy0lV1tKrraUXG0pudpScrWl5GpLydWWkqstJVdbSq62lFxtKbnaUnK1peRqS8nVlpKrLSVXW0qutpRcbSm52lJytaXkakvJ1ZaSqy0lV1tKrraUXG0pudpScrWl5GpLydWWkqstJVdbSq62lFxtKbnaUnK1peRqS8nVlpKrLSVXW0qutpRcbSm52lJytaXkakvJ1ZaSqy0lV1tKrraUXG0pudpSvnPdRbxZ+fn5dHR08Fbl5+fT0dFBf6ZMmUJDQwPZbJZea9euZcqUKfRn8ODBPPvsszzxxBNcffXVbNy4kbvvvptJkyYxYsQIHn/8cXpls1m6nXfeeZzJgAED6Pab3/yG07nuuuvo9utf/5puDQ0NdHR0UF5eTreysjJOnjzJpk2b6LZ161YKCgqYPHky4dyTIJx1/mZoB51H/kgIIYQQQn+y2SwFBQW8VdlsloKCAvozbdo0Ojo6WL9+Pd327t2LbaZPn87pJBIJZs6cyebNmzlx4gS/+MUvuOuuu+h2xx138MADD9BtwIABdOvs7ORM2tvb6TZ69GhOZ8iQIUycOJFnn32Wbo2NjXzoQx9izJgxdBs3bhwf+tCHaGhooNv27du5+uqryc/PJ5x7EoSzzpH2PDr+9DIhhBBCCP3ZunUrxcXFvFVbt26luLiY/lx88cVcfvnl1NXV0W3dunVceeWVjBo1ir46Ozt57rnnOHToEL3y8/MpKyvj+9//Pvv370cSCxcupNuAAQMoKipi3759nMlLL73EoEGDSCaT/CXXXnstW7ZsodvGjRuZPHkypyovL6epqYmuri4aGxspLy8nnJsShBBCCCGEvxqNjY20trZSUVHBW9HY2EhraysVFRWczpQpU2hoaCCbzbJq1SqmTJlCf7LZLFdddRULFiygP0OGDOGTn/wkr7/+Or2mTJnCvn372LFjB6fz4osvsnPnTqqqqjiT0tJSXn31VXbt2sWBAwf4whe+wKkqKir44x//SGNjI21tbZSVlRHOTQlCCCGEEMJfhcOHD5NKpSgsLGTOnDm8WYcPHyaVSlFYWMicOXM4naqqKjo6Orj77rv5wx/+QFVVFf0ZPHgw48ePZ8WKFbzwwgv0deLECbZv384ll1xCr69//eucd9553HzzzRw+fJi+jh49ytSpUyksLOSuu+7iTMrLyykoKGDRokW85z3voaysjFOVl5fT7Qc/+AEf/OAHmThxIuHclCCEEEIIIZx15s2bRyqVIpVKMXv2bKZOncpFF12EbdLpNCNHjuSNmDdvHqlUilQqxezZs5k6dSoXXXQRtkmn04wcOZLTGTVqFBMnTuShhx7immuuYcSIEZzOI488QldXFx/72MeYNWsW69at42c/+xkPPvggEyZMwDaLFi2i14gRI6ivr+eVV17hkksu4f7772fjxo1s3LiRRYsWMW7cOH7729+STqcZPXo0Z5Kfn8/VV1/NT3/6U6644gqGDBnCqYYOHcrEiRPZtGkTZWVlhHNXghBCCCGEcNZ57LHHeOSRR3jkkUdYunQpzz33HDfccAO7d++mqqqKN+qxxx7jkUce4ZFHHmHp0qU899xz3HDDDezevZuqqirO5KabbqLb9OnT+Us+9alP8atf/YpPfepTLFu2jJtuuokbbriBmpoaBg8eTFNTExUVFZyqvLyc559/nmuvvZZ7772Xz372s3z2s5/lm9/8JuPHj2f37t1UVVXxRpWWltLW1kZZWRn9+exnP0tHRwef//znCeeuBCGEEEII4ayRTqfJ5XLkcjlyuRy5XI7Ozk4OHTrE6tWrmTBhAm9EOp0ml8uRy+XI5XLkcjk6Ozs5dOgQq1evZsKECfS1du1astksp/ra175GLpdj5syZnCqXy5FOpznVuHHj2Lx5M52dneRyOXK5HLlcjueff55Pf/rT9Gf06NH85Cc/obOzk1wuRy6Xo7Ozk4aGBiZMmMD/xre+9S1yuRz33nsv/bn//vvJ5XJMnz6dv+SLX/wiuVyOqqoqwl+fBCGEEEIIIYQQeiQIIYQQQgghhNAjQQghhBBCCCGEHglCCCGEEEIIIfRIEEIIIYQQQgihR4IQQgghhBBCCD0ShBBCCCGEEELokSCEEEIIIYQQQo8EIYQQQgghhBB6JAghhBBCCOFt1t7eTmdnJ/8bnZ2dtLe3c7Zob2+ns7OTcHZJEEIIIYQQzhqpVIpkMkkymSSZTJJMJkkmk5SUlDBv3jwymQxvRCqVIplMkkwmSSaTJJNJkskkJSUlzJs3j0wmQ1+33347yWSS4cOHk81mOZ3JkyeTTCZJpVKc6ve//z233nor733veyksLKSgoIBhw4bxta99jWPHjtGfQ4cOMXv2bN7//vdTUFBAYWEhgwcPZtasWRw8eJA34s477ySZTJJMJkkmkySTSZLJJMlkkiuuuIJZs2bx+9//ntPZsWMHyWSSMWPGcCYHDx5k1qxZDBkyhMLCQgoKCkgmk3zzm9/k+PHjhHe/BCGEEEII4azR2tpKS0sLkydPpqKigoqKCsrLy8nPz2fJkiWMGzeODRs2cCatra20tLQwefJkKioqqKiooLy8nPz8fJYsWcK4cePYsGEDpzp+/DgtLS28+uqrrF+/nv68/PLLPPPMM7S0tNDa2kqvV155hU984hP8/Oc/Z/bs2axYsYKnnnqK0tJSamtrufbaa2lvb+dU27dvZ+zYsSxfvpwvfelLrFq1ijVr1jB9+nTS6TQTJkygsbGRM2ltbaWlpYUbb7yRqqoqqqqqqKqqYsqUKdrhiY8AACAASURBVCSTSZYuXconPvEJDh8+TH/S6TSDBw9m//79/Nu//Run09jYyIQJE6irq+Pv/u7vWLNmDStWrKCkpIR//ud/5qqrruL48eOEd7cEIYQQQgjhrLNs2TLS6TTpdJrVq1ezefNm9uzZw9ChQ7n55ps5dOgQb8SyZctIp9Ok02lWr17N5s2b2bNnD0OHDuXmm2/m0KFDnKqwsBBJ1NXV0Z9169Zx4YUX0teSJUs4cuQIW7ZsYdGiRcyYMYNbb72VtWvX8tBDD7F7926WL19Or6NHj3L99dczaNAgnn/+eZYtW8b06dOZNm0aTzzxBC+88ALnn38+N954I4cOHeKNqK2tZcmSJSxZsoQlS5bw6KOPsmHDBp544gmOHDnCkiVL6Kuzs5MVK1Zwww038JGPfIRHH32U/rzyyitMnTqVCy64gN/+9rc8+OCDTJs2jRkzZlBfX89jjz3Gb37zG7797W8T3t0ShBBCCCGEvwqXXXYZy5Yto7W1lcWLF/NmXXbZZSxbtozW1lYWL15MX1VVVTQ0NJDNZulrzZo13HLLLfR14MABCgsLGTduHH2lUinGjx/PiRMn6LVw4UJaWlpIp9OMGTOGvi6++GJWrVpFa2srDzzwAG/Fl7/8Zbrt37+fvlavXs2f//xnbrjhBqZPn84zzzzDwYMH6WvhwoW8/vrr/PCHP2T48OH09fd///dMnDiRffv2Ed7dEoSzzuGOBB1HXiaEEEIIoa+KigrOP/98GhoaeCsqKio4//zzaWhooK9p06bR0dHB+vXrOVUmk2H37t1MmzaNvsaOHUtbWxvf+MY3yGaznCo/P589e/Zw55130quuro4LL7yQsrIyTqekpIRLL72UdevW8Vbs2rWLbhdccAF9LV++nAsvvJCrr76a2267jW7Lli2jr3Xr1vHBD36QsrIyTue//uu/2Lx5M+HdLUEIIYQQwlng6I9ryVQWkaksIlNZRKayiExlEZnKIjKVRWQqi8hUFpGpLCJTWUSmsohMZRGZyiIylUVkKovIVBaRqSwiU1lEprKITGURmcoiMpVFZCqLyFQWkaksIlNZRKayiExlEZnKIjKVRWQqi8hUFpGpLCJTWUSmsohMZRGZyiIylUVkKovIVBaRqSwiU1lEprKITGURmcoiMpVFZCqLyFQWkaksIlNZRKayiExlEZnKIjKVRWQqi8hUFpGpLCJTWcTRH9fyZl1zzTVkMhneqmuuuYZMJkNfo0ePZuzYsdTV1XGqtWvXMnbsWMaMGUNf8+fPZ9KkSSxcuJAhQ4Zw/fXX88ADD7B9+3b66uzs5ODBg1x++eWcycSJE2lpaeHYsWOcyZYtW2hsbKSxsZHGxkY2bdrE448/ztSpUxk0aBBf/epXOdXBgwf55S9/yW233Ua3kSNHcu2117J06VK6urro1dnZSXNzM1dffTXh7JcghBBCCOEscMHUGorrmymub6a4vpni+maK65sprm+muL6Z4vpmiuubKa5vpri+meL6Zorrmymub6a4vpni+maK65sprm+muL6Z4vpmiuubKa5vpri+meL6Zorrmymub6a4vpni+maK65sprm+muL6Z4vpmiuubKa5vpri+meL6Zorrmymub6a4vpni+maK65sprm+muL6Z4vpmiuubKa5vpri+meL6Zorrmymub6a4vpni+maK65sprm+muL6Z4vpmiuubKa5vpri+mQum1vBm5efn09HRwVuVn59PR0cH/ZkyZQoNDQ1ks1l6rV27lilTptCfwYMH8+yzz/LEE09w9dVXs3HjRu6++24mTZrEiBEjePzxx+mVzWbpdt5553EmAwYMoNtvfvMbzuQLX/gCn/nMZ/jMZz7DZz7zGa677jruuOMORo0axX/+538yZswYTvXkk0/SbcaMGfT68pe/TEtLCytXrqRXNpulW2FhIeHslyCEEEIIIfxVyWazFBQU8FZls1kKCgroz7Rp0+jo6GD9+vV027t3L7aZPn06p5NIJJg5cyabN2/mxIkT/OIXv+Cuu+6i2x133MEDDzxAtwEDBtCts7OTM2lvb6fb6NGjOZP169fz7//+7/z85z/nn/7pnygoKOC2227j6aef5uMf/zh9PfXUU3zkIx/hpZdeoqGhgYaGBoYOHUq3f/3Xf6XXwIED6dbW1kY4+yU4R23bto2XX36ZN+JPf/oTjY2NvPbaa/Snq6uLbdu20dDQwLZt2+jq6uJ0urq62LZtGw0NDWzbto2uri5CCCGEEP5f2rp1K8XFxbxVW7dupbi4mP5cfPHFXH755dTV1dFt3bp1XHnllYwaNYq+Ojs7ee655zh06BC98vPzKSsr4/vf/z779+9HEgsXLqTbgAEDKCoqYt++fZzJSy+9xKBBg0gmk5xJeXk5FRUVfP7zn+c73/kOP/rRj3jqqaf4whe+QF+bNm3ij3/8IwcOHOBzn/scn/vc5/jc5z7HDTfcQLetW7fy4osv0i0/P58LL7yQX//61/wle/bsYcOGDXR2dhLevRKcg3bs2EF1dTU7duzgjfjqV7/KnDlzeOmll+hr3759lJWVUV1dzfz586murqasrIz9+/fT1759+ygrK6O6upr58+dTXV1NWVkZ+/fvJ4QQQgjh/4XGxkZaW1upqKjgrWhsbKS1tZWKigpOZ8qUKTQ0NJDNZlm1ahVTpkyhP9lslquuuooFCxbQnyFDhvDJT36S119/nV5Tpkxh37597Nixg9N58cUX2blzJ1VVVbwZN954I3fccQdbtmzh3nvv5VRLly6loKCAlpYW2traaGtro62tjba2NrZs2UK3xx9/nF5/+7d/yx//+Ed27drF6Xz961/ni1/8IkePHiW8eyU4x+zcuZM5c+bwRj3xxBPs2rWL/hw7doxZs2aRzWZZunQpe/fu5eGHHyabzTJz5kyOHz9Or2PHjjFr1iyy2SxLly5l7969PPzww2SzWWbOnMnx48cJIYQQQngrDh8+TCqVorCwkDlz5vBmHT58mFQqRWFhIXPmzOF0qqqq6Ojo4O677+YPf/gDVVVV9Gfw4MGMHz+eFStW8MILL9DXiRMn2L59O5dccgm9vv71r3Peeedx8803c/jwYfo6evQoU6dOpbCwkLvuuos361/+5V8oKiri/vvv58UXX6Tb0aNH+dnPfsb111/PBRdcwIABAxgwYAADBgxgwIABlJSUIInly5eTzWbp9g//8A8UFhYya9Ysjh8/Tl8/+clPaGxsZNq0aQwbNozw7pXgHNHR0cGjjz7KbbfdRltbG2/E/v37Wbx4MUOHDqU/q1at4ujRo9xzzz2UlJRQWFhIeXk59913H0eOHGHlypX0WrVqFUePHuWee+6hpKSEwsJCysvLue+++zhy5AgrV64khBBCCOGNmjdvHqlUilQqxezZs5k6dSoXXXQRtkmn04wcOZI3Yt68eaRSKVKpFLNnz2bq1KlcdNFF2CadTjNy5EhOZ9SoUUycOJGHHnqIa665hhEjRnA6jzzyCF1dXXzsYx9j1qxZrFu3jp/97Gc8+OCDTJgwAdssWrSIXiNGjKC+vp5XXnmFSy65hPvvv5+NGzeyceP/ZQ9+gKOuD/z/P38f8reXiyX0cxH7lRhv6tsDSXJwYg//YJ1lg6vkxBaTttOUnbZw6Ppn8TrnnQ4xCsy0p+brkYCGIm4W0mK0vUshAhMtUowHStlCK32b+Rl6SK9gWPojSLPJZj+/2czEifkGpcK3GHw9Hlt47LHHKCkp4de//jWRSIQrr7ySjysvL4/Vq1czMDBAMBgkLRqNMjAwQHV1NacTDAZ57733ePbZZ0m7/PLLaWhoYM+ePUydOpUnnniCLVu2sGnTJkKhEF/+8peZNGkSTzzxBPLJ5vApEQqFePLJJ5k1axYPPfQQHyWRSBAOh5k2bRqBQIDRbN26lZycHPx+P8P5fD5ycnLYsmULQ7Zu3UpOTg5+v5/hfD4fOTk5bNmyBREREZEztXr1ahoaGmhoaKCxsZFXX32VefPmsXfvXiorKzlTq1evpqGhgYaGBhobG3n11VeZN28ee/fupbKyko9SVVVF2te//nU+zLXXXst//dd/ce2117J27VqqqqqYN28e999/P3l5ebz88ssEAgGG8/v9/OIXv+DGG2+ktraWm2++mZtvvpkHHniA0tJS9u7dS2VlJWeroqKC+fPns3v3burr63nmmWcYP348t956K6ezYMECxo0bx1NPPcWQb33rW7z44otMmDCB+++/n5tvvpm5c+fS2NjIggULeOONN3BdF/lkc/iUuPLKK1m7di2rV69mwoQJfJTvfe97dHd38/jjjzOaVCpFZ2cnJSUlOI7DSNOmTaOzs5NUKkUqlaKzs5OSkhIcx2GkadOm0dnZSSqVQkREROTDRCIRPM/D8zw8z8PzPJLJJIcPH2bDhg2UlZVxJiKRCJ7n4XkenufheR7JZJLDhw+zYcMGysrKGOmHP/whvb29DPdP//RPeJ7HwoULGc7zPCKRCMOVlJTw0ksvkUwm8TwPz/PwPI9f/OIXfOlLX2I0V155JT/+8Y9JJpN4nofneSSTSdra2igrK+NMrFmzBs/zyMvL43See+45PM8jFAqxb98+4vE4juNwOoWFhSSTSWKxGMPNmTOHN954A8/z8DwPz/Po6+tj3bp1uK6LfPI5fEqEw2Guu+46zsTPfvYzNmzYQE1NDYWFhYzm1KlTDAwMUFBQwGjy8/MZGBggkUhw6tQpBgYGKCgoYDT5+fkMDAyQSCQQEREREZHzx0E+IB6P8+CDDzJnzhzmzp3L6Rw/fpy0rKwsRjNu3DjSDh48yPHjx0nLyspiNOPGjSPt4MGDnKmf/OQnGGMwxmCMwRjDypUrEREREZEL38qVKzHGYIzBGIMxBmMMcvYc5AP+5V/+hXHjxlFbW8uHycnJ4Uw4jkNOTg5nwnEcztS8efOw1mKtxVqLtZa7774bEREREbnw3X333VhrsdZircVai7UWOXsO8r4f/vCHbN++nRUrVvDZz36WD5OXl0daX18fo0kmk6RNmjSJvLw80vr6+hhNMpkkbdKkSYiIiIiIyPnjIO/bvn07ad/+9rcxxmCMwRjDhg0bSAsGgxhj+MMf/kBubi4ZGRnE43FGE4/HycjIIDc3l9zcXDIyMojH44wmHo+TkZFBbm4uIiIiIiJy/jjI+6699lrmz5/P/PnzmT9/PvPnz2f+/Pn89V//NWk33HAD8+fPJysri7TS0lJisRipVIrhUqkUe/fupbS0lCGlpaXEYjFSqRTDpVIp9u7dS2lpKSIiIiIicn45yPuqq6tZtmwZy5YtY9myZSxbtoxly5bxxS9+kbRgMMiyZcv4zGc+Q1p5eTl9fX20tLQwXEtLC8lkkvLycoaUl5fT19dHS0sLw7W0tJBMJikvL0dERERERM4vB/nYqqqqKCoqYsWKFTQ1NdHR0UFTUxPLli2jqKiIqqoqhlRVVVFUVMSKFStoamqio6ODpqYmli1bRlFREVVVVYiIiIiIyPnlIB9bdnY2kUiEKVOmsHz5coLBIMuXL2fq1KlEo1Gys7MZkp2dTSQSYcqUKSxfvpxgMMjy5cuZOnUq0WiU7OxsRERERETk/HL4FPL5fFhr+cpXvsKZWLp0KdZaZs6cyUgTJ06kubmZnTt3sm7dOnbs2EFzczOFhYWMNHHiRJqbm9m5cyfr1q1jx44dNDc3U1hYiIiIiIiInH8Ock64rsvMmTMpLCzko7iuy8yZMyksLERERETkTxEKhXBdF9d1cV0X13VxXZdZs2Zx33338dZbb/FRlixZguu6uK6L67q4rovruriui+u6uK6L67qEQiHSlixZguu6uK6L67q4rovruriui+u6uK7LN7/5TYYsWbIE13VxXRfXdXFdF9d1cV2Xa665hkWLFvHb3/6W4R544AFc18V1XVzXxXVdXNfFdV1c18V1XXbt2sVovvOd71BYWEhfXx8jhUIhXNflO9/5DiMlk0kmTpzId77zHZYsWYLruriui+u6uK6L67q4rovruriui+u6hEIh5MLmIGPO0T6H/ncPISIiIp8+PT09dHd3M2fOHAKBAIFAAL/fT0ZGBvX19ZSUlLBp0yY+zNSpUwkEAgQCAQKBAFdddRXd3d1MnjyZQCBAIBAgEAhQUlJCWk9PD93d3fj9fgKBAIFAgEAgQCAQIBAIEAgEmD59OkN6enro7u7m9ttvp7KyksrKSiorK5k/fz6u69LY2MiMGTM4cuQIQ06ePEl3dzfTp08nEAgQCAQIBAIEAgECgQCBQIDx48czmi9+8YscPXqUbdu2MdKLL75I2saNGxlp+/bt/P73v+e6665j6tSpBAIBAoEAgUCAq666iu7ubiZPnkwgECAQCBAIBCgpKUEubA4iIiIiMuasXbuWSCRCJBJhw4YNvPTSS8RiMcaPH8/XvvY1Dh8+zOkEg0EikQiRSIRIJMK9995L2p133kkkEiESiRCJRFi4cCHDPf3000QiESKRCJFIhEgkQiQSIRKJcM899zDS448/Tn19PfX19dTX17Nq1So2bdrE008/zdGjR6mvr2ekBx98kEgkQiQSIRKJEIlEiEQiRCIRrrjiCkbzpS99ibQ9e/Yw3G9+8xvefvtt5s+fT09PD6+99hrDvfbaa6T5fD6CwSCRSIRIJEIkEuHee+8l7c477yQSiRCJRIhEIixcuBC5sDmIiIiIyAXhqquuYu3atfT09PDkk0/ySVVdXU3agQMHOBcuv/xyLr/8cl577TWG27JlC5mZmTzxxBNkZmayZcsWhnv11VeZMmUKn//85xEZ4iAiIiIyBvzR/m/ircXEW4uJtxYTby0m3lpMvLWYeGsx8dZi4q3FxFuLibcWE28tJt5aTLy1mHhrMfHWYuKtxcRbi4m3FhNvLSbeWky8tZh4azHx1mLircXEW4uJtxYTby0m3lpMvLWYeGsx8dZi4q3FxFuLibcWE28tJt5aTLy1mHhrMfHWYuKtxcRbi4m3FhNvLSbeWky8tZh4azHx1mLircXEW4uJtxYTby0m3lpMvLWYeGsx8dZi4q3FxFuLibcW80f7v/k4AoEAF110EW1tbXxS7dmzh7QJEyZwrtx4441s376dVCrFkG3btuH3+8nJyeGmm25i27ZtDEmlUrz88svcdNNNiAznICIiIjIG5Jr7KKjooqCii4KKLgoquiio6KKgoouCii4KKrooqOiioKKLgoouCiq6KKjooqCii4KKLgoquiio6KKgoouCii4KKrooqOiioKKLgoouCiq6KKjooqCii4KKLgoquiio6KKgoouCii4KKrooqOiioKKLgoouCiq6KKjooqCii4KKLgoquiio6KKgoouCii4KKrooqOiioKKLgoouCiq6KKjooqCii4KKLgoquiio6KKgoouCii4KKrooqOiioKKLgooucs19fFw33HADb731Fudac3Mz0WiUaDRKNBolGo0SjUaJRqMcPnyYkbZv3057ezvt7e20t7ezbds2nnrqKe644w5yc3O59957Genll19m48aNbNy4kY0bN7Jx40Y2btzIkSNH+DBz5swhkUiwZ88e0pLJJO3t7fh8PtL8fj+vv/46x48fJ+3nP/85/f39+P1+RIZzEBEREZELSkZGBv39/ZxrixYtorq6murqaqqrq6murqa6uprq6mp++ctfMtLcuXOZPXs2s2fPZvbs2ZSXl7N48WIuv/xyXnnlFSZPnsxIDz/8MFVVVVRVVVFVVUVVVRVVVVXs37+fD1NeXk7a66+/TlpbWxv9/f34/X7SfD4fAwMDbNu2jbSdO3eSmZnJnDlzEBnOQUREREQuKL29vWRmZnKudXd3k0gkSCQSJBIJEokEiUSCRCLBnDlzGOmFF15g8+bN/PSnP+Xhhx8mMzOTBQsW8OKLL3L11Vczmq1bt9LT00NPTw89PT309PTQ09PDjTfeyIfJz89n+vTp/PznPyetvb2diy++mMmTJ5NWUlLCxRdfTFtbG2mvvfYa119/PRkZGYgM5yAiIiIiF5SdO3dyxRVXcK5lZ2eTlZVFVlYWWVlZZGVlkZWVRVZWFo7jMJLf7ycQCHDrrbdSU1PDj370I5599lnmzp3L6eTm5pKXl0deXh55eXnk5eWRl5dHRkYGH+XGG29k+/btpG3ZsoU5c+YwnN/v5+WXXyaVStHe3o7f70dkJAcRERERuWC0t7fT09NDIBDgk+b2229n8eLFbN++ndraWs61m266id///vfs2bOHzs5O5s6dy3CBQIB33nmH9vZ2EokEPp8PkZEcREREROSCcOTIEUKhENnZ2dx11118En3/+9/nkksu4dFHH+XNN9/kXPL7/WRmZvLYY48xbtw4fD4fw/n9ftL+/d//nc997nNMnz4dkZEcRERERGTMue+++wiFQoRCIe68807uuOMOiouLsdYSiUQoKiriXLv//vsJhUKEQiFCoRChUIhQKEQoFCIUCnEm8vLyWL16NQMDAwSDQc6ljIwMrr/+en7yk59wzTXXkJ+fz3Djx49n+vTpbNu2DZ/Ph8hoHERERERkzFm9ejUNDQ00NDTQ2NjIq6++yrx589i7dy+VlZX839DY2EhDQwMNDQ00NDTQ0NBAQ0MDDQ0NNDQ0cKYqKiqYP38+u3fvpr6+nnPppptuIpFI4PP5GM3NN99Mf38/t956KyKjcRARERGRMSMSieB5Hp7n4XkenueRTCY5fPgwGzZsoKysjD/Vbbfdhud5VFZWMpo1a9bgeR6e5+F5Hp7n4XkenufheR6e5+F5HkPWrFmD53nk5eVxOs899xye5xEKhUirr6/H8zyuv/56zsaDDz6I53nU1tYymkcffRTP8/j617/Oh7ntttvwPI/Kykrk08VBREREREREBjmIiIiIiIjIIAcREREREREZ5CAiIiIiIiKDHERERERERGSQg4iIiIiIiAxyEBERERERkUEOMuYc6f9/SB59BxERERERObccREREREREZJCDiIiIiIh8LH19fSSTSeTC4SAiIiIiY0YoFMJ1XVzXxXVdXNfFdV1mzZrFfffdx1tvvcVHWbJkCa7r4rouruviui6u6+K6Lq7r4rourusSCoVIW7JkCa7r4rouruviui6u6+K6Lq7r4rou3/zmNxmyZMkSXNfFdV1c18V1XVzXxXVdrrnmGhYtWsRvf/tbhnvggQdwXRfXdXFdF9d1cV0X13VxXRfXddm1axens2TJElzXxXVdXNfFdV1c18V1Xa655hoWLVrEb3/7W05n165duK7L5MmT+Shvv/02ixYtIj8/n+zsbDIzM3FdlwceeICTJ08iY5uDiIiIiIwZPT09dHd3M2fOHAKBAIFAAL/fT0ZGBvX19ZSUlLBp0yY+zNSpUwkEAgQCAQKBAFdddRXd3d1MnjyZQCBAIBAgEAhQUlJCWk9PD93d3fj9fgKBAIFAgEAgQCAQIBAIEAgEmD59OkN6enro7u7m9ttvp7KyksrKSiorK5k/fz6u69LY2MiMGTM4cuQIQ06ePEl3dzfTp08nEAgQCAQIBAIEAgECgQCBQIDx48dzOj09PXR3d3P77bdTWVlJZWUllZWVzJ8/H9d1aWxsZMaMGRw5coTRRCIR8vLyOHDgAK2trZxOe3s7ZWVltLS08O1vf5vm5maampqYNWsW3/ve97juuus4efIkMnY5iIiIiMiYs3btWiKRCJFIhA0bNvDSSy8Ri8UYP348X/va1zh8+DCnEwwGiUQiRCIRIpEI9957L2l33nknkUiESCRCJBJh4cKFDPf0008TiUSIRCJEIhEikQiRSIRIJMI999zDSI8//jj19fXU19dTX1/PqlWr2LRpE08//TRHjx6lvr6ekR588EEikQiRSIRIJEIkEiESiRCJRLjiiiv4KI8//jj19fXU19dTX1/PqlWr2LRpE08//TRHjx6lvr6ekZLJJE1NTcybN48vfOELrFq1itH8z//8D3fccQcTJkzg17/+NU888QRf/epX+cY3vsHzzz/P6tWr+eUvf8lDDz2EjF0OIiIiInJBuOqqq1i7di09PT08+eSTfFJVV1eTduDAAf5cqqurSTtw4AAjbdiwgffee4958+bx9a9/na1bt/L2228z0r/9279x/Phx1qxZw8SJExnpH//xH5k+fTr79+9Hxi4HERERkTHgZ0+9Rk1ZHTVlddSU1VFTVkdNWR01ZXXUlNVRU1ZHTVkdNWV11JTVUVNWR01ZHTVlddSU1VFTVkdNWR01ZXXUlNVRU1ZHTVkdNWV11JTVUVNWR01ZHTVlddSU1VFTVkdNWR01ZXXUlNVRU1ZHTVkdNWV11JTVUVNWR01ZHTVlddSU1VFTVkdNWR01ZXXUlNVRU1ZHTVkdNWV11JTVUVNWR01ZHTVlddSU1VFTVkdNWR01ZXXUlNVRU1ZHTVkdNWV11JTV8bOnXuPjCAQCXHTRRbS1tfFJtWfPHtImTJjAn8uePXtImzBhAiM988wzXHbZZVx//fUsWLCAtLVr1zLSxo0b+dznPofP5+N03njjDV566SVk7HIQERERGQO+9I9/T20sTG0sTG0sTG0sTG0sTG0sTG0sTG0sTG0sTG0sTG0sTG0sTG0sTG0sTG0sTG0sTG0sTG0sTG0sTG0sTG0sTG0sTG0sTG0sTG0sTG0sTG0sTG0sTG0sTG0sTG0sTG0sTG0sTG0sTG0sTG0sTG0sTG0sTG0sTG0sTG0sTG0sTG0sTG0sTG0sTG0sTG0sTG0sTG0sTG0sTG0sTG0sTG0sTG0sTG0sTG0sTG0sTG0sTG0szJf+8e/5uG644QbeeustzrXm5mai0SjRaJRoNEo0GiUajRKNRjl8+DAjbd++nfb2dtrb22lvb2fbtm089dRT3HHHHeTm5nLvvfcy0ssvv8zGjRvZuHEjGzduZOPGjWzcuJEjR45wJrZv3057JvtyWgAAIABJREFUezvt7e20t7ezbds2nnrqKe644w5yc3O59957Ge7tt99mx44dLFiwgLSioiJuvPFGGhsbSaVSDEkmk/zud7/j+uuvRy5sDiIiIiJyQcnIyKC/v59zbdGiRVRXV1NdXU11dTXV1dVUV1dTXV3NL3/5S0aaO3cus2fPZvbs2cyePZvy8nIWL17M5ZdfziuvvMLkyZMZ6eGHH6aqqoqqqiqqqqqoqqqiqqqK/fv3cybmzp3L7NmzmT17NrNnz6a8vJzFixdz+eWX88orrzB58mSGW7duHWnf+MY3GFJdXU13dzfRaJQhvb29pGVnZyMXNgcRERERuaD09vaSmZnJudbd3U0ikSCRSJBIJEgkEiQSCRKJBHPmzGGkF154gc2bN/PTn/6Uhx9+mMzMTBYsWMCLL77I1VdfzWi2bt1KT08PPT099PT00NPTQ09PDzfeeCNn4oUXXmDz5s389Kc/5eGHHyYzM5MFCxbw4osvcvXVVzPSs88+yxe+8AV+85vf0NbWRltbG+PHjyftBz/4AUNycnJISyQSyIXNQUREREQuKDt37uSKK67gXMvOziYrK4usrCyysrLIysoiKyuLrKwsHMdhJL/fTyAQ4NZbb6WmpoYf/ehHPPvss8ydO5fTyc3NJS8vj7y8PPLy8sjLyyMvL4+MjAzOhN/vJxAIcOutt1JTU8OPfvQjnn32WebOnctI27Zt45133qGzs5NbbrmFW265hVtuuYV58+aRtnPnTt58803SMjIyuOyyy3j99df5MLFYjE2bNpFMJpGxyUFERERELhjt7e309PQQCAT4pLn99ttZvHgx27dvp7a2lj+H22+/ncWLF7N9+3Zqa2sZrrGxkczMTLq7u0kkEiQSCRKJBIlEgu3bt5P21FNPMeQf/uEfeOedd9izZw+n893vfpfbbruNY8eOIWOTg4iIiIhcEI4cOUIoFCI7O5u77rqLT6Lvf//7XHLJJTz66KO8+eab/Dl8//vf55JLLuHRRx/lzTffJO3YsWP8x3/8BxUVFUyYMIGsrCyysrLIysoiKyuLWbNmYYzhmWeeobe3l7R77rmH7OxsFi1axMmTJxnpxz/+Me3t7Xz1q1+lsLAQGZscRERERGTMue+++wiFQoRCIe68807uuOMOiouLsdYSiUQoKiriXLv//vsJhUKEQiFCoRChUIhQKEQoFCIUCnEm8vLyWL16NQMDAwSDQf4c8vLyWL16NQMDAwSDQdKi0SgDAwNUV1dzOsFgkPfee49nn32WtMsvv5yGhgb27NnD1KlTeeKJJ9iyZQubNm0iFArx5S9/mUmTJvHEE08gY5eDiIiIiIw5q1evpqGhgYaGBhobG3n11VeZN28ee/fupbKykv8bGhsbaWhooKGhgYaGBhoaGmhoaKChoYGGhgbOVEVFBfPnz2f37t3U19fz51BRUcH8+fPZvXs39fX1PPPMM4wfP55bb72V01mwYAHjxo3jqaeeYsi3vvUtXnzxRSZMmMD999/PzTffzNy5c2lsbGTBggW88cYbuK6LjF0OIiIiIjJmRCIRPM/D8zw8z8PzPJLJJIcPH2bDhg2UlZXxp7rtttvwPI/KykpGs2bNGjzPw/M8PM/D8zw8z8PzPDzPw/M8PM9jyJo1a/A8j7y8PE7nueeew/M8QqEQafX19Xiex/XXX8/HsWbNGjzPIy8vj9N57rnn8DyPUCjEvn37iMfjOI7D6RQWFpJMJonFYgw3Z84c3njjDTzPw/M8PM+jr6+PdevW4bouMrY5iIiIiIiIyCAHERERERERGeQgIiIiIiIigxxkzDna59D/7iFEREREROTcchARERH5hJkxYwbGGIwxGGMwxmCMwRiDMQZjDMYYjDEYYzDGYIzBGIMxBmMMxhiMMRhjMMZgjMEYgzEGYwzGGIwxGGMwxmCMwRiDMQZjDMYYjDEYYzDGYIzBGIMxBmMMxhiMMRhjMMZgjMEYgzEGYwzGGIwxGGMwxmCMwRiDMQZjDMYYjDEYYzDGYIzBGIMxBmMMxhiMMRhjMMZgjMEYgzEGYwzGGIwxGGMwxmCMwRiDMQZjDMYYjDEYYzDGYIzBGIMxBmMMxhiMMRhjMMZgjMEYgzEGYwzGGIwxGGMwxmCMwRiDMQZjDMYYjDEYYzDGYIzBGIMxBmMMxhiMMRhjMMZgjMEYgzEGYwzGGIwxGGMwxmCMwRiDMQZjDMYYjDEYYzDGYIzBGIMxBmMMxhiMMRhjMMZgjMEYgzEGYwzGGIwxGGMwxmCMwRiDMQZjDMYYjDEYYzDGYIzBGIMxBmMMxhiMMRhjMMZgjMEYgzEGYwzGGIwxGGMwxmCMwRiDMQZjDMYYjDEYYzDGYIzBGIMxBmMMxhiMMRhjMMZgjMEYw4wZM5Dzy0FERETkEyYajWKtxVqLtRZrLdZarLVYa7HWYq3FWou1Fmst1lqstVhrsdZircVai7UWay3WWqy1WGux1mKtxVqLtRZrLdZarLVYa7HWYq3FWou1Fmst1lqstVhrsdZircVai7UWay3WWqy1WGux1mKtxVqLtRZrLdZarLVYa7HWYq3FWou1Fmst1lqstVhrsdZircVai7UWay3WWqy1WGux1mKtxVqLtRZrLdZarLVYa7HWYq3FWou1Fmst1lqstVhrsdZircVai7UWay3WWqy1WGux1mKtxVqLtRZrLdZarLVYa7HWYq3FWou1Fmst1lqstVhrsdZircVai7UWay3WWqy1WGux1mKtxVqLtRZrLdZarLVYa7HWYq3FWou1Fmst1lqstVhrsdZircVai7UWay3WWqy1WGux1mKtxVqLtRZrLdZarLVYa7HWYq3FWou1Fmst1lqstVhrsdZircVai7UWay3WWqy1WGux1mKtxVqLtRZrLdZarLVYa7HWYq3FWou1Fmst1lqstVhrsdZircVai7UWay3WWqy1RKNR5PxyEBERERERkUEOIiIiIiIiMshBREREREREBjmIiIiIiIjIIIdPqY6ODg4dOsTp9Pf388orr9DW1sbLL7/MqVOnOJ1UKkVHRwdtbW10dHSQSqU4nVQqRUdHB21tbXR0dJBKpRARERERkU8Gh0+hXbt2EQwG2bVrF6N5/vnnueaaa1i4cCHhcJjFixdz9dVXs2bNGkbav38/Pp+PYDBIOBwmGAzi8/k4cOAAI+3fvx+fz0cwGCQcDhMMBvH5fBw4cAARERERETn/HD5ldu/ezV133cXptLe38+CDD3LZZZexYcMG9u3bx49//GP+9m//lscee4zm5maGnDhxgkWLFtHb20tjYyP79u1j5cqV9Pb2snDhQk6ePMmQEydOsGjRInp7e2lsbGTfvn2sXLmS3t5eFi5cyMmTJxERERERkfPL4VOiv7+fVatWsWDBAhKJBKezatUqMjIyeOaZZ/i7v/s7srOzmTJlCo2NjfzlX/4lP/jBDxiyfv16jh07xtKlS5k1axbZ2dn4/X4eeeQRjh49SjQaZcj69es5duwYS5cuZdasWWRnZ+P3+3nkkUc4evQo0WgUERERERE5vxw+JUKhEE8++SSzZs3ioYce4nTGjRvHddddx2c/+1mG+8xnPsP06dM5fPgwQ7Zu3UpOTg5+v5/hfD4fOTk5bNmyhSFbt24lJycHv9/PcD6fj5ycHLZs2YKIiIiIiJxfDp8SV155JWvXrmX16tVMmDCB02lpaeHpp59mpFQqxa9+9Sv+4i/+grRUKkVnZyclJSU4jsNI06ZNo7Ozk1QqRSqVorOzk5KSEhzHYaRp06bR2dlJKpVCRERERETOH4dPiXA4zHXXXcfHFYlE6O7uZv78+aSdOnWKgYEBCgoKGE1+fj4DAwMkEglOnTrFwMAABQUFjCY/P5+BgQESiQQiIiIiInL+OMhH+vnPf85jjz3G5z//ee666y7Sjh8/TlpWVhajGTduHGkHDx7k+PHjpGVlZTGacePGkXbw4EH+FMYYjDEYYzDGsHLlSkRERETkwrdy5UqMMRhjMMZgjMEYg5w9B/lQ7e3t3HnnnVx00UU888wz5Ofnk5aTk8OZcByHnJwczoTjOPwprLVYa7HWYq3l7rvvRkREREQufHfffTfWWqy1WGux1mKtRc6eg5zW008/zV133YXrujz//PNcdtllDMnLyyOtr6+P0SSTSdImTZpEXl4eaX19fYwmmUySNmnSJM7EVRl/x9snrkJERERERM4tBxnVv/7rv/LEE09QVlbG888/zyWXXMJwubm5ZGRkEI/HGU08HicjI4Pc3Fxyc3PJyMggHo8zmng8TkZGBrm5uZypk8l8RERERETk3HKQ/8M999zDCy+8wOzZs2lqaqKgoIDRlJaWEovFSKVSDJdKpdi7dy+lpaUMKS0tJRaLkUqlGC6VSrF3715KS0sREREREZHzy0E+YPXq1WzdupVbbrmF+vp6srOzOZ3y8nL6+vpoaWlhuJaWFpLJJOXl5QwpLy+nr6+PlpYWhmtpaSGZTFJeXo6IiIiIiJxfDvK+eDzOqlWrSOvt7WXJkiUsWbKEJUuWsGTJEpYsWcKSJUsYGBggraqqiqKiIlasWEFTUxMdHR00NTWxbNkyioqKqKqqYkhVVRVFRUWsWLGCpqYmOjo6aGpqYtmyZRQVFVFVVYWIiIiIiJxfDvK+3bt309fXR9pLL73E5s2b2bx5M5s3b2bz5s1s3ryZzZs3k0qlSMvOziYSiTBlyhSWL19OMBhk+fLlTJ06lWg0SnZ2NkOys7OJRCJMmTKF5cuXEwwGWb58OVOnTiUajZKdnc2fqv/oIURERERE5Nxx+BTy+XxYa/nKV77CcHPmzMFai7UWay3WWqy1WGux1mKtxVpLZmYmQyZOnEhzczM7d+5k3bp17Nixg+bmZgoLCxlp4sSJNDc3s3PnTtatW8eOHTtobm6msLAQERERERE5/xzknHBdl5kzZ1JYWMhHcV2XmTNnUlhYiIiIiIiIfHI4iIiIiIiIyCAHERERERERGeQgIiIiIiIigxxERERERERkkIOIiIiIiIgMchAREREREZFBDiIiIiIiIjLIQURERERERAY5iIiIiIiIyCAHGXPe83p4r/8iRERERETk3HIQERERERGRQQ4iIiIiIiIyyEFEREREREQGOYiIiIiIiMggBxERERERERnkICIiIiIiIoMcREREREREZJCDjFn97x5CRERERETOHQcREREREREZ5CAiIiIiIiKDHERERERERGSQg4iIiIiIiAxyEBERERERkUEOIiIiIiIiMshBxqwj9WFO/boDERERERE5NxxkzOp/9xAiIiIiInLuOMiY857Xw3vJi0hLHn0HERERERE5NxxERERERERkkIOIiIiIiIgMchAREREREZFBDiIiIiIiIjLIQURERERERAY5iIiIiIiIyCAHERERERERGeQgIiIiIiIigxxERERERERkkIOMaf3vHkJERERERM4NBxERERERERnkICIiIiIiIoMcREREREREZJCDiIiIiIiIDHIQERERERGRQQ4y5rzn9XCyPx8RERERETm3HERERERERGSQg4xZme6liIiIiIjIueMgY1LmX13KhDvup//oIURERERE5NxwEBERERERkUEOIiIiIiIiMsjhU6qjo4NDhw5xOqlUio6ODtra2ujo6CCVSnE6qVSKjo4O2tra6OjoIJVKcTqpVIqOjg7a2tro6OgglUohIiIiIiKfDA6fQrt27SIYDLJr1y5Gs3//fnw+H8FgkHA4TDAYxOfzceDAAUbav38/Pp+PYDBIOBwmGAzi8/k4cOAAI+3fvx+fz0cwGCQcDhMMBvH5fBw4cAARERERETn/HD5ldu/ezV133cXpnDhxgkWLFtHb20tjYyP79u1j5cqV9Pb2snDhQk6ePMmQEydOsGjRInp7e2lsbGTfvn2sXLmS3t5eFi5cyMmTJxly4sQJFi1aRG9vL42Njezbt4+VK1fS29vLwoULOXnyJCIiIiIicn45fEr09/ezatUqFixYQCKR4HTWr1/PsWPHWLp0KbNmzSI7Oxu/388jjzzC0aNHiUajDFm/fj3Hjh1j6dKlzJo1i+zsbPx+P4888ghHjx4lGo0yZP369Rw7doylS5cya9YssrOz8fv9PPLIIxw9epRoNIqIiIiIiJxfDp8SoVCIJ598klmzZvHQQw9xOlu3biUnJwe/389wPp+PnJwctmzZwpCtW7eSk5OD3+9nOJ/PR05ODlu2bGHI1q1bycnJwe/3M5zP5yMnJ4ctW7YgIiIiIiLnl8OnxJVXXsnatWtZvXo1EyZMYDSpVIrOzk5KSkpwHIeRpk2bRmdnJ6lUilQqRWdnJyUlJTiOw0jTpk2js7OTVCpFKpWis7OTkpISHMdhpGnTptHZ2UkqlUJERERERM4fh0+JcDjMddddx4c5deoUAwMDFBQUMJr8/HwGBgZIJBKcOnWKgYEBCgoKGE1+fj4DAwMkEglOnTrFwMAABQUFjCY/P5+BgQESiQRn6vDhwzzwLw/wk5/8BGMMxhhWrlyJiIiIiFz4Vq5ciTEGYwzGGIwxGGOQs+cg7zt+/DhpWVlZjGbcuHGkHTx4kOPHj5OWlZXFaMaNG0fawYMHOX78OGlZWVmMZty4caQdPHiQM/X5z3+ex9au59br/g5rLdZa7r77bkRERETkwnf33XdjrcVai7UWay3WWuTsOcj7cnJyOBOO45CTk8OZcByHnJwczoTjOIiIiIiIyPnjIO/Ly8sjra+vj9Ekk0nSJk2aRF5eHml9fX2MJplMkjZp0iTy8vJI6+vrYzTJZJK0SZMmISIiIiIi54+DvC83N5eMjAzi8TijicfjZGRkkJubS25uLhkZGcTjcUYTj8fJyMggNzeX3NxcMjIyiMfjjCYej5ORkUFubi5n4j2vhz/87gQiIiIiInJuOcgHlJaWEovFSKVSDJdKpdi7dy+lpaUMKS0tJRaLkUqlGC6VSrF3715KS0sZUlpaSiwWI5VKMVwqlWLv3r2UlpYiIiIiIiLnl4N8QHl5OX19fbS0tDBcS0sLyWSS8vJyhpSXl9PX10dLSwvDtbS0kEwmKS8vZ0h5eTl9fX20tLQwXEtLC8lkkvLyckRERERE5PxykA+oqqqiqKiIFStW0NTUREdHB01NTSxbtoyioiKqqqoYUlVVRVFREStWrKCpqYmOjg6amppYtmwZRUVFVFVVMaSqqoqioiJWrFhBU1MTHR0dNDU1sWzZMoqKiqiqqkJERERERM4vB/mA7OxsIpEIU6ZMYfny5QSDQZYvX87UqVOJRqNkZ2czJDs7m0gkwpQpU1i+fDnBYJDly5czdepUotEo2dnZDMnOziYSiTBlyhSWL19OMBhk+fLlTJ06lWg0SnZ2NiIiIiIicn45fAr5fD6stXzlK19hNBMnTqS5uZmdO3eybt06duzYQXNzM4WFhYw0ceJEmpub2blzJ+vWrWPHjh00NzdTWFjISBMnTqS5uZmdO3eybt06duzYQXNzM4WFhYiIiIiIyPnnIKflui4zZ86ksLCQj+K6LjNnzqSwsJCP4rouM2fOpLCwkLOVPPoOIiIiIiJybjjImJXpXoqIiIiIiJw7DiIiIiIiIjLIQURERERERAY5iIiIiIiIyCAHERERERERGeQgIiIiIiIigxxERERERERkkIOIiIiIiIgMcpAxrf/dQ4iIiIiIyLnhIGNW5l9dioiIiIiInDsOMiZ99pJ8/vC7E4iIiIiIyLnjICIiIiIiIoMcREREREREZJCDjHnHnnuc/qOHEBERERGRs+MgY96Jnz2HiIiIiIicPQcZ8/rfPUT/u4cQEREREZGz4yAiIiIiIiKDHERERERERGSQg1wQkkffQUREREREzo6DjGmZ7qWIiIiIiMi54SAiIiIiIiKDHERERERERGSQg4iIiIiIiAxykAtC/7uHEBERERGRs+MgIiIiIiIigxxERERERERkkIOMWX/43QmG9B89hIiIiIiInB0HGZM+e0k+Q3Kn/D0iIiIiInL2HERERERERGSQg4xpGX/1v8h0L0VERERERM6eg4xpF91YiYiIiIiInBsOMqblf+kO8r90B/3vHkJERERERM6Og4iIiIiIiAxyEBERERERkUEOIiIiIiIiMshBxrxM91KSR99BRERERETOjoOIiIiIiIgMchAREREREZFBDnJB6H/3ECIiIiIicnYcZMzL/KtLERERERGRs+cgIiIiIiIigxxERERERERkkIOMSZ+9JJ8//O4EIiIiIiJy7jjIBSHTvZT+o4cQEREREZGPz0FEREREREQGOYiIiIiIiMggBxlzTk24glf+3z8gIiIiIiLnloOMamBggFdeeYW2tjZeeeUVBgYGOJ1UKkVHRwdtbW10dHSQSqU4nVQqRUdHB21tbXR0dJBKpfhT/XHCFzgY70VERERERM4tB/k/7Ny5kxtuuIGFCxcSDodZuHAhN9xwAzt37mSk/fv34/P5CAaDhMNhgsEgPp+PAwcOMNL+/fvx+XwEg0HC4TDBYBCfz8eBAwcQEREREZHzz0E+4NChQ9x11104jsMPfvADfvWrXxGNRnEch8WLF3Pw4EGGnDhxgkWLFtHb20tjYyP79u1j5cqV9Pb2snDhQk6ePMmQEydOsGjRInp7e2lsbGTfvn2sXLmS3t5eFi5cyMmTJxERERERkfPLQT7gP//zP+nt7eWf//mfuf7668nMzGTGjBk8+OCD9PX10dLSwpD169dz7Ngxli5dyqxZs8jOzsbv9/PII49w9OhRotEoQ9avX8+xY8dYunQps2bNIjs7G7/fzyOPPMLRo0eJRqOcrf53DyEiIiIiIh+fg3zA4cOHSSsoKGC4v/mbvyGtu7ubIVu3biUnJwe/389wPp+PnJwctmzZwpCtW7eSk5OD3+9nOJ/PR05ODlu2bOFsZPzV/0JERERERM6Og3zAtddeS9rrr7/OcNu2bSOttLSUtFQqRWdnJyUlJTiOw0jTpk2js7OTVCpFKpWis7OTkpISHMdhpGnTptHZ2UkqleJM/SEnk+O/+/8QEREREZFzx0E+4NZbb+W2225j1apV3Hvvvbzwwgt897vf5bHHHqO8vJyqqirSTp06xcDAAAUFBYwmPz+fgYEBEokEp06dYmBggIKCAkaTn5/PwMAAiUSCP0X9ynqMMRhj2L17N7t370ZERERELnwrV67EGIMxBmMMxhiMMcjZc5D/Q3l5OZdeeilbtmzhX//1X2ltbeXiiy/my1/+Mo7jkHb8+HHSsrKyGM24ceNIO3jwIMePHyctKyuL0YwbN460gwcP8qcI3R3CWou1lhkzZjBjxgxERERE5MJ39913Y63FWou1Fmst1lrk7DnIB/zwhz9k8eLFFBUVsXXrVqy1bN26lSuvvJKFCxeyfv160nJycjgTjuOQk5PDmXAcBxEREREROX8c5H2pVIrHH3+ciy++mPr6ei677DLSLrvsMlatWkVxcTGPPfYYAwMD5OXlkdbX18dokskkaZMmTSIvL4+0vr4+RpNMJkmbNGkSZ+qzl1zEH353AhEREREROXcc5H3//d//TU9PD1dffTW5ubkMN27cOKZNm8Yf//hHdu3aRW5uLhkZGcTjcUYTj8fJyMggNzeX3NxcMjIyiMfjjCYej5ORkUFubi5n6uDxPyIiIiIiIueWg7wvPz+ftP7+fkYzMDBAWm5uLmmlpaXEYjFSqRTDpVIp9u7dS2lpKUNKS0uJxWKkUimGS6VS7N27l9LSUs5U5qk4I2W6l/L/swc/UFEfBt6vP/3JOANxJ4ABApmRob6ncw3HmNi46KS7SpdKb7ebs3tESvv2tJnbHFPzZ6vx9HRbzysXr3h3T+vGLFQb+wcFQyzg9pzcxoZcG4g1o8ZUfXUJO/H4MtmZgB1kILNmGBmY3nd8D7lIQVHRZPD7PMPBACIiIiIicuMM5COZmZnk5+dz8OBBenp6GCscDuPxeJg7dy6LFi0iobS0lKGhIZqbmxmrubmZ4eFhSktLGVVaWsrQ0BDNzc2M1dzczPDwMKWlpYiIiIiIyMfLQK6wceNGhoeH+drXvsb+/fvxeDz8+te/5mtf+xrBYJAf/OAHGIZBQkVFBfn5+WzdupX6+no8Hg/19fVs2bKF/Px8KioqGFVRUUF+fj5bt26lvr4ej8dDfX09W7ZsIT8/n4qKCkRERERE5ONlIFdYvnw5P//5z5k1axY/+MEPcLvdbNiwgQ8//JDnn3+eL3/5y4wym83s2bOHwsJCqqurcbvdVFdXs3DhQhoaGjCbzYwym83s2bOHwsJCqqurcbvdVFdXs3DhQhoaGjCbzYiIiIiIyMfLQP7E5z73OQ4ePEhrayt1dXW0trbS1tbGF7/4RcbLzc2lsbGRw4cPU1dXx6FDh2hsbCQnJ4fxcnNzaWxs5PDhw9TV1XHo0CEaGxvJycnheqXnWRnoDiMiIiIiItPHQCblcDhwuVw4HA6uJSsrC5fLRU5ODteSlZWFy+UiJycHERERERH55DAQERERERGRywxERERERETkMgNJSul5dzPQHWaUKdtOrNePiIiIiIjcOAMRERERERG5zEBEREREREQuM5CkkzLYx3uhQUREREREZHoZSNIa6A4jIiIiIiLTx0CSUnqeFRERERERmV4GIiIiIiIicpmBzBixoB8REREREblxBjIjmLLsiIiIiIjIzTEQERERERGRywwkaaXnWRnoDiMiIiIiItPDQERERERERC4zEBERERERkcsMJOmYIn34+qOIiIiIiMj0MhAREREREZHLDCRppedZGegOIyIiIiIi08NAZoSUbBuxXj8iIiIiInLjDEREREREROQyAxEREREREbnMQERERERERC4zkKSVnmdloDuMiIiIiIhMDwMRERERERG5zEBEREREREQuM5CkYxrswxeKMpYpy85wMICIiIiIiNwwFabPAAAgAElEQVQ4AxEREREREbnMQERERERERC4zEBERERERkcsMRERERERE5DIDSWr93R8gIiIiIiLTw0CSVnqeFRERERERmT4GIiIiIiIicpmBzAimbDuxXj8iIiIiInLjDEREREREROQyAxEREREREbnMQJKSI9PCe6Eo4/U1bUNERERERG6MgcwYpiw7fU3bEBERERGRG2MgSW2gO8yogp3HEBERERGRG2cgSSs9z4qIiIiIiEwfAxEREREREbnMQGYUU5adWNCPiIiIiIhcPwMRERERERG5zEBEREREREQuMxAREREREZHLDEREREREROQyA5lRUrJtxHr9iIiIiIjI9TOQSZ09e5bXXnuNgwcP0tvby2Ti8Tgej4cDBw7g8XiIx+NMJh6P4/F4OHDgAB6Ph3g8zo1wZFgYSJ3NQHcYERERERGZHgbyJy5cuIDb7ebLX/4yzzzzDE899RTLly/n+eefZ7wzZ85QUlKC2+1m/fr1uN1uSkpK6OzsZLwzZ85QUlKC2+1m/fr1uN1uSkpK6OzsREREREREPn4GcoWRkRHcbjdvvfUWGzdu5PTp0/zmN79hyZIl7Nixg/379zMqHA7zxBNPEI1G2bVrF6dPn6ampoZoNMqaNWu4ePEio8LhME888QTRaJRdu3Zx+vRpampqiEajrFmzhosXLyIiIiIiIh8vA7nCSy+9xLvvvsv3vvc9vvGNb2A2m/n0pz/Nc889R0pKCi+++CKj9u7dS19fH5s2bWL58uWYzWZWrlzJ5s2bCQaDNDQ0MGrv3r309fWxadMmli9fjtlsZuXKlWzevJlgMEhDQwPTwZRlZzgYQERERERErp+BXOHXv/41c+fO5etf/zpjZWZm8otf/ILvfe97jGptbcVisbBy5UrGKikpwWKx8OqrrzKqtbUVi8XCypUrGaukpASLxcKrr76KiIiIiIh8vAzkI/F4nNOnT7N06VIMw2BkZITDhw/j8XgYGRmhqKiIoqIiEuLxOGfPnuWBBx7AMAzGW7x4MWfPniUejxOPxzl79iwPPPAAhmEw3uLFizl79izxeBwREREREfn4GMhH/H4/IyMjWK1WXnrpJT772c/yrW99C7fbTVFREb/61a8YFYlEGBkZITMzk4lYrVZGRka4dOkSkUiEkZERMjMzmYjVamVkZIRLly4hIiIiIiIfHwP5iN/vJ6GtrY1//Md/ZM2aNfzkJz+hurqau+66i3/4h3/gwIEDJPT395Mwe/ZsJjJr1iwSfD4f/f39JMyePZuJzJo1iwSfz8dUHXvrLWpqannrrbdwOp04nU5qamoQERERkZmvpqYGp9OJ0+nE6XTidDpxOp3IzTOQj/zxj38k4fz58/zLv/wLTz75JMXFxZSVlbFv3z5SUlL40Y9+RILFYmEqDMPAYrEwFYZhMFVFf/7n/Lf/+wd8xva/4fV68Xq9PPPMMyTEev2IiIiIyMz1zDPP4PV68Xq9eL1evF4vXq8XuXkG8hGz2UxCXl4ey5cvZ6zc3Fz+6q/+ivfff58LFy4wZ84cEoaGhpjI8PAwCfPmzWPOnDkkDA0NMZHh4WES5s2bx80yZdsREREREZEbYyAfeeihh0j4zGc+w0TuuusuEnw+H6mpqaSkpBAKhZhIKBQiJSWF1NRUUlNTSUlJIRQKMZFQKERKSgqpqalMlSMzFV8oioiIiIiITB8D+YjJZCIvL4+jR48Sj8cZ78MPPyRh0aJFJCxatIhTp04Rj8cZKx6Pc/LkSRYtWsSoRYsWcerUKeLxOGPF43FOnjzJokWLEBERERGRj5eBXOFv//ZviUajNDc3M1Z3dze//e1v+exnP4vJZCKhtLSUoaEhmpubGau5uZnh4WFKS0sZVVpaytDQEM3NzYzV3NzM8PAwpaWliIiIiIjIx8tAruB2u7nvvvvYvHkztbW1HD58mF//+td8/etfJ+H73/8+oyoqKsjPz2fr1q3U19fj8Xior69ny5Yt5OfnU1FRwaiKigry8/PZunUr9fX1eDwe6uvr2bJlC/n5+VRUVDAdTFl2YkE/IiIiIiJy/QzkClarlaamJpYvX05NTQ3f+ta32LBhAwk//elPWbhwIaPMZjN79uyhsLCQ6upq3G431dXVLFy4kIaGBsxmM6PMZjN79uyhsLCQ6upq3G431dXVLFy4kIaGBsxmM9fDkWGh/dwAIiIiIiIyfQzkT9xzzz3s2LGD3//+99TV1fGb3/yG119/HZfLxXi5ubk0NjZy+PBh6urqOHToEI2NjeTk5DBebm4ujY2NHD58mLq6Og4dOkRjYyM5OTlcr/xMC2+c62cigx1H8FeuQkREREREro+BTGrOnDm4XC4+/elPcy1ZWVm4XC5ycnK4lqysLFwuFzk5Odyox5bkkp5nZaA7zESGgwFEREREROT6GEjSWjE/g4nEev2IiIiIiMj1M5AZJSXbRkKs14+IiIiIiFwfAxEREREREbnMQERERERERC4zEBERERERkcsMJGk5MixcTSzoR0REREREps5AZhRTlp0EU5YdERERERG5PgYyo5iy7Ziy7IiIiIiIyPUzkKQ2YJnNQHeYsQp2HkNERERERK6fgSSt/EwLk0nJthHr9SMiIiIiIlNnICIiIiIiIpcZSNL564fjxC4cRUREREREppeBJJ17M/7IcN9RrsaUZWc4GEBERERERKbOQJKWI9OCiIiIiIhMHwMRERERERG5zEBEREREREQuM5CkNpA6m4HuMOOZsu3Eev2IiIiIiMjUGUjScmSkIiIiIiIi08dARERERERELjOQpHO+/1PEI+9zNaYsO7GgHxERERERmToDSWofWGYz0B1GRERERERunoEkLUemBRERERERmT4GkvTaz/XjC0UREREREZGbYyBJb/fxHnz9g4yVkm0j1utHRERERESmzkCS2oDFRPrgECIiIiIicvMMJKk5MlNJ8IWiiIiIiIjIzTGQGcmUZWc4GEBERERERKbOQJJOTz+MRAIkDFhmkx6NISIiIiIiN89AZoT3QlFEREREROTmGEhSc2RamIgp206s14+IiIiIiEydgSS1x5bkIiIiIiIi08NAklp6npW7o0P4+qOIiIiIiMjNMZAZy5RlJxb0IyIiIiIiU2MgSS99cAgREREREbl5BpJ0ekKfIj4YICE9z0qCLzSIiIiIiIjcHAMRERERERG5zECSWnqelfToEL7+KOOlZNuI9foREREREZGpMRAREREREZHLDGRG8IWijGfKsjMcDCAiIiIiIlNjICIiIiIiIpcZSNJLz7OSHh1CRERERERujoEknZ7+TxGPBBjPF4oiIiIiIiI3zkBmLFO2nVivHxERERERmRoDERERERERucxAkl56npW7B4fw9Q8iIiIiIiI3zkBmLFOWnVjQj4iIiIiITI2BzAiOTAu+UBQREREREblxBnJNvb29HDx4kFAoxETi8Tgej4cDBw7g8XiIx+NMJh6P4/F4OHDgAB6Ph3g8joiIiIiIfDIYyDV95zvf4amnnuLf//3fGe/MmTOUlJTgdrtZv349brebkpISOjs7Ge/MmTOUlJTgdrtZv349brebkpISOjs7uRHxSICE9DwrA91hxrMWlxNubyIW9CMiIiIiItdmIFf1wgsv8Pvf/56JhMNhnnjiCaLRKLt27eL06dPU1NQQjUZZs2YNFy9eZFQ4HOaJJ54gGo2ya9cuTp8+TU1NDdFolDVr1nDx4kWuh5FmYyqsK8oZ7DiCiIiIiIhcm4FMqrOzk+eff56MjAwmsnfvXvr6+ti0aRPLly/HbDazcuVKNm/eTDAYpKGhgVF79+6lr6+PTZs2sXz5csxmMytXrmTz5s0Eg0EaGhq4GY6MVN4LRRkvrdBFpMODiIiIiIhcm4FM6NKlS6xfv57FixfzpS99iYm0trZisVhYuXIlY5WUlGCxWHj11VcZ1draisViYeXKlYxVUlKCxWLh1VdfRUREREREPl4GMqF/+qd/4sKFC2zbto2JxONxzp49ywMPPIBhGIy3ePFizp49SzweJx6Pc/bsWR544AEMw2C8xYsXc/bsWeLxODfKkWnB1x9lvJRsG7FePyIiIiIicm0G8ifa2tp48cUXqaysJCcnh4lEIhFGRkbIzMxkIlarlZGRES5dukQkEmFkZITMzEwmYrVaGRkZ4dKlS9yI9DwrA91hRERERETk5hjIFUKhEBs3buSLX/wif/M3f8Nk+vv7SZg9ezYTmTVrFgk+n4/+/n4SZs+ezURmzZpFgs/nY6ref/99Pv/5z+N0OqmtqeX9999nIqYsO8PBACIiIiIyc9TU1OB0OnE6nTidTpxOJ06nE7l5BnKF73//+8yaNYuqqiquxmKxMBWGYWCxWJgKwzCYqvvuu4/XX38dr9fL0888zX333YcvNMh4pmw7sV4/IiIiIjJzPPPMM3i9XrxeL16vF6/Xi9frRW6egXzkpZdeor29na1bt5Kens7VzJkzh4ShoSEmMjw8TMK8efOYM2cOCUNDQ0xkeHiYhHnz5jFVRqqNkUiAUY5MCyIiIiIicnMM5CPt7e0kPP744zidTpxOJ06nkxdffJEEt9uN0+lkYGCA1NRUUlJSCIVCTCQUCpGSkkJqaiqpqamkpKQQCoWYSCgUIiUlhdTUVG7UQHcYERERERG5OQbykUceeYTVq1ezevVqVq9ezerVq1m9ejXz588n4S//8i9ZvXo1s2fPJmHRokWcOnWKeDzOWPF4nJMnT7Jo0SJGLVq0iFOnThGPxxkrHo9z8uRJFi1axI3KyLub/AwLvv4oEzFl2YkF/YiIiIiIyNUZyEe+8Y1vsGXLFrZs2cKWLVvYsmULW7ZsYenSpSS43W62bNlCWloaCaWlpQwNDdHc3MxYzc3NDA8PU1payqjS0lKGhoZobm5mrObmZoaHhyktLUVERERERD5eBnLDKioqyM/PZ+vWrdTX1+PxeKivr2fLli3k5+dTUVHBqIqKCvLz89m6dSv19fV4PB7q6+vZsmUL+fn5VFRUcDMcmRZ8oSgTScm2Eev1IyIiIiIiV2cgN8xsNrNnzx4KCwuprq7G7XZTXV3NwoULaWhowGw2M8psNrNnzx4KCwuprq7G7XZTXV3NwoULaWhowGw2cysNBwOIiIiIiMjVGcg1bdq0Ca/Xi8vlYrzc3FwaGxs5fPgwdXV1HDp0iMbGRnJychgvNzeXxsZGDh8+TF1dHYcOHaKxsZGcnBymw2NLcinecYLxTFl2RERERETk2gxkWmRlZeFyucjJyeFasrKycLlc5OTkcKNmpdmIDwZISM+zMtAdpq5iAe3nBhARERERkRtjIDOKI9OCLxRlLFO2nVivHxERERERuToDmfFMWXZiQT8iIiIiInJ1BpKUUu4pYvjCMcZzZFjw9Q8iIiIiIiLXz0CSktleRqzvKPFIgPQ8KwPdYRIcman4QlHGSi1cRri9CRERERERuToDSVqmuUuJ9R3lWkzZdkRERERE5NoMZEZxZFh4LxRlPFOWnVjQj4iIiIiITM5AZhxff5TxUguXMdhxBBERERERmZyBJL30PCsD3WES8jMtTCbW60dERERERCZnIEktHgkwFaZsOyIiIiIicnUGkrSMtPsYz5FpwRcaxBeK4gtFGWXKshML+hERERERkckZyIziyEil/dwAxTtP4N73DiIiIiIiMnUGMqM4Mi3UVSygcmUBvv4oo1KybcR6/YiIiIiIyOQMJGkZaTbikfdJSM+zMtAdJuGxJbmsmJ+BLxRllCnLznAwgIiIiIiITM5AZiRHpoXxYr1+RERERERkcgZyRzBl2xERERERkaszkBnLkWnBF4oyVizoR0REREREJmYgSctItTESCZCQnmdloDvM1Ziy7IiIiIiIyOQMZMZyZFjw9Q8yVqzXj4iIiIiITMxAZjRfKMqolGwbIiIiIiIyOQNJWrPSbMQHAySk51kZ6A4zliMzlbFMWXaGgwFERERERGRiBnJHifX6ERERERGRiRnIjOXIsPBeKMqotEIXsaAfERERERGZmIEkLSPNRjwSQEREREREpoeBzAjpeVb6uz9grPxMC77+KKNSsm3Eev2IiIiIiMjEDGTGcmRa8IUGGWXKsjPYcQQREREREZmYgcxYK+Zn4OuP0n6unwRTth0REREREZmcgSQ1I81GPBIgI+9uBrrDjFe5soA9x88zypRlJxb0IyIiIiIif8pAZjRHpoXdx3sQEREREZFrM5AZbcX8DByZFnyhKAmphcsY7DiCiIiIiIj8KQNJerG+o1zNivkZtJ/rJ8FaXM75H69DRERERET+lIEkNdPcpXx48rukjrzGQHeYiTgyLLwXipKQVugitXAZkQ4PIiIiIiJyJQNJanc99EPM9jLikQCTyc+04OuPMsqUZWc4GEBERERERK5kIEkv5Z4iRiIBJrNifga7j/cgIiIiIiJXZyBJz2wvY465k4HuMBNxZFpI8IWiJJiy7cR6/YiIiIiIyJUMZEYwUm1cjSPTwihTlp1Y0I+IiIiIiFzJQO4IK+Zn0H6uHxERERERmZyBzAjpeVYGusNMxpFh4b1QlFGxXj8iIiIiInIlA5kRZqXZuJr8TAu+/igJKdk2RERERETkTxnIjJGeZ+VqfKFBEkxZdoaDAURERERE5EoGMiMYafcRjwQY6A4zkRXzM/D1R0kwZduJ9foREREREZErGciMYKTZuBpHpgVfKIqIiIiIiEzOQO4ovlCUBFOWnVjQj4iIiIiI/P8MZEYwUm1Y08MMdIeZjCPTwqiUbBs3Ixb0IyIiIiIy0xjIjDArzYY14z8Z6A4zGUeGhfZz/SSYsuwMdhzhRsSCfs7/eB1da4uIdHgQEREREZkpDGRGMNJsGKk2rsaRmcqotEIXfU3buBHh9iZMWXZsVS0EKssQEREREZkpDGTGMNLuYyQSYDKODAvvhaIkWIvLSYgF/VyvvqZtWIvLMWXbSS1cRritCRERERGRmcBAZozM/3I/F868xtX4+qOMSi1cxmDHEa5HLOgnIa3QRcLdK75CX9M2wm1NiIiIiIgkOwOZUUYiASaTn2lhrLRCF5EOD9fLlGVnlLW4nJynn6OvaRsiIiIiIsnOQCYUi8V44403OHDgAK+//jqRSITJxONxPB4PBw4cwOPxEI/HmUw8Hsfj8XDgwAE8Hg/xeJzpkpF3N/85YCUeCTAVKdk2wu1NXI9Yr5/x0gpdxHr9iIiIiIgkOwP5Ey0tLRQVFbFmzRrWr1/P2rVrWbJkCT/96U8Z78yZM5SUlOB2u1m/fj1ut5uSkhI6OzsZ78yZM5SUlOB2u1m/fj1ut5uSkhI6OzuZTiORABNxZFrwhQYZlVbowpRlJxb0cz1Ssm2MZ8qyEwv6ERERERFJZgZyhYMHD7Jx40YcDgcvvvgip0+f5l//9V956KGH+NGPfkRjYyOjwuEwTzzxBNFolF27dnH69GlqamqIRqOsWbOGixcvMiocDvPEE08QjUbZtWsXp0+fpqamhmg0ypo1a7h48SLTJT4YYCKOjFR8/VHGSi1cRl/TNrrWFjEVw8EAE0nJtjHYcQQRERERkWRmIFfYsWMHKSkp/OIXv+Dhhx/GbDZTWFjIrl27+LM/+zN+9rOfMWrv3r309fWxadMmli9fjtlsZuXKlWzevJlgMEhDQwOj9u7dS19fH5s2bWL58uWYzWZWrlzJ5s2bCQaDNDQ0cLPS86yE+/+M4QvHGPRuZzxHpgVfKMpYaYUuwu1NxHr9xIJ+riXW68eUZWc8U5YdEREREZFkZyBXmDVrFp/73OdIT09nrLS0ND772c/y/vvvM6q1tRWLxcLKlSsZq6SkBIvFwquvvsqo1tZWLBYLK1euZKySkhIsFguvvvoq0yE8YCXWd5RB7/NMhbW4nIIdxzBl2ZkqU7ad8UzZdiIdHkREREREkpmBXKG5uZkXXniB8eLxOP/2b//GXXfdRUI8Hufs2bM88MADGIbBeIsXL+bs2bPE43Hi8Thnz57lgQcewDAMxlu8eDFnz54lHo9zM9LzrCTEIwES4pEA4zkyLfhCUcYyZdtJLVzGYMcRriUW9GPKsjOeKcuOiIiIiEiyM5Ap2bNnDxcuXGD16tUkRCIRRkZGyMzMZCJWq5WRkREuXbpEJBJhZGSEzMxMJmK1WhkZGeHSpUtMldPpxOl04nQ6cTqdOJ1OGvbvITxg5UbFev1cS6zXz0SsxeWE25sQERERkVuvpqYGp9OJ0+nE6XTidDpxOp3IzTOQa/rd737Hj370I+677z6eeuopEvr7+0mYPXs2E5k1axYJPp+P/v5+EmbPns1EZs2aRYLP52OqvF4vXq8Xr9eL1+vF6/XyzDPPMMpIsxHrO8p4jgwL7ef6GS+t0EUs6GcqUrJtTCYW9CMiIiIit9YzzzyD1+vF6/Xi9Xrxer14vV7k5hnIVR08eJAnn3ySu+++m1/84hdYrVYSLBYLU2EYBhaLhakwDIOblZ5n5eKl+zHNXcpEHJmpTCbW6+dahoMBJmPKsjPYcQQRERERkWRlIJN64YUXeOqpp8jKyqKlpQWHw8GoOXPmkDA0NMREhoeHSZg3bx5z5swhYWhoiIkMDw+TMG/ePKZDvOAFUu4pYvjCMcZbPj+dN84NMJ61uJyESIeHyfQ1bSMl20ZaoYuJpBYuQ0REREQkmRnIhH7wgx/wz//8zzz44IO0tLSQl5fHWKmpqaSkpBAKhZhIKBQiJSWF1NRUUlNTSUlJIRQKMZFQKERKSgqpqancLMfDNga6w1yNLzTIRO5e8RX+ULueicSCfsJtTdir9jOZtEIXkQ4PIiIiIiLJykD+xN///d+zf/9+vvCFL1BfX09mZiYTWbRoEadOnSIejzNWPB7n5MmTLFq0iFGLFi3i1KlTxONxxorH45w8eZJFixYxncz2Mi75WxjvsSW5tJ8bYCLW4nJivX4mMthxhJRsG9cS6/UjIiIiIpKsDOQKO3fupLW1lb/+67+mtrYWs9nMZEpLSxkaGqK5uZmxmpubGR4eprS0lFGlpaUMDQ3R3NzMWM3NzQwPD1NaWsp0SM+z0t/9AQlGmo14JMB4jkwLvlCUiZiy7MSCfsb7oP2XzC3fwNVYi8sZ7DiCiIiIiEiyMpCPhEIhduzYQUI0GuXZZ5/l2Wef5dlnn+XZZ5/l2Wef5dlnn2VkZISEiooK8vPz2bp1K/X19Xg8Hurr69myZQv5+flUVFQwqqKigvz8fLZu3Up9fT0ej4f6+nq2bNlCfn4+FRUVTIeMvLsZ6A6TYJq7lFjfUSbi6x9kMoMdRxgrFvQzHAyQVuhiKmJBPyIiIiIiychAPvLWW28xNDREwm9/+1teeeUVXnnlFV555RVeeeUVXnnlFV555RXi8TgJZrOZPXv2UFhYSHV1NW63m+rqahYuXEhDQwNms5lRZrOZPXv2UFhYSHV1NW63m+rqahYuXEhDQwNms5npMtAdJmG2fRXDF44x3or5GfhCUSaSWriM8WK9flKybUyFKcuOiIiIiEiyMpCPfPGLX8Tr9eL1evF6vXi9XrxeL16vF6/Xi9frxev1YjKZGJWbm0tjYyOHDx+mrq6OQ4cO0djYSE5ODuPl5ubS2NjI4cOHqaur49ChQzQ2NpKTk8N0efDR+/G9HSDBdM9SEga925kqU7adSIeHUedr1xGoLCOt0MVUpBYuY7DjCCIiIiIiychApkVWVhYul4ucnByuJSsrC5fLRU5ODrdCep4V39sBEu566IcMep9nqlILlzHYcYR3y/I4X7uOWK+fe5/aztzyDUyFKdtOrNePiIiIiEgyMpAZp/jbyzj5cgejjDQbsQtHGeXIsPBeKMpE0gpdFOw8xmdaugm3NzEcDGAtLmeqTFl2YkE/IiIiIiLJyEBmnAcfvZ9TL7/DQHeYBLN9FUP+/Yzl649yLaYsOynZNkRERERE7hQGMiM9+Oj9nHy5g4RU5zpGIgFiF46SkJ9pYSqsxeWkFbq4HinZNgY7jiAiIiIikowMZEYqeNjOQHeYUeZ5qxjy7+d6zC3fwNzyDVyPtEIXsV4/IiIiIiLJyEBmJMfDNnxvB5iII9OCLzSIiIiIiIhcyUBmrIHuMKPM9jIu+Vu4HUxZdmJBPyIiIiIiycZAZqT0PCvjGWk24pEAjoxUfP1RbqVYrx8RERERkWRjIDPaQHeYsWJ9R3FkWvCFotwqqYXLGA4GEBERERFJNgYyY6XnWRnLNHcpt0us14+IiIiISLIxkBltoDvMqJR7ihi+cIxRvlCUWyGt0EUs6EdEREREJNkYyIzleNjGQHeYUWZ7GZf8LVzyt+DItCAiIiIiIlcykDuKkWbjw5PfZdns33KrpGTbiPX6ERERERFJNgYyo/V3f8BYqc7vkDJ3KY/c7aX9XD+3ginLzmDHEUREREREko2BzFjpeVbGM9vLMM9bxTzLBW4VU7YdEREREZFkZCAzVkbe3Qx0hxnPbC/jkXQvb5wb4FYxZdmJBf2IiIiIiCQTA7kjGWk2Hkn/d26VlGwbsV4/IiIiIiLJxEBmrAcfvZ9TL7/DRFKd36FoeA+3iinLznAwgIiIiIhIMjGQGW+gO8x4PXd9mZHI+8QjAW6VWK8fEREREZFkYiAzWnqelYHuMOM5Mi28OeBk0Ps8t0JaoYtY0I+IiIiISDIxkBnN8bCNge4wE3nfWMQlfwsiIiIiIvK/GMiMVvCwna63/UykZ86X+Y/oPcQjAaZbSraNWK8fEREREZFkYiAz3kB3mMm8OeAk1neU6ZZW6GKw4wgiIiIiIsnEQGa0Bx+9H9/bASayfH46b37gZPjCMUREREREBAxkxkvPszLQHWY8R6aF/4jewyV/C7eCKctOLOhHRERERCRZGMiM53jYhu/tAOOtmJ/BmwNOUuYuZdC7nemWkm2jr2kbIiIiIiLJwkBmvPQ8K11v+5nIivnptAw/y1uUtx8AACAASURBVCX/fqabvWo/Cf7KVcSCfmJBPyIiIiIin2QGMuNl5N3NZL65JJff9cwhIR4JMN3ufXo7aYUuzv94HYHKMmJBPyIiIiIin1QGMuM9+Oj9nHr5HSaz+3gPCbG+o9wKc8s3YK/aj7W4nL6mbYiIiIiIfFIZyB0hPc/KQHeY8R5bksuK+em8+D/yudXmlm8g3N5EuK0JEREREZFPIgO5IzgetuF7O8BE6iru580PnAxfOMatVrDjGB+0/xJ/5SpERERERD5pDOSOkJ5npettPxNxZFqoq1iAr3+QW82UbcdetZ+0Qhf+ylWIiIiIiHySGMgdISPvbk69/A6TMdvLuC/+3zl47FVuh7nlG0g4X7sOEREREZFPCgO5Izz46P2k51kZ6A4zmVTnd/D+971UtXZxO9ir9hNub0JERERE5JPCQO4YjodttP3kCJMx28v46r1v0n6uH/e+Tm4HU5adSIeH6RDp8PBxigX9TFUs6CfS4SHc1oSIiIiIfHIYyB3j7zaXcurldxjoDjMZI83Gbx/LxhcapKq1i1vNWlzOH2rXEwv6uVGxoB9/5Sr+ULuerrVF9DVtI9zWxO0Sbmvi3bI8ApVlvFuWR1/TNvqatnG+dh2xoJ9Y0M/52nX4K1fRtbaI87XrCFSWEW5roq9pG11ri4gF/YiIiIjIx89A7ih/t7mUusebmYxp7lJifUepLC3g/3yti1ttbvkGrMXlBCrLuBGxoJ/zP15HWqGLgp3HsFW1kPBB+y+JdHi4GbGgn4RY0E8s6GcisaCfD9p/ia2qBVtVCwU7jjEqrdBFoLKMQGUZaYUu5pZvwFbVginbjq2qhXuf3k7BzmPYqlo4/+N1RDo8iIiIiMjHy0DuKA8+ej8PPno/dY83M5l4JMCK+RmsmJ9OVWsXt9rc8g1Yi8vxV67ieoXbmzBl2ZlbvoEEU7adueUbuPep7QQqy+hr2sZUxIJ+YkE/saCfvqZtdK0t4vyP1/FuWR6ByjIClWVEOjzEgn4SYkE/kQ4Pgcoy0gpdpBW6MGXbMWXbmVu+gbnlG7AWl1Ow8xgFO49hLS4nrdCFKdvO3PINmLLtjDJl27n3qe2E25roWltE19oizteuI9zWhIiIiIjcXgZyxyn+9jIGusP43g4w3mz7Ki7593PJ30Jdxf34+qO493Vyq80t30CCv3IVsaCfqQi3NRFua+Lep7czninbTsGOY0Q6PPgrVxHp8DCZWNBPoLKMQGUZXU8WkVCw8xj2qv0U7DhGwc5j5Dz9HH+oXU+gsox3y/LoerKIP9SuZ275BuaWb+BmmbLt3Pv0dgp2HsNW1UJaoYsP2n/J+dp1iIiIiMjtYyB3pOJvL+Pkyx2MZ7pnKXc9+EM+PPld5lkuUFexgN3He/CFooy1+3gPVa1d3AxfKMru4z3sPt7D7uM9nPvGzwjmLiZQWUakw8PVxIJ++pq2YatqYTKmbDv2qv3cveIr/KF2Pf7KVfgrV9G1toiutUX0NW2jr2kbgcoycp5+joKdx7BVtTC3fAOjTNl2EtIKXRTsPEbBzmN8pqWbz7R0U7DzGNbicqabKduOtbgce9V+BjuOEOnwICIiIiK3h4HckR589H5OvfwOEzHdsxSzvYxB7/Mk1FUsoHjnCXyhKAlVrV1UvdaFrz9K8Y4TTFX7uX7az/XjC0Wpau3Cve8d9hzv4Y1zA7xxbgD3vk7K+oqpML7BH2rXM5lY0E+gsox/uGcN76dkcS3W4nJsVS3cveIr3PvUdgp2HqNg5zFMWXZMWXZsVS2kFbpISCt08Uliq2rhD7XriXR4EBEREZFbz0DuWA8+ej9tPznCRFLuKWIkEuDDk9/lvxa8R13FAgqqPVS1drH77R66Nrqoq1hAQvGOE/hCUa6m/Vw/7n2dVLV24d73Dgl1FffT9uRi6ioWUFexgK6NLro2ukgrXEaF8Q38lauIBf2MF25vomnQwf/+6JcoqPbQfq6fazFl27EWl2PKtjPKWlyOtbgcU7adTypTtp255RsItzUhIiIiIreegdyxir+9jPafHGWgO8x4ZnsZw31HifUd5T89X2Xx+Sd59cv/g91v91BXsYB4JMAlfwttTy7GkZmKe987jPKFohTvOEHxjhMU7zhBVWsX7n2d1FUsoO3JxbQ9uZjK0gIcmRYm0vbkYtIKl/Hc0J/T9WQRkQ4Po2JBP6f/dQ//T8F/5bEludRVLKCqtYuE9nP9TGT38R6qWrv4OFW1dlFQ7aF4xwmul7W4nHB7E5EODyIiIiJyaxnIHSs9z8qKby/lV5ta8b0dYDyzvQwj1UbK3KUkLPnParo2ulg2+7dcPPldBr3PE7twlLqKBfj6o+w+3oN7XyfFO0/wzSW5fHNJLivmZ5BQubKAFfMzmKq2Jxfzqzl/wXsbWvlD7XreLcuja20R53+8jt9+uZYvLF1IwmNLcnFkplJQ7aF4x0nc+zpJ8IWiuPd1UrzjBFWvddF+rp/2c/18HHYf76H9XD9dG10k7D7ew/Uq2HGMvqZtRDo8iIiIiMitYyB3tOJvL+OhRwupe7yZ8VKd3yHV+R2sj7yE9ZGXMNvLGDj4Fwx6n2fOQz/krgd/yKD3eRLqKhZQ9VoXjgwLXRtdPLYkl28UjvDf/sJEZWkBjy3J5XpVriyg8b0UCnYe4zMt3diqWrBX7efN8ByW/5d0RtVVLKBro4s/bvs8u4/34N7XSfHOEzgyLFSWFtC10UVlaQHFO05yu/lCUfYc76GytICEby7J5Y1zA1wvU7adu1d8hb6mbcSCfkaF25qIBf2IiIiIyPQwkDveg4/eT3qelYHuMGMZaTZM9yxl1F0P/RCzfRV3PfhDjDQbpnuWYp63itDLBTzY9SjvlL3FP9z/e8JvfpXwm1/l4snvEvZ8lQ9Pfpd4JMCgdzvhN7/KoHc78UiAa3lsSS67j/fQfq6fBFO2HV8oiq8/yor5GUyka6OL5fPTaVu7mMrSAlbMzyBhxfwMHJkW2s/1c7v4QlH2HO/BkZnKivkZJDy2JJfdx3u4Edbicu5e8RXO/3gdXWuL6FpbxAftvyRQWcb52nXEgn7GigX9RDo8jBcL+hkVbmsiFvQjIiIiIv+Lgcj/5HjYhu/tANeS6lyH6Z6ljDLby8h8tAur6yXikfe59B/7SXV+hzkP/RDrIy+RXvI7jLT7CHu+SkKq8zvEI+9z8eR3Cb1cwKB3O4Pe7Xx48rtMpO3Jh3Dv62T38R4S9hzvYcX8DCbjyLTw2JJcHJkWxqtcWUBVaxe3S9VrXSTUVSxgrBXz09l9vIcbYS0ux161H1tVCzlPP4e9aj+2qhbSCl0EKsvoWluEv3IV52vXEagsI9zWRNfaIvyVq+hr2sb52nUEKsvoWltE19oiIh0ezv94HV1ri+haW0S4rQkRERGRO5mByP9U8LCdrrf9DHSHafvJEZ770s+pfPA56h5vZiqMNBt3PfRDrI+8hOmepRhpNkalOteRXvI7Up3rMN2zlLse+iHWR14iveR3JBhpNoy0+wi/+VUu+VuIXTjKqBXzM2hbu5iq17ooqPbQfq6fuooF3IjHluTiyEyloNqDe18nBdUeqlq7mCpfKEr7uX6mYvfxHtrP9VNZWsB431ySyxvnBrgZpmw7aYUuEkzZdqzF5RTsPIatqoW55RuwFpdjq2rh3qe3Y6tq4d6ntpNgyrZTsPMYBTuPUbDzGPc+vR171X5sVS3kPP0cH7T/kq61RUQ6PIiIiIjciQzktorH43g8Hg4cOIDH4yEej/NJkJ5nxfd2gLrHmxnoDuP+2WqqTq0n4bkv/Rzf2wF8bweYTkaajVTnOsz2MlKd60h1fofhC8cY9D7PwMG/YNC7nQRHpoWujS66Nrpoe3IxN6OuYgF1FQtYPj+duooF+PqjFO84wdX4QlG+sO0gxTtP4N7XSfGOE7Sf62cyvlCUqte6aFu7mIk8tiSXhOIdJ5hupmw7aYUu0gpdmLLtJJiy7Ziy7cwt38B/ljyFLxRlPFO2nbRCF/c+tR1bVQt9Tds4X7sOf+UqYkE/H4eamhrk9qqpqUFur5qaGuT2qqmpQW6vmpoaRJKJgdw2Z86coaSkBLfbzfr163G73ZSUlNDZ2cnHzfGwDffPVrP+wLf4u82lpOdZSXD/bDUPPno/bT85wq82tVL3eDO3iumepdz10A+xPvISVtdLJAwc/Asu+VuYTivmZ/DYklxWzM+grmIBK+ZnUFDt4VMbXse9r5Oxdh/vwb3vHf7twF66Nrro2uiisrQA975OxvKForSf66f9XD/ufe9QV7EAR6aFydRVLMCRmUrxjhO493VS1drFreQLRdl9vIfinScoqPZQUO3BF4oyninbzvspWdz71HasxeXMLd9AoLIMf+UqbpVY0E+kw0O4rYnztet4tyyPd8vyeOj//Sf8lavoa9rGJ10s6CcW9JMQC/oJtzXR17SNcFsTfU3bOF+7jnBbE+dr1+GvXEVf0zYSYkE/nyS1tbXI7VVbW4vcXrW1tcjtVVtbi0gyMZDbIhwO88QTTxCNRtm1axenT5+mpqaGaDTKmjVruHjxIh+39DwrEyn+9jLcP1vN+gPfwvGwjbrHm7nVjDQbqc51WF0vcek/9jPo3c6tUllaQNdGF3/c9nkcGRYKqj0U7zhBQbWHN84N8M0luVgDRxi1Yn4GjgwLu4/3kOALRal6rYs9x89T1drFivkZrJifwbXUVSygruJ+ls9Px9cf5VMbXse9r5Ob4QtFaT/Xj3tfJ+59nRRUeyio9lC88wRVr3VRV7GAP277PI89nEvxzhP4QlF8oSi+UJT2c/2493VSUO3hMz/10xQpIK3QRcHOY6QVuuhaW4S/chV9TdvwV66ia20RR/+vb+OvXEW4rYlRsaCfcFsTfU3b8FeuomttEf7KVXStLaKt4gG61hZxvnYd/spVvFuWR6CyjL6mbUQ6PKQVurBVtfCZlm6+35XKxZKn6Pzd63StLeLwM3/N739Szc7d/0r7uX4+CWJBP31N2whUlnH+x+voWltE15NFfND+S2JBP5EODwlphS5ivX7SCl3MLd9AwrtleQQqy3i3LI+utUVEOjzcbrGgn0iHh1vFF4qy+3gPu4/3UNXaRVVrF+59new+3sON8IWi7D7eQ1VrF7uP95BsYkE/fU3b8Feu4nztOiIdHm5U+7l+RETk1jCQ22Lv3r309fWxadMmli9fjtlsZuXKlWzevJlgMEhDQwPJoPjby0jPs/Lcl35O3ePNtP3kCAPdYQa6w/jeDvDcl35O5YPPUfd4M763A/jeDjDQHeZGGWk2rI+8xLlDR/H+ajsD3WFupcrSAtrWLmbF/Aza1i6mrmIBjy3JZbzK0gKqXuti9/EeineewJFhoa5iAW1PLqaytICpcmRaeGxJLnUVC/jjts/jyLDwqQ2vU7zjBNfDF4qy+3gPVa91sef4eRwZFhwZFuoqFlBXsYC6igV0bXSxYn4GCZWlBdRVLKB45wmKd56goNqDe18ny+en88dtn6dt7WL2HO+hqrWLhLnlG7BVtTC3fANvhufw3NCf82rR90grXEZTpICXf/4C75bl8W5ZHoHKMj5o/yWmLDtzyzcwvG4vrUXfY/Py3fwfC3/C523P8eSZ/489uAGLqzwQvv93sDDalkZYPxJjm2laT8NUBJJI7jzGya3TQWmLaSYgZDTNiIUbcw4wITEqygiG+lFp4hJJpDGJgjZiEj8fBNeG+NGxMRq70BSPYxb6osaiBGVxOpjO6Xuxe+XavHnjrs+z/dor5/c7g1VWPu/ddYBTGl/gvPqdnKOvJ1UWcbp7PpPeTTqT/Bed/OJ7G5hev4McVcuMNCffG3iYaWvcvL6pkeMdGR4idiDCWE8H72+oZqSjiZGOJkY6mogdiDDW00HsQIQ9B0cZPBzn8xo8HKe+ewDZsp/Nna8y1tPBUNjPO+ElHBkeYnr9Ds6r34lr417O3/Ee59Xv5Bx9Pefo60kvqiFVFpFeVEOqLOJ093zSi2o4f8d7uDbu5fwd7zG9fge/3xBiKOznL+3I8BAjHU0MVOTy/n3VjHQ08daSaQyF/ZyVbPHnUN89wNX/+Bxy435eOPgRvzscZ3A0ziTPzCk8uO8QrsYIt7S/yMX1TxHc3k999wD/mW37DuFqjPDgvkPsOTjKCwc/wtUYob57gG37DrHn4Ch/Dtv2HUK27OeUmt24GiPUdw+w5+Ao/x1HhocY6Wji/fuqOTI8RHpRDV846zx+vyHEA9onDFTkMlCRy0hHE7EDEWIHIjz7VCcbt+3i2ac6CW7vJ7i9H9myn1NqduNqjCBb3sDVGEG27Ce4vZ/67gH2HBzlL+3I8BC2P7/Bw3HquwfYtu8Q9d0DBLf3E9zej2zZT333AIOH49hstr8eB7a/iu7ubpxOJz6fj2N5vV6cTiddXV38T/GDhjyCmwuRSjDp8bpuHq/r5vG6brIKMqj/dYgZc6bTs+kVeja9wuN13Txe183ga+9wvMHX3uHXT/2Wwdfe4VgfvTfG4Gvv8NF7Y/RseoV/evw7/OaXX2Zd/gM8XtfNH8z1HPnwV/wlzEhzEs5zMSPNyWdZOPMMwj4XLxz8iOVzphLOc/HnEM5z8aemS5mRdhquxgj13QPsOTjK8QYPx9lzcJT67gFky37kxv28cPAjwj4XW4tnEc5zEc5zsXDmGSyceQYLZ57B8RbOPIOB2vkM1M7nT02XMlA7n+VzpzJpRpqTrcUZDI7GOaVmN/XdA7x76pn85J2pVP3+AipXV1GxfDGZi39IzU/uYXr9DiJrXufSc9dx7QUbuSS5hqrfX8CKvjPw7fiAX459Gc/MKfRU5NBTkUPlDZVcUZBPcHs/cuN+XI0RTqnZjasxgqsxgmzZzzsixPI5UwnnufjCWedxuns+6UU1nFe/E1fLXmakORmoyGWko4n3N1QzFPbzTngJv98QInYgwunu+UwaPBzntu4Bdt1xK089cD+9ux5i2ho3A9dfRNPqVfS/tJvNna+ycdsuntp8P+9vqOatJdN4a8k0BipyGQr72XnHLcQORLjH8SyXPW3Q+VQnSz68lIcWbef+b1bx4zf+yODhOIOH4+w5OMq2fYeQLfs5pWY3p9Ts5pSa3ZxSsxtXY4Q9B0c53hfOOg/Xxr184czzGAr7+XM6MjxE764HGQr7eWvJNN6/r5pJro17Oa9+J+fV78TVspfT3fN5QPuEobCf9zdUM9LRROxAhGMdGR7iyPAQYz0djPV0MOnI8BAjHU28v6GaobCfobCfkp/9L27vv5XuN5ZQ98Jyro2s4o4P76c8ei+XPaNz/+7vsfudEKW/XM2WPsVNOy7jS8/fR9PqVTz7VCdHhoc41rZ9h6h/boCe67PpuT6Hnutz2Fo8i63FsxgcjfPCwY8Ibu9HtuynvnuA/xODh+PUdw8gW/ZzSs1u6p8b4Idzp/KnpkvpqchhUn33AK7GCLJlP9v2HWLbvkNs23eIbfsOcWR4iMHDcbbtO0T/S7vZc3CUY410NPFOeAmTzlmxnnP09Zzunk96UQ2ujXu5aeA0ptfvYHr9DgYPx9l1x600/+Revv36A3xv4GG+/foD3LTjMpY9cRWlkdX8P1+6j9e++Qoff+9DOi+JE85z4Zk5hUn13QOcUrMb2bKf6VWP8uxTnYz1dDDS0cRYTwdjPR3EDkSIHYgw0tHESEcTsQMRBg/H2XNwlMHDcY411tPB+xuqeX9DNUNhP0NhP++El/DWkmkMVOQy0tHEkeEhjgwPcWR4iNiBCLEDEWIHIsQORDgyPMRfypHhIcZ6OhjpaGKko4mRjiZGOpoY6+kgdiDCWE8HsQMRxno6GOvpIHYgwlhPB+9vqGbpWRMMhf0MVOQyUJHLQEUuIx1NjPV0MNbTQexAhElHhocY6+lgrKeD2IEIYz0djHQ0MdbTwZ/LnoOjyJb9yI37GRyN87vDcSZ5Zk7BM3MK4TwXk4Lbf0twez82m+2vw4HtL86yLKLRKJmZmTgcDo6Xk5NDNBrFsiz+p5gyLZUZc6YjlSC4uZDg5kJCnaVIJZgklSC4uZDg5kKCmwtxzTmPx+u6WZf/AFuve4yeTa/Qs+kVHq/rZvS9j+nZ9ArhrHVsve4x1uU/wNbrHqNn0ys8XtfNpFBnKf57Sgl1ljJlWiot5R+z974GPnp+AX8w1zMxtINP3ljN2C9L+OSN1fzBXM+RD3/FxNAOPnljNX8w1/MHcz3HsmLv8N+xfO5UthbPIpzn4s9ta/Eswj4Xk+q7BzilZjeuxgiyZT+n1OxGbtxPffcAg6Nxfjh3KgO189laPIsZaU7+XGakOdlaPIuB2vkMjsYJbv8tg6NxBmrnMyPNybEWzjyD5XOn8s69V7G1OIOeihw8M6fgmTmFgdr5bC2exfK5U/mq80O+6vyQ//UVk+VzpzJQO5+B2vkM1M5noHY+v1h+FluLZxHOc+HafQvhPBcn8oWzziO9qIbp9Tt499R/4FXnLJo+msYPZ97CW0U/4ivfmcE9H09lTlSwZETyD0U1TK/fwdXtv2DerZs4f8d7XPyP/5vlc6fypefvI2/vXeQfuJvsoecYnpbNtRdsIi97B9ecU8u6Ty9i4cwz0D/exYw0J9Prd1C8bhuP3l7KpK+lORkcjSM37kdu3E9wez8vHPyIcJ6LPzVdykDtfAZq5zNQO5/lc6YS3N6PqzFCffcAew6OMng4zuDhOHsOjnL/N6u4+52pDFTkMtLRROxAhD0HR6nvHqC+e4D67gGC2/uRLfu5pf1Fgtv7kS37OaVmN67GCMHt/QS397Nt3yE2d77K65saebnyu5z13hs84wpwx5Jf8NXxFcyJCmTLfmTLfmTLfnw7PmDJh5JLz13Huk8v4uHfncqzT3Wy645bGajI5a0l03hryTTeCS/h/fuq+XjPo3y851HeWjKNlyu/y7Z9h7i+7wxWWfn8ZnYp5+94D9fGvZy/4z2m1+/gnBXrOd09n9Pd8zlnxXrO3/Eero17cW3cy/k73sPVspflc6eyfO5UvvxP9/Fy5XcZCvsZ6Whi275D1D83QE9FDgtnnsGxFs48g63Fs9haPIuB2vlsLc5gz8FRXI0R6rsHqO8eYNu+Q2zbd4hJR4aHiB2IMNbTQe+uB3l9UyMX1z/J4GiccJ6LnuuzGaidz/K5U5k0I81JOM9Fz/U59FTk8MO5U3nh4Ee8cPAjnn+lj5GOJgauz+XTsq/zjYeuI+neq/lTrYeXje8yFPYzFPbz7FOdTK/fQXpRDV846zwmDR6OM3g4zrZ9h+idtZzku6Kc/7MhloxIbp11O/GSOzmvfifn1e/kvPqduFr2cvE//m+u+uk20otqmHTkgyGcj9zEtDVuPFsWoX+8ix3/0MMrUzoojazmpU9/yrdff4CND+5kc+erHPlgiNiBCGM9HYz1dDB4OM62fYfYe7vi07Kv86daD4+u/CHbQ8t5f0M1AxW5xA5EON09n9Pd80kvquGcFetxbdzL+Tve44/V7UTNKI+uXM6jK5fzcuV32XXHrey641aaf3Ivu+64lXfCSxgK+xnpaCJ2IMKeg6McK3YgwkhHE0NhP0NhPwMVuQxU5PL+hmrGejo46sjwELEDEcZ6OhgK+xkK+xm4PpeRjiaO+sKZ5zEpdiDCWE8HsQMRRjqaiB2IEDsQYaSjidiBCKe75/POqWcy7l3BH6vbeeHaJ+jKXcNt3QPUtr/IUw/cz647buWtJdN4dOVynnrgfjqf6mSko4nYgQiTenc9yFtLpjFQkctIRxMbt+2ivnuAwcNxBg/H2XNwlG37DrHn4ChRM8pYTwe9ux5kpKOJsZ4Oenc9SO+uB7nq1gdY89NHCMz4IwO189laPItwnotwnovlc6eyfO5UFs48g3Cei57rc5hxhpNTanZT3z3Af2XwcJxt+w4R3N5PcHs/9d0D7Dk4is1m+3wc2P7iYrEYiUSCtLQ0TiQ1NZVEIsHExASfx0UXXYSmaWiahqZpaJqGpmlomoamaWiahqZpaJqGpmlomoamaWiahqZpaJqGpmlomoamaWiahqZpaJqGpmlomoamaWiahqZpaJqGpmlomoamaWiahqZpaJqGpmlomoamaWiahqZpaJqGpmlomoamaWiaxlWrf8Cmg3fT9i8baX75LjY0b2BD8wba/mUjat1y7nzpFrb/YRPNL99F279sZNPBu7nzpVu486VbUOuWo2kamqaRK+ei1i3n4fef5uGdbtatWsydV/2JDdccYFPoS2y5+8s8eu879Gz6Ff/UuJ5f/HQHj977Dj2bfsVTd/6W9VeW0VhQQmeomK7aVXSGitmyvIQty0vwuwP43QH87gB+dwB9wVL0BUtpLChhXX42W5aXsGV5CfqCpegLlqIvWIq+YCl+dwC/O4DfHUBfsBR9wVIqMlcTzlrHqgsbaPCsYv2VZWxZXsKW5SV0horZsryExoISGgtKaCwoQV+wFH3BUvzuAH53gGUXKPaW/pR/vaGNS1pfoOb5l1n22F6++tjrfP/FJ1iw/SHO29jKWS3reavhRyy7QNFYUMKW5SXoC5bidwfQFyxl2QWKZRcoKjJXs+rCBioyV1ORuZr1V5ax/soy1lxSTmeomEeDZay/sow1l5Sz/soy1l9Zxvory1hzSTl3LbyVs1rWc9H2+0k03ktF5moqMldTkbmaiszVVGSupiJzNcsuUFRkruauhbeyQd7N7mvr2X1tPRWZq2nwrKLBs4rHVjTw2IoG7ivdwpblJTQWlLDsAkVF5mo2yLtpX7qJ2IYK/uX261mm5aAvWMqyCxQVmatZdoGiInM1668sY/2VZay/soxblqxl94O/5A+/fB2f4wNWHHiajx56lZ5Nv8L9ZBvX/+Zpql7dxlda7uDZ4I3oC5bSWFBCY0EJIf8aNrW/Rt/YF+gb+wIH/jiDnb9Op3VdN97+57j+N09z5ZuvkDow2JLGZgAAIABJREFUxI+bf0vtrjMJ3R6l0vuPrLmknI2LqvhgbS27r60n0XgvC7Y/xILtD7Fg+0N88b7b+WXoehoLSqhZUErNglJqFpTSu/IWLnhiO197bZCeTa9w26pnqQ48yvLSXdy26ll6Nr3Cm+9+i9YP83ix/Vc8ph4gct1dHNz2DG/d9zTxzVtJPPk8c595nNkdzXy39VYWPfEz7tu7iaX/9DBnPvQIszua+bi2gSn33M1Axxu8MJDBio0f8PxPdvLF+25nxaubueCJ7Ti3P41z+9O4nnsKz4tb8Ly4hUX7n+R3T/US6TxEh+lm8yelhD+6mrVfuImyxD2UDVxDWU8mKzrPZUXnuVQNl1M/cSNPv53Dl8bSmLL312y+6WH87gB+dwC/O0CxvJFieSNB/UmC+pMUyxvRFyylsaAEvzvAsgsUpZc1Ero9Sln9ftbtnsLd7/nZ9cpZ9Gx6hfE7bsf3ws+567IgFdkl3JZbzG25xdyWW8xtucXcllvMbbnFVGSXcNdlQb71s5+w9J8exn3Xatx3reZLaww+rm1gx6VLeLI4RKfxU567vYO3NjzNQMcbNO5/joJH6vjtD8vZs7SCiuwSKrJLuC23mIrsEm7LLea23GLuufJaXltZwxfvu50v3nc7i55o5WuvD7L9sId//P1C1u2ewk39kg7TzYHol3iy72xafutm8yelfKf8Jb5z+Qa+c/kGrriknuWlu1heuottP+7horGvcPm+l7jgie3kPHIfOY/cR+/KW/C7A/jdAfQFSwn511AsbyTkX8MNagPh5tcJN79O029msv2whzbz67zY/itebP8V+7sP83b0TFa9+A2qdzj55YGzefbjK/H/fCrFv7iI4l9cRPEvLqKm20VX3wy2H/ZwU7+kw3Tz5bf/xOF9MV557l22DM3hmme+wVXhfq6+4WVKg/+b/GVPsvAHj7DwB4/woxv3ceP+S9j8SSmbPymlfuJGNn9SyuZPSnn24yvZ/Ekpwfer2PvSKfRseoVO46d8+KMf0XJxEfdffhUNl5bQafyU9s1v07wvg+Z9GdzyboBb3g3w084v89ztHTxeUMiOS5fwZHGITuOnPHd7B7teOYuG56ey6ndLqHotl+BPfkdZ/X6uvuFlgj/5HcGOMwh2nEGw4wxWdJ5L2YMWZQ9arOg8l7IHLX60fi/RKSEqfvo+P7pxH9t+3MOjT8Z5891v8Xb0TDpMNx2mm1W/W8LmT0rZ/EkpmwZ9XNPr55pnvoH/51O55Z0AZYl7uOXdAO2b3+bMhx7BfddqniwO8dqSq/nwRz/iS2sMPvzRj/jnipt47vYO3trwND2bXuG52zt4a8PTvLXhaQp/+Syr+3uYcs/d7Lh0CTsuXULLxUXcllvMbbnF7Lh0CS0XF3FbbjEV2SW8f+PNXPerXfRseoWFP3iEgrmVVGSX4HcH8LsD+N0BCuZWcsUl9Swv3cW2H/fwzrZfMPDoGxzc9gy3rXqW71y+gYK5lfjdAfzuAH53AL87gN8doGBuJVdcUs8Vl9RzxSX1FMytxO8O4HcH8LsD+N0B/O4AfncAvzuA3x3A7w7gdwfwuwP43QH87gB+dwC/O4DfHcDvDuB3B/j2qXPwuwP43QH87gB+dwC/O4DfHcDvDuB3B/C7A/jdAfzuAH53AL87gN8dwO8O4HcH8LsD+N0B/O4AfncAvzuA3x3A7w7gdwfwuwP43QH87gB+dwC/O4DfHcDvDuB3B/C7A/jdAfzuAH53AL87gN8dwO8O4HcH8LsD+N0B/O4AfncAvzuA3x3A7w7gdwfwuwP43QH87gB+dwC/O4DfHcDvDuB3B/C7A/jdAfzuAH53AL87gN8dwO8O4HcH8LsD+N0B/O4AfncAvzuA3x3A7w7gdwdYMEuiaRqapqFpGpqmoWkamqahaRqapqFpGpqmoWkamqahaRqapqFpGpqmoWkamqZx0UUXYfvvcWD7ixsdHWVScnIyJ5KUlMSkwcFBPo+2tjZM08Q0TUzTxDRNTNPENE1M08Q0TUzTxDRNTNPENE1M08Q0TUzTxDRNTNPENE1M08Q0TUzTxDRNTNPENE1M08Q0TUzTxDRNTNPENE1M08Q0TUzTxDRNTNPENE1M08Q0TUzTxDRNTNPENE1M08Q0TUzTxDRN9r/5GvvffI2dBx5m54GH2f/ma5imiWmamKbJ/jdfY/+br2GaJqZpYpompmlimiamaWKaJqZpsv/N19jY+xPqfx2i/tchSh8JUfpIiIWl1eQsvpVpso7TtCpO06pwzatkmqzjrNwgF14RZH5+JadpVUyTdZymVeGaV4lrXiW6oaMbOrqhoxs6/oCBP2AwP7+S07QqXPMqcc2rxB8w8AcM/AEDf8BAN3R0Q0c3dPwBA3/AYNUGP+FIITfvXMKypmoWllbjmleJa14lp2lVuOZVMj+/kvn5lczPr8QfMPAHDHRDRzd0qmoXs2qDn9Wt07nx0VNY3Tqd6+//CpXlXyNUWsLKxkpWNlZSsqqK73y3lpWNlczPr8Q1rxJ/wEA3dPwBg5WNlaxsrGTVBj8VzT4adwVZs6WKhaXVXHhFkJJVVUyTdZyVG2RhaTUlq6pYWFrNwtJqFpZWU7KqivK1QUpWVVGyqoqVjZWsvDuXlXfnsmqDn9t+NouVd+ey8u5cbv2Jl9t+NotVG/zcvHMJKxsrWdlYyZotVSxrqmZZUzXaD6o5KzfIwtJqXPMqmZ9fScPWW1i1wU9Fs4+Cmms5TavCNa+S+fmV+AMGKxsrKV8bZGVjJWu2VLGwtJqFpdUsLK2mZFUVC0ur0X5QzWlaFdoPqtF+UM00WYf2g2q+U3INC0urufCKICWrqvAHDObnVzI/vxJ/wGB+fiWnaVWcplVxmlbFwtJqrlt9C56FAb5Tcg1zPAV4FgbQDZ2q2sVU1S7mupu/Q9naIJcvXY4/YFBVu5iq2sVU1S5mZWMlVbWL8QcM5udXMj+/Et3Q0Q0d3dDRDZ1QaQnhPBfhPBfhPBe3/nAq4TwX4TwX4TwXNy+aje+yK5iSv5Jvr7gKcdWVBD1zWH2dF99lVxD0zOGKgnym5K8kvaiGzMXLmHV1CG/x1VxRkI/bdw2Zi5eRXlRDelENnmAVuqGjGzr+gIE/YBAqLeGGpT5uWOrjmsvz8CwM4FkYwB8w0A0d3dAJlZYQznMR9Mwh6JnD+mAWNy+azQ1LfYRKSwiVlnDDUh/hPBfhPBcrSy6jePFSdENHN3R0Q0c3dHRDRzd0dENHN3R0Q8cfMJifX4lu6KxsrCS44odU1S5GN3R0Q+eGpT4yFy8jvagGt+8aihcvpai8kqLySjzBKjzBKjzBKjzBKjzBKjzBKorKKykqr6SovBJv8dWkF9WQXlRDelENmYuXkV5UQ3pRDelFNaQX1ZBeVEN6UQ3fXnEVU/JXMuvqEJ5gFUXllRSVV+IJVlFUXoknWIUnWIU/YOAPGPgDBv6AQXpRDelFNSwoqsQfMNANHd3QKSqv5PxF1bh91+C77AqarvoHwnkubl40m5sXzeaGpT7CeS7CeS7CeS5uXjSbG5b6CJWWoBs6uqGjGzq6oaMbOv6AgT9goBs6/oCBP2DgDxj4Awb+gMGCokoWFFUyJX8lU/JXMuvqEJ5gFbqhoxs6odISwnkuwnkuwnkuwnkuwnkuwnkubl40m+LFS9ENnaLySmZdHWLW1SGm5K/k0u9dzc2LZnPDUh+h0hJWrfRw86LZhPNchPNchPNchPNchPNchPNchPNchPNchPNchPNchPNchPNcpBfVkF5UQ3pRDelFNcy6OsT5i6pZUFRJelENmYuXcUVBPlcU5HNd/lyuy5/LFQX5pBfVMCV/JelFNaQX1ZBeVEN6UQ2Zi5ex9JoAodISQqUlhEpL0A2dUGkJodISbljq44alPm5Y6iNUWkKotIRQaQmh0hJCpSWoK5YQznMRznMRznMRznMRznNx86LZ3LDUR6i0hFBpCaHSEsJ5LsJ5LsJ5LsJ5Lm5eNJtwnotwnotwnovr8ueSuXgZ6UU1pBfVkLl4GelFNaQX1ZBeVEN6UQ3pRTWkF9WQXlRDelEN6UU1pBfVkF5UQ3pRDelFNaQX1ZBeVEN6UQ2zrg7hCVbhCVaRXlTDrKtDeIJVFJVXUlReydJrAoTzXITzXIRKSygqr0Q3dHRDRzd0wjXf44alPsJ5LsJ5Lm5eNJtwnougZw7hPBc3L5pNqLQE3dDRDR3d0NENHd3QCZWWcMNSHzcs9XHDUh+h0hJ0Q0c3dHRDRzd0dENHN3R0Q0c3dHRDRzd0dENHN3R0Q0c3dHRDRzd0dENHN3R0Q0c3dHRDRzd0dENHN3R0Q0c3dHRDRzd0dENHN3R0Q0c3dHRDRzd0dENHN3R0Q0c3dHRDRzd0dENHN3R0Q0c3dHRDRzd0dENHN3R0Q0c3dHRDRzd0dENHN3R0Q0c3dHRDRzd0dENHN3R0Q0c3dHRDRzd0dENHN3R0Q0c3dHRDRzd0dENHN3R0Q0c3dHRDRzd0dENHN3R0Q0c3dHRDRzd0dENHN3R0Q0c3dHRDRzd0dENHN3R0Q6etrQ3TNDFNE9M0MU0T0zQxTRPTNDFNE9M0MU0T0zQxTRPTNDFNE9M0MU0T0zQxTZO2tjZs/z0ObH9xTqeTz8PhcGD7vzNlWipTpqWSVZBBVkEGWQUZSCWQSiCVIKsgA6kEUgmkEkglyCrIQCqBVAKpBFIJpBJIJZBKIJVAKoFUAqkEUgmkEkglkEoglUAqgVQCqQRSCaQSSCWYeck8HKdPJ+0bGcyYM52sggykEkglkEoglUAqgVQCqQRSCaQSSCWQSjC72MfMS+Zxdu61nKZVc3butZydey2zi31IJcgqyCCrIIOsggykEmQVZCCVQCqBVAKpBFIJsgoyyCrIYOYl85h5yTzSvpHBjDnTySrIQCpBVkEGWQUZSCXIKsggqyCDrIIMsgoyyCrIIKsgg6yCDLIKMsgqyCCrIINvXr6Eb16+hJmXzOPs3Gv55uVL+OblS/jm5Us4O/daZl4yj7RvZJBVkEFWQQYz5kxnxpzpzJgznayCDKQSZBVkIJVAKsGMOdOZeck8Zl4yj6yCDKQSSCWQSiCVIKsgg6yCDLIKMpgxZzpZBRlkFWSQVZBBVkEGWQUZZBVkIJUgqyCDrIIMsgoyyCrIIKsgg6yCDKQSZBVkIJVAKoFUAqkEUgmkEkglkEqQVZBBVkEGUgmyCjKQSiCVQCrB7GIfs4t9zC72MfOSeUglkEowu9jH7GIfs4t9ZBVkMLvYh1QCqQRSCaQSSCWQSiCVQCqBVAKpBFIJZhf7kEoglUAqgVQCqQRSCWYX+5BKIJUgqyADqQRSCaQSSCWQSiCVQCqBVAKpBFIJpBJIJZBKIJVAKoFUAqkEUgmkEkglkEoglUAqgVQCqQRSCaQSSCWQSiCVQCpBVkEGUgmkEkglkEoglUAqgVSCrIIMpBJIJZBKIJVAKoFUAqkEUgmkEkglkEoglUAqQVZBBlIJZhf7kEoglUAqgVQCqQRSCaQSSCWQSiCVQCqBVAKpBFIJpBJIJZBKIJVAKoFUAqkEUgmkEkglkEoglUAqgVQCqQSzi31IJZBKIJVAKoFUAqkEUgmkEkglkEoglUAqgVQCqQRSCaQSSCWQSiCVQCqBVAKpBFIJZhf7kEoglUAqgVQCqQRSCaQSSCWQSiCVQCqBVAKpBFIJpBJIJZBKIJVAKoFUAqkEUgmkEkglkEoglUAqgVQCqQRSCaQSSCWQSiCVQCqBVAKpBFIJpBJIJZBKIJVAKoFUAqkEUgmkEkglkEowu9iHVAKpBFIJpBJIJZBKIJVAKoFUAqkEUgmkEkglkEoglUAqgVQCqQRSCaQSSCWQSiCVQCqBVAKpBFIJpBJIJZBKIJVAKoFUAqkEUgmkEkglkEoglUAqgVQCqQRSCaQSSCWQSiCVQCqBVAKpBFIJpBJIJZBKIJVAKoFUAqkEUgmkEkglkEoglUAqgVQCqQRSCaQSSCWQSiCVQCqBVAKpBFIJpBJIJZBKIJVAKoFUAqkEUgmkEkglkEoglUAqgVQCqQRSCaQSSCWQSiCVQCqBVAKpBFIJpBJIJZBKIJVAKoFUgtnFPqQSSCWQSiCVQCqBVAKpBFIJpBJIJZBKIJVAKoFUAqkEUgmkEkglkEoglUAqgVQCqQRSCaQSSCWQSiCVQCqBVAKpBFIJpBJIJZBKIJVAKoFUAqkEUgmkEkglkEoglUAqgVQCqQRSCaQSSCWQSiCVQCqBVAKpBFIJpBJIJZBKIJVAKoFUAqkEUgmkEkglkEoglUAqgVQCqQRSCaQSSCWQSiCVQCqBVAKpBFIJpBJIJZBKIJVAKoFUAqkEUgmkEkglkEoglUAqgVQCqQRSCaQSSCWQSiCVQCqBVAKpBFIJpBJIJZBKIJVAKoFUghlzpmP7++HA9hf3pS99iUmffvopJ/LHP/6RSV/96lex2Ww2m81ms9lsfzsObH9xp512GqeeeiqHDx/mRA4fPsypp57Kaaedhs1ms9lsNpvNZvvbcWD7q7jwwgv59a9/jWVZHMuyLN544w0uvPBCbDabzWaz2Ww229+WA9tfRV5eHp9++imPPfYYx3rsscf44x//SF5eHjabzWaz2Ww2m+1vy4Htr6K4uJivfe1r/PjHP+ahhx4iEonw0EMPsXbtWr72ta9RXFyMzWaz2Ww2m81m+9tyYPurSElJ4cEHH8TtdtPY2EgwGKSxsZELLriAtrY2UlJSsNlsNpvNZrPZbH9bDmx/NVOnTuWRRx7h5ZdfZuvWrbz44os88sgjnH322dhsNpvNZrPZbLa/PQe2v7ozzzyT+fPnc/bZZ2Oz2Ww2m81ms9n+fjiw2Ww2m81ms9lsNtu/cWCz2Ww2m81ms9lstn/jwGaz2Ww2m81ms9ls/8aBzWaz2Ww2m81ms9n+jQPb/wiWZRGJROjs7CQSiWBZFrb/nkgkwtDQEJ/FsiwikQidnZ1EIhEsy+KzWJZFJBKhs7OTSCSCZVnY/t2RI0d44YUX6OzsZPfu3cRiMT6LZVlEIhE6OzuJRCJYlsVnsSyLSCRCZ2cnkUgEy7Kw/bs//OEP9PT00NXVxT//8z/zn7Esi0gkQmdnJ5FIBMuy+CyWZRGJROjs7CQSiWBZFrb/vw8++IDnn3+ew4cPcyKWZRGJROjs7CQSiWBZFp/FsiwikQidnZ1EIhEsy8IGiUSCWCxGLBYjFosRi8WIxWLEYjEmJiY4nmVZRCIROjs7iUQiWJbFZ7Esi0gkQmdnJ5FIBMuysP2HaDTKc889x/PPP88HH3zAZ7Esi0gkQmdnJ5FIBMuy+CyWZRGJROjs7CQSiWBZFie7WCxGLBYjFosRi8WIxWLEYjFisRixWIxYLEYikeBYlmURiUTo7OwkEolgWRafxbIsIpEInZ2dRCIRLMvC9h8c2P7u9fX14fV6CQaDhEIhgsEgXq+X/v5+bP939u7dSzAYZO/evZxIX18fXq+XYDBIKBQiGAzi9Xrp7+/neH19fXi9XoLBIKFQiGAwiNfrpb+/n5Pdjh07yM3NpaysjFAoREVFBXPnzuVnP/sZx+vr68Pr9RIMBgmFQgSDQbxeL/39/Ryvr68Pr9dLMBgkFAoRDAbxer309/dzsnv88ccRQqCUoqqqiqKiIvLz83n77bc5Xl9fH16vl2AwSCgUIhgM4vV66e/v53h9fX14vV6CwSChUIhgMIjX66W/vx/b/1dVVRUrVqzgzTff5Hh9fX14vV6CwSChUIhgMIjX66W/v5/j9fX14fV6CQaDhEIhgsEgXq+X/v5+Tnb19fVkZ2eTnZ1NdnY22dnZZGdnk52dzU033cSx+vr68Hq9BINBQqEQwWAQr9dLf38/x+vr68Pr9RIMBgmFQgSDQbxeL/39/ZzsPvzwQ4LBIN/73vcwDIMVK1bg8Xi49957OV5fXx9er5dgMEgoFCIYDOL1eunv7+d4fX19eL1egsEgoVCIYDCI1+ulv7+fk1l2djbZ2dlkZ2eTnZ1NdnY22dnZZGdnk52dTXZ2Nnv37uWovr4+vF4vwWCQUChEMBjE6/XS39/P8fr6+vB6vQSDQUKhEMFgEK/XS39/P7Z/58D2d21sbIzy8nLi8Titra309vbS3NxMPB6nrKyM8fFxbP9nXn31VVasWMFnGRsbo7y8nHg8TmtrK729vTQ3NxOPxykrK2N8fJyjxsbGKC8vJx6P09raSm9vL83NzcTjccrKyhgfH+dk9fzzz1NbW8uMGTN4+OGH6e3tZdeuXWRnZ3PPPffwyCOPcNTY2Bjl5eXE43FaW1vp7e2lubmZeDxOWVkZ4+PjHDU2NkZ5eTnxeJzW1lZ6e3tpbm4mHo9TVlbG+Pg4J6tIJMKNN96Iy+Vix44d9Pb2sm7dOj744AOCwSCxWIyjxsbGKC8vJx6P09raSm9vL83NzcTjccrKyhgfH+eosbExysvLicfjtLa20tvbS3NzM/F4nLKyMsbHx7H9u/vvv5/XX3+dExkbG6O8vJx4PE5rayu9vb00NzcTj8cpKytjfHyco8bGxigvLycej9Pa2kpvby/Nzc3E43HKysoYHx/nZDY0NERycjKFhYUUFhZSWFhIYWEhhYWF5ObmctTY2Bjl5eXE43FaW1vp7e2lubmZeDxOWVkZ4+PjHDU2NkZ5eTnxeJzW1lZ6e3tpbm4mHo9TVlbG+Pg4J6tEIkEwGOTVV1+ltraW3t5enn32WebOnUtLSws7d+7kqLGxMcrLy4nH47S2ttLb20tzczPxeJyysjLGx8c5amxsjPLycuLxOK2trfT29tLc3Ew8HqesrIzx8XFOVoWFhRQWFlJYWEhhYSGFhYUUFhZy2WWXMencc88lIyODSWNjY5SXlxOPx2ltbaW3t5fm5mbi8ThlZWWMj49z1NjYGOXl5cTjcVpbW+nt7aW5uZl4PE5ZWRnj4+PYwIHt71p7ezsjIyPU1dXh8XhISUnB5/PR0NDA8PAwbW1t2D6fI0eO0NLSwvLly5mYmOCztLe3MzIyQl1dHR6Ph5SUFHw+Hw0NDQwPD9PW1sZR7e3tjIyMUFdXh8fjISUlBZ/PR0NDA8PDw7S1tXGyamlp4dRTT2XLli3MmTOHlJQU3G43ra2tfPnLX2bz5s0c1d7ezsjICHV1dXg8HlJSUvD5fDQ0NDA8PExbWxtHtbe3MzIyQl1dHR6Ph5SUFHw+Hw0NDQwPD9PW1sbJauPGjSQlJdHS0sIFF1xASkoK+fn5VFVVMTw8zO7duzmqvb2dkZER6urq8Hg8pKSk4PP5aGhoYHh4mLa2No5qb29nZGSEuro6PB4PKSkp+Hw+GhoaGB4epq2tDRv09/dz7733csYZZ3Ai7e3tjIyMUFdXh8fjISUlBZ/PR0NDA8PDw7S1tXFUe3s7IyMj1NXV4fF4SElJwefz0dDQwPDwMG1tbZzMXnvtNebNm8fatWtZu3Yta9euZe3ataxdu5arrrqKo9rb2xkZGaGurg6Px0NKSgo+n4+GhgaGh4dpa2vjqPb2dkZGRqirq8Pj8ZCSkoLP56OhoYHh4WHa2to4Wf385z/nrbfeYs2aNSxbtoyUlBS+/vWvs27dOk499VQefvhhjmpvb2dkZIS6ujo8Hg8pKSn4fD4aGhoYHh6mra2No9rb2xkZGaGurg6Px0NKSgo+n4+GhgaGh4dpa2vjZLV27VrWrl3L2rVrWbt2LWvXrmXt2rX867/+K8nJyWzcuJEpU6Ywqb29nZGREerq6vB4PKSkpODz+WhoaGB4eJi2tjaOam9vZ2RkhLq6OjweDykpKfh8PhoaGhgeHqatrQ0bOLD9Xevu7sbpdOLz+TiW1+vF6XTS1dWF7fPRdZ17770Xj8fDLbfcwmfp7u7G6XTi8/k4ltfrxel00tXVxVHd3d04nU58Ph/H8nq9OJ1Ourq6OFklJSVx8cUXM2XKFI51+umnM3v2bN59912O6u7uxul04vP5OJbX68XpdNLV1cVR3d3dOJ1OfD4fx/J6vTidTrq6ujhZFRUVUV5eztSpUznWOeecw6ShoSGO6u7uxul04vP5OJbX68XpdNLV1cVR3d3dOJ1OfD4fx/J6vTidTrq6ujjZTUxMEAqFyMnJIT8/nxPp7u7G6XTi8/k4ltfrxel00tXVxVHd3d04nU58Ph/H8nq9OJ1Ourq6OFkNDQ3x6aef8o1vfIP/Snd3N06nE5/Px7G8Xi9Op5Ouri6O6u7uxul04vP5OJbX68XpdNLV1cXJ6plnniE9PZ2rr76aY6WlpbFlyxbWrFnDUd3d3TidTnw+H8fyer04nU66uro4qru7G6fTic/n41herxen00lXVxe2/7Bx40ZeffVVqqur0TSNo7q7u3E6nfh8Po7l9XpxOp10dXVxVHd3N06nE5/Px7G8Xi9Op5Ouri5s4MD2d8uyLKLRKJmZmTgcDo6Xk5NDNBrFsixs/7VvfetbPPDAA2zcuJH09HROxLIsotEomZmZOBwOjpeTk0M0GsWyLCzLIhqNkpmZicPh4Hg5OTlEo1Esy+Jk9Nhjj3H//fdzPMuy+M1vfsMXv/hFJlmWRTQaJTMzE4fDwfFycnKIRqNYloVlWUSjUTIzM3E4HBwvJyeHaDSKZVmcjL7//e9TVVXF8V588UUmzZ07l0mWZRGNRsnMzMThcHC8nJwcotEolmVhWRbRaJTMzEwcDgfHy8nJIRqNYlkWJ7O77rqLDz/8kKamJk7Esiyi0SiZmZk4HA6Ol5OTQzQaxbIsLMsiGo2SmZmJw+HgeDk5OUSjUSzL4mTU39/PpOzsbF577TXa29vZuXMn/f39HMuyLKLRKJmZmTgcDo6Xk5NDNBrFsiwsyyIajZKZmYnD4eB4OTk5RKNRLMviZGNZFr29vcybNw+Hw0EikeDll18mEomQSCTIzc0lNzeXSZZlEY1GyczMxOFwcLycnBx4TYQmAAATJUlEQVSi0SiWZWFZFtFolMzMTBwOB8fLyckhGo1iWRY2eO+992hpaeFb3/oWpaWlHGVZFtFolMzMTBwOB8fLyckhGo1iWRaWZRGNRsnMzMThcHC8nJwcotEolmVxsnNg+7sVi8VIJBKkpaVxIqmpqSQSCSYmJrD910KhEBdffDH/mVgsRiKRIC0tjRNJTU0lkUgwMTFBLBYjkUiQlpbGiaSmppJIJJiYmMD2Hx588EE+/PBDCgsLmRSLxUgkEqSlpXEiqampJBIJJiYmiMViJBIJ0tLSOJHU1FQSiQQTExOc7N5++206OzspLS3l0UcfZdmyZcyZM4dJsViMRCJBWloaJ5KamkoikWBiYoJYLEYikSAtLY0TSU1NJZFIMDExwcmqp6eHhx9+mHA4zNlnn82JxGIxEokEaWlpnEhqaiqJRIKJiQlisRiJRIK0tDROJDU1lUQiwcTEBCej3t5eJjU2NhIIBLj99tu5+eabWbRoEWvWrCGRSDApFouRSCRIS0vjRFJTU0kkEkxMTBCLxUgkEqSlpXEiqampJBIJJiYmONkMDQ2RSCRITU3l5z//ObNnz6a0tJRgMEhubi6PP/44R8ViMRKJBGlpaZxIamoqiUSCiYkJYrEYiUSCtLQ0TiQ1NZVEIsHExAQ2uPfee/n0009ZvXo1x4rFYiQSCdLS0jiR1NRUEokEExMTxGIxEokEaWlpnEhqaiqJRIKJiQlOdg5sf7dGR0eZlJyczIkkJSUxaXBwENufx+joKJOSk5M5kaSkJCYNDg4yOjrKpOTkZE4kKSmJSYODg9j+3UsvvcQ999zDueeey4oVK5g0OjrKpOTkZE4kKSmJSYODg4yOjjIpOTmZE0lKSmLS4OAgJ7sHHniAUCjEyy+/zDnnnMOFF17IUaOjo0xKTk7mRJKSkpg0ODjI6Ogok5KTkzmRpKQkJg0ODnIyOnz4MLW1tVx++eV8//vf57OMjo4yKTk5mRNJSkpi0uDgIKOjo0xKTk7mRJKSkpg0ODjIyWhwcJBJGRkZPPPMM/zmN79h+/btZGZm8sQTT3DnnXcyaXR0lEnJycmcSFJSEpMGBwcZHR1lUnJyMieSlJTEpMHBQU42Q0NDTOrp6eHOO++krKyMTZs20djYyBe/+EVuvPFGOjs7mTQ6Osqk5ORkTiQpKYlJg4ODjI6OMik5OZkTSUpKYtLg4CAnu9/97nc88cQTzJ49m4svvphjjY6OMik5OZkTSUpKYtLg4CCjo6NMSk5O5kSSkpKYNDg4yMnOge3vltPp5PNwOBzY/jycTiefh8PhwOl08nk4HA5s8Pzzz3P99dfzla98hS1btpCamsokp9PJ5+FwOHA6nXweDoeDk92aNWvo7+/n2Wef5etf/zo1NTW0tLQwyel08nk4HA6cTiefh8Ph4P9tD35CJjcIPo5/jXmaJ+4gpesQZoXJuqLPYRjiIpaSimu1NoIIHvpADmWXYC8q9PAI0lYoWJLxUjzY2vrnMExG45+syKIPpWDtOg7jH1xmjg691IPFgwYRCkuaTSXzMrzTh6m7lPKyL/P7fHbRY489xrvf/W6+8Y1v8N/s7+9zKwzDYH9/n1thGAa76OLFizz11FM899xzfOhDH2Jvb4/z588zHA45ffo0WZbx73//m/39fW6FYRjs7+9zKwzDYNe88cYbNP7+97/z7W9/my9/+cvcd999PPjgg/zkJz/BNE2eeuopGvv7+9wKwzDY39/nVhiGwa7LsozGxYsXOWl/f59bYRgG+/v73ArDMNh1BnLbarVaNMqyZJuqqmh0u13kndFqtWiUZck2VVXR6Ha7tFotGmVZsk1VVTS63S677nvf+x5f+cpXaLfbXL58mbNnz7LWarVolGXJNlVV0eh2u7RaLRplWbJNVVU0ut0uu+7OO+/EMAzOnTvHd7/7XU6fPs13vvMdbty4QavVolGWJdtUVUWj2+3SarVolGXJNlVV0eh2u+yaH//4x1y9epXBYMCdd97Jf9NqtWiUZck2VVXR6Ha7tFotGmVZsk1VVTS63S676O677+bzn/88J7VaLe69916qquLatWu0Wi0aZVmyTVVVNLrdLq1Wi0ZZlmxTVRWNbrfLrrEsi8aZM2e4cOECmzqdDp/+9Kf529/+xj/+8Q9arRaNsizZpqoqGt1ul1arRaMsS7apqopGt9tll9V1zS9/+UtOnz7NAw88wEmtVotGWZZsU1UVjW63S6vVolGWJdtUVUWj2+2y6wzktmXbNqZpUhQF2xRFgWma2LaNvDNs28Y0TYqiYJuiKDBNE9u2sW0b0zQpioJtiqLANE1s22aXPf7443zrW9/iIx/5CJcvX+bMmTNssm0b0zQpioJtiqLANE1s28a2bUzTpCgKtimKAtM0sW0b+V+WZfGxj32Mqqq4du0atm1jmiZFUbBNURSYpolt29i2jWmaFEXBNkVRYJomtm2za65evUrj4Ycf5uDggIODAw4ODvjRj35EI4oiDg4O+Ne//oVt25imSVEUbFMUBaZpYts2tm1jmiZFUbBNURSYpolt28ibWZZF44033sC2bUzTpCgKtimKAtM0sW0b27YxTZOiKNimKApM08S2bXbN+fPnaXz4wx9mm1OnTtF45ZVXsG0b0zQpioJtiqLANE1s28a2bUzTpCgKtimKAtM0sW2bXfbnP/+Zf/7zn3zqU5/CMAxOsm0b0zQpioJtiqLANE1s28a2bUzTpCgKtimKAtM0sW2bXWcgtzXP81gsFtR1zaa6rpnP53ieh7yzPM9jsVhQ1zWb6rpmPp/jeR5rnuexWCyo65pNdV0zn8/xPI9d9sgjj/Dzn/+cz3zmM6Rpyl133cU2nuexWCyo65pNdV0zn8/xPI81z/NYLBbUdc2muq6Zz+d4nscuev3117nvvvv40pe+xDbXr1+n4TgODc/zWCwW1HXNprqumc/neJ7Hmud5LBYL6rpmU13XzOdzPM9jF917770cHh5yeHjI4eEhh4eHHB4e8sEPfpDGJz7xCQ4PD7njjjtoeJ7HYrGgrms21XXNfD7H8zzWPM9jsVhQ1zWb6rpmPp/jeR676PXXX+ehhx7ikUceYZuiKGicO3eOhud5LBYL6rpmU13XzOdzPM9jzfM8FosFdV2zqa5r5vM5nuexi/b29jhz5gx/+MMfqOuak1577TUanufR8DyPxWJBXddsquua+XyO53mseZ7HYrGgrms21XXNfD7H8zx23e9//3san/zkJ3krnuexWCyo65pNdV0zn8/xPI81z/NYLBbUdc2muq6Zz+d4noeAgdzWgiCgLEvyPGdTnudUVUUQBMg7KwgCyrIkz3M25XlOVVUEQcBaEASUZUme52zK85yqqgiCgF313HPP8cILL/C5z32OZ555BsuyeCtBEFCWJXmesynPc6qqIggC1oIgoCxL8jxnU57nVFVFEATsor29PU6dOsVvf/tb/vrXv7Lp5Zdf5ne/+x0f+MAHcF2XRhAElGVJnudsyvOcqqoIgoC1IAgoy5I8z9mU5zlVVREEAbvo4sWLxHFMHMfEcUwcx8RxzD333EMjiiLiOOY973kPjSAIKMuSPM/ZlOc5VVURBAFrQRBQliV5nrMpz3OqqiIIAnbR3t4er776Kr/+9a955ZVX2PTyyy9z9epVer0eZ8+epREEAWVZkuc5m/I8p6oqgiBgLQgCyrIkz3M25XlOVVUEQcCu+sIXvsD169fJ85xNr776Ki+++CIf/ehH2dvboxEEAWVZkuc5m/I8p6oqgiBgLQgCyrIkz3M25XlOVVUEQcCu+8tf/kLjnnvu4a0EQUBZluR5zqY8z6mqiiAIWAuCgLIsyfOcTXmeU1UVQRAgYCC3tTAMcV2XwWBAmqbMZjPSNCWOY1zXJQxD5J0VhiGu6zIYDEjTlNlsRpqmxHGM67qEYchaGIa4rstgMCBNU2azGWmaEscxrusShiG7qCgKnn32WRrXr1/n6OiIo6Mjjo6OODo64ujoiKOjI27cuEEjDENc12UwGJCmKbPZjDRNieMY13UJw5C1MAxxXZfBYECapsxmM9I0JY5jXNclDEN21aOPPsqNGze4ePEiV65cYTab8dOf/pRLly7xrne9iyeffJK1MAxxXZfBYECapsxmM9I0JY5jXNclDEPWwjDEdV0GgwFpmjKbzUjTlDiOcV2XMAyRmwvDENd1GQwGpGnKbDYjTVPiOMZ1XcIwZC0MQ1zXZTAYkKYps9mMNE2J4xjXdQnDkF31+OOPc+PGDS5dusQvfvELZrMZly9f5tKlS9xxxx1885vfZC0MQ1zXZTAYkKYps9mMNE2J4xjXdQnDkLUwDHFdl8FgQJqmzGYz0jQljmNc1yUMQ3ZVFEW8//3v58knn+SZZ55hOp3yq1/9ioceeojGY489xloYhriuy2AwIE1TZrMZaZoSxzGu6xKGIWthGOK6LoPBgDRNmc1mpGlKHMe4rksYhuy6P/7xj5w6dYpWq8VbCcMQ13UZDAakacpsNiNNU+I4xnVdwjBkLQxDXNdlMBiQpimz2Yw0TYnjGNd1CcMQAQO5rVmWxWg0otfrkSQJURSRJAn9fp/xeIxlWcg7y7IsRqMRvV6PJEmIoogkSej3+4zHYyzLYs2yLEajEb1ejyRJiKKIJEno9/uMx2Msy2IX/elPf6IsSxovvvgix8fHHB8fc3x8zPHxMcfHxxwfH1PXNQ3LshiNRvR6PZIkIYoikiSh3+8zHo+xLIs1y7IYjUb0ej2SJCGKIpIkod/vMx6PsSyLXfXxj3+c73//+xiGwde+9jWiKOKJJ56g3W7zwx/+kLvvvps1y7IYjUb0ej2SJCGKIpIkod/vMx6PsSyLNcuyGI1G9Ho9kiQhiiKSJKHf7zMej7EsC7k5y7IYjUb0ej2SJCGKIpIkod/vMx6PsSyLNcuyGI1G9Ho9kiQhiiKSJKHf7zMej7Esi111//338/TTT2MYBo8++ihRFPH1r3+ddrvNeDzm4OCANcuyGI1G9Ho9kiQhiiKSJKHf7zMej7EsizXLshiNRvR6PZIkIYoikiSh3+8zHo+xLItd9d73vpef/exnXLhwgaeffpovfvGLfPWrX6Xxgx/8gH6/z5plWYxGI3q9HkmSEEURSZLQ7/cZj8dYlsWaZVmMRiN6vR5JkhBFEUmS0O/3GY/HWJbFrnvttdfo9Xr8N5ZlMRqN6PV6JElCFEUkSUK/32c8HmNZFmuWZTEajej1eiRJQhRFJElCv99nPB5jWRYCBnLb63Q6ZFnGdDplOBwymUzIsgzHcZC35/7772e5XPLggw+yTafTIcsyptMpw+GQyWRClmU4jsNJnU6HLMuYTqcMh0MmkwlZluE4Drvqs5/9LMvlkuVyyXK5ZLlcslwuWS6XLJdLlssly+WSvb091jqdDlmWMZ1OGQ6HTCYTsizDcRxO6nQ6ZFnGdDplOBwymUzIsgzHcdh1Fy5c4KWXXuKFF15gOBwynU65cuUK58+f56ROp0OWZUynU4bDIZPJhCzLcByHkzqdDlmWMZ1OGQ6HTCYTsizDcRzkzZ544gmWyyW+73NSp9MhyzKm0ynD4ZDJZEKWZTiOw0mdTocsy5hOpwyHQyaTCVmW4TgOu+6BBx7gpZde4vnnn2c4HDKZTLhy5Qr9fp+TOp0OWZYxnU4ZDodMJhOyLMNxHE7qdDpkWcZ0OmU4HDKZTMiyDMdx2HXve9/7ePbZZ7l27RrD4ZDnn3+e3/zmN/i+z0mdTocsy5hOpwyHQyaTCVmW4TgOJ3U6HbIsYzqdMhwOmUwmZFmG4zgILJdLxuMxN9PpdMiyjOl0ynA4ZDKZkGUZjuNwUqfTIcsyptMpw+GQyWRClmU4joP8DwP5f6PdbuP7Po7jIP832u02vu/jOA4302638X0fx3GQt6/dbuP7Po7jcDPtdhvf93EcB3mzs2fP4vs+7Xabm2m32/i+j+M43Ey73cb3fRzHQd6+druN7/s4jsPNtNttfN/HcRzkzc6dO4fv+ziOw820221838dxHG6m3W7j+z6O4yBv1mq18H2fc+fOcTPtdhvf93Ech5tpt9v4vo/jOMjb12638X0fx3G4mXa7je/7OI6DvJmBiIiIiIiIrBiIiIiIiIjIioGIiIiIiIisGIiIiIiIiMiKgYiIiIiIiKwYiIiIiIiIyIqBiIiIiIiIrBiIiIiIiIjIioGIiIiIiIisGIiIiIiIiMiKgYiIiIiIiKwYiIiIiIiIyIqBiIiIiIiIrBiIiIiIiIjIioGIiIiIiIisGIiIiIiIiMiKgYiIiIiIiKwYiIiIiIiIyIqBiIiIiIiIrBiIiIiIiIjIioGIiIiIiIisGIiIiIiIiMiKgYiIiIiIiKwYiIiIiIiIyIqBiIiIiIiIrBiIiIiIiIjIioGIiIiIiIisGIiIiIiIiMiKgYiIiIiIiKwYiIiIiIiIyIqBiIiIiIiIrBiIiIiIiIjIioGIiIiIiIisGIiIiIiIiMiKgYiIiIiIiKwYiIiIiIiIyIqBiIiIiIiIrBiIiIiIiIjIyn8AqfV5i5vYQ80AAAAASUVORK5CYII=</figureUri><figureSize type="array"><element>560</element><element>420</element></figureSize><figureId>33e2d9fd-9dc9-4c12-9e79-0e2810740af3</figureId><regionNumbers type="array"><element>76</element><element>77</element><element>78</element><element>79</element></regionNumbers><originalRegionNumber>76</originalRegionNumber></outputData><lineNumbers type="array"><element>121</element><element>122</element><element>123</element><element>124</element></lineNumbers></element><element><type>warning</type><outputData><text>Warning: Could not start Excel server for export.
XLSWRITE will attempt to write file in CSV format.</text><truncationInfo>undefined</truncationInfo></outputData><lineNumbers type="array"><element>127</element></lineNumbers></element><element><type>warning</type><outputData><text>Warning: Could not start Excel server for export.
XLSWRITE will attempt to write file in CSV format.</text><truncationInfo>undefined</truncationInfo></outputData><lineNumbers type="array"><element>128</element></lineNumbers></element><element><type>warning</type><outputData><text>Warning: Could not start Excel server for export.
XLSWRITE will attempt to write file in CSV format.</text><truncationInfo>undefined</truncationInfo></outputData><lineNumbers type="array"><element>129</element></lineNumbers></element><element><type>warning</type><outputData><text>Warning: Could not start Excel server for export.
XLSWRITE will attempt to write file in CSV format.</text><truncationInfo>undefined</truncationInfo></outputData><lineNumbers type="array"><element>130</element></lineNumbers></element><element><type>warning</type><outputData><text>Warning: Could not start Excel server for export.
XLSWRITE will attempt to write file in CSV format.</text><truncationInfo>undefined</truncationInfo></outputData><lineNumbers type="array"><element>131</element></lineNumbers></element><element><type>warning</type><outputData><text>Warning: Could not start Excel server for export.
XLSWRITE will attempt to write file in CSV format.</text><truncationInfo>undefined</truncationInfo></outputData><lineNumbers type="array"><element>132</element></lineNumbers></element><element><type>warning</type><outputData><text>Warning: Could not start Excel server for export.
XLSWRITE will attempt to write file in CSV format.</text><truncationInfo>undefined</truncationInfo></outputData><lineNumbers type="array"><element>133</element></lineNumbers></element><element><type>warning</type><outputData><text>Warning: Could not start Excel server for export.
XLSWRITE will attempt to write file in CSV format.</text><truncationInfo>undefined</truncationInfo></outputData><lineNumbers type="array"><element>134</element></lineNumbers></element><element><type>warning</type><outputData><text>Warning: Could not start Excel server for export.
XLSWRITE will attempt to write file in CSV format.</text><truncationInfo>undefined</truncationInfo></outputData><lineNumbers type="array"><element>135</element></lineNumbers></element><element><type>warning</type><outputData><text>Warning: Could not start Excel server for export.
XLSWRITE will attempt to write file in CSV format.</text><truncationInfo>undefined</truncationInfo></outputData><lineNumbers type="array"><element>136</element></lineNumbers></element><element><type>warning</type><outputData><text>Warning: Could not start Excel server for export.
XLSWRITE will attempt to write file in CSV format.</text><truncationInfo>undefined</truncationInfo></outputData><lineNumbers type="array"><element>137</element></lineNumbers></element><element><type>warning</type><outputData><text>Warning: Could not start Excel server for export.
XLSWRITE will attempt to write file in CSV format.</text><truncationInfo>undefined</truncationInfo></outputData><lineNumbers type="array"><element>138</element></lineNumbers></element><element><type>warning</type><outputData><text>Warning: Could not start Excel server for export.
XLSWRITE will attempt to write file in CSV format.</text><truncationInfo>undefined</truncationInfo></outputData><lineNumbers type="array"><element>139</element></lineNumbers></element><element><type>warning</type><outputData><text>Warning: Could not start Excel server for export.
XLSWRITE will attempt to write file in CSV format.</text><truncationInfo>undefined</truncationInfo></outputData><lineNumbers type="array"><element>140</element></lineNumbers></element></outputArray><regionArray type="array"><element><code><sectionBreak>true</sectionBreak><endOfSection>false</endOfSection><regionString>clear all</regionString><regionNumber>0</regionNumber></code><startLine>1</startLine><endLine>1</endLine><outputIndexes type="array"/></element><element><code><sectionBreak>false</sectionBreak><endOfSection>false</endOfSection><regionString>x= 44; %number of DMSO fish</regionString><regionNumber>1</regionNumber></code><startLine>3</startLine><endLine>3</endLine><outputIndexes type="array"/></element><element><code><sectionBreak>false</sectionBreak><endOfSection>false</endOfSection><regionString>y= 32; %number of TERF fish</regionString><regionNumber>2</regionNumber></code><startLine>4</startLine><endLine>4</endLine><outputIndexes type="array"/></element><element><code><sectionBreak>false</sectionBreak><endOfSection>false</endOfSection><regionString>for i = 1:x
    DMSO(:,i) =load(['DMSO_',num2str(i),'.mat']);
end</regionString><regionNumber>3</regionNumber></code><startLine>6</startLine><endLine>8</endLine><outputIndexes type="array"/></element><element><code><sectionBreak>false</sectionBreak><endOfSection>true</endOfSection><regionString>for j = 1:y
    TERF(:,j) = load(['TERF_',num2str(j),'.mat']);
end</regionString><regionNumber>4</regionNumber></code><startLine>10</startLine><endLine>12</endLine><outputIndexes type="array"/></element><element><code><sectionBreak>true</sectionBreak><endOfSection>false</endOfSection><regionString>DMSO_max_values = [];</regionString><regionNumber>5</regionNumber></code><startLine>16</startLine><endLine>16</endLine><outputIndexes type="array"/></element><element><code><sectionBreak>false</sectionBreak><endOfSection>false</endOfSection><regionString>TERF_max_values = [];</regionString><regionNumber>6</regionNumber></code><startLine>17</startLine><endLine>17</endLine><outputIndexes type="array"/></element><element><code><sectionBreak>false</sectionBreak><endOfSection>false</endOfSection><regionString>for i = 1:x
    DMSO_max_values (i,1) = max(DMSO(i).dist);
end </regionString><regionNumber>7</regionNumber></code><startLine>19</startLine><endLine>21</endLine><outputIndexes type="array"/></element><element><code><sectionBreak>false</sectionBreak><endOfSection>false</endOfSection><regionString>for i = 1:y
    TERF_max_values (i,1) = max(TERF(i).dist);
end </regionString><regionNumber>8</regionNumber></code><startLine>23</startLine><endLine>25</endLine><outputIndexes type="array"/></element><element><code><sectionBreak>false</sectionBreak><endOfSection>false</endOfSection><regionString>DMSO_max = max(DMSO_max_values);</regionString><regionNumber>9</regionNumber></code><startLine>28</startLine><endLine>28</endLine><outputIndexes type="array"/></element><element><code><sectionBreak>false</sectionBreak><endOfSection>false</endOfSection><regionString>TERF_max = max(TERF_max_values);</regionString><regionNumber>10</regionNumber></code><startLine>29</startLine><endLine>29</endLine><outputIndexes type="array"/></element><element><code><sectionBreak>false</sectionBreak><endOfSection>false</endOfSection><regionString>DMSO_max = ceil(DMSO_max);</regionString><regionNumber>11</regionNumber></code><startLine>31</startLine><endLine>31</endLine><outputIndexes type="array"/></element><element><code><sectionBreak>false</sectionBreak><endOfSection>false</endOfSection><regionString>TERF_max = ceil(TERF_max);</regionString><regionNumber>12</regionNumber></code><startLine>32</startLine><endLine>32</endLine><outputIndexes type="array"/></element><element><code><sectionBreak>false</sectionBreak><endOfSection>true</endOfSection><regionString>max_max = max(DMSO_max,TERF_max);</regionString><regionNumber>13</regionNumber></code><startLine>34</startLine><endLine>34</endLine><outputIndexes type="array"/></element><element><code><sectionBreak>true</sectionBreak><endOfSection>false</endOfSection><regionString>DMSO_All_Bins = {};</regionString><regionNumber>14</regionNumber></code><startLine>38</startLine><endLine>38</endLine><outputIndexes type="array"/></element><element><code><sectionBreak>false</sectionBreak><endOfSection>false</endOfSection><regionString>TERF_All_Bins = {};</regionString><regionNumber>15</regionNumber></code><startLine>39</startLine><endLine>39</endLine><outputIndexes type="array"/></element><element><code><sectionBreak>false</sectionBreak><endOfSection>false</endOfSection><regionString>for i = 1:x
    a = ceil(DMSO_max_values(i,1));
    DMSO_All_Bins(i).bins = histcounts((DMSO(i).dist),a);
end </regionString><regionNumber>16</regionNumber></code><startLine>41</startLine><endLine>44</endLine><outputIndexes type="array"/></element><element><code><sectionBreak>false</sectionBreak><endOfSection>true</endOfSection><regionString>for i = 1:y
    b = ceil(TERF_max_values(i,1));
    TERF_All_Bins(i).bins = histcounts((TERF(i).dist),b);
end</regionString><regionNumber>17</regionNumber></code><startLine>46</startLine><endLine>49</endLine><outputIndexes type="array"/></element><element><code><sectionBreak>true</sectionBreak><endOfSection>false</endOfSection><regionString>ND_DMSO_WT = padcat(DMSO_All_Bins(13).bins, DMSO_All_Bins(14).bins, DMSO_All_Bins(43).bins,DMSO_All_Bins(21).bins, DMSO_All_Bins(35).bins);</regionString><regionNumber>18</regionNumber></code><startLine>53</startLine><endLine>53</endLine><outputIndexes type="array"/></element><element><code><sectionBreak>false</sectionBreak><endOfSection>false</endOfSection><regionString>ND_DMSO_WT(isnan(ND_DMSO_WT)) = 0;</regionString><regionNumber>19</regionNumber></code><startLine>54</startLine><endLine>54</endLine><outputIndexes type="array"/></element><element><code><sectionBreak>false</sectionBreak><endOfSection>false</endOfSection><regionString>ND_DMSO_RAC = padcat(DMSO_All_Bins(8).bins, DMSO_All_Bins(32).bins, DMSO_All_Bins(40).bins);</regionString><regionNumber>20</regionNumber></code><startLine>56</startLine><endLine>56</endLine><outputIndexes type="array"/></element><element><code><sectionBreak>false</sectionBreak><endOfSection>false</endOfSection><regionString>ND_DMSO_RAC(isnan(ND_DMSO_RAC)) = 0;</regionString><regionNumber>21</regionNumber></code><startLine>57</startLine><endLine>57</endLine><outputIndexes type="array"/></element><element><code><sectionBreak>false</sectionBreak><endOfSection>false</endOfSection><regionString>ND_TERF_WT = padcat(TERF_All_Bins(10).bins,TERF_All_Bins(15).bins, TERF_All_Bins(16).bins, TERF_All_Bins(17).bins, TERF_All_Bins(27).bins, TERF_All_Bins(31).bins );</regionString><regionNumber>22</regionNumber></code><startLine>59</startLine><endLine>59</endLine><outputIndexes type="array"/></element><element><code><sectionBreak>false</sectionBreak><endOfSection>false</endOfSection><regionString>ND_TERF_WT(isnan(ND_TERF_WT)) = 0;</regionString><regionNumber>23</regionNumber></code><startLine>60</startLine><endLine>60</endLine><outputIndexes type="array"/></element><element><code><sectionBreak>false</sectionBreak><endOfSection>false</endOfSection><regionString>ND_TERF_RAC = padcat(TERF_All_Bins(6).bins, TERF_All_Bins(9).bins, TERF_All_Bins(14).bins, TERF_All_Bins(30).bins, TERF_All_Bins(13).bins);</regionString><regionNumber>24</regionNumber></code><startLine>62</startLine><endLine>62</endLine><outputIndexes type="array"/></element><element><code><sectionBreak>false</sectionBreak><endOfSection>false</endOfSection><regionString>ND_TERF_RAC(isnan(ND_TERF_RAC)) = 0;</regionString><regionNumber>25</regionNumber></code><startLine>63</startLine><endLine>63</endLine><outputIndexes type="array"/></element><element><code><sectionBreak>false</sectionBreak><endOfSection>false</endOfSection><regionString>D_DMSO_WT = padcat(DMSO_All_Bins(1).bins, DMSO_All_Bins(2).bins, DMSO_All_Bins(3).bins, DMSO_All_Bins(4).bins, DMSO_All_Bins(5).bins, DMSO_All_Bins(6).bins, DMSO_All_Bins(12).bins, DMSO_All_Bins(16).bins, DMSO_All_Bins(17).bins, DMSO_All_Bins(25).bins, DMSO_All_Bins(28).bins, DMSO_All_Bins(33).bins, DMSO_All_Bins(41).bins, DMSO_All_Bins(42).bins, DMSO_All_Bins(44).bins);</regionString><regionNumber>26</regionNumber></code><startLine>65</startLine><endLine>65</endLine><outputIndexes type="array"/></element><element><code><sectionBreak>false</sectionBreak><endOfSection>false</endOfSection><regionString>D_DMSO_WT(isnan(D_DMSO_WT)) = 0;</regionString><regionNumber>27</regionNumber></code><startLine>66</startLine><endLine>66</endLine><outputIndexes type="array"/></element><element><code><sectionBreak>false</sectionBreak><endOfSection>false</endOfSection><regionString>D_DMSO_RAC = padcat(DMSO_All_Bins(7).bins, DMSO_All_Bins(9).bins, DMSO_All_Bins(10).bins, DMSO_All_Bins(11).bins, DMSO_All_Bins(15).bins, DMSO_All_Bins(18).bins, DMSO_All_Bins(19).bins, DMSO_All_Bins(20).bins, DMSO_All_Bins(22).bins, DMSO_All_Bins(23).bins, DMSO_All_Bins(24).bins, DMSO_All_Bins(26).bins, DMSO_All_Bins(27).bins, DMSO_All_Bins(29).bins, DMSO_All_Bins(30).bins, DMSO_All_Bins(31).bins, DMSO_All_Bins(34).bins, DMSO_All_Bins(36).bins, DMSO_All_Bins(37).bins, DMSO_All_Bins(38).bins, DMSO_All_Bins(39).bins);</regionString><regionNumber>28</regionNumber></code><startLine>68</startLine><endLine>68</endLine><outputIndexes type="array"/></element><element><code><sectionBreak>false</sectionBreak><endOfSection>false</endOfSection><regionString>D_DMSO_RAC(isnan(D_DMSO_RAC)) = 0;</regionString><regionNumber>29</regionNumber></code><startLine>69</startLine><endLine>69</endLine><outputIndexes type="array"/></element><element><code><sectionBreak>false</sectionBreak><endOfSection>false</endOfSection><regionString>D_TERF_WT = padcat(TERF_All_Bins(1).bins,TERF_All_Bins(3).bins, TERF_All_Bins(7).bins, TERF_All_Bins(8).bins, TERF_All_Bins(19).bins, TERF_All_Bins(22).bins, TERF_All_Bins(23).bins, TERF_All_Bins(24).bins);</regionString><regionNumber>30</regionNumber></code><startLine>71</startLine><endLine>71</endLine><outputIndexes type="array"/></element><element><code><sectionBreak>false</sectionBreak><endOfSection>false</endOfSection><regionString>D_TERF_WT(isnan(D_TERF_WT)) = 0;</regionString><regionNumber>31</regionNumber></code><startLine>72</startLine><endLine>72</endLine><outputIndexes type="array"/></element><element><code><sectionBreak>false</sectionBreak><endOfSection>false</endOfSection><regionString>D_TERF_RAC = padcat(TERF_All_Bins(2).bins,TERF_All_Bins(5).bins, TERF_All_Bins(11).bins, TERF_All_Bins(12).bins, TERF_All_Bins(18).bins, TERF_All_Bins(20).bins, TERF_All_Bins(21).bins, TERF_All_Bins(28).bins, TERF_All_Bins(30).bins, TERF_All_Bins(32).bins, TERF_All_Bins(26).bins); </regionString><regionNumber>32</regionNumber></code><startLine>74</startLine><endLine>74</endLine><outputIndexes type="array"/></element><element><code><sectionBreak>false</sectionBreak><endOfSection>true</endOfSection><regionString>D_TERF_RAC(isnan(D_TERF_RAC)) = 0;</regionString><regionNumber>33</regionNumber></code><startLine>75</startLine><endLine>75</endLine><outputIndexes type="array"/></element><element><code><sectionBreak>true</sectionBreak><endOfSection>false</endOfSection><regionString>ND_DMSO_WT_number = size(ND_DMSO_WT,1);</regionString><regionNumber>34</regionNumber></code><startLine>78</startLine><endLine>78</endLine><outputIndexes type="array"/></element><element><code><sectionBreak>false</sectionBreak><endOfSection>false</endOfSection><regionString>ND_DMSO_RAC_number = size(ND_DMSO_RAC,1);</regionString><regionNumber>35</regionNumber></code><startLine>79</startLine><endLine>79</endLine><outputIndexes type="array"/></element><element><code><sectionBreak>false</sectionBreak><endOfSection>false</endOfSection><regionString>ND_TERF_WT_number = size(ND_TERF_WT,1);</regionString><regionNumber>36</regionNumber></code><startLine>80</startLine><endLine>80</endLine><outputIndexes type="array"/></element><element><code><sectionBreak>false</sectionBreak><endOfSection>false</endOfSection><regionString>ND_TERF_RAC_number = size(ND_TERF_RAC,1);</regionString><regionNumber>37</regionNumber></code><startLine>81</startLine><endLine>81</endLine><outputIndexes type="array"/></element><element><code><sectionBreak>false</sectionBreak><endOfSection>false</endOfSection><regionString>D_DMSO_WT_number = size(D_DMSO_WT,1);</regionString><regionNumber>38</regionNumber></code><startLine>82</startLine><endLine>82</endLine><outputIndexes type="array"/></element><element><code><sectionBreak>false</sectionBreak><endOfSection>false</endOfSection><regionString>D_DMSO_RAC_number = size(D_DMSO_RAC,1);</regionString><regionNumber>39</regionNumber></code><startLine>83</startLine><endLine>83</endLine><outputIndexes type="array"/></element><element><code><sectionBreak>false</sectionBreak><endOfSection>false</endOfSection><regionString>D_TERF_WT_number = size(D_TERF_WT,1); </regionString><regionNumber>40</regionNumber></code><startLine>84</startLine><endLine>84</endLine><outputIndexes type="array"/></element><element><code><sectionBreak>false</sectionBreak><endOfSection>false</endOfSection><regionString>D_TERF_RAC_number = size(D_TERF_RAC,1);</regionString><regionNumber>41</regionNumber></code><startLine>85</startLine><endLine>85</endLine><outputIndexes type="array"/></element><element><code><sectionBreak>false</sectionBreak><endOfSection>false</endOfSection><regionString>ND_DMSO_WT_norm = ((ND_DMSO_WT)./(ND_DMSO_WT_number));</regionString><regionNumber>42</regionNumber></code><startLine>87</startLine><endLine>87</endLine><outputIndexes type="array"/></element><element><code><sectionBreak>false</sectionBreak><endOfSection>false</endOfSection><regionString>ND_DMSO_RAC_norm = ((ND_DMSO_RAC)./(ND_DMSO_RAC_number));</regionString><regionNumber>43</regionNumber></code><startLine>88</startLine><endLine>88</endLine><outputIndexes type="array"/></element><element><code><sectionBreak>false</sectionBreak><endOfSection>false</endOfSection><regionString>ND_TERF_WT_norm = ((ND_TERF_WT)./(ND_TERF_WT_number));</regionString><regionNumber>44</regionNumber></code><startLine>89</startLine><endLine>89</endLine><outputIndexes type="array"/></element><element><code><sectionBreak>false</sectionBreak><endOfSection>false</endOfSection><regionString>ND_TERF_RAC_norm = ((ND_TERF_RAC)./(ND_TERF_RAC_number));</regionString><regionNumber>45</regionNumber></code><startLine>90</startLine><endLine>90</endLine><outputIndexes type="array"/></element><element><code><sectionBreak>false</sectionBreak><endOfSection>false</endOfSection><regionString>D_DMSO_WT_norm = ((D_DMSO_WT)./(D_DMSO_WT_number));</regionString><regionNumber>46</regionNumber></code><startLine>91</startLine><endLine>91</endLine><outputIndexes type="array"/></element><element><code><sectionBreak>false</sectionBreak><endOfSection>false</endOfSection><regionString>D_DMSO_RAC_norm = ((D_DMSO_RAC)./(D_DMSO_RAC_number));</regionString><regionNumber>47</regionNumber></code><startLine>92</startLine><endLine>92</endLine><outputIndexes type="array"/></element><element><code><sectionBreak>false</sectionBreak><endOfSection>false</endOfSection><regionString>D_TERF_WT_norm = ((D_TERF_WT)./(D_TERF_WT_number));</regionString><regionNumber>48</regionNumber></code><startLine>93</startLine><endLine>93</endLine><outputIndexes type="array"/></element><element><code><sectionBreak>false</sectionBreak><endOfSection>true</endOfSection><regionString>D_TERF_RAC_norm = ((D_TERF_RAC)./(D_TERF_RAC_number));</regionString><regionNumber>49</regionNumber></code><startLine>94</startLine><endLine>94</endLine><outputIndexes type="array"/></element><element><code><sectionBreak>true</sectionBreak><endOfSection>false</endOfSection><regionString>All_Bins = [];</regionString><regionNumber>50</regionNumber></code><startLine>98</startLine><endLine>98</endLine><outputIndexes type="array"/></element><element><code><sectionBreak>false</sectionBreak><endOfSection>false</endOfSection><regionString>All_Bins = padcat(sum(ND_DMSO_WT_norm),sum(ND_DMSO_RAC_norm),sum(ND_TERF_WT_norm),sum(ND_TERF_RAC_norm),sum(D_DMSO_WT_norm), sum(D_DMSO_RAC_norm), sum(D_TERF_WT_norm), sum(D_TERF_RAC_norm));</regionString><regionNumber>51</regionNumber></code><startLine>100</startLine><endLine>100</endLine><outputIndexes type="array"/></element><element><code><sectionBreak>false</sectionBreak><endOfSection>false</endOfSection><regionString>All_Bins(isnan(All_Bins)) = 0;</regionString><regionNumber>52</regionNumber></code><startLine>101</startLine><endLine>101</endLine><outputIndexes type="array"/></element><element><code><sectionBreak>false</sectionBreak><endOfSection>false</endOfSection><regionString>ND_All_Bins = All_Bins(1:4,:);</regionString><regionNumber>53</regionNumber></code><startLine>103</startLine><endLine>103</endLine><outputIndexes type="array"/></element><element><code><sectionBreak>false</sectionBreak><endOfSection>false</endOfSection><regionString>D_All_Bins = All_Bins(5:8,:);</regionString><regionNumber>54</regionNumber></code><startLine>104</startLine><endLine>104</endLine><outputIndexes type="array"/></element><element><code><sectionBreak>false</sectionBreak><endOfSection>false</endOfSection><regionString>All_Bins_5 = All_Bins(:, 5:max_max);</regionString><regionNumber>55</regionNumber></code><startLine>106</startLine><endLine>106</endLine><outputIndexes type="array"/></element><element><code><sectionBreak>false</sectionBreak><endOfSection>false</endOfSection><regionString>ND_All_Bins_5 = ND_All_Bins(:, 5:max_max);</regionString><regionNumber>56</regionNumber></code><startLine>107</startLine><endLine>107</endLine><outputIndexes type="array"/></element><element><code><sectionBreak>false</sectionBreak><endOfSection>false</endOfSection><regionString>D_All_Bins_5 = D_All_Bins(:, 5:max_max);</regionString><regionNumber>57</regionNumber></code><startLine>108</startLine><endLine>108</endLine><outputIndexes type="array"/></element><element><code><sectionBreak>false</sectionBreak><endOfSection>false</endOfSection><regionString>ND_All_Bins_T = ND_All_Bins.';</regionString><regionNumber>58</regionNumber></code><startLine>110</startLine><endLine>110</endLine><outputIndexes type="array"/></element><element><code><sectionBreak>false</sectionBreak><endOfSection>false</endOfSection><regionString>D_All_Bins_T = D_All_Bins.';</regionString><regionNumber>59</regionNumber></code><startLine>111</startLine><endLine>111</endLine><outputIndexes type="array"/></element><element><code><sectionBreak>false</sectionBreak><endOfSection>false</endOfSection><regionString>ND_All_Bins_5_T = ND_All_Bins_5.';</regionString><regionNumber>60</regionNumber></code><startLine>112</startLine><endLine>112</endLine><outputIndexes type="array"/></element><element><code><sectionBreak>false</sectionBreak><endOfSection>true</endOfSection><regionString>D_All_Bins_5_T = D_All_Bins_5.';</regionString><regionNumber>61</regionNumber></code><startLine>113</startLine><endLine>113</endLine><outputIndexes type="array"/></element><element><code><sectionBreak>true</sectionBreak><endOfSection>false</endOfSection><regionString>All_Bins_T = All_Bins.';</regionString><regionNumber>62</regionNumber></code><startLine>116</startLine><endLine>116</endLine><outputIndexes type="array"/></element><element><code><sectionBreak>false</sectionBreak><endOfSection>false</endOfSection><regionString>figure(1);</regionString><regionNumber>63</regionNumber></code><startLine>117</startLine><endLine>117</endLine><outputIndexes type="array"><element>0</element></outputIndexes></element><element><code><sectionBreak>false</sectionBreak><endOfSection>false</endOfSection><regionString>plot(All_Bins_T)</regionString><regionNumber>64</regionNumber></code><startLine>118</startLine><endLine>118</endLine><outputIndexes type="array"><element>0</element></outputIndexes></element><element><code><sectionBreak>false</sectionBreak><endOfSection>false</endOfSection><regionString>legend('ND DMSO WT', 'ND DMSO RAC', 'ND TERF WT', 'ND TERF RAC', 'D DMSO WT', 'D DMSO RAC', 'D TERF WT', 'D TERF RAC')</regionString><regionNumber>65</regionNumber></code><startLine>119</startLine><endLine>119</endLine><outputIndexes type="array"><element>0</element></outputIndexes></element><element><code><sectionBreak>false</sectionBreak><endOfSection>false</endOfSection><regionString>hgexport(1,'All_Bins')</regionString><regionNumber>66</regionNumber></code><startLine>120</startLine><endLine>120</endLine><outputIndexes type="array"><element>0</element></outputIndexes></element><element><code><sectionBreak>false</sectionBreak><endOfSection>false</endOfSection><regionString>All_Bins_5_T = All_Bins_5.';</regionString><regionNumber>67</regionNumber></code><startLine>122</startLine><endLine>122</endLine><outputIndexes type="array"/></element><element><code><sectionBreak>false</sectionBreak><endOfSection>false</endOfSection><regionString>figure(2);</regionString><regionNumber>68</regionNumber></code><startLine>123</startLine><endLine>123</endLine><outputIndexes type="array"><element>1</element></outputIndexes></element><element><code><sectionBreak>false</sectionBreak><endOfSection>false</endOfSection><regionString>plot(All_Bins_5_T)</regionString><regionNumber>69</regionNumber></code><startLine>124</startLine><endLine>124</endLine><outputIndexes type="array"><element>1</element></outputIndexes></element><element><code><sectionBreak>false</sectionBreak><endOfSection>false</endOfSection><regionString>legend('ND DMSO WT', 'ND DMSO RAC', 'ND TERF WT', 'ND TERF RAC','D DMSO WT', 'D DMSO RAC', 'D TERF WT', 'D TERF RAC')</regionString><regionNumber>70</regionNumber></code><startLine>125</startLine><endLine>125</endLine><outputIndexes type="array"><element>1</element></outputIndexes></element><element><code><sectionBreak>false</sectionBreak><endOfSection>false</endOfSection><regionString>hgexport(2,'All_Bins_5')</regionString><regionNumber>71</regionNumber></code><startLine>126</startLine><endLine>126</endLine><outputIndexes type="array"><element>1</element></outputIndexes></element><element><code><sectionBreak>false</sectionBreak><endOfSection>false</endOfSection><regionString>figure(3); </regionString><regionNumber>72</regionNumber></code><startLine>128</startLine><endLine>128</endLine><outputIndexes type="array"><element>2</element></outputIndexes></element><element><code><sectionBreak>false</sectionBreak><endOfSection>false</endOfSection><regionString>plot(ND_All_Bins_5_T)</regionString><regionNumber>73</regionNumber></code><startLine>129</startLine><endLine>129</endLine><outputIndexes type="array"><element>2</element></outputIndexes></element><element><code><sectionBreak>false</sectionBreak><endOfSection>false</endOfSection><regionString>legend('ND DMSO WT', 'ND DMSO RAC', 'ND TERF WT', 'ND TERF RAC')</regionString><regionNumber>74</regionNumber></code><startLine>130</startLine><endLine>130</endLine><outputIndexes type="array"><element>2</element></outputIndexes></element><element><code><sectionBreak>false</sectionBreak><endOfSection>false</endOfSection><regionString>hgexport(3,'ND 5 Data')</regionString><regionNumber>75</regionNumber></code><startLine>131</startLine><endLine>131</endLine><outputIndexes type="array"><element>2</element></outputIndexes></element><element><code><sectionBreak>false</sectionBreak><endOfSection>false</endOfSection><regionString>figure(4)</regionString><regionNumber>76</regionNumber></code><startLine>133</startLine><endLine>133</endLine><outputIndexes type="array"><element>3</element></outputIndexes></element><element><code><sectionBreak>false</sectionBreak><endOfSection>false</endOfSection><regionString>plot(D_All_Bins_5_T)</regionString><regionNumber>77</regionNumber></code><startLine>134</startLine><endLine>134</endLine><outputIndexes type="array"><element>3</element></outputIndexes></element><element><code><sectionBreak>false</sectionBreak><endOfSection>false</endOfSection><regionString>legend('D DMSO WT', 'D DMSO RAC', 'D TERF WT', 'D TERF RAC')</regionString><regionNumber>78</regionNumber></code><startLine>135</startLine><endLine>135</endLine><outputIndexes type="array"><element>3</element></outputIndexes></element><element><code><sectionBreak>false</sectionBreak><endOfSection>true</endOfSection><regionString>hgexport(4,'D 5 Data')</regionString><regionNumber>79</regionNumber></code><startLine>136</startLine><endLine>136</endLine><outputIndexes type="array"><element>3</element></outputIndexes></element><element><code><sectionBreak>true</sectionBreak><endOfSection>false</endOfSection><regionString>xlswrite('All_Data',All_Bins_T,1,':')</regionString><regionNumber>80</regionNumber></code><startLine>141</startLine><endLine>141</endLine><outputIndexes type="array"><element>4</element></outputIndexes></element><element><code><sectionBreak>false</sectionBreak><endOfSection>false</endOfSection><regionString>xlswrite('5_Data',All_Bins_5_T,1,':')</regionString><regionNumber>81</regionNumber></code><startLine>142</startLine><endLine>142</endLine><outputIndexes type="array"><element>5</element></outputIndexes></element><element><code><sectionBreak>false</sectionBreak><endOfSection>false</endOfSection><regionString>xlswrite('ND_All_Data', ND_All_Bins_T,1,':')</regionString><regionNumber>82</regionNumber></code><startLine>143</startLine><endLine>143</endLine><outputIndexes type="array"><element>6</element></outputIndexes></element><element><code><sectionBreak>false</sectionBreak><endOfSection>false</endOfSection><regionString>xlswrite('ND_5_Data', ND_All_Bins_5_T,1,':')</regionString><regionNumber>83</regionNumber></code><startLine>144</startLine><endLine>144</endLine><outputIndexes type="array"><element>7</element></outputIndexes></element><element><code><sectionBreak>false</sectionBreak><endOfSection>false</endOfSection><regionString>xlswrite('D_All_Data', D_All_Bins_T,1,':')</regionString><regionNumber>84</regionNumber></code><startLine>145</startLine><endLine>145</endLine><outputIndexes type="array"><element>8</element></outputIndexes></element><element><code><sectionBreak>false</sectionBreak><endOfSection>false</endOfSection><regionString>xlswrite('D_5_Data', D_All_Bins_5_T,1,':')</regionString><regionNumber>85</regionNumber></code><startLine>146</startLine><endLine>146</endLine><outputIndexes type="array"><element>9</element></outputIndexes></element><element><code><sectionBreak>false</sectionBreak><endOfSection>false</endOfSection><regionString>xlswrite('ND_DMSO_WT',ND_DMSO_WT_norm,1,':')</regionString><regionNumber>86</regionNumber></code><startLine>147</startLine><endLine>147</endLine><outputIndexes type="array"><element>10</element></outputIndexes></element><element><code><sectionBreak>false</sectionBreak><endOfSection>false</endOfSection><regionString>xlswrite('ND_DMSO_RAC',ND_DMSO_RAC_norm,1,':')</regionString><regionNumber>87</regionNumber></code><startLine>148</startLine><endLine>148</endLine><outputIndexes type="array"><element>11</element></outputIndexes></element><element><code><sectionBreak>false</sectionBreak><endOfSection>false</endOfSection><regionString>xlswrite('ND_TERF_RAC',ND_TERF_RAC_norm,1,':')</regionString><regionNumber>88</regionNumber></code><startLine>149</startLine><endLine>149</endLine><outputIndexes type="array"><element>12</element></outputIndexes></element><element><code><sectionBreak>false</sectionBreak><endOfSection>false</endOfSection><regionString>xlswrite('ND_TERF_WT',ND_TERF_WT_norm,1,':')</regionString><regionNumber>89</regionNumber></code><startLine>150</startLine><endLine>150</endLine><outputIndexes type="array"><element>13</element></outputIndexes></element><element><code><sectionBreak>false</sectionBreak><endOfSection>false</endOfSection><regionString>xlswrite('D_DMSO_WT',D_DMSO_WT_norm,1,':')</regionString><regionNumber>90</regionNumber></code><startLine>151</startLine><endLine>151</endLine><outputIndexes type="array"><element>14</element></outputIndexes></element><element><code><sectionBreak>false</sectionBreak><endOfSection>false</endOfSection><regionString>xlswrite('D_DMSO_RAC_',D_DMSO_RAC_norm,1,':')</regionString><regionNumber>91</regionNumber></code><startLine>152</startLine><endLine>152</endLine><outputIndexes type="array"><element>15</element></outputIndexes></element><element><code><sectionBreak>false</sectionBreak><endOfSection>false</endOfSection><regionString>xlswrite('D_TERF_WT',D_TERF_WT_norm,1,':')</regionString><regionNumber>92</regionNumber></code><startLine>153</startLine><endLine>153</endLine><outputIndexes type="array"><element>16</element></outputIndexes></element><element><code><sectionBreak>false</sectionBreak><endOfSection>true</endOfSection><regionString>xlswrite('D_TERF_RAC',D_TERF_RAC_norm,1,':')</regionString><regionNumber>93</regionNumber></code><startLine>154</startLine><endLine>154</endLine><outputIndexes type="array"><element>17</element></outputIndexes></element></regionArray></embeddedOutputs>
