# Supplementary material for: Redundant Trojan horse and endothelial-circulatory mechanisms for host-mediated spread of Candida albicans yeast
Source: PLoS Pathog. 2020 Aug 10;16(8):e1008414. doi: 10.1371/journal.ppat.1008414 (PMC7447064; doi:10.1371/journal.ppat.1008414)
Supplement: S4 Script — Uses data from the script “Allison_candida_amounts_used” to quantify the total level of burden in the yolk and the total amount of yeast that were disseminated. (MLX_CORR) [file ppat.1008414.s016.mlx_Corr › matlab/document.xml]

<?xml version="1.0" encoding="UTF-8"?><w:document xmlns:w="http://schemas.openxmlformats.org/wordprocessingml/2006/main"><w:body><w:p><w:pPr><w:pStyle w:val="title"/><w:jc w:val="left"/></w:pPr><w:r><w:t>Reading in data</w:t></w:r></w:p><w:p><w:pPr><w:pStyle w:val="code"/></w:pPr><w:r><w:t><![CDATA[
clear all

x=  44; %number of DMSO fish
y=  32; %number of TERF fish
 
for i = 1:x
    DMSO_ca_yo(i,1) =load(['DMSO_ca_yo_',num2str(i),'.mat']);
end

for j = 1:y
    TERF_ca_yo(j,1) = load(['TERF_ca_yo_',num2str(j),'.mat']);
end

for i = 1:x
    DMSO_ca_diss(i,1) =load(['DMSO_ca_diss_',num2str(i),'.mat']);
end

for j = 1:y
    TERF_ca_diss(j,1) = load(['TERF_ca_diss_',num2str(j),'.mat']);
end

]]></w:t></w:r></w:p><w:p><w:pPr><w:sectPr/></w:pPr></w:p><w:p><w:pPr><w:pStyle w:val="heading"/><w:jc w:val="left"/></w:pPr><w:r><w:t>Combining Sheets</w:t></w:r></w:p><w:p><w:pPr><w:pStyle w:val="code"/></w:pPr><w:r><w:t><![CDATA[for i = 1:x
    can_yolk_DMSO(i,1) = DMSO_ca_yo(i).ca_yo;
end

for j = 1:y
can_yolk_TERF(j,1) = TERF_ca_yo(j).ca_yo;
end

for i = 1:x
can_diss_DMSO(i,1) = DMSO_ca_diss(i).ca_diss;
end

for j = 1:y
can_diss_TERF(j,1) = TERF_ca_diss(j).ca_diss;
end

can_yolk = padcat(can_yolk_DMSO, can_yolk_TERF);
can_diss = padcat(can_diss_DMSO, can_yolk_TERF);]]></w:t></w:r></w:p><w:p><w:pPr><w:sectPr/></w:pPr></w:p><w:p><w:pPr><w:pStyle w:val="heading"/><w:jc w:val="left"/></w:pPr><w:r><w:t>Splitting RAC &amp; WT</w:t></w:r></w:p><w:p><w:pPr><w:pStyle w:val="code"/></w:pPr><w:r><w:t><![CDATA[DMSO_RAC_ca_yo= [can_yolk([8,32,40],1)];
DMSO_WT_ca_yo = [can_yolk([13,14,43,21,35],1)];
TERF_RAC_ca_yo = [can_yolk([6,9,14,30,13],2)];
TERF_WT_ca_yo = [can_yolk([10,15,16,17,27,31],2)];

DMSO_RAC_ca_diss = [can_diss([8,32,40,1,],1)];
DMSO_WT_ca_diss = [can_diss([13,14,43,21,35],1)];
TERF_RAC_ca_diss = [can_diss([6,9,14,30,13],2)];
TERF_WT_ca_diss = [can_diss([10,15,16,17,27,31,],2)];


DMSO_RAC_dis_ca_yo = [can_yolk([7,9:11,15,18:20,22,23,24,26,27,29,30,31,34,36:39],1)];
DMSO_WT__dis_ca_yo = [can_yolk([1:6,12,16,17,25,28,33,41,42,44],1)];
TERF_RAC_dis_ca_yo = [can_yolk([2,5,11,12,18,20,21,28,32,26],2)];
TERF_WT_dis_ca_yo = [can_yolk([1,3,7,8,19,22,23,24],2)];

DMSO_RAC_dis_ca_diss = [can_diss([7,9:11,15,18:20,22,23,24,26,27,29,30,31,34,36:39],1)];
DMSO_WT_dis_ca_diss = [can_diss([1:6,12,16,17,25,28,33,41,42,44],1)];
TERF_RAC_dis_ca_diss = [can_diss([2,5,11,12,18,20,21,28,32,26],2)];
TERF_WT_dis_ca_diss = [can_diss([1,3,7,8,19,22,23,24],2)];]]></w:t></w:r></w:p><w:p><w:pPr><w:sectPr/></w:pPr></w:p><w:p><w:pPr><w:pStyle w:val="heading"/><w:jc w:val="left"/></w:pPr><w:r><w:t>Recombining Matirces</w:t></w:r></w:p><w:p><w:pPr><w:pStyle w:val="code"/></w:pPr><w:r><w:t><![CDATA[
candida_yolk = padcat(DMSO_WT_ca_yo,DMSO_RAC_ca_yo,TERF_WT_ca_yo,TERF_RAC_ca_yo,DMSO_WT__dis_ca_yo,DMSO_RAC_dis_ca_yo,TERF_WT_dis_ca_yo,TERF_RAC_dis_ca_yo);
candida_dissem = padcat(DMSO_WT_ca_diss,DMSO_RAC_ca_diss,TERF_WT_ca_diss,TERF_RAC_ca_diss,DMSO_WT_dis_ca_diss,DMSO_RAC_dis_ca_diss,TERF_WT_dis_ca_diss,TERF_RAC_dis_ca_diss);]]></w:t></w:r></w:p><w:p><w:pPr><w:sectPr/></w:pPr></w:p><w:p><w:pPr><w:pStyle w:val="heading"/><w:jc w:val="left"/></w:pPr><w:r><w:t>Exporting Sheets</w:t></w:r></w:p><w:p><w:pPr><w:pStyle w:val="code"/></w:pPr><w:r><w:t><![CDATA[xlswrite('Yolk_Candida', candida_yolk,1,':')
xlswrite('Disseminated_Candida', candida_dissem,1,':')]]></w:t></w:r></w:p></w:body></w:document>
