# Supplementary material for: Redundant Trojan horse and endothelial-circulatory mechanisms for host-mediated spread of Candida albicans yeast
Source: PLoS Pathog. 2020 Aug 10;16(8):e1008414. doi: 10.1371/journal.ppat.1008414 (PMC7447064; doi:10.1371/journal.ppat.1008414)
Supplement: S4 Script — Uses data from the script “Allison_candida_amounts_used” to quantify the total level of burden in the yolk and the total amount of yeast that were disseminated. (MLX_CORR) [file ppat.1008414.s016.mlx_Corr › matlab/output.xml]

<?xml version="1.0" encoding="UTF-8"?><embeddedOutputs><metaData><evaluationState>manual</evaluationState><layoutState>code</layoutState><outputStatus>ready</outputStatus><splitterState><proportion>0.24098765879105535</proportion></splitterState></metaData><outputArray type="array"><element><type>warning</type><outputData><text>Warning: Could not start Excel server for export.
XLSWRITE will attempt to write file in CSV format.</text><truncationInfo>undefined</truncationInfo></outputData><lineNumbers type="array"><element>65</element></lineNumbers></element><element><type>warning</type><outputData><text>Warning: Could not start Excel server for export.
XLSWRITE will attempt to write file in CSV format.</text><truncationInfo>undefined</truncationInfo></outputData><lineNumbers type="array"><element>66</element></lineNumbers></element></outputArray><regionArray type="array"><element><code><sectionBreak>true</sectionBreak><endOfSection>false</endOfSection><regionString>clear all</regionString><regionNumber>0</regionNumber></code><startLine>2</startLine><endLine>2</endLine><outputIndexes type="array"/></element><element><code><sectionBreak>false</sectionBreak><endOfSection>false</endOfSection><regionString>x=  44; %number of DMSO fish</regionString><regionNumber>1</regionNumber></code><startLine>4</startLine><endLine>4</endLine><outputIndexes type="array"/></element><element><code><sectionBreak>false</sectionBreak><endOfSection>false</endOfSection><regionString>y=  32; %number of TERF fish</regionString><regionNumber>2</regionNumber></code><startLine>5</startLine><endLine>5</endLine><outputIndexes type="array"/></element><element><code><sectionBreak>false</sectionBreak><endOfSection>false</endOfSection><regionString>for i = 1:x
    DMSO_ca_yo(i,1) =load(['DMSO_ca_yo_',num2str(i),'.mat']);
end</regionString><regionNumber>3</regionNumber></code><startLine>7</startLine><endLine>9</endLine><outputIndexes type="array"/></element><element><code><sectionBreak>false</sectionBreak><endOfSection>false</endOfSection><regionString>for j = 1:y
    TERF_ca_yo(j,1) = load(['TERF_ca_yo_',num2str(j),'.mat']);
end</regionString><regionNumber>4</regionNumber></code><startLine>11</startLine><endLine>13</endLine><outputIndexes type="array"/></element><element><code><sectionBreak>false</sectionBreak><endOfSection>false</endOfSection><regionString>for i = 1:x
    DMSO_ca_diss(i,1) =load(['DMSO_ca_diss_',num2str(i),'.mat']);
end</regionString><regionNumber>5</regionNumber></code><startLine>15</startLine><endLine>17</endLine><outputIndexes type="array"/></element><element><code><sectionBreak>false</sectionBreak><endOfSection>true</endOfSection><regionString>for j = 1:y
    TERF_ca_diss(j,1) = load(['TERF_ca_diss_',num2str(j),'.mat']);
end</regionString><regionNumber>6</regionNumber></code><startLine>19</startLine><endLine>21</endLine><outputIndexes type="array"/></element><element><code><sectionBreak>true</sectionBreak><endOfSection>false</endOfSection><regionString>for i = 1:x
    can_yolk_DMSO(i,1) = DMSO_ca_yo(i).ca_yo;
end</regionString><regionNumber>7</regionNumber></code><startLine>26</startLine><endLine>28</endLine><outputIndexes type="array"/></element><element><code><sectionBreak>false</sectionBreak><endOfSection>false</endOfSection><regionString>for j = 1:y
can_yolk_TERF(j,1) = TERF_ca_yo(j).ca_yo;
end</regionString><regionNumber>8</regionNumber></code><startLine>30</startLine><endLine>32</endLine><outputIndexes type="array"/></element><element><code><sectionBreak>false</sectionBreak><endOfSection>false</endOfSection><regionString>for i = 1:x
can_diss_DMSO(i,1) = DMSO_ca_diss(i).ca_diss;
end</regionString><regionNumber>9</regionNumber></code><startLine>34</startLine><endLine>36</endLine><outputIndexes type="array"/></element><element><code><sectionBreak>false</sectionBreak><endOfSection>false</endOfSection><regionString>for j = 1:y
can_diss_TERF(j,1) = TERF_ca_diss(j).ca_diss;
end</regionString><regionNumber>10</regionNumber></code><startLine>38</startLine><endLine>40</endLine><outputIndexes type="array"/></element><element><code><sectionBreak>false</sectionBreak><endOfSection>false</endOfSection><regionString>can_yolk = padcat(can_yolk_DMSO, can_yolk_TERF);</regionString><regionNumber>11</regionNumber></code><startLine>42</startLine><endLine>42</endLine><outputIndexes type="array"/></element><element><code><sectionBreak>false</sectionBreak><endOfSection>true</endOfSection><regionString>can_diss = padcat(can_diss_DMSO, can_yolk_TERF);</regionString><regionNumber>12</regionNumber></code><startLine>43</startLine><endLine>43</endLine><outputIndexes type="array"/></element><element><code><sectionBreak>true</sectionBreak><endOfSection>false</endOfSection><regionString>DMSO_RAC_ca_yo= [can_yolk([8,32,40],1)];</regionString><regionNumber>13</regionNumber></code><startLine>46</startLine><endLine>46</endLine><outputIndexes type="array"/></element><element><code><sectionBreak>false</sectionBreak><endOfSection>false</endOfSection><regionString>DMSO_WT_ca_yo = [can_yolk([13,14,43,21,35],1)];</regionString><regionNumber>14</regionNumber></code><startLine>47</startLine><endLine>47</endLine><outputIndexes type="array"/></element><element><code><sectionBreak>false</sectionBreak><endOfSection>false</endOfSection><regionString>TERF_RAC_ca_yo = [can_yolk([6,9,14,30,13],2)];</regionString><regionNumber>15</regionNumber></code><startLine>48</startLine><endLine>48</endLine><outputIndexes type="array"/></element><element><code><sectionBreak>false</sectionBreak><endOfSection>false</endOfSection><regionString>TERF_WT_ca_yo = [can_yolk([10,15,16,17,27,31],2)];</regionString><regionNumber>16</regionNumber></code><startLine>49</startLine><endLine>49</endLine><outputIndexes type="array"/></element><element><code><sectionBreak>false</sectionBreak><endOfSection>false</endOfSection><regionString>DMSO_RAC_ca_diss = [can_diss([8,32,40,1,],1)];</regionString><regionNumber>17</regionNumber></code><startLine>51</startLine><endLine>51</endLine><outputIndexes type="array"/></element><element><code><sectionBreak>false</sectionBreak><endOfSection>false</endOfSection><regionString>DMSO_WT_ca_diss = [can_diss([13,14,43,21,35],1)];</regionString><regionNumber>18</regionNumber></code><startLine>52</startLine><endLine>52</endLine><outputIndexes type="array"/></element><element><code><sectionBreak>false</sectionBreak><endOfSection>false</endOfSection><regionString>TERF_RAC_ca_diss = [can_diss([6,9,14,30,13],2)];</regionString><regionNumber>19</regionNumber></code><startLine>53</startLine><endLine>53</endLine><outputIndexes type="array"/></element><element><code><sectionBreak>false</sectionBreak><endOfSection>false</endOfSection><regionString>TERF_WT_ca_diss = [can_diss([10,15,16,17,27,31,],2)];</regionString><regionNumber>20</regionNumber></code><startLine>54</startLine><endLine>54</endLine><outputIndexes type="array"/></element><element><code><sectionBreak>false</sectionBreak><endOfSection>false</endOfSection><regionString>DMSO_RAC_dis_ca_yo = [can_yolk([7,9:11,15,18:20,22,23,24,26,27,29,30,31,34,36:39],1)];</regionString><regionNumber>21</regionNumber></code><startLine>57</startLine><endLine>57</endLine><outputIndexes type="array"/></element><element><code><sectionBreak>false</sectionBreak><endOfSection>false</endOfSection><regionString>DMSO_WT__dis_ca_yo = [can_yolk([1:6,12,16,17,25,28,33,41,42,44],1)];</regionString><regionNumber>22</regionNumber></code><startLine>58</startLine><endLine>58</endLine><outputIndexes type="array"/></element><element><code><sectionBreak>false</sectionBreak><endOfSection>false</endOfSection><regionString>TERF_RAC_dis_ca_yo = [can_yolk([2,5,11,12,18,20,21,28,32,26],2)];</regionString><regionNumber>23</regionNumber></code><startLine>59</startLine><endLine>59</endLine><outputIndexes type="array"/></element><element><code><sectionBreak>false</sectionBreak><endOfSection>false</endOfSection><regionString>TERF_WT_dis_ca_yo = [can_yolk([1,3,7,8,19,22,23,24],2)];</regionString><regionNumber>24</regionNumber></code><startLine>60</startLine><endLine>60</endLine><outputIndexes type="array"/></element><element><code><sectionBreak>false</sectionBreak><endOfSection>false</endOfSection><regionString>DMSO_RAC_dis_ca_diss = [can_diss([7,9:11,15,18:20,22,23,24,26,27,29,30,31,34,36:39],1)];</regionString><regionNumber>25</regionNumber></code><startLine>62</startLine><endLine>62</endLine><outputIndexes type="array"/></element><element><code><sectionBreak>false</sectionBreak><endOfSection>false</endOfSection><regionString>DMSO_WT_dis_ca_diss = [can_diss([1:6,12,16,17,25,28,33,41,42,44],1)];</regionString><regionNumber>26</regionNumber></code><startLine>63</startLine><endLine>63</endLine><outputIndexes type="array"/></element><element><code><sectionBreak>false</sectionBreak><endOfSection>false</endOfSection><regionString>TERF_RAC_dis_ca_diss = [can_diss([2,5,11,12,18,20,21,28,32,26],2)];</regionString><regionNumber>27</regionNumber></code><startLine>64</startLine><endLine>64</endLine><outputIndexes type="array"/></element><element><code><sectionBreak>false</sectionBreak><endOfSection>true</endOfSection><regionString>TERF_WT_dis_ca_diss = [can_diss([1,3,7,8,19,22,23,24],2)];</regionString><regionNumber>28</regionNumber></code><startLine>65</startLine><endLine>65</endLine><outputIndexes type="array"/></element><element><code><sectionBreak>true</sectionBreak><endOfSection>false</endOfSection><regionString>candida_yolk = padcat(DMSO_WT_ca_yo,DMSO_RAC_ca_yo,TERF_WT_ca_yo,TERF_RAC_ca_yo,DMSO_WT__dis_ca_yo,DMSO_RAC_dis_ca_yo,TERF_WT_dis_ca_yo,TERF_RAC_dis_ca_yo);</regionString><regionNumber>29</regionNumber></code><startLine>69</startLine><endLine>69</endLine><outputIndexes type="array"/></element><element><code><sectionBreak>false</sectionBreak><endOfSection>true</endOfSection><regionString>candida_dissem = padcat(DMSO_WT_ca_diss,DMSO_RAC_ca_diss,TERF_WT_ca_diss,TERF_RAC_ca_diss,DMSO_WT_dis_ca_diss,DMSO_RAC_dis_ca_diss,TERF_WT_dis_ca_diss,TERF_RAC_dis_ca_diss);</regionString><regionNumber>30</regionNumber></code><startLine>70</startLine><endLine>70</endLine><outputIndexes type="array"/></element><element><code><sectionBreak>true</sectionBreak><endOfSection>false</endOfSection><regionString>xlswrite('Yolk_Candida', candida_yolk,1,':')</regionString><regionNumber>31</regionNumber></code><startLine>73</startLine><endLine>73</endLine><outputIndexes type="array"><element>0</element></outputIndexes></element><element><code><sectionBreak>false</sectionBreak><endOfSection>true</endOfSection><regionString>xlswrite('Disseminated_Candida', candida_dissem,1,':')</regionString><regionNumber>32</regionNumber></code><startLine>74</startLine><endLine>74</endLine><outputIndexes type="array"><element>1</element></outputIndexes></element></regionArray></embeddedOutputs>
