# Supplementary material for: Redundant Trojan horse and endothelial-circulatory mechanisms for host-mediated spread of Candida albicans yeast
Source: PLoS Pathog. 2020 Aug 10;16(8):e1008414. doi: 10.1371/journal.ppat.1008414 (PMC7447064; doi:10.1371/journal.ppat.1008414)
Supplement: S4 Script — Uses data from the script “Allison_candida_amounts_used” to quantify the total level of burden in the yolk and the total amount of yeast that were disseminated. (MLX_CORR) [file ppat.1008414.s016.mlx_Corr › metadata/coreProperties.xml]

<?xml version="1.0" encoding="UTF-8" standalone="yes" ?><cp:coreProperties xmlns:cp="http://schemas.openxmlformats.org/package/2006/metadata/core-properties" xmlns:dc="http://purl.org/dc/elements/1.1/" xmlns:dcmitype="http://purl.org/dc/dcmitype/" xmlns:dcterms="http://purl.org/dc/terms/" xmlns:xsi="http://www.w3.org/2001/XMLSchema-instance"><dcterms:created xsi:type="dcterms:W3CDTF">2018-09-18T21:27:13Z</dcterms:created><dcterms:modified xsi:type="dcterms:W3CDTF">2018-09-24T15:13:31Z</dcterms:modified></cp:coreProperties>
