# Supplementary material for: Redundant Trojan horse and endothelial-circulatory mechanisms for host-mediated spread of Candida albicans yeast
Source: PLoS Pathog. 2020 Aug 10;16(8):e1008414. doi: 10.1371/journal.ppat.1008414 (PMC7447064; doi:10.1371/journal.ppat.1008414)
Supplement: S1 Data — (XLSX) [file ppat.1008414.s035.xlsx]

## Sheet: Figure 1b
Figure 1b	Infection progression
Kaede - Infection Progression
	No Recruit./No Diss.	No Recruit./Diss	Recruit./No Diss.	Recruit./Diss.	DEAD
No Recruit./No Diss.	30	3	6	2	3
No Recruit./Diss		1	1
Recruit./No Diss.		1	6	11	1
Recruit./Diss.				4	4
					73
Mpeg-mCherry - Infection Progression
	No Recruit./No Diss.	No Recruit./Diss	Recruit./No Diss.	Recruit./Diss.	DEAD
No Recruit./No Diss.	14	1	4
No Recruit./Diss		1
Recruit./No Diss.			16	16	1
Recruit./Diss.				12	1
					66
Mpeg-mCherry/Fli1 - Infection Progression
	No Recruit./No Diss.	No Recruit./Diss	Recruit./No Diss.	Recruit./Diss.	DEAD
No Recruit./No Diss.	23	4	4	1	1
No Recruit./Diss		1
Recruit./No Diss.	1		5	7	5
Recruit./Diss.				6
					58	197
Pooled fluorescently marked macrophage experiments
	No Recruit./No Diss.	No Recruit./Diss	Recruit./No Diss.	Recruit./Diss.	DEAD
No Recruit./No Diss.	67	8	14	3	4
No Recruit./Diss	0	3	1	0	0
Recruit./No Diss.	1	1	27	34	7
Recruit./Diss.	0	0	0	22	5	197
Pooled fluorescently marked macrophage experiments
	No Recruit./No Diss.	No Recruit./Diss	Recruit./No Diss.	Recruit./Diss.	DEAD
No Recruit./No Diss.	0.340102	0.0406091	0.071066	0.0152284	0.0203046
No Recruit./Diss	0	0.0152284	0.00507614	0	0
Recruit./No Diss.	0.00507614	0.00507614	0.137056	0.172589	0.035533
Recruit./Diss.	0	0	0	0.111675	0.0253807

## Sheet: Figure 1d
Figure 1d	qPCR of fluorescently marked macrophage larvae
	Larvae score						Larvae score	Average	st dev	st error	Dunnett's multiple comparisons test	Mean Diff.	95.00% CI of diff.	Significant?	Summary	Adjusted P Value
TNFα	No Recruit./No Diss.	0.8	-0.71	-0.46		TNFα	No Recruit./No Diss.	-0.123333	0.809341	0.467273
	Recruit./No Diss.	6.69	6.4				Recruit./No Diss.	6.545	0.205061	0.118392	NR/ND vs. R/ND	-6.668	-8.544 to -4.793	Yes	***	0.0002
	Recruit./Diss.	7.81	7.57	6.53			Recruit./Diss.	7.30333	0.680392	0.392825	NR/ND vs. R/D	-7.427	-9.104 to -5.749	Yes	****	<0.0001
IL1β	No Recruit./No Diss.	0.02	0.54	-0.85		IL1β	No Recruit./No Diss.	-0.0966667	0.702306	0.405476
	Recruit./No Diss.	3.86	4.32				Recruit./No Diss.	4.09	0.325269	0.187794	NR/ND vs. R/ND	-4.187	-6.408 to -1.966	Yes	**	0.004
	Recruit./Diss.	5.3	3.65	3.42			Recruit./Diss.	4.12333	1.02549	0.592068	NR/ND vs. R/D	-4.22	-6.207 to -2.233	Yes	**	0.0024
IL-6	No Recruit./No Diss.	-0.91	1.18	-0.28		IL-6	No Recruit./No Diss.	-0.00333333	1.07212	0.618987
	Recruit./No Diss.	3.01	2.99				Recruit./No Diss.	3	0.0141421	0.00816497	NR/ND vs. R/ND	-3.003	-5.659 to -0.3476	Yes	*	0.0324
	Recruit./Diss.	4.74	3.64	2.61			Recruit./Diss.	3.66333	1.06519	0.614989	NR/ND vs. R/D	-3.667	-6.042 to -1.291	Yes	**	0.0095

## Sheet: Figure 3a
Figure 3a	Percent larvae with dissemination
	Control liposomes		Clodronate Liposomes				Control liposomes		Clodronate Liposomes
40 hpi	WT	RAC	WT	RAC		40 hpi	WT	RAC	WT	RAC
Low	28	27	29	26		Low	0.156425	0.165644	0.157609	0.166667
Medium	6	7	6	4		Medium	0.0335196	0.0429448	0.0326087	0.025641
High	32	24	15	17		High	0.178771	0.147239	0.0815217	0.108974
None	106	101	115	97
Dead	7	4	19	12
SUM	179	163	184	156
	Analyze a 2x2 contingency table					Analyze a 2x2 contingency table					Analyze a 2x2 contingency table
		No Diss.	Diss.	Total			No Diss.	Diss.	Total		Diss. Larvae	Ctl	Clod	Total
	Ctl WT	106	66	172		Clod WT	115	50	165		WT	66	50	116
	Ctl RAC	101	58	159		Clod RAC	97	47	144		RAC	58	47	105
	Total	207	124	331		Total	212	97	309		Total	124	97	221
	Fisher's exact test					Fisher's exact test					Fisher's exact test
	The two-tailed P value equals 0.7345					The two-tailed P value equals 0.7128					The two-tailed P value equals 0.8921
	The association between rows (groups) and columns (outcomes) is considered to be not statistically significant.					The association between rows (groups) and columns (outcomes) is considered to be not statistically significant.					The association between rows (groups) and columns (outcomes) is considered to be not statistically significant.
	Analyze a 2x2 contingency table					Analyze a 2x2 contingency table
		No Diss.	Diss.	Total			No Diss.	Diss.	Total
	Ctl WT	106	66	172		Ctl RAC	101	58	159
	Clod WT	115	50	165		Clod RAC	97	47	144
	Total	221	116	337		Total	198	105	303
	Fisher's exact test					Fisher's exact test
	The two-tailed P value equals 0.1363					The two-tailed P value equals 0.5458
	The association between rows (groups) and columns (outcomes) is considered to be not statistically significant.					The association between rows (groups) and columns (outcomes) is considered to be not statistically significant.

## Sheet: Figure 3b
Figure 3b	Total Candida pixels
Control + WT	Control + RAC	Clodronate + WT	Clodronate + RAC
6123.5	10735.5	54537.5	9119.5
6284	464.5	4550.5	4817
11241.5	12081	12131	8116
12127.5	17069.5	12038	28847
12123	7205	4216	7184
5525	1168	15556	12811.5
9648	367	4009	17008
10113	45712	3952	3007
1531.5	20191	591	1846
3806	3781	6761.5	5699.5
10382.5	11081	23079	3268
3085	2167	195	281
1264	3245.5
	7877
	7963.5
	847
	2136

## Sheet: Figure 3d
Figure 3d	Percent area of intracellular and extracellular Candida
WT:Control Intra	WT:Control Extra	RAC:Control Intra	RAC:Control Extra	WT:Clod Intra	WT:Clod Extra	RAC:Clod Intra	RAC:Clod Extra
0.786315	0.213685	0.907457	0.092543	0.296402	0.703598	0.034541	0.965459
0.907941	0.092059	0.386437	0.613563	0.287221	0.712779	0.318559	0.681441
0.925766	0.074234	0.720429	0.279571	0.242066	0.757934	0.30138	0.69862
0.701876	0.298124	0.652919	0.347081	0.453065	0.546935	0.0798	0.9202
0.471748	0.528252	0.754545	0.245455	0.078748	0.921252	0.246868	0.753132
0.899729	0.100271	1	0	0.219079	0.780921	0.556726	0.443274
0.829395	0.170605	0.441417	0.558583	0.714143	0.285857	0.127646	0.872354
0.916543	0.083457	0.47423	0.52577	0	1	0.313934	0.686066
0.731636	0.268364	0.912189	0.087811	0	1	0.165222	0.834778
0.85444	0.14556	0.81936	0.18064	0.100126	0.899874	0.105272	0.894728
0.863954	0.136046	0.906326	0.093674	0.464665	0.535335	0.566095	0.433905
0.824311	0.175689	0.901246	0.098754	0	1	1	0
1	0	0.968572	0.031428	0.545982	0.454018	0	1
0.762605	0.237395	0.726101	0.273899	0.18005	0.81995	0.12056	0.87944
0.888698	0.111302	0.899416	0.100584	0.14065	0.85935	0	1
0.684669	0.315331	1	0			0.75823	0.24177
		1	0			0.075589	0.924411
		1	0			0.193675	0.806325
		1	0
		1	0
		1	0

## Sheet: Figure 4b
Figure 4b	Neutrophil pixels at infection site
	24 hpi				30 hpi				40 hpi
	Control + PBS	Control + NRG1	Clodronate + PBS	Clodronate + NRG1	Control + PBS	Control + NRG1	Clodronate + PBS	Clodronate + NRG1	Control + PBS	Control + NRG1	Clodronate + PBS	Clodronate + NRG1
	69	1630	58	529	165	1630	0	1107	272	273	0	1695
	56	369	0	21	147	371	0	165	10	129	0	74
	165	104	2	68	162	118	0	212	0	1	2	52
	5	378	0	23	311	375	230	72	4	11000	0	18
	0	0	0	144	0	352	0	317	0	21	0	33
	0	66	0	0	0	85	0	5	65	2388	1	0
	19	0	0	0	9	287	0	0	0	1101	0	0
	61	8806	0	81	0	23048	0	1340	0	17883	17	1766
	0	128	0	111	214	688	113	85	57	6055	41	595
	1	147		506	0	223		852	63	329		812
		179		351		488		622		222		351
		106		4		846		164		179		12982
		0		173		2052		682		17		5824
		187		215		1508		526		848		2048
		0		764		0		860		0		1081
		449		70		611		176		827		537
		213		0		89		0		90		0
		1630		14		1196		36		1945		0
		0		0		12		52		14		1
		1668		5		502		0		4074		7
		0		1211		2		274		0		1189
				2				1				126
				514				180				515

## Sheet: Figure 4c
Figure 4c	TNFa pixels at infection site
	24 hpi				30 hpi				40 hpi
	Control + PBS	Control + NRG1	Clodronate + PBS	Clodronate + NRG1	Control + PBS	Control + NRG1	Clodronate + PBS	Clodronate + NRG1	Control + PBS	Control + NRG1	Clodronate + PBS	Clodronate + NRG1
	0	0	0	0	0	0	0	0	0	0	0	0
	0	30	0	0	0	0	0	0	0	0	0	0
	0	1	0	0	0	0	0	0	0	0	0	0
	0	54	0	0	0	0	0	0	0	0	0	0
	0	124	0	3	0	92	0	79	0	213	0	0
	0	0	0	0	0	102	0	1	0	5	0	4
	0	68	0	0	0	368	0	0	0	145	0	0
	0	764	0	30	0	7390	0	3	0	11083	0	20
	0	0	0	0	0	8	0	7	0	5	0	0
	0	0	0	4	0	20	0	16	0	31	0	9
		8		22		90		66		707		45
		0		0		12		49		0		0
		0		0		191		9		0		0
		0		0		7		3		83		0
		0		2		0		2		0		4
		995		0		2051		0		3845		12
		2638		0		4360		0		7392		0
		0		0		7		0		0		0
		0		0		0		0		0		0
		0		0		0		0		0		0
		0		0		0		0		0		0
				0				0				0
				0				0				0

## Sheet: Figure 4f
Figure 4f	TNFa pixels at infection site
	24 hpi								30 hpi								40 hpi
	PBS + CTL + WT	PBS + CTL + RAC	NRG1 + CTL + WT	NRG1 + CTL + RAC	PBS + CLOD + WT	PBS + CLOD + RAC	NRG1 + CLOD + WT	NRG1 + CLOD + RAC	PBS + CTL + WT	PBS + CTL + RAC	NRG1 + CTL + WT	NRG1 + CTL + RAC	PBS + CLOD + WT	PBS + CLOD + RAC	NRG1 + CLOD + WT	NRG1 + CLOD + RAC	PBS + CTL + WT	PBS + CTL + RAC	NRG1 + CTL + WT	NRG1 + CTL + RAC	PBS + CLOD + WT	PBS + CLOD + RAC	NRG1 + CLOD + WT	NRG1 + CLOD + RAC
	0	0	0	0	0	0	0	0	0	0	0	0	0	0	0	0	0	0	0	0	0	0	0	0
	0	0	0	0	0	0	0	122	0	0	0	0	0	0	0	427	0	0	0	0	0	0	0	998
	0	0	131	5277	0	0	0	0	0	0	186	14487	0	0	91	0	0	0	608	19587	0	0	283	0
	0	0	6	0	0	0	0	0	0	0	283	0	0	0	0	0	0	0	389	0	0	0	0	0
	0	0	0	0	0	0	0	0	0	0	0	0	0	2	0	0	0	0	170	0	0	0	217	0
	0	0	0	0	0	0	0	0	0	0	2	0	0	0	0	0	0	0	168	0	2	0	67	0
	0	0	3822	4223	0	0	0	0	0	0	7380	12258	0	0	0	0	5	1	11309	10588	3	1	0	0
	0	1	3	551	0	0	0	0	0	1	1	2667	0	0	0	0	6	0	0	5388	0	0	0	0
	0	1	0	0	3	0	0	0	90	10	196	0	1	0	1	0	3	16	1563	0	0	0	13	0
	0	12	135	4952		1	0	13	2	19	206	7391		0	0	10	0	5	264	8026		0	2	0
		0	10	0		19	0	0		0	89	0		15	0	0		2	53	0		7	0	0
		1	0	0		2	0	0		10	0	0		0	0	0		0	0	0		0	0	65
			261	0			0	0			900	0			0	0			11905	0			0	0
			1122	0			0	0			3660	0			0	0			8039	0			3	1
			71	0			0	0			0	0			0	0			133	0			0	10
			0	0			0	0			0	467			0	2			0	2278			0	5
			0	177			0	0			0	284			0	0			0	1268			219	0
			2	0			0	0			0	0			0	0			0	0			0	2
			0	375			0	0			1	1149			0	0			1	2818			0	0
			890	0			485	140			2149	0			850	514			1959	0			3087	334
			0	9			0	0			1	22			0	0			0	45			0	0
			514	4			0	0			834	0			0	0			3110	0			0	0
			52	10			58	0			111	19			181	0			41	1			0	0
			1948	4			0	174			2631	0			0	631			1893	0			39	1484
			1408	10680			90	38			3429	18263			21	250			5145	23908			2	286
			12	1630			0	0			8	3784			0	0			0	3362			0	0
			412	0			30	0			596	0			14	13			633	0			25	90
			6	113				12			15	237				7			3	204				0
				0				0				10				4				0				20
				1002				1				2182				0				2260				3
				3260								4057								3483

## Sheet: Figure 5a & b
Figure 5a & b	Percent larvae with dissemination
			NRG1 + DMSO			NRG1 + Terfenadine
			24 hpi	30 hpi	40 hpi	24 hpi	30 hpi	40 hpi
		none	110	97	85	118	108	84
		low	0	8	8	0	7	18
		med	0	4	4	0	1	1
		high	0	1	12	0	0	1
		dead	0	0	1	0	2	14
			110	110	110	118	118	118
				NRG1 + DMSO		NRG1 + Terfenadine
				30 hpi	40 hpi	30 hpi	40 hpi
			Low	0.0727273	0.0727273	0.059322	0.152542
			Medium	0.0363636	0.0363636	0.00847458	0.00847458
			High	0.00909091	0.109091	0	0.00847458
		Analyze a 2x2 contingency table					Analyze a 2x2 contingency table
			DMSO	Terfenadine	Total			DMSO	Terfenadine	Total
		No Diss.	85	84	169		No Diss.	8	18	26
		Diss.	24	20	44		Diss.	16	2	18
		Total	109	104	213		Total	24	20	44
		Fisher's exact test					Fisher's exact test
		The two-tailed P value equals 0.7352					The two-tailed P value equals 0.0002
		The association between rows (groups) and columns (outcomes) is considered to be not statistically significant.					The association between rows (groups) and columns (outcomes) is considered to be extremely statistically significant.

## Sheet: Figure 6b
Figure 6b	Percent larvae with dissemination
		ALL FISH POOL	WT/DMSO	RAC/DMSO	WT/TERF	RAC/TERF	WT/DMSO	RAC/DMSO	WT/TERF	RAC/TERF
			30 HPI	30 HPI	30 HPI	30 HPI	40 HPI	40 HPI	40 HPI	40 HPI
		None	139	130	130	140	124	107	116	128
		L	5	8	5	8	11	22	12	13
		M	2	2	0	0	5	0	1	1
		H	0	0	0	0	6	10	3	1
		Dead	0	0	1	2	0	1	4	7
			146	140	136	150	146	140	136	150
					WT/DMSO	WT/TERF	RAC/DMSO	RAC/TERF
				L	11	12	22	13
				M	5	1	0	1
				H	6	3	10	1
		Analyze a 2x2 contingency table					Analyze a 2x2 contingency table
			WT/Veh.	WT/Terf.	Total			RAC/Veh.	RAC/Terf.	Total
		No Dissemination	124	116	240		No Dissemination	107	128	235
		Dissemination	22	16	38		Dissemination	32	15	47
		Total	146	132	278		Total	139	143	282
		Fisher's exact test					Fisher's exact test
		The two-tailed P value equals 0.4907					The two-tailed P value equals 0.0062
		The association between rows (groups) and columns (outcomes) is considered to be not statistically significant.					The association between rows (groups) and columns (outcomes) is considered to be very statistically significant.

[truncated: 7 more sheets: Figure 6d, Figure 6e, Figure 6f, Figure 7a, Figure 7c, Figure 7e, Figure 7f]
